# Supplementary material for: A widespread protein misfolding mechanism is differentially rescued by chaperones based on gene essentiality
Source: bioRxiv. 2025 Sep 19:2025.09.18.677077. Preprint. [Version 1] doi: 10.1101/2025.09.18.677077 (PMC12458143; doi:10.1101/2025.09.18.677077)
Supplement: Supplement 2 [file media-2.xlsx]

## Sheet: Sheet1
Gene	PDB	chain	ENT-ID	gn	N_term_thread	gc	C_term_thread	unmapped-NC	unmapped-NC_wbuff	unmapped-crossings	unmapped-crossings_wbuff	mapped-NC	mapped-crossings	loopsize	num_zipper_nc	perc_bb_loop	num_loop_contacting_res	num_cross_nearest_neighbors	ent_coverage	min_N_prot_depth_left	min_N_thread_depth_left	min_N_thread_slippage_left	min_C_prot_depth_right	min_C_thread_depth_right	min_C_thread_slippage_right	prot_size	ACO	RCO
P00350	3FWN	A	1	0.61289	1	0.02617	0	232,325	229,230,231,232,233,234,235,322,323,324,325,326,327,328	199	196,197,198,199,200,201,202	232,325	199	93	25	0.198718	154	28	0.147436	0.425214	0.857759	199				468	121.68	0.26
P00363	1KF6	A	1	0.06369	0	-0.94408	1	50,114	47,48,49,50,51,52,53,111,112,113,114,115,116,117	124	121,122,123,124,125,126,127	51,115	125	64	3	0.106312	121	35	0.101329				0.792359	0.979466	477	602	65	0.107973
P00363	1KF6	A	2	-0.08126	0	-0.6971	1	308,338	305,306,307,308,309,310,311,335,336,337,338,339,340,341	349	346,347,348,349,350,351,352	309,339	350	30	2	0.0498339	71	33	0.0847176				0.418605	0.958175	252	602	30.5	0.0506645
P00363	1KF6	A	3	-0.78464	1	0.01939	0	274,318	271,272,273,274,275,276,277,315,316,317,318,319,320,321	252	249,250,251,252,253,254,255	275,319	253	44	24	0.0730897	92	34	0.0930233	0.420266	0.92	253				602	195.417	0.324612
P00363	1KF6	A	4	0.77689	1	-0.48139	0	68,119	65,66,67,68,69,70,71,116,117,118,119,120,121,122	53	50,51,52,53,54,55,56	69,120	54	51	7	0.0847176	115	38	0.126246	0.089701	0.782609	54				602	56.1429	0.0932606
P00363	1KF6	A	5	-0.29647	0	0.72037	1	238,308	235,236,237,238,239,240,241,305,306,307,308,309,310,311	350	347,348,349,350,351,352,353	239,309	351	70	3	0.116279	110	37	0.0863787				0.416944	0.856655	251	602	71.6667	0.119048
P00363	1KF6	A	6	0.90639	1	-0.3341	0	18,399	15,16,17,18,19,20,21,396,397,398,399,400,401,402	10	7,8,9,10,11,12,13	19,400	11	381	14	0.63289	473	47	0.144518	0.0182724	0.578947	11				602	384.429	0.638586
P00363	1KF6	A	7	0.7098	1	-1.06228	1	202,239	199,200,201,202,203,204,205,236,237,238,239,240,241,242	194,354	191,192,193,194,195,196,197,351,352,353,354,355,356,357	203,240	195,355	37	11	0.0614618	122	71	0.144518	0.32392	0.960591	195	0.410299	0.68232	247	602	99.7273	0.16566
P00363	1KF6	A	8	0.74722	1	-0.79516	1	85,385	82,83,84,85,86,87,88,382,383,384,385,386,387,388	36,394	33,34,35,36,37,38,39,391,392,393,394,395,396,397	86,386	37,395	300	22	0.498339	441	70	0.199336	0.0614618	0.430233	37	0.343854	0.958333	207	602	309	0.513289
P00363	1KF6	A	9	0.72978	1	-1.08565	3	76,225	73,74,75,76,77,78,79,222,223,224,225,226,227,228	35,359,385,397	32,33,34,35,36,37,38,356,357,358,359,360,361,362,382,383,384,385,386,387,388,394,395,396,397,398,399,400	77,226	36,360,386,398	149	103	0.247508	326	131	0.259136	0.0598007	0.467532	36	0.33887	0.542553	204	602	333.097	0.553317
P00363	1KF6	A	10	-0.61088	3	0.12868	0	389,530	386,387,388,389,390,391,392,527,528,529,530,531,532,533	212,227,357	209,210,211,212,213,214,215,224,225,226,227,228,229,230,354,355,356,357,358,359,360	390,531	213,228,358	141	3	0.234219	254	82	0.200997	0.353821	0.546154	213				602	141.333	0.234773
P00370	4BHT	F	1	0.67704	1	0.19557	0	243,346	240,241,242,243,244,245,246,343,344,345,346,347,348,349	236	233,234,235,236,237,238,239	243,346	236	103	1	0.230425	147	41	0.185682	0.527964	0.971193	236				447	103	0.230425
P00370	4BHT	F	2	0.02553	0	0.74084	1	80,101	77,78,79,80,81,82,83,98,99,100,101,102,103,104	128	125,126,127,128,129,130,131	80,101	128	21	38	0.0469799	75	49	0.170022				0.713647	0.921965	319	447	59.2895	0.132639
P00370	4BHT	F	3	0.96904	1	-0.30087	0	119,370	116,117,118,119,120,121,122,367,368,369,370,371,372,373	91	88,89,90,91,92,93,94	119,370	91	251	34	0.561521	338	38	0.196868	0.203579	0.764706	91				447	284.029	0.635413
P00448	1D5N	B	1	-0.77685	1	0	0	138,201	135,136,137,138,139,140,141,198,199,200,201,202,203,204	131	128,129,130,131,132,133,134	139,202	132	63	1	0.305825	123	39	0.276699	0.640777	0.94964	132				206	63	0.305825
P00448	1D5N	B	2	-0.06568	0	-0.70821	1	84,165	81,82,83,84,85,86,87,162,163,164,165,166,167,168	192	189,190,191,192,193,194,195	85,166	193	81	26	0.393204	121	29	0.334951				0.0631068	0.325	13	206	133.423	0.647685
P00452	5CNS	B	1	0.15908	0	0.63477	1	72,642	69,70,71,72,73,74,75,639,640,641,642,643,644,645	654	651,652,653,654,655,656,657	72,642	654	570	2	0.749014	646	33	0.065703				0.140604	0.89916	107	761	570.5	0.749671
P00452	5CNS	B	2	1.01811	1	-0.40417	0	239,449	236,237,238,239,240,241,242,446,447,448,449,450,451,452	229	226,227,228,229,230,231,232	239,449	229	210	14	0.275953	282	41	0.0906702	0.30092	0.958159	229				761	235.714	0.309743
P00452	5CNS	B	3	-0.14906	0	-0.70733	1	115,157	112,113,114,115,116,117,118,154,155,156,157,158,159,160	168	165,166,167,168,169,170,171	115,157	168	42	4	0.0551905	103	31	0.0840999				0.779238	0.981788	593	761	44.5	0.0584757
P00452	5CNS	B	4	0.0789	0	-0.66765	1	552,573	549,550,551,552,553,554,555,570,571,572,573,574,575,576	610	607,608,609,610,611,612,613	552,573	610	21	29	0.0275953	57	34	0.088042				0.198423	0.803191	151	761	49.2759	0.0647515
P00490	1QM5	A	1	0.0452	0	0.99919	1	46,205	43,44,45,46,47,48,49,202,203,204,205,206,207,208	214	211,212,213,214,215,216,217	47,206	215	159	1	0.199498	263	35	0.0853199				0.730238	0.984772	582	797	159	0.199498
P00490	1QM5	A	2	0.6183	1	0.01807	0	427,680	424,425,426,427,428,429,430,677,678,679,680,681,682,683	420	417,418,419,420,421,422,423	428,681	421	253	3	0.31744	357	36	0.0828105	0.528231	0.983645	421				797	254.333	0.319113
P00490	1QM5	A	3	-0.12832	0	0.94111	1	520,596	517,518,519,520,521,522,523,593,594,595,596,597,598,599	607	604,605,606,607,608,609,610	521,597	608	76	1	0.0953576	145	34	0.0652447				0.237139	0.945	189	797	76	0.0953576
P00490	1QM5	A	4	1.1491	1	-0.22345	0	547,747	544,545,546,547,548,549,550,744,745,746,747,748,749,750	532	529,530,531,532,533,534,535	548,748	533	200	3	0.250941	297	39	0.0991217	0.668758	0.972628	533				797	201.333	0.252614
P00490	1QM5	A	5	-0.03609	0	1.19141	1	42,74	39,40,41,42,43,44,45,71,72,73,74,75,76,77	132	129,130,131,132,133,134,135	43,75	133	32	36	0.0401506	96	34	0.104141				0.833124	0.919668	664	797	64.0833	0.0804057
P00490	1QM5	A	6	1.57493	2	0.30556	0	76,455	73,74,75,76,77,78,79,452,453,454,455,456,457,458	64,68	61,62,63,64,65,66,67,65,66,67,68,69,70,71	77,456	65,69	379	80	0.475533	476	51	0.117942	0.0815558	0.844156	65				797	307.175	0.385414
P00490	1QM5	A	7	0.73398	1	0.67762	1	427,635	424,425,426,427,428,429,430,632,633,634,635,636,637,638	420,642	417,418,419,420,421,422,423,639,640,641,642,643,644,645	428,636	421,643	208	1	0.260979	324	64	0.114178	0.528231	0.983645	421	0.193225	0.956522	154	797	208	0.260979
P00490	1QM5	A	8	1.30545	1	1.37623	1	113,534	110,111,112,113,114,115,116,531,532,533,534,535,536,537	65,621	62,63,64,65,66,67,68,618,619,620,621,622,623,624	114,535	66,622	421	41	0.528231	548	70	0.136763	0.0828105	0.578947	66	0.219573	0.667939	175	797	414.78	0.520427
P00490	1QM5	A	9	0.64664	1	1.1933	1	145,573	142,143,144,145,146,147,148,570,571,572,573,574,575,576	137,624	134,135,136,137,138,139,140,621,622,623,624,625,626,627	146,574	138,625	428	6	0.537014	586	75	0.155583	0.173149	0.945205	138	0.215809	0.7713	172	797	441.167	0.553534
P00490	1QM5	A	10	-0.63853	1	0.2744	0	191,273	188,189,190,191,192,193,194,270,271,272,273,274,275,276	180	177,178,179,180,181,182,183	192,274	181	82	5	0.102886	160	30	0.076537	0.227102	0.942708	181				797	147	0.184442
P00490	1QM5	A	11	0.9786	3	0.17632	0	209,454	206,207,208,209,210,211,212,451,452,453,454,455,456,457	63,124,136	60,61,62,63,64,65,66,121,122,123,124,125,126,127,133,134,135,136,137,138,139	210,455	64,125,137	245	5	0.307403	356	79	0.14931	0.0803011	0.304762	64				797	259.4	0.325471
P00490	1QM5	A	12	0.96564	1	-0.86104	1	550,702	547,548,549,550,551,552,553,699,700,701,702,703,704,705	529,743	526,527,528,529,530,531,532,740,741,742,743,744,745,746	551,703	530,744	152	62	0.190715	273	65	0.114178	0.664994	0.961887	530	0.0664994	0.56383	53	797	159.919	0.200652
P00490	1QM5	A	13	0.94787	3	-0.89372	1	591,710	588,589,590,591,592,593,594,707,708,709,710,711,712,713	530,545,569,741	527,528,529,530,531,532,533,542,543,544,545,546,547,548,566,567,568,569,570,571,572,738,739,740,741,742,743,744	592,711	531,546,570,742	119	20	0.14931	237	92	0.158093	0.666248	0.896959	531	0.0690088	0.639535	55	797	136.5	0.171267
P00509	5T4L	A	1	-0.00933	0	-0.64305	1	31,367	28,29,30,31,32,33,34,364,365,366,367,368,369,370	374	371,372,373,374,375,376,377	31,367	374	336	2	0.848485	372	32	0.141414				0.0555556	0.758621	22	396	336.5	0.849747
P00509	5T4L	A	2	-1.09085	1	0.06454	0	254,287	251,252,253,254,255,256,257,284,285,286,287,288,289,290	99	96,97,98,99,100,101,102	254,287	99	33	45	0.0833333	83	44	0.166667	0.25	0.389764	99				396	94.9111	0.239675
P00509	5T4L	A	3	-0.05405	0	-1.62443	2	49,248	46,47,48,49,50,51,52,245,246,247,248,249,250,251	257,292	254,255,256,257,258,259,260,289,290,291,292,293,294,295	49,248	257,292	199	15	0.502525	262	64	0.227273				0.262626	0.702703	104	396	188.4	0.475758
P00509	5T4L	A	4	0.60217	1	0.30963	0	137,176	134,135,136,137,138,139,140,173,174,175,176,177,178,179	123	120,121,122,123,124,125,126	137,176	123	39	4	0.0984848	75	33	0.171717	0.310606	0.89781	123				396	51.25	0.129419
P00561	6MX1	A	1	0	0	-0.85055	1	315,347	312,313,314,315,316,317,318,344,345,346,347,348,349,350	361	358,359,360,361,362,363,364	315,347	361	32	2	0.0390244	71	32	0.0682927				0.559756	0.970402	459	820	33.5	0.0408537
P00561	6MX1	A	2	-0.95836	1	0.1033	0	348,440	345,346,347,348,349,350,351,437,438,439,440,441,442,443	318	315,316,317,318,319,320,321	348,440	318	92	1	0.112195	139	36	0.10122	0.387805	0.913793	318				820	92	0.112195
P00561	6MX1	A	3	-0.97925	1	-0.75199	1	350,429	347,348,349,350,351,352,353,426,427,428,429,430,431,432	316,440	313,314,315,316,317,318,319,437,438,439,440,441,442,443	350,429	316,440	79	13	0.0963415	136	62	0.0939024	0.385366	0.902857	316	0.463415	0.971867	380	820	74.8462	0.0912758
P00582	1D9D	A	1	0	0	-0.86052	1	325,471	322,323,324,325,326,327,328,468,469,470,471,472,473,474	499	496,497,498,499,500,501,502	325,471	499	146	1	0.157328	205	39	0.0635776				0.462284	0.938731	429	928	146	0.157328
P00582	1D9D	A	2	-0.07278	0	-0.74238	1	699,873	696,697,698,699,700,701,702,870,871,872,873,874,875,876	887	884,885,886,887,888,889,890	699,873	887	174	1	0.1875	241	32	0.0581897				0.044181	0.745455	41	928	174	0.1875
P00582	1D9D	A	3	-0.65966	1	0.01845	0	654,696	651,652,653,654,655,656,657,693,694,695,696,697,698,699	546	543,544,545,546,547,548,549	654,696	546	42	4	0.0452586	95	31	0.0657328	0.588362	0.834862	546				928	179.75	0.193696
P00582	1D9D	A	4	0.01697	0	-1.10082	1	667,821	664,665,666,667,668,669,670,818,819,820,821,822,823,824	849	846,847,848,849,850,851,852	667,821	849	154	3	0.165948	245	31	0.0646552				0.0851293	0.738318	79	928	155.667	0.167744
P00582	1D9D	A	5	-0.86958	1	0	0	885,924	882,883,884,885,886,887,888,921,922,923,924,925,926,927	701	698,699,700,701,702,703,704	885,924	701	39	6	0.0420259	81	36	0.0657328	0.755388	0.79209	701				928	67.3333	0.0725575
P00582	1D9D	A	6	0.6601	1	-0.27023	0	369,487	366,367,368,369,370,371,372,484,485,486,487,488,489,490	355	352,353,354,355,356,357,358	369,487	355	118	13	0.127155	200	41	0.0775862	0.382543	0.96206	355				928	127.846	0.137765
P00634	1Y6V	B	1	0	0	0.86534	3	6,353	3,4,5,6,7,8,9,350,351,352,353,354,355,356	364,367,418	361,362,363,364,365,366,367,364,365,366,367,368,369,370,415,416,417,418,419,420,421	28,375	386,389,440	347	13	0.73673	432	69	0.214437				0.0658174	0.322917	31	471	81.6923	0.173444
P00634	1Y6V	B	2	0.06259	0	0.76916	3	46,307	43,44,45,46,47,48,49,304,305,306,307,308,309,310	322,367,418	319,320,321,322,323,324,325,364,365,366,367,368,369,370,415,416,417,418,419,420,421	68,329	344,389,440	261	1	0.55414	383	90	0.254777				0.0658174	0.21831	31	471	261	0.55414
P00634	1Y6V	B	3	1.82827	2	0.12027	0	155,369	152,153,154,155,156,157,158,366,367,368,369,370,371,372	49,148	46,47,48,49,50,51,52,145,146,147,148,149,150,151	177,391	71,170	214	22	0.454352	318	71	0.229299	0.150743	0.40113	71				471	228.727	0.485621
P00634	1Y6V	B	4	-0.00392	0	1.48686	2	24,62	21,22,23,24,25,26,27,59,60,61,62,63,64,65	78,364	75,76,77,78,79,80,81,361,362,363,364,365,366,367	46,84	100,386	38	13	0.0806794	113	66	0.242038				0.180467	0.219638	85	471	55.1538	0.117099
P00634	1Y6V	B	5	-0.75138	1	-0.05523	0	416,432	413,414,415,416,417,418,419,429,430,431,432,433,434,435	83	80,81,82,83,84,85,86	438,454	105	16	1	0.0339703	57	36	0.118896	0.22293	0.239726	105				471	16	0.0339703
P00634	1Y6V	B	6	1.59662	2	-1.65735	2	64,390	61,62,63,64,65,66,67,387,388,389,390,391,392,393	49,52,399,419	46,47,48,49,50,51,52,49,50,51,52,53,54,55,396,397,398,399,400,401,402,416,417,418,419,420,421,422	86,412	71,74,421,441	326	235	0.692144	417	110	0.282378	0.150743	0.825581	71	0.0636943	0.508475	30	471	251.621	0.534228
P00722	6DRV	B	1	-0.76717	1	0.78753	1	93,364	90,91,92,93,94,95,96,361,362,363,364,365,366,367	31,410	28,29,30,31,32,33,34,407,408,409,410,411,412,413	93,364	31,410	271	2	0.264648	411	65	0.0996094	0.0302734	0.333333	31	0.599609	0.930303	614	1024	273.5	0.26709
P00722	6DRV	B	2	-0.75136	1	0.65652	1	44,311	41,42,43,44,45,46,47,308,309,310,311,312,313,314	33,328	30,31,32,33,34,35,36,325,326,327,328,329,330,331	44,311	33,328	267	13	0.260742	371	61	0.0800781	0.0322266	0.75	33	0.679688	0.976157	696	1024	261.385	0.255258
P00722	6DRV	B	3	0.02988	0	0.62461	1	304,381	301,302,303,304,305,306,307,378,379,380,381,382,383,384	387	384,385,386,387,388,389,390	304,381	387	77	1	0.0751953	184	38	0.0693359				0.62207	0.990669	637	1024	77	0.0751953
P00722	6DRV	B	4	-0.08005	0	0.83378	1	353,554	350,351,352,353,354,355,356,551,552,553,554,555,556,557	566	563,564,565,566,567,568,569	353,554	566	201	5	0.196289	319	42	0.0644531				0.447266	0.974468	458	1024	203.4	0.198633
P00722	6DRV	B	5	0.71313	1	-0.16603	0	385,568	382,383,384,385,386,387,388,565,566,567,568,569,570,571	354	351,352,353,354,355,356,357	385,568	354	183	32	0.178711	288	32	0.0654297	0.345703	0.919481	354				1024	257.062	0.251038
P00722	6DRV	B	6	-0.04108	0	-1.75431	2	26,159	23,24,25,26,27,28,29,156,157,158,159,160,161,162	171,214	168,169,170,171,172,173,174,211,212,213,214,215,216,217	26,159	171,214	133	50	0.129883	249	63	0.0927734				0.791016	0.936416	810	1024	147.3	0.143848
P00722	6DRV	B	7	-0.93131	1	-0.81131	1	75,154	72,73,74,75,76,77,78,151,152,153,154,155,156,157	60,186	57,58,59,60,61,62,63,183,184,185,186,187,188,189	75,154	60,186	79	20	0.0771484	184	62	0.0810547	0.0585938	0.8	60	0.818359	0.963218	838	1024	84.95	0.082959
P00722	6DRV	B	8	-1.94748	2	0.34388	0	167,415	164,165,166,167,168,169,170,412,413,414,415,416,417,418	32,144	29,30,31,32,33,34,35,141,142,143,144,145,146,147	167,415	32,144	248	93	0.242188	412	64	0.109375	0.03125	0.191617	32				1024	297.591	0.290617
P00722	6DRV	B	9	-0.76738	1	-0.88657	1	817,969	814,815,816,817,818,819,820,966,967,968,969,970,971,972	782,986	779,780,781,782,783,784,785,983,984,985,986,987,988,989	817,969	782,986	152	9	0.148438	254	55	0.0898438	0.763672	0.95716	782	0.0371094	0.690909	38	1024	163	0.15918
P00722	6DRV	B	10	0.07502	0	-1.27848	3	17,67	14,15,16,17,18,19,20,64,65,66,67,68,69,70	122,188,213	119,120,121,122,123,124,125,185,186,187,188,189,190,191,210,211,212,213,214,215,216	17,67	122,188,213	50	13	0.0488281	130	85	0.108398				0.791992	0.84744	811	1024	62.7692	0.0612981
P00722	6DRV	B	11	-1.86758	2	0.81792	1	167,359	164,165,166,167,168,169,170,356,357,358,359,360,361,362	31,149,409	28,29,30,31,32,33,34,146,147,148,149,150,151,152,406,407,408,409,410,411,412	167,359	31,149,409	192	33	0.1875	355	101	0.134766	0.0302734	0.185629	31	0.600586	0.924812	615	1024	201.424	0.196703
P00722	6DRV	B	12	0.01228	0	-1.06253	3	619,904	616,617,618,619,620,621,622,901,902,903,904,905,906,907	912,941,953	909,910,911,912,913,914,915,938,939,940,941,942,943,944,950,951,952,953,954,955,956	619,904	912,941,953	285	3	0.27832	380	72	0.0888672				0.0693359	0.591667	71	1024	311.667	0.304362
P00722	6DRV	B	13	-0.61359	1	0.0364	0	916,941	913,914,915,916,917,918,919,938,939,940,941,942,943,944	900	897,898,899,900,901,902,903	916,941	900	25	10	0.0244141	77	32	0.0556641	0.878906	0.982533	900				1024	44.9	0.0438477
P00803	1B12	A	1	-0.71049	1	-0.00258	0	142,293	139,140,141,142,143,144,145,290,291,292,293,294,295,296	132	129,130,131,132,133,134,135	143,294	133	151	1	0.466049	179	32	0.151235	0.410494	0.93007	133				324	151	0.466049
P00803	1B12	A	2	-0.64917	1	-0.03707	0	208,223	205,206,207,208,209,210,211,220,221,222,223,224,225,226	192	189,190,191,192,193,194,195	209,224	193	15	3	0.0462963	36	30	0.145062	0.595679	0.923445	193				324	50	0.154321
P00803	1B12	A	3	-0.22624	0	-1.088	3	96,192	93,94,95,96,97,98,99,189,190,191,192,193,194,195	225,236,294	222,223,224,225,226,227,228,233,234,235,236,237,238,239,291,292,293,294,295,296,297	97,193	226,237,295	96	37	0.296296	175	77	0.339506				0.0895062	0.221374	29	324	119.081	0.367534
P00805	6PAC	A	1	0.80023	1	0.04538	0	35,86	32,33,34,35,36,37,38,83,84,85,86,87,88,89	6	3,4,5,6,7,8,9	57,108	28	51	18	0.146552	110	37	0.206897	0.0804598	0.491228	28				348	88.2778	0.253672
P00811	2HDS	A	1	1e-05	0	-0.74701	1	59,186	56,57,58,59,60,61,62,183,184,185,186,187,188,189	224	221,222,223,224,225,226,227	75,202	240	127	22	0.33687	193	42	0.180371				0.363395	0.782857	137	377	145.227	0.385218
P00811	2HDS	A	2	-0.90213	1	0.16892	0	221,319	218,219,220,221,222,223,224,316,317,318,319,320,321,322	65	62,63,64,65,66,67,68	237,335	81	98	60	0.259947	186	37	0.188329	0.214854	0.341772	81				377	141.417	0.375111
P00811	2HDS	A	3	-0.77913	1	0.02713	0	135,153	132,133,134,135,136,137,138,150,151,152,153,154,155,156	115	112,113,114,115,116,117,118	151,169	131	18	8	0.0477454	56	34	0.177719	0.34748	0.86755	131				377	61.625	0.163462
P00811	2HDS	A	4	-0.83333	1	-0.08413	0	290,316	287,288,289,290,291,292,293,313,314,315,316,317,318,319	272	269,270,271,272,273,274,275	306,332	288	26	13	0.0689655	73	38	0.209549	0.763926	0.941176	288				377	54.8462	0.145481
P00861	1KNW	A	1	0.93642	1	0.11733	0	157,191	154,155,156,157,158,159,160,188,189,190,191,192,193,194	142	139,140,141,142,143,144,145	157,191	142	34	9	0.0809524	83	37	0.166667	0.338095	0.904459	142				420	42.2222	0.100529
P00861	1KNW	A	2	0.01677	0	0.67782	1	43,228	40,41,42,43,44,45,46,225,226,227,228,229,230,231	266	263,264,265,266,267,268,269	43,228	266	185	15	0.440476	231	37	0.17619				0.366667	0.802083	154	420	204.333	0.486508
P00861	1KNW	A	3	0.62731	1	0.05518	0	70,273	67,68,69,70,71,72,73,270,271,272,273,274,275,276	49	46,47,48,49,50,51,52	70,273	49	203	6	0.483333	243	30	0.161905	0.116667	0.7	49				420	275.333	0.655556
P00861	1KNW	A	4	0.14694	0	-0.69259	1	317,337	314,315,316,317,318,319,320,334,335,336,337,338,339,340	361	358,359,360,361,362,363,364	317,337	361	20	62	0.047619	54	30	0.169048				0.140476	0.710843	59	420	83.871	0.199693
P00861	1KNW	A	5	-1.41937	1	0.09732	0	343,386	340,341,342,343,344,345,346,383,384,385,386,387,388,389	304	301,302,303,304,305,306,307	343,386	304	43	6	0.102381	112	36	0.111905	0.72381	0.886297	304				420	46	0.109524
P00864	1JQN	A	1	-0.01924	0	-0.67625	1	87,619	84,85,86,87,88,89,90,616,617,618,619,620,621,622	628	625,626,627,628,629,630,631	87,619	628	532	4	0.602492	614	29	0.0747452				0.288788	0.965909	255	883	534.75	0.605606
P00864	1JQN	A	2	0.62645	1	-0.59331	0	258,698	255,256,257,258,259,260,261,695,696,697,698,699,700,701	250	247,248,249,250,251,252,253	258,698	250	440	1	0.498301	561	35	0.0736127	0.283126	0.968992	250				883	440	0.498301
P00864	1JQN	A	3	0.60335	1	0.10568	0	786,844	783,784,785,786,787,788,789,841,842,843,844,845,846,847	774	771,772,773,774,775,776,777	786,844	774	58	9	0.0656852	116	30	0.0804077	0.876557	0.984733	774				883	65.2222	0.0738644
P00864	1JQN	A	4	0.78849	1	-0.13809	0	213,621	210,211,212,213,214,215,216,618,619,620,621,622,623,624	132	129,130,131,132,133,134,135	213,621	132	408	22	0.462061	497	36	0.0826727	0.14949	0.619718	132				883	411.045	0.46551
P00864	1JQN	A	5	0.09658	0	0.69193	1	239,353	236,237,238,239,240,241,242,350,351,352,353,354,355,356	391	388,389,390,391,392,393,394	239,353	391	114	8	0.129105	182	37	0.0838052				0.557191	0.928302	492	883	127.5	0.144394
P00888	6AGM	A	1	-0.01024	0	0.82665	1	55,290	52,53,54,55,56,57,58,287,288,289,290,291,292,293	299	296,297,298,299,300,301,302	55,290	299	235	1	0.660112	291	33	0.188202				0.160112	0.863636	57	356	235	0.660112
P00888	6AGM	A	2	-0.07081	0	0.80042	1	27,125	24,25,26,27,28,29,30,122,123,124,125,126,127,128	141	138,139,140,141,142,143,144	27,125	141	98	18	0.275281	155	32	0.19382				0.603933	0.930736	215	356	103.278	0.290106
P00888	6AGM	A	3	1.10853	1	-0.0378	0	76,306	73,74,75,76,77,78,79,303,304,305,306,307,308,309	58	55,56,57,58,59,60,61	76,306	58	230	5	0.646067	294	35	0.188202	0.162921	0.763158	58				356	232	0.651685
P00894	2F1F	A	1	0.00635	0	-0.72918	1	88,113	85,86,87,88,89,90,91,110,111,112,113,114,115,116	121	118,119,120,121,122,123,124	88,113	121	25	2	0.153374	51	30	0.300613				0.257669	0.84	42	163	25.5	0.156442
P00894	2F1F	A	2	-0.68625	1	0.03072	0	43,71	40,41,42,43,44,45,46,68,69,70,71,72,73,74	8	5,6,7,8,9,10,11	43,71	8	28	1	0.171779	65	33	0.294479	0.0490798	0.186047	8				163	28	0.171779
P00909	1PII	A	1	0.02457	0	1.05958	1	32,124	29,30,31,32,33,34,35,121,122,123,124,125,126,127	132	129,130,131,132,133,134,135	33,125	133	92	5	0.203091	149	40	0.136865				0.706402	0.97561	320	453	95.6	0.211038
P00909	1PII	A	2	-0.03333	0	0.76142	1	50,223	47,48,49,50,51,52,53,220,221,222,223,224,225,226	232	229,230,231,232,233,234,235	51,224	233	173	1	0.381898	229	35	0.147903				0.485651	0.960699	220	453	173	0.381898
P00909	1PII	A	3	0.92396	1	0.21157	0	289,384	286,287,288,289,290,291,292,381,382,383,384,385,386,387	281	278,279,280,281,282,283,284	290,385	282	95	9	0.209713	135	35	0.13245	0.622517	0.972414	282				453	132.778	0.293108
P00909	1PII	A	4	0	0	0.92683	1	8,59	5,6,7,8,9,10,11,56,57,58,59,60,61,62	111	108,109,110,111,112,113,114	9,60	112	51	15	0.112583	115	36	0.163355				0.752759	0.867684	341	453	84.4667	0.186461
P00909	1PII	A	5	0.83021	1	0.05236	0	61,186	58,59,60,61,62,63,64,183,184,185,186,187,188,189	54	51,52,53,54,55,56,57	62,187	55	125	26	0.275938	188	40	0.165563	0.121413	0.887097	55				453	170.115	0.375531
P00909	1PII	A	6	0.91556	1	0	0	274,442	271,272,273,274,275,276,277,439,440,441,442,443,444,445	258	255,256,257,258,259,260,261	275,443	259	168	12	0.370861	203	35	0.145695	0.571744	0.941818	259				453	170.333	0.376012
P00914	1DNP	A	1	0.62641	1	0.3312	0	57,243	54,55,56,57,58,59,60,240,241,242,243,244,245,246	35	32,33,34,35,36,37,38	58,244	36	186	2	0.394068	282	33	0.17161	0.0762712	0.62069	36				472	187	0.396186
P00926	3SS7	X	1	0.65493	1	0.02767	0	175,236	172,173,174,175,176,177,178,233,234,235,236,237,238,239	164	161,162,163,164,165,166,167	175,236	164	61	1	0.138009	95	32	0.151584	0.371041	0.937143	164				442	61	0.138009
P00926	3SS7	X	2	0.87911	1	0.65542	0	198,338	195,196,197,198,199,200,201,335,336,337,338,339,340,341	189	186,187,188,189,190,191,192	198,338	189	140	5	0.316742	245	32	0.158371	0.427602	0.954545	189				442	214.4	0.485068
P00926	3SS7	X	3	0.73178	1	-0.08344	0	291,422	288,289,290,291,292,293,294,419,420,421,422,423,424,425	274	271,272,273,274,275,276,277	291,422	274	131	2	0.29638	221	43	0.20362	0.61991	0.941581	274				442	133	0.300905
P00926	3SS7	X	4	0.07191	0	0.86596	1	24,307	21,22,23,24,25,26,27,304,305,306,307,308,309,310	362	359,360,361,362,363,364,365	24,307	362	283	30	0.640271	362	38	0.142534				0.180995	0.592593	80	442	302.267	0.683861
P00926	3SS7	X	5	-0.04265	0	0.67503	1	103,394	100,101,102,103,104,105,106,391,392,393,394,395,396,397	422	419,420,421,422,423,424,425	103,394	422	291	14	0.658371	380	41	0.162896				0.0452489	0.416667	20	442	299.357	0.677279
P00926	3SS7	X	6	0.92774	1	-0.04714	0	337,365	334,335,336,337,338,339,340,362,363,364,365,366,367,368	305	302,303,304,305,306,307,308	337,365	305	28	14	0.0633484	97	47	0.156109	0.690045	0.905045	305				442	44.0714	0.0997091
P00934	1VB3	A	1	0.15036	0	0.77319	1	93,358	90,91,92,93,94,95,96,355,356,357,358,359,360,361	374	371,372,373,374,375,376,377	93,358	374	265	6	0.619159	354	37	0.156542				0.126168	0.771429	54	428	268.667	0.627726
P00934	1VB3	A	2	0.70638	1	0.23619	0	145,211	142,143,144,145,146,147,148,208,209,210,211,212,213,214	130	127,128,129,130,131,132,133	145,211	130	66	2	0.154206	132	35	0.179907	0.303738	0.896552	130				428	68	0.158879
P00934	1VB3	A	3	0.35565	0	0.86045	1	187,293	184,185,186,187,188,189,190,290,291,292,293,294,295,296	303	300,301,302,303,304,305,306	187,293	303	106	2	0.247664	211	37	0.14486				0.292056	0.925926	125	428	107	0.25
P00934	1VB3	A	4	1.04411	1	0.00982	0	252,374	249,250,251,252,253,254,255,371,372,373,374,375,376,377	244	241,242,243,244,245,246,247	252,374	244	122	2	0.285047	186	42	0.184579	0.570093	0.968254	244				428	123	0.287383
P00934	1VB3	A	5	0.45775	0	0.94158	1	27,194	24,25,26,27,28,29,30,191,192,193,194,195,196,197	218	215,216,217,218,219,220,221	27,194	218	167	7	0.390187	259	34	0.172897				0.490654	0.897436	210	428	171.286	0.4002
P00934	1VB3	A	6	0.97809	1	0.57785	0	166,299	163,164,165,166,167,168,169,296,297,298,299,300,301,302	157	154,155,156,157,158,159,160	166,299	157	133	31	0.310748	269	36	0.193925	0.366822	0.945783	157				428	227.968	0.532635
P00934	1VB3	A	7	0.90977	1	-0.07913	0	297,333	294,295,296,297,298,299,300,330,331,332,333,334,335,336	273	270,271,272,273,274,275,276	297,333	273	36	16	0.0841121	91	42	0.154206	0.63785	0.919192	273				428	56.6875	0.132447
P00934	1VB3	A	8	1.02203	3	0	0	202,417	199,200,201,202,203,204,205,414,415,416,417,418,419,420	156,167,180	153,154,155,156,157,158,159,164,165,166,167,168,169,170,177,178,179,180,181,182,183	202,417	156,167,180	215	16	0.502336	317	72	0.228972	0.364486	0.772277	156				428	221.188	0.516793
P00935	1CS1	A	1	-0.60693	1	-0.73324	1	146,278	143,144,145,146,147,148,149,275,276,277,278,279,280,281	72,297	69,70,71,72,73,74,75,294,295,296,297,298,299,300	146,278	72,297	132	62	0.341969	227	79	0.305699	0.186528	0.493151	72	0.23057	0.824074	89	386	94.0323	0.243607
P00935	1CS1	A	2	-1.30168	1	-0.61619	1	204,329	201,202,203,204,205,206,207,326,327,328,329,330,331,332	72,361	69,70,71,72,73,74,75,358,359,360,361,362,363,364	204,329	72,361	125	10	0.323834	225	81	0.277202	0.186528	0.352941	72	0.0647668	0.438596	25	386	155.7	0.403368
P00935	1CS1	A	3	-0.07415	0	-0.83524	1	72,196	69,70,71,72,73,74,75,193,194,195,196,197,198,199	210	207,208,209,210,211,212,213	72,196	210	124	5	0.321244	188	43	0.194301				0.455959	0.926316	176	386	130.8	0.33886
P00957	3HXU	A	1	0.60317	1	-0.0391	0	142,182	139,140,141,142,143,144,145,179,180,181,182,183,184,185	130	127,128,129,130,131,132,133	143,183	131	40	1	0.0456621	84	34	0.0730594	0.149543	0.916084	131				876	40	0.0456621
P00957	3HXU	A	2	-0.17614	0	-0.89011	1	85,208	82,83,84,85,86,87,88,205,206,207,208,209,210,211	237	234,235,236,237,238,239,240	86,209	238	123	4	0.140411	199	40	0.101598				0.728311	0.956522	638	876	157.5	0.179795
P00957	3HXU	A	3	-0.35079	0	-1.02381	3	74,170	71,72,73,74,75,76,77,167,168,169,170,171,172,173	182,211,237	179,180,181,182,183,184,185,208,209,210,211,212,213,214,234,235,236,237,238,239,240	75,171	183,212,238	96	18	0.109589	169	73	0.124429				0.728311	0.904965	638	876	116.889	0.133435
P00959	1PFV	A	1	0.63031	1	-0.03381	0	21,333	18,19,20,21,22,23,24,330,331,332,333,334,335,336	13	10,11,12,13,14,15,16	22,334	14	312	6	0.460857	364	35	0.10192	0.0206795	0.636364	14				677	319.667	0.472181
P00959	1PFV	A	2	0.03349	0	0.64255	1	389,445	386,387,388,389,390,391,392,442,443,444,445,446,447,448	480	477,478,479,480,481,482,483	390,446	481	56	44	0.0827179	106	33	0.10192				0.289513	0.848485	196	677	163.273	0.241171
P00959	1PFV	A	3	0.30833	0	-1.15691	3	63,132	60,61,62,63,64,65,66,129,130,131,132,133,134,135	189,233,250	186,187,188,189,190,191,192,230,231,232,233,234,235,236,247,248,249,250,251,252,253	64,133	190,234,251	69	10	0.10192	145	52	0.124077				0.629247	0.783088	426	677	82.3	0.121566
P00959	1PFV	A	4	0.04833	0	-0.64023	1	190,242	187,188,189,190,191,192,193,239,240,241,242,243,244,245	250	247,248,249,250,251,252,253	191,243	251	52	25	0.0768095	97	27	0.0856721				0.629247	0.981567	426	677	157.32	0.232378
P00959	1PFV	A	5	-0.68754	1	-0.00202	0	154,176	151,152,153,154,155,156,157,173,174,175,176,177,178,179	141	138,139,140,141,142,143,144	155,177	142	22	6	0.0324963	47	28	0.0664697	0.209749	0.916129	142				677	71.5	0.105613
P00962	4JYZ	A	1	0.07917	0	0.89267	1	343,412	340,341,342,343,344,345,346,409,410,411,412,413,414,415	457	454,455,456,457,458,459,460	344,413	458	69	1	0.124549	114	37	0.138989				0.173285	0.680851	96	554	69	0.124549
P00962	4JYZ	A	2	0.69377	1	0.09546	0	53,228	50,51,52,53,54,55,56,225,226,227,228,229,230,231	30	27,28,29,30,31,32,33	54,229	31	175	28	0.315884	227	35	0.110108	0.0559567	0.574074	31				554	229.964	0.415098
P00962	4JYZ	A	3	0.95068	1	-0.06436	0	77,274	74,75,76,77,78,79,80,271,272,273,274,275,276,277	64	61,62,63,64,65,66,67	78,275	65	197	17	0.355596	266	35	0.128159	0.117329	0.833333	65				554	212.059	0.382778
P00962	4JYZ	A	4	0.83872	1	0.17947	0	457,519	454,455,456,457,458,459,460,516,517,518,519,520,521,522	343	340,341,342,343,344,345,346	458,520	344	62	13	0.111913	116	34	0.128159	0.620939	0.751092	344				554	104.308	0.188281
P00962	4JYZ	A	5	0.05584	0	-0.65784	1	346,469	343,344,345,346,347,348,349,466,467,468,469,470,471,472	502	499,500,501,502,503,504,505	347,470	503	123	2	0.222022	151	32	0.113718				0.0920578	0.607143	51	554	124	0.223827
P00962	4JYZ	A	6	-0.16572	0	-0.74211	1	354,421	351,352,353,354,355,356,357,418,419,420,421,422,423,424	435	432,433,434,435,436,437,438	355,422	436	67	1	0.120939	109	32	0.0956679				0.212996	0.893939	118	554	67	0.120939
P00962	4JYZ	A	7	-0.79639	1	0.00716	0	500,535	497,498,499,500,501,502,503,532,533,534,535,536,537,538	466	463,464,465,466,467,468,469	501,536	467	35	1	0.0631769	76	31	0.0938628	0.84296	0.932136	467				554	35	0.0631769
P00962	4JYZ	A	8	-0.04683	0	-0.60779	1	103,198	100,101,102,103,104,105,106,195,196,197,198,199,200,201	207	204,205,206,207,208,209,210	104,199	208	95	20	0.17148	123	31	0.101083				0.624549	0.974648	346	554	122.75	0.22157
P00962	4JYZ	A	9	-0.86001	1	-0.10178	0	146,175	143,144,145,146,147,148,149,172,173,174,175,176,177,178	120	117,118,119,120,121,122,123	147,176	121	29	23	0.0523466	63	32	0.0956679	0.218412	0.823129	121				554	42.9565	0.0775388
P00963	12AS	B	1	0.00612	0	-0.79824	1	37,57	34,35,36,37,38,39,40,54,55,56,57,58,59,60	68	65,66,67,68,69,70,71	37,57	68	20	2	0.0606061	50	31	0.145455				0.793939	0.959707	262	330	21	0.0636364
P00963	12AS	B	2	-0.23473	0	-0.73415	1	109,247	106,107,108,109,110,111,112,244,245,246,247,248,249,250	294	291,292,293,294,295,296,297	109,247	294	138	16	0.418182	220	33	0.224242				0.109091	0.433735	36	330	214.812	0.650947
P00963	12AS	B	3	0.04137	0	-0.74619	3	75,217	72,73,74,75,76,77,78,214,215,216,217,218,219,220	234,251,294	231,232,233,234,235,236,237,248,249,250,251,252,253,254,291,292,293,294,295,296,297	75,217	234,251,294	142	11	0.430303	232	68	0.327273				0.109091	0.318584	36	330	147.727	0.447658
P00968	1BXR	C	1	0	0	0.67254	1	2,224	-1,0,1,2,3,4,5,221,222,223,224,225,226,227	300	297,298,299,300,301,302,303	2,224	300	222	2	0.206897	343	35	0.0661696				0.72041	0.910483	773	1073	222.5	0.207363
P00968	1BXR	C	2	0.63666	1	-0.01989	0	779,849	776,777,778,779,780,781,782,846,847,848,849,850,851,852	763	760,761,762,763,764,765,766	779,849	763	70	9	0.0652377	149	39	0.0782852	0.71109	0.979461	763				1073	83.4444	0.0777674
P00968	1BXR	C	3	0.81684	1	-0.24256	0	57,855	54,55,56,57,58,59,60,852,853,854,855,856,857,858	48	45,46,47,48,49,50,51	57,855	48	798	8	0.743709	915	43	0.0736253	0.0447344	0.842105	48				1073	938.625	0.874767
P00968	1BXR	C	4	0.67263	1	0.00617	0	234,307	231,232,233,234,235,236,237,304,305,306,307,308,309,310	216	213,214,215,216,217,218,219	234,307	216	73	17	0.0680336	156	40	0.0764212	0.201305	0.923077	216				1073	98.4706	0.0917713
P00968	1BXR	C	5	0.73659	1	-0.01725	0	594,636	591,592,593,594,595,596,597,633,634,635,636,637,638,639	561	558,559,560,561,562,563,564	594,636	561	42	20	0.0391426	112	28	0.0493942	0.522833	0.944444	561				1073	260.1	0.242404
P00968	1BXR	C	6	0.67397	1	-0.04224	0	964,1012	961,962,963,964,965,966,967,1009,1010,1011,1012,1013,1014,1015	944	941,942,943,944,945,946,947	964,1012	944	48	19	0.0447344	81	29	0.05685	0.879776	0.979253	944				1073	82.8421	0.0772061
P00968	1BXR	C	7	-0.35458	0	-1.09159	1	366,721	363,364,365,366,367,368,369,718,719,720,721,722,723,724	749	746,747,748,749,750,751,752	366,721	749	355	3	0.330848	490	32	0.0671016				0.301957	0.920455	324	1073	356.667	0.332401
P00968	1BXR	C	8	-0.87806	1	0.5188	0	373,426	370,371,372,373,374,375,376,423,424,425,426,427,428,429	360	357,358,359,360,361,362,363	373,426	360	53	10	0.0493942	132	40	0.0792171	0.335508	0.965147	360				1073	57.6	0.0536813
P00968	1BXR	C	9	-0.84741	1	-0.01705	0	727,755	724,725,726,727,728,729,730,752,753,754,755,756,757,758	712	709,710,711,712,713,714,715	727,755	712	28	2	0.0260951	64	32	0.0540541	0.66356	0.979367	712				1073	105.5	0.0983225
P00968	1BXR	C	10	-0.09022	0	-0.85359	1	378,899	375,376,377,378,379,380,381,896,897,898,899,900,901,902	913	910,911,912,913,914,915,916	378,899	913	521	20	0.485555	622	42	0.0810811				0.149115	0.91954	160	1073	652.5	0.608108
P00968	1BXR	C	11	-0.76824	1	-0.01692	0	183,211	180,181,182,183,184,185,186,208,209,210,211,212,213,214	166	163,164,165,166,167,168,169	183,211	166	28	17	0.0260951	67	30	0.0577819	0.154706	0.907104	166				1073	155	0.144455
P00968	1BXR	C	12	0.03788	0	-0.80227	1	389,527	386,387,388,389,390,391,392,524,525,526,527,528,529,530	546	543,544,545,546,547,548,549	389,527	546	138	32	0.128611	187	31	0.0689655				0.491146	0.965201	527	1073	191	0.178006
P00968	1BXR	C	13	-0.99884	1	0.63543	1	542,610	539,540,541,542,543,544,545,607,608,609,610,611,612,613	525,616	522,523,524,525,526,527,528,613,614,615,616,617,618,619	542,610	525,616	68	16	0.0633737	157	59	0.0717614	0.489282	0.968635	525	0.425909	0.987041	457	1073	69.8125	0.0650629
P00968	1BXR	C	14	-0.66265	1	0.95491	1	729,1019	726,727,728,729,730,731,732,1016,1017,1018,1019,1020,1021,1022	716,1042	713,714,715,716,717,718,719,1039,1040,1041,1042,1043,1044,1045	729,1019	716,1042	290	16	0.27027	424	72	0.0904007	0.667288	0.982167	716	0.028891	0.574074	31	1073	195.25	0.181966
P00968	1BXR	C	15	-0.98024	1	0.87492	1	906,1023	903,904,905,906,907,908,909,1020,1021,1022,1023,1024,1025,1026	893,1040	890,891,892,893,894,895,896,1037,1038,1039,1040,1041,1042,1043	906,1023	893,1040	117	16	0.10904	197	71	0.0969245	0.832246	0.985651	893	0.0307549	0.66	33	1073	126.312	0.117719
P00968	1BXR	C	16	0.80051	1	-0.87757	1	26,174	23,24,25,26,27,28,29,171,172,173,174,175,176,177	13,203	10,11,12,13,14,15,16,200,201,202,203,204,205,206	26,174	13,203	148	49	0.137931	255	80	0.114632	0.0121156	0.5	13	0.810811	0.967742	870	1073	147.531	0.137494
P00968	1BXR	C	17	1.00151	1	-0.97745	1	574,720	571,572,573,574,575,576,577,717,718,719,720,721,722,723	566,750	563,564,565,566,567,568,569,747,748,749,750,751,752,753	574,720	566,750	146	43	0.136067	265	78	0.107176	0.527493	0.986063	566	0.301025	0.915014	323	1073	129.744	0.120917
P00968	1BXR	C	18	1.01981	1	0.94932	1	24,570	21,22,23,24,25,26,27,567,568,569,570,571,572,573	13,618	10,11,12,13,14,15,16,615,616,617,618,619,620,621	24,570	13,618	546	76	0.508854	653	86	0.132339	0.0121156	0.541667	13	0.424045	0.904573	455	1073	327.842	0.305538
P00968	1BXR	C	19	0.80957	3	0.97584	1	57,580	54,55,56,57,58,59,60,577,578,579,580,581,582,583	13,27,47,618	10,11,12,13,14,15,16,24,25,26,27,28,29,30,44,45,46,47,48,49,50,615,616,617,618,619,620,621	57,580	13,27,47,618	523	6	0.487418	658	126	0.150047	0.0121156	0.22807	13	0.424045	0.922921	455	1073	526.667	0.490836
P02916	3RLF	F	1	-0.83105	3	0.17918	0	161,191	158,159,160,161,162,163,164,188,189,190,191,192,193,194	123,133,144	120,121,122,123,124,125,126,130,131,132,133,134,135,136,141,142,143,144,145,146,147	161,191	123,133,144	30	21	0.0583658	60	53	0.134241	0.2393	0.763975	123				514	31	0.0603113
P02916	3RLF	F	2	-0.90543	1	0.04578	0	133,188	130,131,132,133,134,135,136,185,186,187,188,189,190,191	124	121,122,123,124,125,126,127	133,188	124	55	4	0.107004	79	30	0.132296	0.241245	0.932331	124				514	64	0.124514
P02919	5HLB	A	1	-1.0399	2	-0.0415	0	162,439	159,160,161,162,163,164,165,436,437,438,439,440,441,442	104,155	101,102,103,104,105,106,107,152,153,154,155,156,157,158	162,439	104,155	277	4	0.328199	346	65	0.106635	0.123223	0.641975	104				844	319.75	0.378851
P02919	5HLB	A	2	-0.91883	1	-0.86726	1	564,772	561,562,563,564,565,566,567,769,770,771,772,773,774,775	513,783	510,511,512,513,514,515,516,780,781,782,783,784,785,786	564,772	513,783	208	38	0.246445	314	62	0.113744	0.60782	0.909574	513	0.0722749	0.847222	61	844	177.632	0.210464
P02919	5HLB	A	3	0.0168	0	-0.7303	1	505,602	502,503,504,505,506,507,508,599,600,601,602,603,604,605	615	612,613,614,615,616,617,618	505,602	615	97	1	0.114929	156	38	0.0675355				0.271327	0.946281	229	844	97	0.114929
P02919	5HLB	A	4	-0.07028	0	-0.81914	1	100,276	97,98,99,100,101,102,103,273,274,275,276,277,278,279	312	309,310,311,312,313,314,315	100,276	312	176	18	0.208531	241	29	0.0758294				0.630332	0.93662	532	844	200	0.236967
P02919	5HLB	A	5	0.04557	0	-0.76394	1	110,161	107,108,109,110,111,112,113,158,159,160,161,162,163,164	197	194,195,196,197,198,199,200	110,161	197	51	3	0.0604265	92	29	0.0627962				0.766588	0.947291	647	844	51.6667	0.0612164
P02919	5HLB	A	6	-0.80908	1	0.01779	0	774,785	771,772,773,774,775,776,777,782,783,784,785,786,787,788	767	764,765,766,767,768,769,770	774,785	767	11	9	0.0130332	34	29	0.0521327	0.908768	0.990956	767				844	19	0.0225118
P02920	2CFQ	A	1	0.78171	1	0.1973	0	60,355	57,58,59,60,61,62,63,352,353,354,355,356,357,358	24	21,22,23,24,25,26,27	60,355	24	295	3	0.707434	372	28	0.165468	0.057554	0.4	24				417	300	0.719424
P02920	2CFQ	A	2	-0.12018	0	0.80047	1	48,99	45,46,47,48,49,50,51,96,97,98,99,100,101,102	114	111,112,113,114,115,116,117	48,99	114	51	19	0.122302	107	29	0.172662				0.726619	0.95283	303	417	61.1053	0.146535
P02920	2CFQ	A	3	-0.01931	0	0.68495	1	243,302	240,241,242,243,244,245,246,299,300,301,302,303,304,305	321	318,319,320,321,322,323,324	243,302	321	59	20	0.141487	122	26	0.16307				0.230216	0.834783	96	417	64.9	0.155635
P02920	2CFQ	A	4	0.83173	1	-0.00935	0	340,401	337,338,339,340,341,342,343,398,399,400,401,402,403,404	231	228,229,230,231,232,233,234	340,401	231	61	46	0.146283	129	33	0.167866	0.553957	0.679412	231				417	90.7826	0.217704
P02920	2CFQ	A	5	0.80057	1	0.98416	1	49,241	46,47,48,49,50,51,52,238,239,240,241,242,243,244	19,351	16,17,18,19,20,21,22,348,349,350,351,352,353,354	49,241	19,351	192	90	0.460432	278	58	0.266187	0.0455635	0.387755	19	0.158273	0.375	66	417	182.122	0.436744
P02924	1ABE	A	1	0.64498	1	0.25141	0	159,202	156,157,158,159,160,161,162,199,200,201,202,203,204,205	137	134,135,136,137,138,139,140	182,225	160	43	10	0.130699	86	39	0.231003	0.486322	0.879121	160				329	56.7	0.17234
P02925	2DRI	A	1	0.63487	1	0.22266	0	141,164	138,139,140,141,142,143,144,161,162,163,164,165,166,167	130	127,128,129,130,131,132,133	166,189	155	23	11	0.0777027	63	35	0.216216	0.523649	0.933735	155				296	50.0909	0.169226
P02930	1TQQ	A	1	-0.17528	0	-1.03316	1	103,221	100,101,102,103,104,105,106,218,219,220,221,222,223,224	393	390,391,392,393,394,395,396	125,243	415	118	90	0.239351	182	26	0.146045				0.158215	0.312	78	493	179.811	0.364728
P02930	1TQQ	A	2	0.66412	1	-0.73074	1	160,373	157,158,159,160,161,162,163,370,371,372,373,374,375,376	113,400	110,111,112,113,114,115,116,397,398,399,400,401,402,403	182,395	135,422	213	12	0.432049	312	49	0.188641	0.273834	0.741758	135	0.144016	0.72449	71	493	215.833	0.437796
P02931	3POQ	A	1	-0.14464	0	-0.73372	1	205,242	202,203,204,205,206,207,208,239,240,241,242,243,244,245	250	247,248,249,250,251,252,253	227,264	272	37	1	0.10221	96	36	0.138122				0.248619	0.918367	90	362	37	0.10221
P02943	1AF6	A	1	-0.65403	1	0.05956	0	163,203	160,161,162,163,164,165,166,200,201,202,203,204,205,206	151	148,149,150,151,152,153,154	188,228	176	40	15	0.0896861	93	32	0.103139	0.394619	0.93617	176				446	98.4667	0.220777
P03018	2IS6	A	1	0.64963	1	-0.00554	0	35,279	32,33,34,35,36,37,38,276,277,278,279,280,281,282	27	24,25,26,27,28,29,30	35,279	27	244	2	0.338889	303	37	0.0819444	0.0375	0.771429	27				720	244.5	0.339583
P03018	2IS6	A	2	0.62912	1	0.27732	0	70,220	67,68,69,70,71,72,73,217,218,219,220,221,222,223	60	57,58,59,60,61,62,63	70,220	60	150	1	0.208333	212	36	0.0958333	0.0833333	0.857143	60				720	150	0.208333
P03018	2IS6	A	3	0.9169	1	0.006	0	336,644	333,334,335,336,337,338,339,641,642,643,644,645,646,647	319	316,317,318,319,320,321,322	336,644	319	308	2	0.427778	374	31	0.0805556	0.443056	0.949405	319				720	310	0.430556
P03018	2IS6	A	4	0.78122	1	0.25251	0	363,573	360,361,362,363,364,365,366,570,571,572,573,574,575,576	352	349,350,351,352,353,354,355	363,573	352	210	4	0.291667	275	36	0.105556	0.488889	0.969697	352				720	214.75	0.298264
P03018	2IS6	A	5	0.68806	0	1.0255	3	65,377	62,63,64,65,66,67,68,374,375,376,377,378,379,380	573,602,612	570,571,572,573,574,575,576,599,600,601,602,603,604,605,609,610,611,612,613,614,615	65,377	573,602,612	312	36	0.433333	434	83	0.188889				0.15	0.314869	108	720	357.611	0.496682
P03018	2IS6	A	6	0.65919	1	1.17346	3	186,396	183,184,185,186,187,188,189,393,394,395,396,397,398,399	113,572,601,613	110,111,112,113,114,115,116,569,570,571,572,573,574,575,598,599,600,601,602,603,604,610,611,612,613,614,615,616	186,396	113,572,601,613	210	21	0.291667	358	111	0.208333	0.156944	0.607527	113	0.148611	0.330247	107	720	244.524	0.339616
P03018	2IS6	A	7	0.61509	1	0.82848	1	300,597	297,298,299,300,301,302,303,594,595,596,597,598,599,600	286,611	283,284,285,286,287,288,289,608,609,610,611,612,613,614	300,597	286,611	297	11	0.4125	379	59	0.133333	0.397222	0.953333	286	0.151389	0.886179	109	720	349.818	0.485859
P03023	4RZS	B	1	0.83986	1	0.08119	0	83,123	80,81,82,83,84,85,86,120,121,122,123,124,125,126	65	62,63,64,65,66,67,68	83,123	65	40	24	0.111111	77	35	0.186111	0.180556	0.783133	65				360	180.583	0.50162
P03023	4RZS	B	2	0.61205	1	0.1157	0	197,220	194,195,196,197,198,199,200,217,218,219,220,221,222,223	186	183,184,185,186,187,188,189	197,220	186	23	9	0.0638889	56	34	0.163889	0.516667	0.944162	186				360	52.5556	0.145988
P03959	5MRW	A	1	0.08459	0	-0.80721	1	352,447	349,350,351,352,353,354,355,444,445,446,447,448,449,450	455	452,453,454,455,456,457,458	352,447	455	95	1	0.170557	199	32	0.118492				0.183124	0.927273	102	557	95	0.170557
P03959	5MRW	A	2	0.06749	0	-0.77833	1	31,149	28,29,30,31,32,33,34,146,147,148,149,150,151,152	170	167,168,169,170,171,172,173	31,149	170	118	8	0.211849	193	24	0.111311				0.694794	0.948529	387	557	121.125	0.21746
P03959	5MRW	A	3	-0.67507	1	-0.0503	0	162,508	159,160,161,162,163,164,165,505,506,507,508,509,510,511	140	137,138,139,140,141,142,143	162,508	140	346	7	0.621185	464	32	0.136445	0.251346	0.864198	140				557	348.714	0.626058
P03959	5MRW	A	4	-0.63867	1	0	0	457,546	454,455,456,457,458,459,460,543,544,545,546,547,548,549	384	381,382,383,384,385,386,387	457,546	384	89	12	0.159785	194	29	0.138241	0.689408	0.840263	384				557	97.25	0.174596
P03960	5MRW	B	1	-0.01518	0	0.88707	2	202,539	199,200,201,202,203,204,205,536,537,538,539,540,541,542	548,549	545,546,547,548,549,550,551,546,547,548,549,550,551,552	202,539	548,549	337	1	0.494135	436	34	0.0894428				0.195015	0.93007	133	682	337	0.494135
P03960	5MRW	B	2	0.09138	0	-0.79787	1	131,147	128,129,130,131,132,133,134,144,145,146,147,148,149,150	189	186,187,188,189,190,191,192	131,147	189	16	5	0.0234604	60	36	0.085044				0.722874	0.921495	493	682	35.6	0.0521994
P03960	5MRW	B	3	-0.69704	1	-0.05692	0	114,133	111,112,113,114,115,116,117,130,131,132,133,134,135,136	107	104,105,106,107,108,109,110	114,133	107	19	3	0.0278592	46	30	0.0747801	0.156891	0.938596	107				682	55	0.0806452
P03960	5MRW	B	4	-1.30354	1	1.07888	1	163,353	160,161,162,163,164,165,166,350,351,352,353,354,355,356	143,554	140,141,142,143,144,145,146,551,552,553,554,555,556,557	163,353	143,554	190	34	0.278592	370	73	0.173021	0.209677	0.877301	143	0.187683	0.389058	128	682	186.118	0.2729
P03960	5MRW	B	5	-0.93099	1	1.34359	2	173,342	170,171,172,173,174,175,176,339,340,341,342,343,344,345	142,352,555	139,140,141,142,143,144,145,349,350,351,352,353,354,355,552,553,554,555,556,557,558	173,342	142,352,555	169	18	0.247801	361	92	0.168622	0.208211	0.820809	142	0.186217	0.373529	127	682	187.444	0.274845
P03960	5MRW	B	6	0.88738	1	-0.07927	0	457,559	454,455,456,457,458,459,460,556,557,558,559,560,561,562	305	302,303,304,305,306,307,308	457,559	305	102	13	0.14956	144	34	0.107038	0.447214	0.667396	305				682	162	0.237537
P04036	1DRW	A	1	0	0	0.74764	1	2,25	-1,0,1,2,3,4,5,22,23,24,25,26,27,28	31	28,29,30,31,32,33,34	2,25	31	23	1	0.0842491	62	31	0.168498				0.886447	0.975806	242	273	23	0.0842491
P04036	1DRW	A	2	0.0674	0	0.67194	1	154,194	151,152,153,154,155,156,157,191,192,193,194,195,196,197	207	204,205,206,207,208,209,210	154,194	207	40	1	0.14652	77	31	0.194139				0.241758	0.835443	66	273	40	0.14652
P04036	1DRW	A	3	0.63669	1	0.07706	0	174,220	171,172,173,174,175,176,177,217,218,219,220,221,222,223	158	155,156,157,158,159,160,161	174,220	158	46	5	0.168498	83	34	0.234432	0.578755	0.908046	158				273	49	0.179487
P04036	1DRW	A	4	0.6634	1	0.04688	0	21,77	18,19,20,21,22,23,24,74,75,76,77,78,79,80	8	5,6,7,8,9,10,11	21,77	8	56	24	0.205128	96	36	0.260073	0.029304	0.380952	8				273	201.792	0.739164
P04079	1GPM	C	1	0.77159	1	0.14407	0	247,333	244,245,246,247,248,249,250,330,331,332,333,334,335,336	231	228,229,230,231,232,233,234	247,333	231	86	6	0.16381	130	32	0.129524	0.44	0.935223	231				525	92.1667	0.175556
P04079	1GPM	C	2	0.61314	1	0.72588	1	35,338	32,33,34,35,36,37,38,335,336,337,338,339,340,341	13,379	10,11,12,13,14,15,16,376,377,378,379,380,381,382	35,338	13,379	303	39	0.577143	374	59	0.15619	0.0247619	0.371429	13	0.278095	0.780749	146	525	184.487	0.351404
P04079	1GPM	C	3	-0.39206	0	-0.72603	1	122,157	119,120,121,122,123,124,125,154,155,156,157,158,159,160	166	163,164,165,166,167,168,169	122,157	166	35	11	0.0666667	89	30	0.106667				0.68381	0.975543	359	525	41.4545	0.078961
P04391	1DUV	G	1	0.06477	0	-0.61002	1	23,142	20,21,22,23,24,25,26,139,140,141,142,143,144,145	324	321,322,323,324,325,326,327	24,143	325	119	1	0.356287	161	30	0.173653				0.0269461	0.0471204	9	334	119	0.356287
P04391	1DUV	G	2	0.80669	1	0.13811	0	62,104	59,60,61,62,63,64,65,101,102,103,104,105,106,107	48	45,46,47,48,49,50,51	63,105	49	42	25	0.125749	84	35	0.200599	0.146707	0.777778	49				334	205.36	0.61485
P04391	1DUV	G	3	0.68352	1	0.21348	0	172,229	169,170,171,172,173,174,175,226,227,228,229,230,231,232	158	155,156,157,158,159,160,161	173,230	159	57	8	0.170659	100	36	0.248503	0.476048	0.919075	159				334	68.75	0.205838
P04395	1MPG	A	1	-0.38797	0	-0.73354	1	45,144	42,43,44,45,46,47,48,141,142,143,144,145,146,147	154	151,152,153,154,155,156,157	45,144	154	99	5	0.351064	182	29	0.191489				0.453901	0.927536	128	282	101.4	0.359574
P04425	1GSA	A	1	0.00393	0	-0.79342	1	140,162	137,138,139,140,141,142,143,159,160,161,162,163,164,165	195	192,193,194,195,196,197,198	140,162	195	22	11	0.0696203	54	29	0.167722				0.382911	0.785714	121	316	49.5455	0.156789
P04425	1GSA	A	2	-0.83361	1	-0.02788	0	172,200	169,170,171,172,173,174,175,197,198,199,200,201,202,203	157	154,155,156,157,158,159,160	172,200	157	28	8	0.0886076	56	28	0.161392	0.496835	0.912791	157				316	62.125	0.196598
P04425	1GSA	A	3	0.74217	1	0.04337	0	225,289	222,223,224,225,226,227,228,286,287,288,289,290,291,292	210	207,208,209,210,211,212,213	225,289	210	64	7	0.202532	123	39	0.259494	0.664557	0.933333	210				316	73.1429	0.231465
P04693	3FSL	A	1	-1.09926	1	0.0696	0	266,299	263,264,265,266,267,268,269,296,297,298,299,300,301,302	104	101,102,103,104,105,106,107	255,288	100	33	53	0.0831234	83	44	0.173804	0.251889	0.392157	100				397	102.962	0.259351
P04816	1USG	A	1	0.20592	0	-1.09149	1	32,261	29,30,31,32,33,34,35,258,259,260,261,262,263,264	281	278,279,280,281,282,283,284	55,284	304	229	7	0.620596	295	34	0.173442				0.176152	0.764706	65	369	238.286	0.645761
P04816	1USG	A	2	0.71497	1	0.15457	0	158,198	155,156,157,158,159,160,161,195,196,197,198,199,200,201	142	139,140,141,142,143,144,145	181,221	165	40	12	0.108401	77	35	0.176152	0.447154	0.911602	165				369	56.3333	0.152665
P04825	4XO4	A	1	0.95382	1	0.29634	0	373,821	370,371,372,373,374,375,376,818,819,820,821,822,823,824	347	344,345,346,347,348,349,350	373,821	347	448	17	0.514943	544	27	0.0827586	0.398851	0.930295	347				870	485.529	0.55808
P04825	4XO4	A	2	-0.01095	0	0.8597	1	317,364	314,315,316,317,318,319,320,361,362,363,364,365,366,367	382	379,380,381,382,383,384,385	317,364	382	47	29	0.054023	115	33	0.0793103				0.56092	0.964427	488	870	247.448	0.284423
P04825	4XO4	A	3	-0.10306	0	0.63261	1	288,668	285,286,287,288,289,290,291,665,666,667,668,669,670,671	677	674,675,676,677,678,679,680	288,668	677	380	4	0.436782	463	27	0.0597701				0.221839	0.955446	193	870	383.25	0.440517
P04825	4XO4	A	4	-0.6831	1	0.19492	0	496,559	493,494,495,496,497,498,499,556,557,558,559,560,561,562	489	486,487,488,489,490,491,492	496,559	489	63	1	0.0724138	119	31	0.0678161	0.562069	0.985887	489				870	63	0.0724138
P04951	3K8D	D	1	-0.04703	0	-0.68067	1	127,144	124,125,126,127,128,129,130,141,142,143,144,145,146,147	179	176,177,178,179,180,181,182	127,144	179	17	1	0.0685484	51	28	0.270161				0.278226	0.663462	69	248	17	0.0685484
P04951	3K8D	D	2	-0.94398	1	-0.65461	1	154,203	151,152,153,154,155,156,157,200,201,202,203,204,205,206	143,211	140,141,142,143,144,145,146,208,209,210,211,212,213,214	154,203	143,211	49	26	0.197581	108	58	0.25	0.576613	0.928571	143	0.149194	0.822222	37	248	59.2308	0.238834
P04951	3K8D	D	3	0.7173	1	0.02689	0	182,229	179,180,181,182,183,184,185,226,227,228,229,230,231,232	126	123,124,125,126,127,128,129	182,229	126	47	9	0.189516	97	39	0.258065	0.508065	0.692308	126				248	71.8889	0.289875
P04968	1TDJ	A	1	-0.0629	0	0.66637	1	48,296	45,46,47,48,49,50,51,293,294,295,296,297,298,299	313	310,311,312,313,314,315,316	48,296	313	248	7	0.48249	302	38	0.143969				0.391051	0.922018	201	514	253.286	0.492774
P04968	1TDJ	A	2	0.72871	1	0.02578	0	94,154	91,92,93,94,95,96,97,151,152,153,154,155,156,157	84	81,82,83,84,85,86,87	94,154	84	60	1	0.116732	86	34	0.140078	0.163424	0.893617	84				514	60	0.116732
P04968	1TDJ	A	3	1.0238	1	0.03571	0	192,313	189,190,191,192,193,194,195,310,311,312,313,314,315,316	185	182,183,184,185,186,187,188	192,313	185	121	1	0.235409	180	45	0.171206	0.359922	0.963542	185				514	121	0.235409
P04968	1TDJ	A	4	0.87941	1	-0.06101	0	238,267	235,236,237,238,239,240,241,264,265,266,267,268,269,270	213	210,211,212,213,214,215,216	238,267	213	29	12	0.0564202	86	39	0.126459	0.414397	0.894958	213				514	46.1667	0.0898184
P04968	1TDJ	A	5	0.00889	0	-0.89333	1	338,365	335,336,337,338,339,340,341,362,363,364,365,366,367,368	382	379,380,381,382,383,384,385	338,365	382	27	1	0.0525292	71	33	0.122568				0.256809	0.885906	132	514	27	0.0525292
P04968	1TDJ	A	6	-1.07776	1	0.0399	0	380,420	377,378,379,380,381,382,383,417,418,419,420,421,422,423	340	337,338,339,340,341,342,343	380,420	340	40	24	0.077821	67	33	0.124514	0.661479	0.894737	340				514	74.375	0.144698
P04995	4HCC	A	1	-0.7159	1	-1.07028	1	162,238	159,160,161,162,163,164,165,235,236,237,238,239,240,241	140,308	137,138,139,140,141,142,143,305,306,307,308,309,310,311	162,238	140,308	76	4	0.16	143	54	0.168421	0.294737	0.864198	140	0.351579	0.704641	167	475	77.25	0.162632
P04995	4HCC	A	2	-0.78375	1	0.11074	0	245,312	242,243,244,245,246,247,248,309,310,311,312,313,314,315	229	226,227,228,229,230,231,232	245,312	229	67	19	0.141053	117	40	0.130526	0.482105	0.934694	229				475	83.0526	0.174848
P04995	4HCC	A	3	-0.84405	3	0.02527	0	298,347	295,296,297,298,299,300,301,344,345,346,347,348,349,350	229,245,262	226,227,228,229,230,231,232,242,243,244,245,246,247,248,259,260,261,262,263,264,265	298,347	229,245,262	49	19	0.103158	104	76	0.216842	0.482105	0.768456	229				475	67.7895	0.142715
P05020	2Z26	A	1	0.18032	0	0.74515	1	150,207	147,148,149,150,151,152,153,204,205,206,207,208,209,210	225	222,223,224,225,226,227,228	151,208	226	57	1	0.163793	112	29	0.166667				0.350575	0.871429	122	348	57	0.163793
P05020	2Z26	A	2	0.645	1	-0.15888	0	36,247	33,34,35,36,37,38,39,244,245,246,247,248,249,250	16	13,14,15,16,17,18,19	37,248	17	211	11	0.606322	262	36	0.212644	0.0488506	0.459459	17				348	233.182	0.670063
P05020	2Z26	A	3	1.10744	1	0.71337	1	218,259	215,216,217,218,219,220,221,256,257,258,259,260,261,262	198,267	195,196,197,198,199,200,201,264,265,266,267,268,269,270	219,260	199,268	41	16	0.117816	113	66	0.235632	0.571839	0.908676	199	0.229885	0.909091	80	348	43.625	0.125359
P05020	2Z26	A	4	-0.61163	1	-0.01105	0	275,312	272,273,274,275,276,277,278,309,310,311,312,313,314,315	10	7,8,9,10,11,12,13	276,313	11	37	23	0.106322	75	31	0.183908	0.0316092	0.0398551	11				348	63.8261	0.183408
P05041	1K0E	A	1	-1.02507	3	0.51889	0	128,217	125,126,127,128,129,130,131,214,215,216,217,218,219,220	23,33,49	20,21,22,23,24,25,26,30,31,32,33,34,35,36,46,47,48,49,50,51,52	128,217	23,33,49	89	15	0.196468	193	67	0.273731	0.0507726	0.179688	23				453	127.533	0.281531
P05041	1K0E	A	2	0.03685	0	-0.62373	1	213,274	210,211,212,213,214,215,216,271,272,273,274,275,276,277	422	419,420,421,422,423,424,425	213,274	422	61	1	0.134658	173	37	0.209713				0.0684327	0.173184	31	453	61	0.134658
P05041	1K0E	A	3	-0.21743	0	-0.67798	1	48,102	45,46,47,48,49,50,51,99,100,101,102,103,104,105	138	135,136,137,138,139,140,141	48,102	138	54	17	0.119205	107	38	0.172185				0.695364	0.897436	315	453	79.7059	0.175951
P05041	1K0E	A	4	-0.72395	1	-0.28862	0	38,238	35,36,37,38,39,40,41,235,236,237,238,239,240,241	23	20,21,22,23,24,25,26	38,238	23	200	5	0.441501	313	25	0.136865	0.0507726	0.605263	23				453	209.6	0.462693
P05042	6NZB	A	1	-0.75193	1	-0.00144	0	194,402	191,192,193,194,195,196,197,399,400,401,402,403,404,405	183	180,181,182,183,184,185,186	194,402	183	208	10	0.445396	279	32	0.0985011	0.391863	0.943299	183				467	234	0.501071
P05050	3KHC	B	1	0	0	-1.39328	2	19,156	16,17,18,19,20,21,22,153,154,155,156,157,158,159	175,206	172,173,174,175,176,177,178,203,204,205,206,207,208,209	19,156	175,206	137	11	0.634259	199	66	0.467593				0.0462963	0.166667	10	216	146.636	0.678872
P05050	3KHC	B	2	0.21361	0	-0.662	1	130,155	127,128,129,130,131,132,133,152,153,154,155,156,157,158	187	184,185,186,187,188,189,190	130,155	187	25	5	0.115741	88	32	0.240741				0.134259	0.47541	29	216	29.6	0.137037
P05050	3KHC	B	3	-0.95586	1	0.01328	0	167,190	164,165,166,167,168,169,170,187,188,189,190,191,192,193	154	151,152,153,154,155,156,157	167,190	154	23	3	0.106481	77	35	0.226852	0.712963	0.922156	154				216	25	0.115741
P05055	3GCM	A	1	-0.60353	1	0.10184	0	161,203	158,159,160,161,162,163,164,200,201,202,203,204,205,206	154	151,152,153,154,155,156,157	161,203	154	42	5	0.0590717	99	39	0.0787623	0.216596	0.956522	154				711	45	0.0632911
P05055	3GCM	A	2	0.08536	0	-0.86034	1	310,469	307,308,309,310,311,312,313,466,467,468,469,470,471,472	480	477,478,479,480,481,482,483	310,469	480	159	7	0.223629	233	33	0.0815752				0.324895	0.954545	231	711	162.286	0.22825
P05055	3GCM	A	3	-0.8113	1	0.11384	0	477,518	474,475,476,477,478,479,480,515,516,517,518,519,520,521	466	463,464,465,466,467,468,469	477,518	466	41	9	0.0576653	107	43	0.0970464	0.655415	0.976939	466				711	44.6667	0.0628223
P05458	1Q2L	A	1	-0.02613	0	-0.69362	1	65,115	62,63,64,65,66,67,68,112,113,114,115,116,117,118	132	129,130,131,132,133,134,135	65,115	132	50	1	0.0519751	126	38	0.0530146				0.862786	0.979929	830	962	50	0.0519751
P05458	1Q2L	A	2	-0.09673	0	-0.63115	1	205,470	202,203,204,205,206,207,208,467,468,469,470,471,472,473	476	473,474,475,476,477,478,479	205,470	476	265	9	0.275468	394	30	0.0634096				0.505198	0.987805	486	962	276.444	0.287364
P05458	1Q2L	A	3	-0.79152	1	0.04815	0	104,158	101,102,103,104,105,106,107,155,156,157,158,159,160,161	96	93,94,95,96,97,98,99	104,158	96	54	2	0.0561331	114	29	0.0467775	0.0997921	0.923077	96				962	55	0.0571726
P05458	1Q2L	A	4	-0.62703	1	-0.4281	0	125,343	122,123,124,125,126,127,128,340,341,342,343,344,345,346	70	67,68,69,70,71,72,73	125,343	70	218	5	0.226611	381	40	0.0810811	0.0727651	0.56	70				962	247.6	0.25738
P05458	1Q2L	A	5	-0.61656	1	-0.01572	0	600,667	597,598,599,600,601,602,603,664,665,666,667,668,669,670	573	570,571,572,573,574,575,576	600,667	573	67	2	0.0696466	159	30	0.0831601	0.595634	0.955	573				962	100.5	0.10447
P05458	1Q2L	A	6	-0.64394	1	0.0278	0	808,919	805,806,807,808,809,810,811,916,917,918,919,920,921,922	762	759,760,761,762,763,764,765	808,919	762	111	3	0.115385	200	43	0.0727651	0.7921	0.943069	762				962	136.667	0.142065
P05458	1Q2L	A	7	0.60558	1	0	0	919,954	916,917,918,919,920,921,922,951,952,953,954,955,956,957	745	742,743,744,745,746,747,748	919,954	745	35	1	0.0363825	90	35	0.0717256	0.774428	0.810664	745				962	35	0.0363825
P05458	1Q2L	A	8	0.32951	0	0.61798	1	236,407	233,234,235,236,237,238,239,404,405,406,407,408,409,410	417	414,415,416,417,418,419,420	236,407	417	171	5	0.177755	305	27	0.0686071				0.566528	0.981982	545	962	325	0.337838
P05458	1Q2L	A	9	0.38398	0	0.60451	1	705,869	702,703,704,705,706,707,708,866,867,868,869,870,871,872	875	872,873,874,875,876,877,878	705,869	875	164	2	0.170478	279	23	0.0602911				0.0904366	0.935484	87	962	244	0.253638
P05458	1Q2L	A	10	0.61874	1	-0.7255	1	398,589	395,396,397,398,399,400,401,586,587,588,589,590,591,592	371,609	368,369,370,371,372,373,374,606,607,608,609,610,611,612	398,589	371,609	191	30	0.198545	377	65	0.0997921	0.385655	0.932161	371	0.366944	0.946381	353	962	116.267	0.120859
P05523	1K82	A	1	-0.11709	0	-0.72559	1	67,94	64,65,66,67,68,69,70,91,92,93,94,95,96,97	103	100,101,102,103,104,105,106	68,95	104	27	26	0.100372	71	34	0.267658				0.613383	0.948276	165	269	66.3077	0.246497
P05793	3ULK	A	1	0	0	0.87259	5	1,116	-2,-1,0,1,2,3,4,113,114,115,116,117,118,119	129,140,150,175,193	126,127,128,129,130,131,132,137,138,139,140,141,142,143,147,148,149,150,151,152,153,172,173,174,175,176,177,178,190,191,192,193,194,195,196	1,116	129,140,150,175,193	115	1	0.234216	177	105	0.252546				0.606925	0.794667	298	491	115	0.234216
P05793	3ULK	A	2	0	0	0.81122	3	4,136	1,2,3,4,5,6,7,133,134,135,136,137,138,139	150,175,193	147,148,149,150,151,152,153,172,173,174,175,176,177,178,190,191,192,193,194,195,196	4,136	150,175,193	132	12	0.268839	193	74	0.207739				0.606925	0.839437	298	491	136.25	0.277495
P05793	3ULK	A	3	-0.22802	0	-0.6023	1	172,388	169,170,171,172,173,174,175,385,386,387,388,389,390,391	418	415,416,417,418,419,420,421	172,388	418	216	15	0.439919	332	26	0.209776				0.148676	0.708738	73	491	328.133	0.668296
P05793	3ULK	A	4	-0.77562	1	-0.80006	1	254,361	251,252,253,254,255,256,257,358,359,360,361,362,363,364	230,421	227,228,229,230,231,232,233,418,419,420,421,422,423,424	254,361	230,421	107	145	0.217923	183	52	0.199593	0.468432	0.905512	230	0.142566	0.538462	70	491	117.276	0.238851
P05793	3ULK	A	5	0.98451	1	-0.12108	0	344,405	341,342,343,344,345,346,347,402,403,404,405,406,407,408	257	254,255,256,257,258,259,260	344,405	257	61	111	0.124236	142	30	0.1222	0.523422	0.747093	257				491	130.55	0.265885
P05793	3ULK	A	6	0.05385	0	0.79161	1	23,175	20,21,22,23,24,25,26,172,173,174,175,176,177,178	194	191,192,193,194,195,196,197	23,175	194	152	5	0.309572	206	37	0.154786				0.604888	0.939873	297	491	168	0.342159
P05793	3ULK	A	7	0.71812	1	0.28972	0	56,103	53,54,55,56,57,58,59,100,101,102,103,104,105,106	40	37,38,39,40,41,42,43	56,103	40	47	25	0.095723	80	31	0.126273	0.0814664	0.714286	40				491	112.56	0.229246
P05793	3ULK	A	8	-0.07621	0	0.62278	1	228,300	225,226,227,228,229,230,231,297,298,299,300,301,302,303	362	359,360,361,362,363,364,365	228,300	362	72	33	0.14664	148	34	0.173116				0.262729	0.675393	129	491	165.697	0.337468
P05793	3ULK	A	9	-0.75049	3	0.02407	0	391,470	388,389,390,391,392,393,394,467,468,469,470,471,472,473	228,282,362	225,226,227,228,229,230,231,279,280,281,282,283,284,285,359,360,361,362,363,364,365	391,470	228,282,362	79	17	0.160896	152	82	0.246436	0.464358	0.58312	228				491	87.2941	0.177788
P05804	3K46	A	1	-0.95615	1	-0.82229	1	35,98	32,33,34,35,36,37,38,95,96,97,98,99,100,101	20,131	17,18,19,20,21,22,23,128,129,130,131,132,133,134	35,98	20,131	63	20	0.104478	144	57	0.126036	0.0331675	0.571429	20	0.782753	0.934653	472	603	56.45	0.0936153
P05804	3K46	A	2	-0.65244	1	-0.06227	0	115,177	112,113,114,115,116,117,118,174,175,176,177,178,179,180	86	83,84,85,86,87,88,89	115,177	86	62	1	0.102819	152	32	0.0978441	0.14262	0.747826	86				603	62	0.102819
P05804	3K46	A	3	-0.62858	1	0.09074	0	143,353	140,141,142,143,144,145,146,350,351,352,353,354,355,356	3	0,1,2,3,4,5,6	143,353	3	210	2	0.348259	329	21	0.13267	0.00497512	0.020979	3				603	210.5	0.349088
P05804	3K46	A	4	0	0	-0.75662	1	4,87	1,2,3,4,5,6,7,84,85,86,87,88,89,90	175	172,173,174,175,176,177,178	4,87	175	83	8	0.137645	145	36	0.106136				0.709784	0.829457	428	603	95.375	0.158167
P05804	3K46	A	5	-0.43711	0	0.85893	3	171,306	168,169,170,171,172,173,174,303,304,305,306,307,308,309	325,335,347	322,323,324,325,326,327,328,332,333,334,335,336,337,338,344,345,346,347,348,349,350	171,306	325,335,347	135	1	0.223881	230	73	0.19403				0.424544	0.861953	256	603	135	0.223881
P05804	3K46	A	6	0.88217	1	0.29894	0	521,563	518,519,520,521,522,523,524,560,561,562,563,564,565,566	507	504,505,506,507,508,509,510	521,563	507	42	1	0.0696517	114	38	0.107794	0.840796	0.973129	507				603	42	0.0696517
P05804	3K46	A	7	-1.22839	1	0.79074	1	111,304	108,109,110,111,112,113,114,301,302,303,304,305,306,307	93,348	90,91,92,93,94,95,96,345,346,347,348,349,350,351	111,304	93,348	193	42	0.320066	343	77	0.18408	0.154229	0.837838	93	0.422886	0.852843	255	603	193.31	0.32058
P05852	4YDU	A	1	-0.12817	0	-0.94604	1	18,121	15,16,17,18,19,20,21,118,119,120,121,122,123,124	304	301,302,303,304,305,306,307	18,121	304	103	1	0.305638	167	42	0.207715				0.0979228	0.152778	33	337	103	0.305638
P05852	4YDU	A	2	-0.65355	1	0	0	151,331	148,149,150,151,152,153,154,328,329,330,331,332,333,334	112	109,110,111,112,113,114,115	151,331	112	180	3	0.534125	265	34	0.183976	0.332344	0.741722	112				337	181.333	0.538081
P05852	4YDU	A	3	-0.18308	0	0.75797	1	172,215	169,170,171,172,173,174,175,212,213,214,215,216,217,218	236	233,234,235,236,237,238,239	172,215	236	43	30	0.127596	94	34	0.186944				0.299703	0.827869	101	337	53	0.15727
P06129	2GSK	A	1	-0.59949	0	-0.68611	1	84,119	81,82,83,84,85,86,87,116,117,118,119,120,121,122	127	124,125,126,127,128,129,130	104,139	147	35	4	0.0570033	123	37	0.120521				0.760586	0.983158	467	614	39.25	0.0639251
P06134	1SFE	A	1	-0.60392	1	0.2294	0	38,139	35,36,37,38,39,40,41,136,137,138,139,140,141,142	16	13,14,15,16,17,18,19	213,314	191	101	1	0.285311	146	30	0.20904	0.539548	0.896714	191				354	101	0.285311
P06149	1F0X	A	1	-0.23756	0	0.83538	1	39,78	36,37,38,39,40,41,42,75,76,77,78,79,80,81	97	94,95,96,97,98,99,100	39,78	97	39	32	0.0683012	103	32	0.115587				0.830123	0.96146	474	571	44.1562	0.0773314
P06149	1F0X	A	2	-0.03041	0	-1.13052	1	115,173	112,113,114,115,116,117,118,170,171,172,173,174,175,176	267	264,265,266,267,268,269,270	115,173	267	58	33	0.101576	130	32	0.119089				0.532399	0.763819	304	571	118.576	0.207663
P06149	1F0X	A	3	-0.73464	1	0.1032	0	226,268	223,224,225,226,227,228,229,265,266,267,268,269,270,271	170	167,168,169,170,171,172,173	226,268	170	42	25	0.0735552	121	44	0.124343	0.297723	0.752212	170				571	58.64	0.102697
P06609	4R9U	B	1	-0.01614	0	-0.69291	1	15,267	12,13,14,15,16,17,18,264,265,266,267,268,269,270	280	277,278,279,280,281,282,283	15,267	280	252	1	0.773006	291	34	0.168712				0.141104	0.779661	46	326	252	0.773006
P06609	4R9U	B	2	-0.67996	1	0.16128	0	122,193	119,120,121,122,123,124,125,190,191,192,193,194,195,196	97	94,95,96,97,98,99,100	122,193	97	71	6	0.217791	126	36	0.199387	0.297546	0.795082	97				326	87.1667	0.267382
P06609	4R9U	B	3	-0.80159	1	0.79569	1	142,218	139,140,141,142,143,144,145,215,216,217,218,219,220,221	91,251	88,89,90,91,92,93,94,248,249,250,251,252,253,254	142,218	91,251	76	18	0.233129	135	66	0.303681	0.279141	0.640845	91	0.230061	0.694444	75	326	104.556	0.320723
P06609	4R9U	B	4	-0.01458	0	0.74397	1	66,183	63,64,65,66,67,68,69,180,181,182,183,184,185,186	251	248,249,250,251,252,253,254	66,183	251	117	37	0.358896	176	37	0.248466				0.230061	0.524476	75	326	135.054	0.414276
P06609	4R9U	B	5	1.16986	1	-0.2192	0	212,271	209,210,211,212,213,214,215,268,269,270,271,272,273,274	73	70,71,72,73,74,75,76	212,271	73	59	11	0.180982	132	37	0.202454	0.223926	0.34434	73				326	65.6364	0.201339
P06611	4R9U	D	1	-0.02687	0	0.73952	1	28,176	25,26,27,28,29,30,31,173,174,175,176,177,178,179	186	183,184,185,186,187,188,189	28,176	186	148	4	0.594378	196	38	0.24498				0.253012	0.863014	63	249	151.75	0.609438
P06612	4RUL	A	1	0.64876	1	-0.10654	0	491,540	488,489,490,491,492,493,494,537,538,539,540,541,542,543	199	196,197,198,199,200,201,202	491,540	199	49	11	0.0566474	107	30	0.0693642	0.230058	0.405295	199				865	53.9091	0.0623226
P06616	1EGA	B	1	0	0	0.70166	1	10,47	7,8,9,10,11,12,13,44,45,46,47,48,49,50	60	57,58,59,60,61,62,63	10,47	60	37	1	0.122924	95	33	0.219269				0.800664	0.948819	241	301	37	0.122924
P06616	1EGA	B	2	0.63419	1	0.00771	0	24,93	21,22,23,24,25,26,27,90,91,92,93,94,95,96	11	8,9,10,11,12,13,14	24,93	11	69	15	0.229236	120	42	0.255814	0.0365449	0.458333	11				301	115.533	0.383832
P06709	2EWN	A	1	-0.16564	0	-0.71412	1	123,183	120,121,122,123,124,125,126,180,181,182,183,184,185,186	205	202,203,204,205,206,207,208	123,183	205	60	12	0.186916	151	37	0.239875				0.361371	0.84058	116	321	77.1667	0.240395
P06709	2EWN	A	2	-0.7888	1	0.08784	0	173,265	170,171,172,173,174,175,176,262,263,264,265,266,267,268	153	150,151,152,153,154,155,156	173,265	153	92	23	0.286604	163	35	0.190031	0.476636	0.884393	153				321	114.565	0.356901
P06709	2EWN	A	3	-0.69886	1	0	0	287,317	284,285,286,287,288,289,290,314,315,316,317,318,319,320	275	272,273,274,275,276,277,278	287,317	275	30	2	0.0934579	56	28	0.127726	0.856698	0.958188	275				321	30.5	0.0950156
P06710	1JR3	A	1	0.04248	0	0.96527	1	40,143	37,38,39,40,41,42,43,140,141,142,143,144,145,146	153	150,151,152,153,154,155,156	40,143	153	103	2	0.160187	152	38	0.096423				0.762053	0.98	490	643	105	0.163297
P06710	1JR3	A	2	0.65122	1	0.0373	0	54,175	51,52,53,54,55,56,57,172,173,174,175,176,177,178	42	39,40,41,42,43,44,45	54,175	42	121	4	0.18818	151	35	0.105754	0.0653188	0.777778	42				643	133.25	0.207232
P06715	1GER	B	1	0.39954	0	-0.60849	1	70,379	67,68,69,70,71,72,73,376,377,378,379,380,381,382	390	387,388,389,390,391,392,393	70,379	390	309	2	0.686667	406	36	0.126667				0.133333	0.84507	60	450	311.5	0.692222
P06715	1GER	B	2	-0.00687	0	0.74323	1	169,241	166,167,168,169,170,171,172,238,239,240,241,242,243,244	254	251,252,253,254,255,256,257	169,241	254	72	12	0.16	121	28	0.12				0.435556	0.937799	196	450	83.25	0.185
P06715	1GER	B	3	0.82576	1	0.03391	0	186,258	183,184,185,186,187,188,189,255,256,257,258,259,260,261	171	168,169,170,171,172,173,174	186,258	171	72	8	0.16	120	34	0.148889	0.38	0.919355	171				450	130	0.288889
P06715	1GER	B	4	0.86477	1	0.07938	0	217,346	214,215,216,217,218,219,220,343,344,345,346,347,348,349	196	193,194,195,196,197,198,199	217,346	196	129	35	0.286667	222	33	0.16	0.435556	0.903226	196				450	165.086	0.366857
P06721	2FQ6	B	1	-0.69013	1	-0.6978	1	131,360	128,129,130,131,132,133,134,357,358,359,360,361,362,363	82,372	79,80,81,82,83,84,85,369,370,371,372,373,374,375	131,360	82,372	229	77	0.579747	318	74	0.301266	0.207595	0.625954	82	0.0582278	0.657143	23	395	128.766	0.32599
P06721	2FQ6	B	2	-0.76171	1	-0.62109	1	188,289	185,186,187,188,189,190,191,286,287,288,289,290,291,292	82,307	79,80,81,82,83,84,85,304,305,306,307,308,309,310	188,289	82,307	101	17	0.255696	198	72	0.301266	0.207595	0.43617	82	0.222785	0.830189	88	395	135.294	0.342517
P06721	2FQ6	B	3	-0.04453	0	-0.90124	1	75,204	72,73,74,75,76,77,78,201,202,203,204,205,206,207	224	221,222,223,224,225,226,227	75,204	224	129	4	0.326582	190	40	0.172152				0.432911	0.895288	171	395	134	0.339241
P06722	2AZO	A	1	0.7379	1	-0.13596	0	90,127	87,88,89,90,91,92,93,124,125,126,127,128,129,130	82	79,80,81,82,83,84,85	90,127	82	37	2	0.161572	88	26	0.20524	0.358079	0.911111	82				229	37.5	0.163755
P06722	2AZO	A	2	0.09526	0	-0.65861	1	97,186	94,95,96,97,98,99,100,183,184,185,186,187,188,189	210	207,208,209,210,211,212,213	97,186	210	89	3	0.388646	140	32	0.222707				0.0829694	0.44186	19	229	91	0.39738
P06968	6HDE	B	1	-0.1014	0	-0.77295	1	32,71	29,30,31,32,33,34,35,68,69,70,71,72,73,74	118	115,116,117,118,119,120,121	32,71	118	39	1	0.256579	106	29	0.355263				0.223684	0.419753	34	152	39	0.256579
P06971	2FCP	A	1	-0.741	1	-0.62704	1	112,142	109,110,111,112,113,114,115,139,140,141,142,143,144,145	104,149	101,102,103,104,105,106,107,146,147,148,149,150,151,152	145,175	137,182	30	4	0.0401606	110	56	0.124498	0.1834	0.944828	137	0.756359	0.987762	565	747	33.5	0.0448461
P06971	2FCP	A	2	-0.62797	1	0.3593	0	264,696	261,262,263,264,265,266,267,693,694,695,696,697,698,699	243	240,241,242,243,244,245,246	297,720	276	432	4	0.578313	544	39	0.120482	0.369478	0.929293	276				747	443	0.593039
P06983	1GTK	A	1	0.06729	0	-1.12521	1	83,131	80,81,82,83,84,85,86,128,129,130,131,132,133,134	198	195,196,197,198,199,200,201	83,131	198	48	2	0.153355	131	39	0.261981				0.367412	0.631868	115	313	48.5	0.154952
P06983	1GTK	A	2	-1.35395	3	-0.08247	0	135,262	132,133,134,135,136,137,138,259,260,261,262,263,264,265	98,105,126	95,96,97,98,99,100,101,102,103,104,105,106,107,108,123,124,125,126,127,128,129	135,262	98,105,126	127	52	0.405751	225	87	0.43131	0.313099	0.725926	98				313	86.8462	0.277464
P06986	1IJI	A	1	-0.60868	1	0.09836	0	158,335	155,156,157,158,159,160,161,332,333,334,335,336,337,338	81	78,79,80,81,82,83,84	158,335	81	177	2	0.497191	268	38	0.283708	0.227528	0.512658	81				356	177.5	0.498596
P06986	1IJI	A	2	-0.04206	0	-0.63421	1	35,320	32,33,34,35,36,37,38,317,318,319,320,321,322,323	335	332,333,334,335,336,337,338	35,320	335	285	16	0.800562	327	40	0.176966				0.0589888	0.583333	21	356	288.562	0.810569
P06986	1IJI	A	3	-0.6286	1	-0.69381	1	158,324	155,156,157,158,159,160,161,321,322,323,324,325,326,327	81,334	78,79,80,81,82,83,84,331,332,333,334,335,336,337	158,324	81,334	166	48	0.466292	265	75	0.292135	0.227528	0.512658	81	0.0617978	0.6875	22	356	98.3125	0.276159
P06986	1IJI	A	4	-0.04727	0	-1.32856	2	45,218	42,43,44,45,46,47,48,215,216,217,218,219,220,221	225,250	222,223,224,225,226,227,228,247,248,249,250,251,252,253	45,218	225,250	173	27	0.485955	242	61	0.22191				0.297753	0.768116	106	356	134.556	0.377965
P06986	1IJI	A	5	0.70183	1	0.17841	0	113,151	110,111,112,113,114,115,116,148,149,150,151,152,153,154	103	100,101,102,103,104,105,106	113,151	103	38	3	0.106742	84	34	0.196629	0.289326	0.911504	103				356	49.6667	0.139513
P06988	1KAE	B	1	-0.09307	0	0.62001	1	84,139	81,82,83,84,85,86,87,136,137,138,139,140,141,142	145	142,143,144,145,146,147,148	84,139	145	55	14	0.126728	125	37	0.140553				0.665899	0.979661	289	434	201.143	0.463463
P06988	1KAE	B	2	0	0	0.93698	1	6,275	3,4,5,6,7,8,9,272,273,274,275,276,277,278	307	304,305,306,307,308,309,310	6,275	307	269	5	0.619816	350	34	0.119816				0.292627	0.798742	127	434	277.4	0.639171
P06988	1KAE	B	3	0.82802	1	-0.00944	0	145,207	142,143,144,145,146,147,148,204,205,206,207,208,209,210	127	124,125,126,127,128,129,130	145,207	127	62	15	0.142857	133	38	0.184332	0.292627	0.875862	127				434	203.533	0.468971
P06988	1KAE	B	4	1.0268	1	-0.15524	0	259,326	256,257,258,259,260,261,262,323,324,325,326,327,328,329	238	235,236,237,238,239,240,241	259,326	238	67	15	0.154378	115	31	0.170507	0.548387	0.918919	238				434	88.2	0.203226
P06992	1QYR	A	1	0.60766	1	0.13513	0	55,111	52,53,54,55,56,57,58,108,109,110,111,112,113,114	41	38,39,40,41,42,43,44	55,111	41	56	2	0.205128	93	32	0.21978	0.150183	0.745455	41				273	58	0.212454
P06992	1QYR	A	2	0.02981	0	-0.77717	1	137,173	134,135,136,137,138,139,140,170,171,172,173,174,175,176	192	189,190,191,192,193,194,195	137,173	192	36	27	0.131868	78	34	0.208791				0.296703	0.81	81	273	141.704	0.519061
P06999	3UMO	B	1	0.76037	1	-0.0159	0	69,89	66,67,68,69,70,71,72,86,87,88,89,90,91,92	61	58,59,60,61,62,63,64	69,89	61	20	1	0.0647249	54	38	0.20712	0.197411	0.884058	61				309	20	0.0647249
P07003	3EY9	B	1	0.00141	0	0.96815	1	184,293	181,182,183,184,185,186,187,290,291,292,293,294,295,296	310	307,308,309,310,311,312,313	184,293	310	109	6	0.190559	180	35	0.0909091				0.458042	0.939068	262	572	155.833	0.272436
P07003	3EY9	B	2	0.19344	0	0.71602	1	96,141	93,94,95,96,97,98,99,138,139,140,141,142,143,144	158	155,156,157,158,159,160,161	96,141	158	45	17	0.0786713	95	46	0.145105				0.723776	0.960557	414	572	93.7059	0.163821
P07003	3EY9	B	3	0.67342	1	0.19006	0	32,71	29,30,31,32,33,34,35,68,69,70,71,72,73,74	21	18,19,20,21,22,23,24	32,71	21	39	6	0.0681818	97	37	0.13986	0.0367133	0.65625	21				572	66.1667	0.115676
P07003	3EY9	B	4	0.72068	1	0.06199	0	219,272	216,217,218,219,220,221,222,269,270,271,272,273,274,275	206	203,204,205,206,207,208,209	219,272	206	53	106	0.0926573	132	43	0.132867	0.36014	0.940639	206				572	154.594	0.27027
P07003	3EY9	B	5	0.0229	0	0.80188	1	456,511	453,454,455,456,457,458,459,508,509,510,511,512,513,514	525	522,523,524,525,526,527,528	456,511	525	55	27	0.0961538	103	37	0.124126				0.0821678	0.770492	47	572	131.741	0.230316
P07003	3EY9	B	6	0.63929	1	0.13267	0	387,430	384,385,386,387,388,389,390,427,428,429,430,431,432,433	376	373,374,375,376,377,378,379	387,430	376	43	6	0.0751748	110	41	0.129371	0.657343	0.971576	376				572	81.8333	0.143065
P07003	3EY9	B	7	0.89434	3	-0.22425	0	281,549	278,279,280,281,282,283,284,546,547,548,549,550,551,552	204,249,269	201,202,203,204,205,206,207,246,247,248,249,250,251,252,266,267,268,269,270,271,272	281,549	204,249,269	268	9	0.468531	368	78	0.173077	0.356643	0.725979	204				572	272	0.475524
P07012	1GQE	A	1	-0.05327	0	-0.76265	1	112,159	109,110,111,112,113,114,115,156,157,158,159,160,161,162	188	185,186,187,188,189,190,191	112,159	188	47	1	0.128767	105	31	0.175342				0.484932	0.859223	177	365	47	0.128767
P07012	1GQE	A	2	-1.02283	1	0.13931	0	174,207	171,172,173,174,175,176,177,204,205,206,207,208,209,210	142	139,140,141,142,143,144,145	174,207	142	33	1	0.090411	107	32	0.131507	0.389041	0.816092	142				365	33	0.090411
P07012	1GQE	A	3	-1.02287	1	-0.75504	3	167,244	164,165,166,167,168,169,170,241,242,243,244,245,246,247	130,261,273,290	127,128,129,130,131,132,133,258,259,260,261,262,263,264,270,271,272,273,274,275,276,287,288,289,290,291,292,293	167,244	130,261,273,290	77	1	0.210959	159	93	0.293151	0.356164	0.778443	130	0.205479	0.619835	75	365	77	0.210959
P07012	1GQE	A	4	-1.0207	1	-0.83006	1	167,273	164,165,166,167,168,169,170,270,271,272,273,274,275,276	131,290	128,129,130,131,132,133,134,287,288,289,290,291,292,293	167,273	131,290	106	14	0.290411	181	64	0.252055	0.358904	0.784431	131	0.205479	0.815217	75	365	101.286	0.277495
P07024	1HPU	A	1	0.53158	0	-0.76803	1	117,410	114,115,116,117,118,119,120,407,408,409,410,411,412,413	418	415,416,417,418,419,420,421	117,410	418	293	1	0.532727	421	28	0.156364				0.24	0.942857	132	550	293	0.532727
P07024	1HPU	A	2	-0.17115	0	-0.75297	1	401,438	398,399,400,401,402,403,404,435,436,437,438,439,440,441	494	491,492,493,494,495,496,497	401,438	494	37	51	0.0672727	114	38	0.12				0.101818	0.5	56	550	66.6275	0.121141
P07024	1HPU	A	3	0.80131	1	-0.15986	0	120,429	117,118,119,120,121,122,123,426,427,428,429,430,431,432	113	110,111,112,113,114,115,116	120,429	113	309	1	0.561818	430	39	0.152727	0.205455	0.941667	113				550	309	0.561818
P07024	1HPU	A	4	0.74896	1	0.10925	0	151,187	148,149,150,151,152,153,154,184,185,186,187,188,189,190	139	136,137,138,139,140,141,142	151,187	139	36	2	0.0654545	91	38	0.101818	0.252727	0.92053	139				550	38	0.0690909
P07024	1HPU	A	5	0.75623	1	0.13433	0	70,297	67,68,69,70,71,72,73,294,295,296,297,298,299,300	36	33,34,35,36,37,38,39	70,297	36	227	54	0.412727	289	37	0.110909	0.0654545	0.514286	36				550	271.278	0.493232
P07024	1HPU	A	6	0.75835	1	0.05506	0	178,252	175,176,177,178,179,180,181,249,250,251,252,253,254,255	171	168,169,170,171,172,173,174	178,252	171	74	7	0.134545	142	44	0.163636	0.310909	0.960674	171				550	284	0.516364
P07024	1HPU	A	7	0.98276	3	0.05184	0	106,344	103,104,105,106,107,108,109,341,342,343,344,345,346,347	38,59,81	35,36,37,38,39,40,41,56,57,58,59,60,61,62,78,79,80,81,82,83,84	106,344	38,59,81	238	17	0.432727	304	87	0.183636	0.0690909	0.358491	38				550	251.765	0.457754
P07024	1HPU	A	8	-0.90446	3	0	0	463,547	460,461,462,463,464,465,466,544,545,546,547,548,549,550	390,402,434	387,388,389,390,391,392,393,399,400,401,402,403,404,405,431,432,433,434,435,436,437	463,547	390,402,434	84	5	0.152727	156	81	0.194545	0.709091	0.842333	390				550	76.6	0.139273
P07024	1HPU	A	9	-1.59876	4	0	0	470,548	467,468,469,470,471,472,473,545,546,547,548,549,550,551	389,402,433,463	386,387,388,389,390,391,392,399,400,401,402,403,404,405,430,431,432,433,434,435,436,460,461,462,463,464,465,466	470,548	389,402,433,463	78	14	0.141818	151	100	0.212727	0.707273	0.82766	389				550	79.5714	0.144675
P07026	4LFU	A	1	0.69341	1	-0.0158	0	60,172	57,58,59,60,61,62,63,169,170,171,172,173,174,175	43	40,41,42,43,44,45,46	60,172	43	112	4	0.466667	147	34	0.241667	0.179167	0.716667	43				240	113.5	0.472917
P07102	1DKM	A	1	0.05512	0	0.92905	1	14,275	11,12,13,14,15,16,17,272,273,274,275,276,277,278	306	303,304,305,306,307,308,309	36,297	328	261	6	0.604167	328	34	0.178241				0.240741	0.77037	104	432	265.667	0.614969
P07102	1DKM	A	2	0.62217	1	0.21356	0	54,226	51,52,53,54,55,56,57,223,224,225,226,227,228,229	16	13,14,15,16,17,18,19	76,248	38	172	47	0.398148	258	43	0.18287	0.087963	0.5	38				432	248.234	0.574616
P07102	1DKM	A	3	1.20675	2	0.10214	0	100,332	97,98,99,100,101,102,103,329,330,331,332,333,334,335	15,86	12,13,14,15,16,17,18,83,84,85,86,87,88,89	122,354	37,108	232	6	0.537037	321	78	0.24537	0.0856481	0.303279	37				432	207.5	0.480324
P07102	1DKM	A	4	0.62498	1	-0.6105	1	37,170	34,35,36,37,38,39,40,167,168,169,170,171,172,173	19,217	16,17,18,19,20,21,22,214,215,216,217,218,219,220	59,192	41,239	133	23	0.30787	219	67	0.231481	0.0949074	0.694915	41	0.446759	0.804167	193	432	152.652	0.353362
P07464	1KRU	B	1	0.10757	0	-0.6924	1	14,116	11,12,13,14,15,16,17,113,114,115,116,117,118,119	127	124,125,126,127,128,129,130	14,116	127	102	1	0.502463	141	28	0.231527				0.374384	0.873563	76	203	102	0.502463
P07623	6MTG	B	1	-0.35572	0	-0.73274	1	180,211	177,178,179,180,181,182,183,208,209,210,211,212,213,214	219	216,217,218,219,220,221,222	180,211	219	31	6	0.100324	85	28	0.190939				0.291262	0.918367	90	309	35.3333	0.114347
P07649	1DJ0	A	1	-0.61527	1	-0.69776	1	64,135	61,62,63,64,65,66,67,132,133,134,135,136,137,138	14,247	11,12,13,14,15,16,17,244,245,246,247,248,249,250	64,135	14,247	71	31	0.262963	145	67	0.32963	0.0518519	0.21875	14	0.0851852	0.17037	23	270	158.935	0.58865
P07649	1DJ0	A	2	0.60843	1	-0.06929	0	136,189	133,134,135,136,137,138,139,186,187,188,189,190,191,192	121	118,119,120,121,122,123,124	136,189	121	53	1	0.196296	109	38	0.214815	0.448148	0.889706	121				270	53	0.196296
P07649	1DJ0	A	3	-0.79543	1	0.01806	0	195,251	192,193,194,195,196,197,198,248,249,250,251,252,253,254	117	114,115,116,117,118,119,120	195,251	117	56	3	0.207407	121	34	0.222222	0.433333	0.6	117				270	71.6667	0.265432
P07649	1DJ0	A	4	-0.02916	0	-0.7272	1	117,180	114,115,116,117,118,119,120,177,178,179,180,181,182,183	194	191,192,193,194,195,196,197	117,180	194	63	3	0.233333	125	33	0.222222				0.281481	0.844444	76	270	64	0.237037
P07650	4EAD	A	1	-0.01311	0	0.67678	1	110,142	107,108,109,110,111,112,113,139,140,141,142,143,144,145	153	150,151,152,153,154,155,156	110,142	153	32	12	0.0727273	86	39	0.143182				0.652273	0.963087	287	440	62	0.140909
P07650	4EAD	A	2	0.67238	1	0	0	271,433	268,269,270,271,272,273,274,430,431,432,433,434,435,436	257	254,255,256,257,258,259,260	271,433	257	162	1	0.368182	243	37	0.152273	0.584091	0.948339	257				440	162	0.368182
P07650	4EAD	A	3	0.73595	1	0.11309	0	92,202	89,90,91,92,93,94,95,199,200,201,202,203,204,205	84	81,82,83,84,85,86,87	92,202	84	110	48	0.25	230	36	0.209091	0.190909	0.913043	84				440	181.271	0.411979
P07650	4EAD	A	4	-0.98204	1	-0.01246	0	390,427	387,388,389,390,391,392,393,424,425,426,427,428,429,430	350	347,348,349,350,351,352,353	390,427	350	37	3	0.0840909	77	27	0.0977273	0.795455	0.897436	350				440	38	0.0863636
P07650	4EAD	A	5	0.68643	1	-1.01075	1	129,379	126,127,128,129,130,131,132,376,377,378,379,380,381,382	113,402	110,111,112,113,114,115,116,399,400,401,402,403,404,405	129,379	113,402	250	38	0.568182	383	72	0.240909	0.256818	0.875969	113	0.0863636	0.622951	38	440	135.289	0.307476
P07650	4EAD	A	6	1.14769	3	0.02742	0	151,312	148,149,150,151,152,153,154,309,310,311,312,313,314,315	84,100,112	81,82,83,84,85,86,87,97,98,99,100,101,102,103,109,110,111,112,113,114,115	151,312	84,100,112	161	52	0.365909	282	85	0.247727	0.190909	0.556291	84				440	177.558	0.40354
P07658	1FDO	A	1	0.74503	1	0.13334	0	637,652	634,635,636,637,638,639,640,649,650,651,652,653,654,655	609	606,607,608,609,610,611,612	637,652	609	15	55	0.020979	55	35	0.104895	0.851748	0.956044	609				715	45.7818	0.0640305
P07658	1FDO	A	2	-0.34559	0	0.60122	1	71,419	68,69,70,71,72,73,74,416,417,418,419,420,421,422	426	423,424,425,426,427,428,429	71,419	426	348	1	0.486713	483	35	0.0881119				0.404196	0.976351	289	715	348	0.486713
P07658	1FDO	A	3	-0.08135	0	0.61359	1	158,322	155,156,157,158,159,160,161,319,320,321,322,323,324,325	328	325,326,327,328,329,330,331	158,322	328	164	1	0.229371	242	37	0.0965035				0.541259	0.984733	387	715	164	0.229371
P07658	1FDO	A	4	0.63417	1	0.15155	0	123,399	120,121,122,123,124,125,126,396,397,398,399,400,401,402	104	101,102,103,104,105,106,107	123,399	104	276	34	0.386014	393	43	0.107692	0.145455	0.845528	104				715	363.206	0.50798
P07658	1FDO	A	5	2.63461	3	0.06541	0	207,644	204,205,206,207,208,209,210,641,642,643,644,645,646,647	132,155,200	129,130,131,132,133,134,135,152,153,154,155,156,157,158,197,198,199,200,201,202,203	207,644	132,155,200	437	1	0.611189	631	119	0.202797	0.184615	0.637681	132				715	437	0.611189
P07658	1FDO	A	6	2.61495	3	-0.03869	0	180,581	177,178,179,180,181,182,183,578,579,580,581,582,583,584	134,156,172	131,132,133,134,135,136,137,153,154,155,156,157,158,159,169,170,171,172,173,174,175	180,581	134,156,172	401	126	0.560839	574	116	0.234965	0.187413	0.744444	134				715	323.643	0.452647
P07658	1FDO	A	7	2.83089	3	-0.12412	0	270,562	267,268,269,270,271,272,273,559,560,561,562,563,564,565	132,155,222	129,130,131,132,133,134,135,152,153,154,155,156,157,158,219,220,221,222,223,224,225	270,562	132,155,222	292	47	0.408392	478	116	0.193007	0.184615	0.488889	132				715	228.426	0.319476
P07658	1FDO	A	8	1.85525	3	-0.93914	0	306,673	303,304,305,306,307,308,309,670,671,672,673,674,675,676	132,154,299	129,130,131,132,133,134,135,151,152,153,154,155,156,157,296,297,298,299,300,301,302	306,673	132,154,299	367	1	0.513287	553	117	0.19021	0.184615	0.431373	132				715	367	0.513287
P07658	1FDO	A	9	2.02366	2	-1.09137	1	303,668	300,301,302,303,304,305,306,665,666,667,668,669,670,671	132,150,676	129,130,131,132,133,134,135,147,148,149,150,151,152,153,673,674,675,676,677,678,679	303,668	132,150,676	365	5	0.51049	552	105	0.172028	0.184615	0.435644	132	0.0545455	0.829787	39	715	260.6	0.364476
P07658	1FDO	A	10	0.06096	0	2.00895	2	38,162	35,36,37,38,39,40,41,159,160,161,162,163,164,165	336,442	333,334,335,336,337,338,339,439,440,441,442,443,444,445	38,162	336,442	124	76	0.173427	293	77	0.181818				0.381818	0.493671	273	715	215.711	0.301693
P07658	1FDO	A	11	-0.80068	1	0.52432	0	75,436	72,73,74,75,76,77,78,433,434,435,436,437,438,439	66	63,64,65,66,67,68,69	75,436	66	361	9	0.504895	494	30	0.0783217	0.0923077	0.88	66				715	485.889	0.679565
P07658	1FDO	A	12	2.0854	4	-0.21662	0	325,542	322,323,324,325,326,327,328,539,540,541,542,543,544,545	106,116,133,158	103,104,105,106,107,108,109,113,114,115,116,117,118,119,130,131,132,133,134,135,136,155,156,157,158,159,160,161	325,542	106,116,133,158	217	43	0.303497	352	130	0.222378	0.148252	0.326154	106				715	206.209	0.288405
P07762	5E6Z	A	1	-0.63782	1	-0.06651	0	161,191	158,159,160,161,162,163,164,188,189,190,191,192,193,194	152	149,150,151,152,153,154,155	161,191	152	30	1	0.0412088	71	32	0.0700549	0.208791	0.944099	152				728	30	0.0412088
P07762	5E6Z	A	2	-0.76672	1	0	0	696,726	693,694,695,696,697,698,699,723,724,725,726,727,728,729	675	672,673,674,675,676,677,678	696,726	675	30	1	0.0412088	80	29	0.0604396	0.927198	0.969828	675				728	30	0.0412088
P07762	5E6Z	A	3	-0.20449	0	0.74085	3	213,262	210,211,212,213,214,215,216,259,260,261,262,263,264,265	284,309,332	281,282,283,284,285,286,287,306,307,308,309,310,311,312,329,330,331,332,333,334,335	213,262	284,309,332	49	1	0.0673077	119	81	0.149725				0.543956	0.849785	396	728	49	0.0673077
P07762	5E6Z	A	4	0.00428	0	0.81236	1	219,310	216,217,218,219,220,221,222,307,308,309,310,311,312,313	332	329,330,331,332,333,334,335	219,310	332	91	26	0.125	184	33	0.119505				0.543956	0.947368	396	728	101.231	0.139053
P07813	3ZGZ	A	1	-0.00602	0	0.74942	1	19,113	16,17,18,19,20,21,22,110,111,112,113,114,115,116	119	116,117,118,119,120,121,122	19,113	119	94	2	0.109302	169	31	0.0604651				0.861628	0.991968	741	860	96	0.111628
P07813	3ZGZ	A	2	-0.02553	0	0.65368	1	24,64	21,22,23,24,25,26,27,61,62,63,64,65,66,67	73	70,71,72,73,74,75,76	24,64	73	40	2	0.0465116	109	37	0.0686047				0.915116	0.988693	787	860	43	0.05
P07813	3ZGZ	A	3	-0.02244	0	0.74936	1	676,736	673,674,675,676,677,678,679,733,734,735,736,737,738,739	747	744,745,746,747,748,749,750	676,736	747	60	1	0.0697674	104	26	0.0686047				0.131395	0.91129	113	860	60	0.0697674
P07813	3ZGZ	A	4	-0.61239	1	0.09262	0	585,615	582,583,584,585,586,587,588,612,613,614,615,616,617,618	574	571,572,573,574,575,576,577	585,615	574	30	10	0.0348837	45	39	0.055814	0.667442	0.981197	574				860	37.8	0.0439535
P07813	3ZGZ	A	5	-0.1217	0	-1.61	1	154,329	151,152,153,154,155,156,157,326,327,328,329,330,331,332	419	416,417,418,419,420,421,422	154,329	419	175	1	0.203488	245	27	0.0860465				0.512791	0.830508	441	860	175	0.203488
P07813	3ZGZ	A	6	-0.61698	1	-0.03324	0	368,382	365,366,367,368,369,370,371,379,380,381,382,383,384,385	360	357,358,359,360,361,362,363	368,382	360	14	2	0.0162791	43	33	0.055814	0.418605	0.978261	360				860	14.5	0.0168605
P07813	3ZGZ	A	7	-0.00532	0	-0.83102	1	423,432	420,421,422,423,424,425,426,429,430,431,432,433,434,435	489	486,487,488,489,490,491,492	423,432	489	9	64	0.0104651	41	34	0.0744186				0.431395	0.866822	371	860	311.234	0.3619
P07813	3ZGZ	A	8	-1.06406	1	-0.01738	0	330,418	327,328,329,330,331,332,333,415,416,417,418,419,420,421	230	227,228,229,230,231,232,233	330,418	230	88	5	0.102326	133	30	0.0802326	0.267442	0.69697	230				860	142.6	0.165814
P07813	3ZGZ	A	9	-1.12946	1	-1.18736	3	168,290	165,166,167,168,169,170,171,287,288,289,290,291,292,293	155,326,336,419	152,153,154,155,156,157,158,323,324,325,326,327,328,329,333,334,335,336,337,338,339,416,417,418,419,420,421,422	168,290	155,326,336,419	122	24	0.14186	224	112	0.152326	0.180233	0.922619	155	0.512791	0.773684	441	860	120.458	0.140068
P07813	3ZGZ	A	10	-0.62262	1	-1.12124	1	172,583	169,170,171,172,173,174,175,580,581,582,583,584,585,586	154,618	151,152,153,154,155,156,157,615,616,617,618,619,620,621	172,583	154,618	411	10	0.477907	506	57	0.102326	0.17907	0.895349	154	0.281395	0.873646	242	860	374.1	0.435
P07813	3ZGZ	A	11	0.78131	1	0.77559	1	65,713	62,63,64,65,66,67,68,710,711,712,713,714,715,716	38,761	35,36,37,38,39,40,41,758,759,760,761,762,763,764	65,713	38,761	648	88	0.753488	751	74	0.119767	0.044186	0.584615	38	0.115116	0.673469	99	860	489.784	0.569516
P07813	3ZGZ	A	12	0.40852	0	-0.97819	3	84,167	81,82,83,84,85,86,87,164,165,166,167,168,169,170	191,422,490	188,189,190,191,192,193,194,419,420,421,422,423,424,425,487,488,489,490,491,492,493	84,167	191,422,490	83	3	0.0965116	177	60	0.123256				0.430233	0.533911	370	860	84.6667	0.0984496
P07813	3ZGZ	A	13	0.80693	3	-0.17917	0	114,639	111,112,113,114,115,116,117,636,637,638,639,640,641,642	40,49,76	37,38,39,40,41,42,43,46,47,48,49,50,51,52,73,74,75,76,77,78,79	114,639	40,49,76	525	14	0.610465	599	77	0.134884	0.0465116	0.350877	40				860	540.929	0.628987
P07822	1K2V	N	1	0.60258	1	0.08654	0	49,101	46,47,48,49,50,51,52,98,99,100,101,102,103,104	38	35,36,37,38,39,40,41	49,101	38	52	10	0.175676	96	32	0.222973	0.128378	0.77551	38				296	87.9	0.296959
P07822	1K2V	N	2	0.75499	1	0.50703	0	68,240	65,66,67,68,69,70,71,237,238,239,240,241,242,243	59	56,57,58,59,60,61,62	68,240	59	172	14	0.581081	243	35	0.233108	0.199324	0.867647	59				296	199.643	0.674469
P07822	1K2V	N	3	0.64628	1	0.16718	0	191,238	188,189,190,191,192,193,194,235,236,237,238,239,240,241	179	176,177,178,179,180,181,182	191,238	179	47	12	0.158784	100	32	0.246622	0.60473	0.937173	179				296	77.9167	0.263232
P07862	4C5C	A	1	0.04442	0	-0.80916	1	97,144	94,95,96,97,98,99,100,141,142,143,144,145,146,147	179	176,177,178,179,180,181,182	97,144	179	47	17	0.153595	87	36	0.228758				0.415033	0.783951	127	306	83.4118	0.272587
P07862	4C5C	A	2	-0.81798	1	-0.01874	0	156,182	153,154,155,156,157,158,159,179,180,181,182,183,184,185	141	138,139,140,141,142,143,144	156,182	141	26	13	0.0849673	57	32	0.179739	0.460784	0.903846	141				306	57.0769	0.186526
P07862	4C5C	A	3	0.67345	1	0.05558	0	203,282	200,201,202,203,204,205,206,279,280,281,282,283,284,285	188	185,186,187,188,189,190,191	203,282	188	79	11	0.25817	142	35	0.222222	0.614379	0.926108	188				306	87.2727	0.285205
P08178	1CLI	B	1	0.88433	1	-0.04755	0	1126,1156	1123,1124,1125,1126,1127,1128,1129,1153,1154,1155,1156,1157,1158,1159	1110	1107,1108,1109,1110,1111,1112,1113	126,156	110	30	4	0.0869565	78	32	0.217391	0.318841	0.873016	110				345	33	0.0956522
P08178	1CLI	B	2	-1.17849	1	0	0	1264,1334	1261,1262,1263,1264,1265,1266,1267,1331,1332,1333,1334,1335,1336,1337	1181	1178,1179,1180,1181,1182,1183,1184	264,334	181	70	17	0.202899	133	35	0.168116	0.524638	0.685606	181				345	79.3529	0.230009
P08178	1CLI	B	3	-0.0086	0	-0.74499	1	1055,1101	1052,1053,1054,1055,1056,1057,1058,1098,1099,1100,1101,1102,1103,1104	1163	1160,1161,1162,1163,1164,1165,1166	55,101	163	46	26	0.133333	109	35	0.165217				0.527536	0.745902	182	345	84.1538	0.243924
P08178	1CLI	B	4	-0.06919	0	-0.94428	1	1179,1243	1176,1177,1178,1179,1180,1181,1182,1240,1241,1242,1243,1244,1245,1246	1307	1304,1305,1306,1307,1308,1309,1310	179,243	307	64	26	0.185507	140	31	0.182609				0.110145	0.372549	38	345	102.846	0.298105
P08178	1CLI	B	5	-2.03647	2	0	0	1295,1344	1292,1293,1294,1295,1296,1297,1298,1341,1342,1343,1344,1345,1346,1347	1181,1267	1178,1179,1180,1181,1182,1183,1184,1264,1265,1266,1267,1268,1269,1270	295,344	181,267	49	48	0.142029	108	58	0.249275	0.524638	0.613559	181				345	63.4375	0.183877
P08178	1CLI	B	6	0.77586	1	-1.05028	1	1222,1279	1219,1220,1221,1222,1223,1224,1225,1276,1277,1278,1279,1280,1281,1282	1188,1300	1185,1186,1187,1188,1189,1190,1191,1297,1298,1299,1300,1301,1302,1303	222,279	188,300	57	28	0.165217	144	51	0.22029	0.544928	0.846847	188	0.130435	0.681818	45	345	79.8929	0.231573
P08189	3JWN	F	1	-0.0084	0	-0.6018	1	46,100	43,44,45,46,47,48,49,97,98,99,100,101,102,103	128	125,126,127,128,129,130,131	68,122	150	54	1	0.306818	121	32	0.284091				0.147727	0.481481	26	176	54	0.306818
P08189	3JWN	F	2	-0.62959	1	0	0	114,152	111,112,113,114,115,116,117,149,150,151,152,153,154,155	63	60,61,62,63,64,65,66	136,174	85	38	4	0.215909	99	37	0.25	0.482955	0.625	85				176	40	0.227273
P08191	4XO9	A	1	-0.00899	0	-0.76964	1	32,74	29,30,31,32,33,34,35,71,72,73,74,75,76,77	108	105,106,107,108,109,110,111	53,95	129	42	1	0.14	113	34	0.186667				0.57	0.834146	171	300	42	0.14
P08191	4XO9	A	2	-0.61489	1	-0.1137	0	89,132	86,87,88,89,90,91,92,129,130,131,132,133,134,135	57	54,55,56,57,58,59,60	110,153	78	43	1	0.143333	125	33	0.176667	0.26	0.709091	78				300	43	0.143333
P08191	4XO9	A	3	-0.7023	1	0	0	240,279	237,238,239,240,241,242,243,276,277,278,279,280,281,282	193	190,191,192,193,194,195,196	261,300	214	39	4	0.13	93	32	0.146667	0.713333	0.819923	214				300	40.25	0.134167
P08192	1W78	A	1	0.94501	3	0.05331	0	94,286	91,92,93,94,95,96,97,283,284,285,286,287,288,289	52,65,80	49,50,51,52,53,54,55,62,63,64,65,66,67,68,77,78,79,80,81,82,83	94,286	52,65,80	192	1	0.454976	272	85	0.255924	0.123223	0.553191	52				422	192	0.454976
P08192	1W78	A	2	0.7677	1	0.00138	0	345,401	342,343,344,345,346,347,348,398,399,400,401,402,403,404	328	325,326,327,328,329,330,331	345,401	328	56	1	0.132701	101	42	0.184834	0.777251	0.950725	328				422	56	0.132701
P08192	1W78	A	3	0.0027	0	1.01534	1	17,89	14,15,16,17,18,19,20,86,87,88,89,90,91,92	145	142,143,144,145,146,147,148	17,89	145	72	38	0.170616	169	41	0.191943				0.656398	0.831832	277	422	92.3947	0.218945
P08192	1W78	A	4	0.86691	1	0.00789	0	63,165	60,61,62,63,64,65,66,162,163,164,165,166,167,168	53	50,51,52,53,54,55,56	63,165	53	102	44	0.241706	192	41	0.187204	0.125592	0.84127	53				422	197.523	0.468063
P08192	1W78	A	5	0.05772	0	0.64411	1	299,385	296,297,298,299,300,301,302,382,383,384,385,386,387,388	400	397,398,399,400,401,402,403	299,385	400	86	3	0.203791	123	37	0.158768				0.0521327	0.594595	22	422	89.3333	0.21169
P08200	1P8F	A	1	0.81157	1	0.01248	0	45,99	42,43,44,45,46,47,48,96,97,98,99,100,101,102	30	27,28,29,30,31,32,33	45,99	30	54	63	0.129808	115	39	0.201923	0.0721154	0.666667	30				416	302.889	0.728098
P08200	1P8F	A	2	-0.12125	0	0.7085	1	149,289	146,147,148,149,150,151,152,286,287,288,289,290,291,292	300	297,298,299,300,301,302,303	149,289	300	140	2	0.336538	177	41	0.175481				0.278846	0.913386	116	416	144.5	0.347356
P08200	1P8F	A	3	0.78763	1	0.06133	0	241,300	238,239,240,241,242,243,244,297,298,299,300,301,302,303	225	222,223,224,225,226,227,228	241,300	225	59	6	0.141827	104	37	0.1875	0.540865	0.93361	225				416	62.6667	0.150641
P08202	2AJT	B	1	0.80609	1	-0.98627	1	202,396	199,200,201,202,203,204,205,393,394,395,396,397,398,399	179,451	176,177,178,179,180,181,182,448,449,450,451,452,453,454	202,396	179,451	194	36	0.388	261	73	0.2	0.358	0.886139	179	0.098	0.471154	49	500	157.167	0.314333
P08202	2AJT	B	2	-0.07818	0	-0.65817	1	345,413	342,343,344,345,346,347,348,410,411,412,413,414,415,416	428	425,426,427,428,429,430,431	345,413	428	68	1	0.136	161	39	0.12				0.144	0.827586	72	500	68	0.136
P08202	2AJT	B	3	0.0763	0	-0.84316	1	352,371	349,350,351,352,353,354,355,368,369,370,371,372,373,374	382	379,380,381,382,383,384,385	352,371	382	19	7	0.038	70	43	0.146				0.236	0.914729	118	500	60.7143	0.121429
P08202	2AJT	B	4	-0.80487	1	0.01392	0	409,459	406,407,408,409,410,411,412,456,457,458,459,460,461,462	391	388,389,390,391,392,393,394	409,459	391	50	27	0.1	120	30	0.126	0.782	0.95599	391				500	68.5556	0.137111
P08202	2AJT	B	5	0.8206	1	-0.03888	0	350,450	347,348,349,350,351,352,353,447,448,449,450,451,452,453	333	330,331,332,333,334,335,336	350,450	333	100	1	0.2	181	34	0.136	0.666	0.951429	333				500	100	0.2
P08202	2AJT	B	6	0.68201	1	0.08072	0	48,77	45,46,47,48,49,50,51,74,75,76,77,78,79,80	9	6,7,8,9,10,11,12	48,77	9	29	35	0.058	73	34	0.136	0.018	0.1875	9				500	93.9429	0.187886
P08203	1JDI	A	1	-0.7034	1	-0.02797	0	125,209	122,123,124,125,126,127,128,206,207,208,209,210,211,212	112	109,110,111,112,113,114,115	125,209	112	84	14	0.363636	140	30	0.233766	0.484848	0.896	112				231	95.2857	0.412492
P08244	1EIX	B	1	0	0	0.68664	1	16,211	13,14,15,16,17,18,19,208,209,210,211,212,213,214	218	215,216,217,218,219,220,221	16,211	218	195	1	0.795918	220	36	0.228571				0.110204	0.794118	27	245	195	0.795918
P08244	1EIX	B	2	0.99387	1	-0.03388	0	201,222	198,199,200,201,202,203,204,219,220,221,222,223,224,225	190	187,188,189,190,191,192,193	201,222	190	21	2	0.0857143	61	37	0.244898	0.77551	0.945274	190				245	21.5	0.0877551
P08244	1EIX	B	3	0.83779	1	-0.16676	0	32,224	29,30,31,32,33,34,35,221,222,223,224,225,226,227	19	16,17,18,19,20,21,22	32,224	19	192	8	0.783673	221	30	0.22449	0.077551	0.59375	19				245	196	0.8
P08337	3A6T	A	1	-0.60322	1	-0.62675	1	28,75	25,26,27,28,29,30,31,72,73,74,75,76,77,78	7,83	4,5,6,7,8,9,10,80,81,82,83,84,85,86	28,75	7,83	47	5	0.364341	93	46	0.48062	0.0542636	0.25	7	0.356589	0.851852	46	129	50	0.387597
P08337	3A6T	A	2	-0.6302	1	0.02954	0	33,105	30,31,32,33,34,35,36,102,103,104,105,106,107,108	20	17,18,19,20,21,22,23	33,105	20	72	11	0.55814	103	35	0.418605	0.155039	0.606061	20				129	82.1818	0.637068
P08373	2Q85	A	1	0.7989	1	-0.08297	0	55,300	52,53,54,55,56,57,58,297,298,299,300,301,302,303	46	43,44,45,46,47,48,49	55,300	46	245	18	0.716374	307	33	0.216374	0.134503	0.836364	46				342	270	0.789474
P08373	2Q85	A	2	0	0	0.65853	1	8,46	5,6,7,8,9,10,11,43,44,45,46,47,48,49	62	59,60,61,62,63,64,65	8,46	62	38	16	0.111111	84	34	0.204678				0.818713	0.945946	280	342	41	0.119883
P08373	2Q85	A	3	0.02246	0	-0.81889	1	82,135	79,80,81,82,83,84,85,132,133,134,135,136,137,138	176	173,174,175,176,177,178,179	82,135	176	53	11	0.154971	108	34	0.181287				0.48538	0.801932	166	342	92.0909	0.269272
P08373	2Q85	A	4	-0.618	1	-0.06485	0	164,232	161,162,163,164,165,166,167,229,230,231,232,233,234,235	117	114,115,116,117,118,119,120	164,232	117	68	8	0.19883	139	35	0.21345	0.342105	0.713415	117				342	100.5	0.29386
P08395	3BF0	C	1	0.3432	0	0.90595	1	238,425	235,236,237,238,239,240,241,422,423,424,425,426,427,428	546	543,544,545,546,547,548,549	238,425	546	187	82	0.302589	272	26	0.132686				0.116505	0.373057	72	618	257.378	0.416469
P08395	3BF0	C	2	0.95377	1	0	0	365,547	362,363,364,365,366,367,368,544,545,546,547,548,549,550	328	325,326,327,328,329,330,331	365,547	328	182	5	0.294498	245	34	0.0825243	0.530744	0.89863	328				618	188.2	0.304531
P08506	3ITA	A	1	0.023	0	-0.63414	1	35,140	32,33,34,35,36,37,38,137,138,139,140,141,142,143	155	152,153,154,155,156,157,158	61,166	181	105	2	0.2625	151	33	0.1425				0.5475	0.935897	219	400	106	0.265
P08506	3ITA	A	2	-0.77657	1	0.11307	0	150,214	147,148,149,150,151,152,153,211,212,213,214,215,216,217	39	36,37,38,39,40,41,42	176,240	65	64	29	0.16	128	33	0.1325	0.1625	0.369318	65				400	85.5517	0.213879
P08660	2J0W	A	1	0.07654	0	0.69986	1	35,170	32,33,34,35,36,37,38,167,168,169,170,171,172,173	182	179,180,181,182,183,184,185	35,170	182	135	2	0.300668	191	47	0.175947				0.594655	0.956989	267	449	152.5	0.339644
P08660	2J0W	A	2	0.67057	1	-0.89869	1	254,340	251,252,253,254,255,256,257,337,338,339,340,341,342,343	243,352	240,241,242,243,244,245,246,349,350,351,352,353,354,355	254,340	243,352	86	20	0.191537	175	61	0.207127	0.541203	0.956693	243	0.216036	0.889908	97	449	88.9	0.197996
P08660	2J0W	A	3	-0.96238	1	-0.74031	1	352,417	349,350,351,352,353,354,355,414,415,416,417,418,419,420	309,430	306,307,308,309,310,311,312,427,428,429,430,431,432,433	352,417	309,430	65	14	0.144766	134	56	0.158129	0.688196	0.877841	309	0.0423163	0.59375	19	449	71.8571	0.160038
P08839	2HWG	B	1	0	0	0.91978	1	7,186	4,5,6,7,8,9,10,183,184,185,186,187,188,189	199	196,197,198,199,200,201,202	7,186	199	179	6	0.311304	232	41	0.12				0.653913	0.966581	376	575	181	0.314783
P08839	2HWG	B	2	0.956	1	0.30155	0	196,274	193,194,195,196,197,198,199,271,272,273,274,275,276,277	9	6,7,8,9,10,11,12	196,274	9	78	47	0.135652	156	39	0.153043	0.0156522	0.0459184	9				575	207.213	0.36037
P08839	2HWG	B	3	0.99923	1	0.05178	0	287,527	284,285,286,287,288,289,290,524,525,526,527,528,529,530	272	269,270,271,272,273,274,275	287,527	272	240	10	0.417391	305	37	0.111304	0.473043	0.947735	272				575	243.1	0.422783
P08997	3CUZ	A	1	0.73672	1	0.54581	0	128,435	125,126,127,128,129,130,131,432,433,434,435,436,437,438	117	114,115,116,117,118,119,120	128,435	117	307	1	0.575985	439	42	0.142589	0.219512	0.914062	117				533	307	0.575985
P08997	3CUZ	A	2	0.76553	1	0	0	176,529	173,174,175,176,177,178,179,526,527,528,529,530,531,532	167	164,165,166,167,168,169,170	176,529	167	353	2	0.662289	443	35	0.140713	0.313321	0.948864	167				533	355	0.666041
P08997	3CUZ	A	3	0.75175	1	0.06122	0	442,493	439,440,441,442,443,444,445,490,491,492,493,494,495,496	424	421,422,423,424,425,426,427	442,493	424	51	1	0.0956848	105	29	0.108818	0.795497	0.959276	424				533	51	0.0956848
P08997	3CUZ	A	4	-0.06664	0	1.1274	1	78,259	75,76,77,78,79,80,81,256,257,258,259,260,261,262	268	265,266,267,268,269,270,271	78,259	268	181	15	0.339587	280	36	0.12758				0.497186	0.967153	265	533	187.8	0.352345
P08997	3CUZ	A	5	0.96998	1	-0.02747	0	111,366	108,109,110,111,112,113,114,363,364,365,366,367,368,369	93	90,91,92,93,94,95,96	111,366	93	255	9	0.478424	387	38	0.129456	0.174484	0.837838	93				533	262.222	0.491974
P08997	3CUZ	A	6	-0.10593	0	0.77032	5	25,126	22,23,24,25,26,27,28,123,124,125,126,127,128,129	167,187,245,259,269	164,165,166,167,168,169,170,184,185,186,187,188,189,190,242,243,244,245,246,247,248,256,257,258,259,260,261,262,266,267,268,269,270,271,272	25,126	167,187,245,259,269	101	14	0.189493	210	119	0.302064				0.49531	0.648649	264	533	108.786	0.204101
P08997	3CUZ	A	7	0.10943	0	1.03112	3	51,170	48,49,50,51,52,53,54,167,168,169,170,171,172,173	246,259,269	243,244,245,246,247,248,249,256,257,258,259,260,261,262,266,267,268,269,270,271,272	51,170	246,259,269	119	59	0.223265	206	75	0.213884				0.49531	0.727273	264	533	163.983	0.307661
P09029	1B6S	B	1	0.11957	0	0.71666	1	69,170	66,67,68,69,70,71,72,167,168,169,170,171,172,173	236	233,234,235,236,237,238,239	69,170	236	101	1	0.284507	168	28	0.205634				0.335211	0.643243	119	355	101	0.284507
P09029	1B6S	B	2	0.64446	1	0.08013	0	182,246	179,180,181,182,183,184,185,243,244,245,246,247,248,249	162	159,160,161,162,163,164,165	182,246	162	64	20	0.180282	131	36	0.205634	0.456338	0.89011	162				355	84.15	0.237042
P09029	1B6S	B	3	-0.08362	0	-0.77295	1	252,301	249,250,251,252,253,254,255,298,299,300,301,302,303,304	317	314,315,316,317,318,319,320	252,301	317	49	10	0.138028	111	36	0.169014				0.107042	0.703704	38	355	196.2	0.552676
P09029	1B6S	B	4	0.0002	0	-0.83905	1	99,122	96,97,98,99,100,101,102,119,120,121,122,123,124,125	150	147,148,149,150,151,152,153	99,122	150	23	12	0.0647887	52	33	0.143662				0.577465	0.879828	205	355	45.9167	0.129343
P09029	1B6S	B	5	-1.01642	1	-0.06088	0	128,187	125,126,127,128,129,130,131,184,185,186,187,188,189,190	118	115,116,117,118,119,120,121	128,187	118	59	4	0.166197	137	30	0.146479	0.332394	0.921875	118				355	91.75	0.258451
P09030	1AKO	A	1	0.11002	0	-0.94534	1	14,215	11,12,13,14,15,16,17,212,213,214,215,216,217,218	228	225,226,227,228,229,230,231	14,215	228	201	2	0.75	252	41	0.276119				0.149254	0.754717	40	268	203.5	0.759328
P09030	1AKO	A	2	-0.91321	1	0.06575	0	223,248	220,221,222,223,224,225,226,245,246,247,248,249,250,251	210	207,208,209,210,211,212,213	223,248	210	25	4	0.0932836	79	31	0.201493	0.783582	0.941704	210				268	29	0.108209
P09030	1AKO	A	3	0.67312	1	-0.15239	0	179,226	176,177,178,179,180,181,182,223,224,225,226,227,228,229	155	152,153,154,155,156,157,158	179,226	155	47	5	0.175373	91	29	0.246269	0.578358	0.865922	155				268	54.6	0.203731
P09099	2ITM	A	1	-0.78772	1	-0.04004	0	89,155	86,87,88,89,90,91,92,152,153,154,155,156,157,158	82	79,80,81,82,83,84,85	89,155	82	66	1	0.136364	128	36	0.121901	0.169421	0.921348	82				484	66	0.136364
P09099	2ITM	A	2	0.09573	0	-0.64388	1	260,279	257,258,259,260,261,262,263,276,277,278,279,280,281,282	285	282,283,284,285,286,287,288	260,279	285	19	27	0.0392562	63	34	0.150826				0.411157	0.970732	199	484	122.815	0.25375
P09099	2ITM	A	3	0.03405	0	0.70229	1	292,331	289,290,291,292,293,294,295,328,329,330,331,332,333,334	362	359,360,361,362,363,364,365	292,331	362	39	4	0.0805785	85	30	0.163223				0.252066	0.797386	122	484	41.25	0.0852273
P09147	1UDC	A	1	0.88678	1	0.08517	0	231,295	228,229,230,231,232,233,234,292,293,294,295,296,297,298	218	215,216,217,218,219,220,221	231,295	218	64	18	0.189349	141	29	0.201183	0.64497	0.943723	218				338	71	0.210059
P09147	1UDC	A	2	0.73411	3	-0.04626	0	275,318	272,273,274,275,276,277,278,315,316,317,318,319,320,321	218,230,262	215,216,217,218,219,220,221,227,228,229,230,231,232,233,259,260,261,262,263,264,265	275,318	218,230,262	43	13	0.127219	99	78	0.319527	0.64497	0.792727	218				338	45.8462	0.13564
P09148	1GUQ	A	1	-0.04458	0	-0.9112	1	182,281	179,180,181,182,183,184,185,278,279,280,281,282,283,284	296	293,294,295,296,297,298,299	182,281	296	99	36	0.284483	179	38	0.189655				0.149425	0.776119	52	348	128.056	0.367976
P09152	1Q16	A	1	-0.40151	0	1.21386	5	54,578	51,52,53,54,55,56,57,575,576,577,578,579,580,581	769,772,780,783,784	766,767,768,769,770,771,772,769,770,771,772,773,774,775,777,778,779,780,781,782,783,780,781,782,783,784,785,786,781,782,783,784,785,786,787	55,579	770,773,781,784,785	524	15	0.420209	739	67	0.0978348				0.370489	0.691617	462	1247	325.067	0.260679
P09152	1Q16	A	2	-0.61388	1	0.07713	0	58,807	55,56,57,58,59,60,61,804,805,806,807,808,809,810	51	48,49,50,51,52,53,54	59,808	52	749	1	0.600642	983	38	0.063352	0.0417001	0.881356	52				1247	749	0.600642
P09152	1Q16	A	3	-0.62457	1	-0.01444	0	383,460	380,381,382,383,384,385,386,457,458,459,460,461,462,463	375	372,373,374,375,376,377,378	384,461	376	77	1	0.0617482	162	39	0.0601443	0.301524	0.979167	376				1247	77	0.0617482
P09152	1Q16	A	4	-0.71895	1	0.11236	0	866,1048	863,864,865,866,867,868,869,1045,1046,1047,1048,1049,1050,1051	854	851,852,853,854,855,856,857	867,1049	855	182	4	0.14595	315	36	0.0657578	0.685646	0.986159	855				1247	183.25	0.146953
P09152	1Q16	A	5	0.02756	0	-0.68655	1	901,934	898,899,900,901,902,903,904,931,932,933,934,935,936,937	943	940,941,942,943,944,945,946	902,935	944	33	3	0.0264635	69	30	0.0400962				0.242983	0.971154	303	1247	34.6667	0.0278001
P09152	1Q16	A	6	0.73024	1	0.04674	0	1146,1161	1143,1144,1145,1146,1147,1148,1149,1158,1159,1160,1161,1162,1163,1164	1118	1115,1116,1117,1118,1119,1120,1121	1147,1162	1119	15	79	0.0120289	52	37	0.0673617	0.897354	0.975588	1119				1247	58.8481	0.0471917
P09152	1Q16	A	7	-0.01042	0	0.88348	1	108,772	105,106,107,108,109,110,111,769,770,771,772,773,774,775	784	781,782,783,784,785,786,787	109,773	785	664	11	0.532478	896	38	0.0497193				0.370489	0.974684	462	1247	668.364	0.535977
P09152	1Q16	A	8	1.21134	1	-0.1262	0	584,1016	581,582,583,584,585,586,587,1013,1014,1015,1016,1017,1018,1019	199	196,197,198,199,200,201,202	585,1017	200	432	1	0.346431	622	37	0.0737771	0.160385	0.34188	200				1247	432	0.346431
P09152	1Q16	A	9	-0.02603	0	0.75617	1	224,545	221,222,223,224,225,226,227,542,543,544,545,546,547,548	574	571,572,573,574,575,576,577	225,546	575	321	24	0.257418	441	37	0.0713713				0.538893	0.958631	672	1247	326.667	0.261962
P09152	1Q16	A	10	0.7508	1	-0.05394	0	326,526	323,324,325,326,327,328,329,523,524,525,526,527,528,529	314	311,312,313,314,315,316,317	327,527	315	200	6	0.160385	277	32	0.0481155	0.252606	0.963303	315				1247	203.833	0.163459
P09152	1Q16	A	11	2.79385	5	0.04952	0	286,1094	283,284,285,286,287,288,289,1091,1092,1093,1094,1095,1096,1097	190,204,215,234,278	187,188,189,190,191,192,193,201,202,203,204,205,206,207,212,213,214,215,216,217,218,231,232,233,234,235,236,237,275,276,277,278,279,280,281	287,1095	191,205,216,235,279	808	172	0.647955	1030	157	0.158781	0.153168	0.665505	191				1247	472.273	0.378728
P09152	1Q16	A	12	2.65532	5	-0.10714	0	335,1041	332,333,334,335,336,337,338,1038,1039,1040,1041,1042,1043,1044	189,200,215,229,306	186,187,188,189,190,191,192,197,198,199,200,201,202,203,212,213,214,215,216,217,218,226,227,228,229,230,231,232,303,304,305,306,307,308,309	336,1042	190,201,216,230,307	706	64	0.566159	944	150	0.158781	0.152366	0.565476	190				1247	564.984	0.453075
P09152	1Q16	A	13	-0.91077	1	0.66395	1	348,452	345,346,347,348,349,350,351,449,450,451,452,453,454,455	338,471	335,336,337,338,339,340,341,468,469,470,471,472,473,474	349,453	339,472	104	8	0.0834002	182	54	0.0721732	0.271852	0.971347	339	0.621492	0.976071	775	1247	95.25	0.0763833
P09152	1Q16	A	14	1.21545	3	-0.82818	3	450,631	447,448,449,450,451,452,453,628,629,630,631,632,633,634	226,306,432,1059,1193,1212	223,224,225,226,227,228,229,303,304,305,306,307,308,309,429,430,431,432,433,434,435,1056,1057,1058,1059,1060,1061,1062,1190,1191,1192,1193,1194,1195,1196,1209,1210,1211,1212,1213,1214,1215	451,632	227,307,433,1060,1194,1213	181	3	0.145148	406	160	0.141941	0.182037	0.503326	227	0.0272654	0.0552846	34	1247	181.667	0.145683
P09152	1Q16	A	15	0.86817	3	-0.82207	3	350,632	347,348,349,350,351,352,353,629,630,631,632,633,634,635	224,309,336,1054,1192,1212	221,222,223,224,225,226,227,306,307,308,309,310,311,312,333,334,335,336,337,338,339,1051,1052,1053,1054,1055,1056,1057,1189,1190,1191,1192,1193,1194,1195,1209,1210,1211,1212,1213,1214,1215	351,633	225,310,337,1055,1193,1213	282	26	0.226143	508	175	0.161187	0.180433	0.641026	225	0.0272654	0.0553746	34	1247	185.462	0.148726
P09152	1Q16	A	16	1.96456	2	-0.83452	3	548,1194	545,546,547,548,549,550,551,1191,1192,1193,1194,1195,1196,1197	187,225,1215,1216,1221	184,185,186,187,188,189,190,222,223,224,225,226,227,228,1212,1213,1214,1215,1216,1217,1218,1213,1214,1215,1216,1217,1218,1219,1218,1219,1220,1221,1222,1223,1224	549,1195	188,226,1216,1217,1222	646	1	0.518043	897	128	0.120289	0.150762	0.342441	188	0.0200481	0.480769	25	1247	646	0.518043
P09152	1Q16	A	17	2.2862	4	-1.09774	1	390,1202	387,388,389,390,391,392,393,1199,1200,1201,1202,1203,1204,1205	188,225,306,334,1221	185,186,187,188,189,190,191,222,223,224,225,226,227,228,303,304,305,306,307,308,309,331,332,333,334,335,336,337,1218,1219,1220,1221,1222,1223,1224	391,1203	189,226,307,335,1222	812	248	0.651163	1061	181	0.19166	0.151564	0.483376	189	0.0200481	0.568182	25	1247	565.383	0.453395
P09152	1Q16	A	18	2.23728	4	-1.03085	1	394,855	391,392,393,394,395,396,397,852,853,854,855,856,857,858	188,224,306,336,1046	185,186,187,188,189,190,191,221,222,223,224,225,226,227,303,304,305,306,307,308,309,333,334,335,336,337,338,339,1043,1044,1045,1046,1047,1048,1049	395,856	189,225,307,337,1047	461	38	0.369687	808	173	0.183641	0.151564	0.478481	189	0.160385	0.511509	200	1247	523.132	0.419512
P09152	1Q16	A	19	0.88613	2	-0.50723	0	654,1197	651,652,653,654,655,656,657,1194,1195,1196,1197,1198,1199,1200	187,549	184,185,186,187,188,189,190,546,547,548,549,550,551,552	655,1198	188,550	543	1	0.435445	812	75	0.110666	0.150762	0.287023	188				1247	543	0.435445
P09152	1Q16	A	20	-0.14475	0	1.84904	2	87,239	84,85,86,87,88,89,90,236,237,238,239,240,241,242	580,785	577,578,579,580,581,582,583,782,783,784,785,786,787,788	88,240	581,786	152	30	0.121893	335	73	0.100241				0.369687	0.457795	461	1247	174.867	0.14023
P09152	1Q16	A	21	1.01898	3	-0.23899	0	753,871	750,751,752,753,754,755,756,868,869,870,871,872,873,874	186,658,710	183,184,185,186,187,188,189,655,656,657,658,659,660,661,707,708,709,710,711,712,713	754,872	187,659,711	118	1	0.0946271	307	88	0.100241	0.14996	0.248011	187				1247	118	0.0946271
P09152	1Q16	A	22	0.86543	5	-0.03628	0	781,1167	778,779,780,781,782,783,784,1164,1165,1166,1167,1168,1169,1170	190,201,234,597,771	187,188,189,190,191,192,193,198,199,200,201,202,203,204,231,232,233,234,235,236,237,594,595,596,597,598,599,600,768,769,770,771,772,773,774	782,1168	191,202,235,598,772	386	1	0.309543	650	147	0.155573	0.153168	0.244246	191				1247	386	0.309543
P09152	1Q16	A	23	0.91296	5	-0.47287	0	645,1197	642,643,644,645,646,647,648,1194,1195,1196,1197,1198,1199,1200	188,209,219,597,609	185,186,187,188,189,190,191,206,207,208,209,210,211,212,216,217,218,219,220,221,222,594,595,596,597,598,599,600,606,607,608,609,610,611,612	646,1198	189,210,220,598,610	552	20	0.442662	812	121	0.137931	0.151564	0.29257	189				1247	560.35	0.449358
P09152	1Q16	A	24	0.83471	5	0.06788	0	739,1073	736,737,738,739,740,741,742,1070,1071,1072,1073,1074,1075,1076	187,200,213,597,712	184,185,186,187,188,189,190,197,198,199,200,201,202,203,210,211,212,213,214,215,216,594,595,596,597,598,599,600,709,710,711,712,713,714,715	740,1074	188,201,214,598,713	334	25	0.267843	586	116	0.12911	0.150762	0.254054	188				1247	423.04	0.339246
P09152	1Q16	A	25	0.83526	5	0.2611	0	739,1139	736,737,738,739,740,741,742,1136,1137,1138,1139,1140,1141,1142	192,208,234,584,712	189,190,191,192,193,194,195,205,206,207,208,209,210,211,231,232,233,234,235,236,237,581,582,583,584,585,586,587,709,710,711,712,713,714,715	740,1140	193,209,235,585,713	400	4	0.32077	700	152	0.165196	0.154771	0.260811	193				1247	400.75	0.321371
P09152	1Q16	A	26	-0.85684	1	-0.64297	1	862,1200	859,860,861,862,863,864,865,1197,1198,1199,1200,1201,1202,1203	850,1213	847,848,849,850,851,852,853,1210,1211,1212,1213,1214,1215,1216	863,1201	851,1214	338	5	0.271051	569	84	0.0914194	0.682438	0.986095	851	0.0264635	0.717391	33	1247	339.4	0.272173
P09152	1Q16	A	27	-0.8434	1	0.83284	3	152,731	149,150,151,152,153,154,155,728,729,730,731,732,733,734	112,769,1057,1061	109,110,111,112,113,114,115,766,767,768,769,770,771,772,1054,1055,1056,1057,1058,1059,1060,1058,1059,1060,1061,1062,1063,1064	153,732	113,770,1058,1062	579	54	0.464314	836	115	0.113071	0.0906175	0.738562	113	0.148356	0.359223	185	1247	441.333	0.353916
P09152	1Q16	A	28	2.29887	6	-0.18141	0	415,1041	412,413,414,415,416,417,418,1038,1039,1040,1041,1042,1043,1044	189,205,215,224,306,336	186,187,188,189,190,191,192,202,203,204,205,206,207,208,212,213,214,215,216,217,218,221,222,223,224,225,226,227,303,304,305,306,307,308,309,333,334,335,336,337,338,339	416,1042	190,206,216,225,307,337	626	43	0.502005	908	185	0.17482	0.152366	0.456731	190				1247	662.233	0.531061
P09155	1YT3	A	1	-0.62303	1	-0.35591	0	114,326	111,112,113,114,115,116,117,323,324,325,326,327,328,329	102	99,100,101,102,103,104,105	114,326	102	212	2	0.565333	283	35	0.173333	0.272	0.894737	102				375	212.5	0.566667
P09158	3O4F	A	1	-0.02417	0	-0.80274	1	189,219	186,187,188,189,190,191,192,216,217,218,219,220,221,222	233	230,231,232,233,234,235,236	189,219	233	30	21	0.104167	77	39	0.229167				0.190972	0.797101	55	288	156.714	0.544147
P09158	3O4F	A	2	-1.02318	1	-0.00173	0	230,276	227,228,229,230,231,232,233,273,274,275,276,277,278,279	218	215,216,217,218,219,220,221	230,276	218	46	3	0.159722	98	32	0.222222	0.756944	0.947826	218				288	47	0.163194
P09158	3O4F	A	3	0.66389	1	0.15062	0	95,156	92,93,94,95,96,97,98,153,154,155,156,157,158,159	81	78,79,80,81,82,83,84	95,156	81	61	2	0.211806	110	35	0.246528	0.28125	0.852632	81				288	63	0.21875
P09169	1I78	A	1	-0.7783	1	0.63476	1	36,260	33,34,35,36,37,38,39,257,258,259,260,261,262,263	26,282	23,24,25,26,27,28,29,279,280,281,282,283,284,285	56,280	46,302	224	1	0.706625	289	51	0.217666	0.14511	0.821429	46	0.0473186	0.405405	15	317	224	0.706625
P09373	1H16	A	1	0.75081	1	-0.1533	0	348,412	345,346,347,348,349,350,351,409,410,411,412,413,414,415	340	337,338,339,340,341,342,343	349,413	341	64	1	0.0842105	142	37	0.0802632	0.448684	0.977077	341				760	64	0.0842105
P09373	1H16	A	2	0.6412	1	0.18706	0	453,615	450,451,452,453,454,455,456,612,613,614,615,616,617,618	437	434,435,436,437,438,439,440	454,616	438	162	6	0.213158	284	37	0.0960526	0.576316	0.964758	438				760	163.5	0.215132
P09373	1H16	A	3	-0.0035	0	0.77324	1	33,285	30,31,32,33,34,35,36,282,283,284,285,286,287,288	309	306,307,308,309,310,311,312	34,286	310	252	6	0.331579	372	33	0.101316				0.592105	0.949367	450	760	254.333	0.334649
P09373	1H16	A	4	0.86656	1	0.06545	0	269,505	266,267,268,269,270,271,272,502,503,504,505,506,507,508	174	171,172,173,174,175,176,177	270,506	175	236	43	0.310526	416	32	0.0934211	0.230263	0.648148	175				760	291.093	0.383017
P09373	1H16	A	5	0.16707	0	0.7151	1	392,678	389,390,391,392,393,394,395,675,676,677,678,679,680,681	705	702,703,704,705,706,707,708	393,679	706	286	27	0.376316	410	45	0.0947368				0.0710526	0.666667	54	760	299.259	0.393762
P09373	1H16	A	6	0.99283	1	0	0	688,759	685,686,687,688,689,690,691,756,757,758,759,760,761,762	667	664,665,666,667,668,669,670	689,760	668	71	2	0.0934211	150	42	0.0907895	0.878947	0.969521	668				760	73	0.0960526
P09373	1H16	A	7	-0.00509	0	0.89731	3	29,182	26,27,28,29,30,31,32,179,180,181,182,183,184,185	271,281,311	268,269,270,271,272,273,274,278,279,280,281,282,283,284,308,309,310,311,312,313,314	30,183	272,282,312	153	39	0.201316	285	97	0.182895				0.589474	0.77643	448	760	203.41	0.267645
P09394	1YDY	A	1	-0.06467	0	-0.76071	1	70,95	67,68,69,70,71,72,73,92,93,94,95,96,97,98	106	103,104,105,106,107,108,109	70,95	106	25	1	0.0698324	63	26	0.142458				0.703911	0.958175	252	358	25	0.0698324
P09394	1YDY	A	2	0	0	0.67435	1	33,335	30,31,32,33,34,35,36,332,333,334,335,336,337,338	343	340,341,342,343,344,345,346	33,335	343	302	3	0.843575	323	36	0.164804				0.0418994	0.652174	15	358	303	0.846369
P09394	1YDY	A	3	0.65049	1	0	0	57,348	54,55,56,57,58,59,60,345,346,347,348,349,350,351	34	31,32,33,34,35,36,37	57,348	34	291	4	0.812849	321	42	0.167598	0.0949721	0.596491	34				358	293	0.818436
P09394	1YDY	A	4	0.65259	1	0.26818	0	78,173	75,76,77,78,79,80,81,170,171,172,173,174,175,176	64	61,62,63,64,65,66,67	78,173	64	95	6	0.265363	139	42	0.212291	0.178771	0.820513	64				358	179.167	0.500466
P09546	1TJ1	A	1	0.03342	0	0.76702	1	260,287	257,258,259,260,261,262,263,284,285,286,287,288,289,290	542	539,540,541,542,543,544,545	260,287	542	27	16	0.0204545	64	34	0.05				0.589394	0.753146	778	1320	235.938	0.178741
P09980	1UAA	A	1	0.10002	0	0.87111	3	111,379	108,109,110,111,112,113,114,376,377,378,379,380,381,382	568,597,608	565,566,567,568,569,570,571,594,595,596,597,598,599,600,605,606,607,608,609,610,611	111,379	568,597,608	268	31	0.398217	375	71	0.170877				0.0965825	0.221088	65	673	363.29	0.539807
P0A698	4DFC	B	1	-0.7968	1	-0.1239	0	178,235	175,176,177,178,179,180,181,232,233,234,235,236,237,238	150	147,148,149,150,151,152,153	178,235	150	57	2	0.0606383	101	36	0.0691489	0.159574	0.842697	150				940	61.5	0.0654255
P0A6B4	4WR3	A	1	0.7055	1	0.17712	0	129,159	126,127,128,129,130,131,132,156,157,158,159,160,161,162	122	119,120,121,122,123,124,125	129,159	122	30	1	0.0835655	69	39	0.167131	0.339833	0.945736	122				359	30	0.0835655
P0A6B4	4WR3	A	2	-0.03089	0	1.02683	1	23,197	20,21,22,23,24,25,26,194,195,196,197,198,199,200	207	204,205,206,207,208,209,210	23,197	207	174	3	0.48468	211	34	0.144847				0.423398	0.938272	152	359	175.333	0.488394
P0A6B4	4WR3	A	3	0.62281	1	0.067	0	49,214	46,47,48,49,50,51,52,211,212,213,214,215,216,217	30	27,28,29,30,31,32,33	49,214	30	165	8	0.45961	201	35	0.200557	0.0835655	0.612245	30				359	229.625	0.639624
P0A6B4	4WR3	A	4	-0.1252	0	-0.68777	1	267,298	264,265,266,267,268,269,270,295,296,297,298,299,300,301	307	304,305,306,307,308,309,310	267,298	307	31	6	0.086351	81	34	0.194986				0.144847	0.852459	52	359	40.3333	0.112349
P0A6B4	4WR3	A	5	-0.81841	1	0	0	304,352	301,302,303,304,305,306,307,349,350,351,352,353,354,355	272	269,270,271,272,273,274,275	304,352	272	48	2	0.133705	116	33	0.164345	0.75766	0.894737	272				359	48.5	0.135097
P0A6B7	1P3W	B	1	0.68529	1	0.1686	0	107,149	104,105,106,107,108,109,110,146,147,148,149,150,151,152	98	95,96,97,98,99,100,101	107,149	98	42	3	0.10396	87	37	0.188119	0.242574	0.915888	98				404	62	0.153465
P0A6B7	1P3W	B	2	-0.77332	1	-0.86568	1	156,325	153,154,155,156,157,158,159,322,323,324,325,326,327,328	71,352	68,69,70,71,72,73,74,349,350,351,352,353,354,355	156,325	71,352	169	48	0.418317	283	74	0.274752	0.175743	0.455128	71	0.128713	0.658228	52	404	87.1458	0.215708
P0A6B7	1P3W	B	3	-0.08167	0	-1.40263	2	19,208	16,17,18,19,20,21,22,205,206,207,208,209,210,211	215,252	212,213,214,215,216,217,218,249,250,251,252,253,254,255	19,208	215,252	189	25	0.467822	257	66	0.205446				0.376238	0.77551	152	404	186.4	0.461386
P0A6B7	1P3W	B	4	-0.54445	0	-0.62736	1	157,290	154,155,156,157,158,159,160,287,288,289,290,291,292,293	298	295,296,297,298,299,300,301	157,290	298	133	1	0.329208	235	36	0.158416				0.262376	0.929825	106	404	133	0.329208
P0A6B7	1P3W	B	5	-1.21777	1	0	0	347,386	344,345,346,347,348,349,350,383,384,385,386,387,388,389	308	305,306,307,308,309,310,311	347,386	308	39	1	0.0965347	92	27	0.118812	0.762376	0.887608	308				404	39	0.0965347
P0A6B7	1P3W	B	6	0	0	-0.89386	1	7,320	4,5,6,7,8,9,10,317,318,319,320,321,322,323	354	351,352,353,354,355,356,357	7,320	354	313	12	0.774752	360	39	0.155941				0.123762	0.595238	50	404	314.583	0.778672
P0A6C1	1QTW	A	1	0	0	0.72355	1	4,248	1,2,3,4,5,6,7,245,246,247,248,249,250,251	259	256,257,258,259,260,261,262	4,248	259	244	5	0.85614	272	38	0.242105				0.0912281	0.702703	26	285	246.4	0.864561
P0A6C8	1GS5	A	1	0.15736	0	0.76262	1	39,133	36,37,38,39,40,41,42,130,131,132,133,134,135,136	145	142,143,144,145,146,147,148	39,133	145	94	7	0.364341	150	44	0.286822				0.437984	0.904	113	258	118.857	0.460687
P0A6C8	1GS5	A	2	0.60317	1	-0.30405	0	19,237	16,17,18,19,20,21,22,234,235,236,237,238,239,240	9	6,7,8,9,10,11,12	19,237	9	218	1	0.844961	251	34	0.25969	0.0348837	0.473684	9				258	218	0.844961
P0A6D3	1G6S	A	1	0.60504	1	0	0	260,423	257,258,259,260,261,262,263,420,421,422,423,424,425,426	250	247,248,249,250,251,252,253	260,423	250	163	1	0.381733	227	39	0.152225	0.58548	0.961538	250				427	163	0.381733
P0A6D3	1G6S	A	2	0.75632	1	-0.07201	0	43,238	40,41,42,43,44,45,46,235,236,237,238,239,240,241	33	30,31,32,33,34,35,36	43,238	33	195	8	0.456674	240	32	0.173302	0.0772834	0.767442	33				427	196.25	0.459602
P0A6D5	1NPD	B	1	0.71911	1	-0.00727	0	37,62	34,35,36,37,38,39,40,59,60,61,62,63,64,65	9	6,7,8,9,10,11,12	37,62	9	25	32	0.0868056	59	27	0.177083	0.03125	0.243243	9				288	229.594	0.797201
P0A6D5	1NPD	B	2	0.78464	1	0.18135	0	139,201	136,137,138,139,140,141,142,198,199,200,201,202,203,204	127	124,125,126,127,128,129,130	139,201	127	62	7	0.215278	101	34	0.236111	0.440972	0.913669	127				288	82	0.284722
P0A6E4	1K92	A	1	0.91918	3	0.06448	0	62,180	59,60,61,62,63,64,65,177,178,179,180,181,182,183	16,26,40	13,14,15,16,17,18,19,23,24,25,26,27,28,29,37,38,39,40,41,42,43	63,181	17,27,41	118	5	0.263982	208	68	0.183445	0.0380313	0.269841	17				447	118.8	0.265772
P0A6E4	1K92	A	2	0.71473	3	-0.18442	0	142,334	139,140,141,142,143,144,145,331,332,333,334,335,336,337	88,98,127	85,86,87,88,89,90,91,95,96,97,98,99,100,101,124,125,126,127,128,129,130	143,335	89,99,128	192	13	0.42953	290	84	0.255034	0.199105	0.622378	89				447	189	0.422819
P0A6E4	1K92	A	3	0.25696	0	0.77676	1	85,243	82,83,84,85,86,87,88,240,241,242,243,244,245,246	269	266,267,268,269,270,271,272	86,244	270	158	5	0.353468	270	31	0.192394				0.395973	0.871921	177	447	163.8	0.366443
P0A6E4	1K92	A	4	0.60052	1	-0.12793	0	103,330	100,101,102,103,104,105,106,327,328,329,330,331,332,333	88	85,86,87,88,89,90,91	104,331	89	227	3	0.50783	315	37	0.165548	0.199105	0.855769	89				447	228.667	0.511559
P0A6E4	1K92	A	5	0	0	0.78175	1	3,140	0,1,2,3,4,5,6,137,138,139,140,141,142,143	153	150,151,152,153,154,155,156	4,141	154	137	3	0.306488	214	32	0.120805				0.655481	0.957516	293	447	139	0.310962
P0A6E4	1K92	A	6	0.71	1	0.0848	0	30,153	27,28,29,30,31,32,33,150,151,152,153,154,155,156	16	13,14,15,16,17,18,19	31,154	17	123	24	0.275168	201	35	0.167785	0.0380313	0.548387	17				447	141.083	0.315623
P0A6E4	1K92	A	7	0.50956	0	-0.64987	1	134,281	131,132,133,134,135,136,137,278,279,280,281,282,283,284	292	289,290,291,292,293,294,295	135,282	293	147	14	0.328859	242	46	0.158837				0.344519	0.933333	154	447	174.571	0.39054
P0A6F1	1JDB	F	1	1.40782	1	0.04098	0	48,311	45,46,47,48,49,50,51,308,309,310,311,312,313,314	31	28,29,30,31,32,33,34	48,311	31	263	3	0.688482	352	37	0.253927	0.0811518	0.645833	31				382	289.667	0.75829
P0A6F1	1JDB	F	2	0.05847	0	0.73987	1	20,82	17,18,19,20,21,22,23,79,80,81,82,83,84,85	107	104,105,106,107,108,109,110	20,82	107	62	5	0.162304	135	38	0.172775				0.719895	0.916667	275	382	71	0.185864
P0A6F1	1JDB	F	3	0.9193	1	0.08183	0	209,237	206,207,208,209,210,211,212,234,235,236,237,238,239,240	194	191,192,193,194,195,196,197	209,237	194	28	19	0.0732984	79	31	0.180628	0.507853	0.92823	194				382	129.211	0.338247
P0A6F1	1JDB	F	4	0.82954	3	-0.22519	0	92,177	89,90,91,92,93,94,95,174,175,176,177,178,179,180	27,65,78	24,25,26,27,28,29,30,62,63,64,65,66,67,68,75,76,77,78,79,80,81	92,177	27,65,78	85	1	0.222513	185	87	0.267016	0.0706806	0.293478	27				382	85	0.222513
P0A6F1	1JDB	F	5	-0.42958	0	-0.7071	1	306,329	303,304,305,306,307,308,309,326,327,328,329,330,331,332	337	334,335,336,337,338,339,340	306,329	337	23	9	0.0602094	78	30	0.167539				0.117801	0.849057	45	382	30	0.078534
P0A6F1	1JDB	F	6	0.85973	1	0.86903	1	73,203	70,71,72,73,74,75,76,200,201,202,203,204,205,206	27,214	24,25,26,27,28,29,30,211,212,213,214,215,216,217	73,203	27,214	130	55	0.340314	230	64	0.282723	0.0706806	0.369863	27	0.439791	0.938547	168	382	125.909	0.329605
P0A6F3	1GLF	Y	1	-0.79061	1	-0.06199	0	96,168	93,94,95,96,97,98,99,165,166,167,168,169,170,171	87	84,85,86,87,88,89,90	97,169	88	72	2	0.143426	136	39	0.133466	0.175299	0.907216	88				502	73	0.145418
P0A6F3	1GLF	Y	2	0.06107	0	-0.76634	1	274,291	271,272,273,274,275,276,277,288,289,290,291,292,293,294	300	297,298,299,300,301,302,303	275,292	301	17	28	0.0338645	56	37	0.125498				0.400398	0.957143	201	502	93.2857	0.185828
P0A6F3	1GLF	Y	3	-0.78644	1	-0.06587	0	292,446	289,290,291,292,293,294,295,443,444,445,446,447,448,449	249	246,247,248,249,250,251,252	293,447	250	154	3	0.306773	258	32	0.171315	0.498008	0.853242	250				502	157	0.312749
P0A6F3	1GLF	Y	4	-0.12333	0	0.9803	1	315,348	312,313,314,315,316,317,318,345,346,347,348,349,350,351	377	374,375,376,377,378,379,380	316,349	378	33	36	0.0657371	75	32	0.151394				0.247012	0.810458	124	502	135.722	0.270363
P0A6F3	1GLF	Y	5	0.84023	1	0.12227	0	355,390	352,353,354,355,356,357,358,387,388,389,390,391,392,393	345	342,343,344,345,346,347,348	356,391	346	35	24	0.0697211	92	37	0.149402	0.689243	0.97191	346				502	118.333	0.235724
P0A6F5	1MNF	C	1	-0.11859	0	0.91911	1	168,187	165,166,167,168,169,170,171,184,185,186,187,188,189,190	378	375,376,377,378,379,380,381	168,187	378	19	7	0.0346715	47	42	0.10219				0.310219	0.470914	170	548	22.4286	0.0409281
P0A6F5	1MNF	C	2	-0.06971	0	0.78334	1	200,253	197,198,199,200,201,202,203,250,251,252,253,254,255,256	275	272,273,274,275,276,277,278	200,253	275	53	9	0.0967153	101	39	0.118613				0.498175	0.925424	273	548	57.5556	0.105028
P0A6F5	1MNF	C	3	0.60165	1	-0.05788	0	247,317	244,245,246,247,248,249,250,314,315,316,317,318,319,320	222	219,220,221,222,223,224,225	247,317	222	70	13	0.127737	123	38	0.120438	0.405109	0.898785	222				548	75.3846	0.137563
P0A6F5	1MNF	C	4	-0.66104	1	-0.0273	0	332,376	329,330,331,332,333,334,335,373,374,375,376,377,378,379	192	189,190,191,192,193,194,195	332,376	192	44	2	0.080292	75	33	0.120438	0.350365	0.578313	192				548	44.5	0.0812044
P0A6I0	1KDO	A	1	0	0	0.60876	1	7,121	4,5,6,7,8,9,10,118,119,120,121,122,123,124	127	124,125,126,127,128,129,130	7,121	127	114	3	0.502203	160	34	0.23348				0.440529	0.943396	100	227	115.667	0.509545
P0A6I0	1KDO	A	2	0.74394	1	-0.00858	0	20,209	17,18,19,20,21,22,23,206,207,208,209,210,211,212	10	7,8,9,10,11,12,13	20,209	10	189	4	0.832599	214	39	0.286344	0.0440529	0.5	10				227	191.75	0.844714
P0A6I0	1KDO	A	3	0.60136	1	-0.01999	0	157,204	154,155,156,157,158,159,160,201,202,203,204,205,206,207	148	145,146,147,148,149,150,151	157,204	148	47	1	0.207048	80	36	0.251101	0.651982	0.942675	148				227	47	0.207048
P0A6I0	1KDO	A	4	-0.71747	1	0.17431	0	60,103	57,58,59,60,61,62,63,100,101,102,103,104,105,106	41	38,39,40,41,42,43,44	60,103	41	43	26	0.189427	73	30	0.246696	0.180617	0.683333	41				227	48.7692	0.214842
P0A6I3	1ESM	A	1	0.75569	1	-0.07407	0	239,303	236,237,238,239,240,241,242,300,301,302,303,304,305,306	229	226,227,228,229,230,231,232	239,303	229	64	5	0.202532	109	33	0.193038	0.724684	0.958159	229				316	68.2	0.215823
P0A6I3	1ESM	A	2	0.84128	1	0.22313	0	178,254	175,176,177,178,179,180,181,251,252,253,254,255,256,257	125	122,123,124,125,126,127,128	178,254	125	76	5	0.240506	162	33	0.189873	0.39557	0.702247	125				316	78.4	0.248101
P0A6I3	1ESM	A	3	0.00325	0	0.86625	1	90,160	87,88,89,90,91,92,93,157,158,159,160,161,162,163	199	196,197,198,199,200,201,202	90,160	199	70	5	0.221519	137	38	0.237342				0.370253	0.75	117	316	74.4	0.235443
P0A6I3	1ESM	A	4	0.63705	1	0.08166	0	108,227	105,106,107,108,109,110,111,224,225,226,227,228,229,230	92	89,90,91,92,93,94,95	108,227	92	119	4	0.376582	166	38	0.221519	0.291139	0.851852	92				316	142.25	0.450158
P0A6I3	1ESM	A	5	-0.71787	1	-0.30921	0	145,175	142,143,144,145,146,147,148,172,173,174,175,176,177,178	129	126,127,128,129,130,131,132	145,175	129	30	4	0.0949367	68	32	0.212025	0.408228	0.889655	129				316	34.75	0.109968
P0A6I9	1VHT	A	1	0	0	0.85046	1	4,100	1,2,3,4,5,6,7,97,98,99,100,101,102,103	110	107,108,109,110,111,112,113	4,100	110	96	5	0.466019	141	37	0.281553				0.466019	0.90566	96	206	98.8	0.479612
P0A6I9	1VHT	A	2	0.63163	1	-0.0307	0	107,190	104,105,106,107,108,109,110,187,188,189,190,191,192,193	7	4,5,6,7,8,9,10	107,190	7	83	16	0.402913	120	40	0.339806	0.0339806	0.0654206	7				206	128.688	0.624697
P0A6I9	1VHT	A	3	0.70565	1	-0.01737	0	140,175	137,138,139,140,141,142,143,172,173,174,175,176,177,178	130	127,128,129,130,131,132,133	140,175	130	35	3	0.169903	65	37	0.296117	0.631068	0.928571	130				206	36	0.174757
P0A6K3	1BS4	A	1	0	0	0.60333	1	6,49	3,4,5,6,7,8,9,46,47,48,49,50,51,52	55	52,53,54,55,56,57,58	7,50	56	43	1	0.254438	85	35	0.349112				0.668639	0.94958	113	169	43	0.254438
P0A6L0	1JCL	A	1	0	0	0.91928	1	8,209	5,6,7,8,9,10,11,206,207,208,209,210,211,212	234	231,232,233,234,235,236,237	8,209	234	201	16	0.776062	236	36	0.243243				0.0965251	0.5	25	259	207.625	0.801641
P0A6L0	1JCL	A	2	0.75373	1	0	0	43,241	40,41,42,43,44,45,46,238,239,240,241,242,243,244	15	12,13,14,15,16,17,18	43,241	15	198	8	0.764479	228	34	0.216216	0.0579151	0.348837	15				259	206	0.795367
P0A6L2	1DHP	A	1	0.70844	1	0.08411	0	55,268	52,53,54,55,56,57,58,265,266,267,268,269,270,271	46	43,44,45,46,47,48,49	55,268	46	213	1	0.729452	278	26	0.208904	0.157534	0.836364	46				292	213	0.729452
P0A6L2	1DHP	A	2	0.60568	1	0.02277	0	34,211	31,32,33,34,35,36,37,208,209,210,211,212,213,214	5	2,3,4,5,6,7,8	34,211	5	177	17	0.606164	225	37	0.212329	0.0171233	0.147059	5				292	205.647	0.704271
P0A6L4	3LBC	D	1	0	0	0.78283	1	8,194	5,6,7,8,9,10,11,191,192,193,194,195,196,197	204	201,202,203,204,205,206,207	8,194	204	186	1	0.626263	225	36	0.23569				0.313131	0.902913	93	297	186	0.626263
P0A6L4	3LBC	D	2	0.85304	1	0.1035	0	58,271	55,56,57,58,59,60,61,268,269,270,271,272,273,274	45	42,43,44,45,46,47,48	58,271	45	213	2	0.717172	275	34	0.232323	0.151515	0.775862	45				297	215	0.723906
P0A6L4	3LBC	D	3	0.81322	1	-0.01121	0	39,210	36,37,38,39,40,41,42,207,208,209,210,211,212,213	8	5,6,7,8,9,10,11	39,210	8	171	30	0.575758	214	38	0.212121	0.026936	0.205128	8				297	208.167	0.700898
P0A6L9	1FPO	A	1	-0.00273	0	0.6353	1	68,132	65,66,67,68,69,70,71,129,130,131,132,133,134,135	147	144,145,146,147,148,149,150	68,132	147	64	9	0.374269	99	33	0.345029				0.140351	0.615385	24	171	89.6667	0.524366
P0A6P1	3AVX	A	1	0.04316	0	0.63887	1	49,119	46,47,48,49,50,51,52,116,117,118,119,120,121,122	130	127,128,129,130,131,132,133	49,119	130	70	4	0.24735	125	30	0.183746				0.540636	0.932927	153	283	72.5	0.256184
P0A6P9	6BFY	A	1	-0.29638	0	1.1151	3	40,157	37,38,39,40,41,42,43,154,155,156,157,158,159,160	368,381,392	365,366,367,368,369,370,371,378,379,380,381,382,383,384,389,390,391,392,393,394,395	41,158	369,382,393	117	53	0.270833	232	77	0.273148				0.0902778	0.142336	39	432	241.094	0.558089
P0A6P9	6BFY	A	2	-0.0502	0	0.75567	1	146,383	143,144,145,146,147,148,149,380,381,382,383,384,385,386	390	387,388,389,390,391,392,393	147,384	391	237	8	0.548611	309	36	0.166667				0.0949074	0.854167	41	432	240.875	0.557581
P0A6P9	6BFY	A	3	0.93611	1	0	0	390,426	387,388,389,390,391,392,393,423,424,425,426,427,428,429	146	143,144,145,146,147,148,149	391,427	147	36	29	0.0833333	88	44	0.175926	0.340278	0.375959	147				432	139.586	0.323116
P0A6P9	6BFY	A	4	-0.65302	1	-0.28356	0	167,208	164,165,166,167,168,169,170,205,206,207,208,209,210,211	152	149,150,151,152,153,154,155	168,209	153	41	1	0.0949074	102	47	0.164352	0.354167	0.910714	153				432	41	0.0949074
P0A6R0	1HNJ	A	1	0.60187	1	-0.06531	0	98,135	95,96,97,98,99,100,101,132,133,134,135,136,137,138	75	72,73,74,75,76,77,78	98,135	75	37	2	0.116719	97	34	0.214511	0.236593	0.765306	75				317	40	0.126183
P0A6R0	1HNJ	A	2	0.61581	1	-0.06701	0	258,300	255,256,257,258,259,260,261,297,298,299,300,301,302,303	240	237,238,239,240,241,242,243	258,300	240	42	2	0.132492	105	30	0.189274	0.757098	0.930233	240				317	45	0.141956
P0A6T1	3NBU	B	1	0.65443	1	0.06216	0	213,521	210,211,212,213,214,215,216,518,519,520,521,522,523,524	205	202,203,204,205,206,207,208	213,521	205	308	1	0.56102	420	37	0.118397	0.373406	0.962441	205				549	308	0.56102
P0A6T1	3NBU	B	2	-0.11021	0	0.80534	1	55,428	52,53,54,55,56,57,58,425,426,427,428,429,430,431	469	466,467,468,469,470,471,472	55,428	469	373	8	0.679417	448	37	0.114754				0.145719	0.661157	80	549	393.25	0.716302
P0A6T1	3NBU	B	3	0.64724	1	0.01565	0	345,404	342,343,344,345,346,347,348,401,402,403,404,405,406,407	335	332,333,334,335,336,337,338	345,404	335	59	46	0.107468	118	37	0.120219	0.6102	0.971014	335				549	138.239	0.251802
P0A6T1	3NBU	B	4	-0.35426	0	-0.78462	1	49,300	46,47,48,49,50,51,52,297,298,299,300,301,302,303	316	313,314,315,316,317,318,319	49,300	316	251	4	0.457195	333	29	0.134791				0.424408	0.935743	233	549	254.5	0.46357
P0A6T1	3NBU	B	5	0.79325	1	1.15383	1	171,341	168,169,170,171,172,173,174,338,339,340,341,342,343,344	150,485	147,148,149,150,151,152,153,482,483,484,485,486,487,488	171,341	150,485	170	67	0.309654	282	68	0.200364	0.273224	0.877193	150	0.116576	0.307692	64	549	164.358	0.299377
P0A6T9	3A7L	A	1	-0.03055	0	-0.62982	1	23,78	20,21,22,23,24,25,26,75,76,77,78,79,80,81	103	100,101,102,103,104,105,106	24,79	104	55	1	0.426357	96	35	0.418605				0.193798	0.5	25	129	55	0.426357
P0A6U3	3CES	A	1	1.08335	1	-0.05402	0	21,152	18,19,20,21,22,23,24,149,150,151,152,153,154,155	11	8,9,10,11,12,13,14	21,152	11	131	2	0.208267	239	44	0.128776	0.0174881	0.52381	11				629	133.5	0.212242
P0A6U3	3CES	A	2	0.10429	0	-0.74982	1	54,84	51,52,53,54,55,56,57,81,82,83,84,85,86,87	95	92,93,94,95,96,97,98	54,84	95	30	3	0.0476948	99	42	0.09062				0.848967	0.979817	534	629	30.6667	0.0487546
P0A6U3	3CES	A	3	-0.89316	1	0.04503	0	306,337	303,304,305,306,307,308,309,334,335,336,337,338,339,340	204	201,202,203,204,205,206,207	306,337	204	31	2	0.0492846	83	33	0.0858506	0.324324	0.666667	204				629	31.5	0.0500795
P0A6U8	2QZS	A	1	0.72317	1	0.64602	0	226,376	223,224,225,226,227,228,229,373,374,375,376,377,378,379	211	208,209,210,211,212,213,214	226,376	211	150	1	0.314465	217	34	0.157233	0.442348	0.933628	211				477	150	0.314465
P0A6U8	2QZS	A	2	0.41847	0	1.23984	1	165,300	162,163,164,165,166,167,168,297,298,299,300,301,302,303	363	360,361,362,363,364,365,366	165,300	363	135	9	0.283019	230	35	0.178197				0.238994	0.644068	114	477	225	0.471698
P0A6U8	2QZS	A	3	0.68605	1	0.05175	0	324,371	321,322,323,324,325,326,327,368,369,370,371,372,373,374	295	292,293,294,295,296,297,298	324,371	295	47	38	0.0985325	94	32	0.150943	0.618449	0.910494	295				477	92.8421	0.194638
P0A6V1	6R8U	B	1	-0.08249	0	-0.81427	1	167,181	164,165,166,167,168,169,170,178,179,180,181,182,183,184	210	207,208,209,210,211,212,213	167,181	210	14	22	0.0324826	45	29	0.146172				0.512761	0.884	221	431	52.8182	0.122548
P0A6V1	6R8U	B	2	0.67155	1	-0.13866	0	66,137	63,64,65,66,67,68,69,134,135,136,137,138,139,140	21	18,19,20,21,22,23,24	66,137	21	71	97	0.164733	118	34	0.136891	0.0487239	0.318182	21				431	221.598	0.514148
P0A6V1	6R8U	B	3	0.60565	1	-0.05013	0	213,259	210,211,212,213,214,215,216,256,257,258,259,260,261,262	166	163,164,165,166,167,168,169	213,259	166	46	4	0.106729	93	34	0.141531	0.385151	0.779343	166				431	75.25	0.174594
P0A6V1	6R8U	B	4	0.72867	3	0.02282	0	90,307	87,88,89,90,91,92,93,304,305,306,307,308,309,310	23,56,70	20,21,22,23,24,25,26,53,54,55,56,57,58,59,67,68,69,70,71,72,73	90,307	23,56,70	217	8	0.50348	281	75	0.229698	0.0533643	0.255556	23				431	221.625	0.514211
P0A6V5	1GN0	A	1	0	0	0.89971	1	6,72	3,4,5,6,7,8,9,69,70,71,72,73,74,75	88	85,86,87,88,89,90,91	6,72	88	66	8	0.611111	96	40	0.472222				0.185185	0.555556	20	108	72.875	0.674769
P0A6V5	1GN0	A	2	0.77162	1	0.19359	0	37,64	34,35,36,37,38,39,40,61,62,63,64,65,66,67	23	20,21,22,23,24,25,26	37,64	23	27	25	0.25	63	30	0.583333	0.212963	0.621622	23				108	65.16	0.603333
P0A6W9	2D32	A	1	-0.81397	1	0.15887	0	62,114	59,60,61,62,63,64,65,111,112,113,114,115,116,117	30	27,28,29,30,31,32,33	62,114	30	52	34	0.100386	137	41	0.137066	0.0579151	0.483871	30				518	67.0882	0.129514
P0A6W9	2D32	A	2	-0.65548	1	-0.07353	0	331,377	328,329,330,331,332,333,334,374,375,376,377,378,379,380	188	185,186,187,188,189,190,191	331,377	188	46	48	0.0888031	124	28	0.162162	0.362934	0.567976	188				518	154.792	0.298826
P0A6Y8	4JNE	B	1	-0.30952	0	-0.88082	1	24,181	21,22,23,24,25,26,27,178,179,180,181,182,183,184	373	370,371,372,373,374,375,376	24,181	373	157	1	0.246082	243	43	0.100313				0.415361	0.579869	265	638	157	0.246082
P0A6Y8	4JNE	B	2	-0.73874	1	0.08684	0	50,118	47,48,49,50,51,52,53,115,116,117,118,119,120,121	39	36,37,38,39,40,41,42	50,118	39	68	3	0.106583	112	40	0.109718	0.0611285	0.78	39				638	69.6667	0.109195
P0A6Y8	4JNE	B	3	-0.60209	1	-0.07384	0	221,394	218,219,220,221,222,223,224,391,392,393,394,395,396,397	171	168,169,170,171,172,173,174	221,394	171	173	22	0.27116	251	43	0.142633	0.268025	0.773756	171				638	178.864	0.280351
P0A6Z1	1U00	A	1	-0.63469	1	-0.18123	0	407,441	404,405,406,407,408,409,410,438,439,440,441,442,443,444	396	393,394,395,396,397,398,399	407,441	396	34	9	0.0551948	90	31	0.0909091	0.642857	0.972973	396				616	37.5556	0.0609668
P0A6Z3	1Y4S	B	1	-0.70469	1	0.71978	1	410,438	407,408,409,410,411,412,413,435,436,437,438,439,440,441	402,459	399,400,401,402,403,404,405,456,457,458,459,460,461,462	410,438	402,459	28	5	0.0448718	64	59	0.104167	0.644231	0.980488	402	0.264423	0.887097	165	624	32.6	0.0522436
P0A6Z3	1Y4S	B	2	-0.70893	1	-0.03789	0	412,462	409,410,411,412,413,414,415,459,460,461,462,463,464,465	402	399,400,401,402,403,404,405	412,462	402	50	1	0.0801282	76	35	0.0929487	0.644231	0.975728	402				624	50	0.0801282
P0A6Z3	1Y4S	B	3	0.80299	1	0	0	450,483	447,448,449,450,451,452,453,480,481,482,483,484,485,486	431	428,429,430,431,432,433,434	450,483	431	33	2	0.0528846	68	29	0.0737179	0.690705	0.957778	431				624	35	0.0560897
P0A6Z3	1Y4S	B	4	-0.04425	0	0.87781	1	16,97	13,14,15,16,17,18,19,94,95,96,97,98,99,100	127	124,125,126,127,128,129,130	16,97	127	81	11	0.129808	149	27	0.0945513				0.796474	0.943074	497	624	85.4545	0.136946
P0A6Z3	1Y4S	B	5	1.02743	1	0.02037	0	123,255	120,121,122,123,124,125,126,252,253,254,255,256,257,258	36	33,34,35,36,37,38,39	123,255	36	132	6	0.211538	213	29	0.0977564	0.0576923	0.292683	36				624	139.167	0.223024
P0A6Z6	3OD2	A	1	0.05112	0	-0.71838	1	53,83	50,51,52,53,54,55,56,80,81,82,83,84,85,86	100	97,98,99,100,101,102,103	53,83	100	30	1	0.225564	66	30	0.37594				0.24812	0.66	33	133	30	0.225564
P0A6Z6	3OD2	A	2	-0.87152	1	0	0	94,122	91,92,93,94,95,96,97,119,120,121,122,123,124,125	59	56,57,58,59,60,61,62	94,122	59	28	1	0.210526	73	34	0.345865	0.443609	0.62766	59				133	28	0.210526
P0A715	1G7V	A	1	-0.02576	0	0.85782	1	15,188	12,13,14,15,16,17,18,185,186,187,188,189,190,191	195	192,193,194,195,196,197,198	15,188	195	173	1	0.609155	233	36	0.211268				0.31338	0.927083	89	284	173	0.609155
P0A715	1G7V	A	2	0.8499	1	-0.18606	0	41,238	38,39,40,41,42,43,44,235,236,237,238,239,240,241	23	20,21,22,23,24,25,26	41,238	23	197	22	0.693662	248	39	0.246479	0.0809859	0.560976	23				284	213.182	0.75064
P0A717	4S2U	A	1	0.73754	1	0.26122	0	180,219	177,178,179,180,181,182,183,216,217,218,219,220,221,222	166	163,164,165,166,167,168,169	180,219	166	39	3	0.12381	74	36	0.2	0.526984	0.922222	166				315	42	0.133333
P0A720	4TMK	A	1	0	0	0.69026	1	5,38	2,3,4,5,6,7,8,35,36,37,38,39,40,41	96	93,94,95,96,97,98,99	5,38	96	33	5	0.15493	81	32	0.248826				0.549296	0.668571	117	213	64.4	0.302347
P0A725	4MQY	A	1	0.02401	0	0.66965	1	19,62	16,17,18,19,20,21,22,59,60,61,62,63,64,65	75	72,73,74,75,76,77,78	19,62	75	43	3	0.140984	95	31	0.183607				0.754098	0.946502	230	305	43.6667	0.143169
P0A725	4MQY	A	2	-0.09699	0	0.80632	1	161,192	158,159,160,161,162,163,164,189,190,191,192,193,194,195	235	232,233,234,235,236,237,238	161,192	235	31	11	0.101639	80	29	0.203279				0.229508	0.619469	70	305	54.5455	0.178838
P0A725	4MQY	A	3	-0.70847	1	-0.00629	0	255,285	252,253,254,255,256,257,258,282,283,284,285,286,287,288	130	127,128,129,130,131,132,133	255,285	130	30	17	0.0983607	79	32	0.193443	0.42623	0.509804	130				305	93.4706	0.306461
P0A731	1EGH	A	1	0.84277	1	-0.05856	0	29,87	26,27,28,29,30,31,32,84,85,86,87,88,89,90	14	11,12,13,14,15,16,17	29,87	14	58	21	0.381579	92	34	0.427632	0.0921053	0.482759	14				152	85.9048	0.565163
P0A738	1EKR	A	1	-0.74451	1	0	0	100,145	97,98,99,100,101,102,103,142,143,144,145,146,147,148	30	27,28,29,30,31,32,33	100,145	30	45	2	0.279503	99	39	0.372671	0.186335	0.3	30				161	46	0.285714
P0A738	1EKR	A	2	0	0	-0.72178	1	18,77	15,16,17,18,19,20,21,74,75,76,77,78,79,80	107	104,105,106,107,108,109,110	18,77	107	59	6	0.36646	126	27	0.279503				0.335404	0.642857	54	161	60.8333	0.377847
P0A744	1FF3	A	1	0.00829	0	-2.09233	2	22,79	19,20,21,22,23,24,25,76,77,78,79,80,81,82	97,181	94,95,96,97,98,99,100,178,179,180,181,182,183,184	23,80	98,182	57	64	0.268868	122	63	0.396226				0.141509	0.227273	30	212	70.4531	0.332326
P0A744	1FF3	A	2	-1.51636	2	0.02118	0	92,180	89,90,91,92,93,94,95,177,178,179,180,181,182,183	46,72	43,44,45,46,47,48,49,69,70,71,72,73,74,75	93,181	47,73	88	59	0.415094	149	67	0.438679	0.221698	0.505376	47				212	92.7288	0.4374
P0A746	6SYM	A	1	0.03225	0	-0.70836	1	60,109	57,58,59,60,61,62,63,106,107,108,109,110,111,112	117	114,115,116,117,118,119,120	60,109	117	49	1	0.357664	88	33	0.364964				0.145985	0.714286	20	137	49	0.357664
P0A746	6SYM	A	2	0.10693	0	-0.73992	1	23,48	20,21,22,23,24,25,26,45,46,47,48,49,50,51	121	118,119,120,121,122,123,124	23,48	121	25	19	0.182482	68	39	0.452555				0.116788	0.179775	16	137	55.6316	0.40607
P0A749	1UAE	A	1	0.65161	1	-0.07543	0	41,197	38,39,40,41,42,43,44,194,195,196,197,198,199,200	29	26,27,28,29,30,31,32	41,197	29	156	10	0.372315	221	32	0.174224	0.0692124	0.707317	29				419	182.1	0.434606
P0A752	1K4M	C	1	0.71778	1	-0.06132	0	18,177	15,16,17,18,19,20,21,174,175,176,177,178,179,180	8	5,6,7,8,9,10,11	18,177	8	159	30	0.746479	187	31	0.309859	0.0375587	0.444444	8				213	164.767	0.773552
P0A752	1K4M	C	2	0.00588	0	0.7183	1	130,161	127,128,129,130,131,132,133,158,159,160,161,162,163,164	169	166,167,168,169,170,171,172	130,161	169	31	13	0.14554	66	34	0.267606				0.206573	0.846154	44	213	105.923	0.497291
P0A759	1FS5	A	1	0.62863	1	0.16667	0	49,135	46,47,48,49,50,51,52,132,133,134,135,136,137,138	37	34,35,36,37,38,39,40	49,135	37	86	9	0.323308	137	36	0.296992	0.139098	0.755102	37				266	93	0.349624
P0A759	1FS5	A	2	0	0	0.79305	1	3,212	0,1,2,3,4,5,6,209,210,211,212,213,214,215	236	233,234,235,236,237,238,239	3,212	236	209	5	0.785714	248	33	0.259398				0.112782	0.555556	30	266	215.8	0.811278
P0A759	1FS5	A	3	0.21614	0	0.87807	1	122,156	119,120,121,122,123,124,125,153,154,155,156,157,158,159	189	186,187,188,189,190,191,192	122,156	189	34	9	0.12782	92	36	0.218045				0.289474	0.7	77	266	44.8889	0.168755
P0A763	2HUR	C	1	0	0	-0.92894	1	5,35	2,3,4,5,6,7,8,32,33,34,35,36,37,38	76	73,74,75,76,77,78,79	5,35	76	30	5	0.20979	72	37	0.391608				0.468531	0.62037	67	143	42.8	0.299301
P0A763	2HUR	C	2	-0.84057	1	0.30263	0	66,112	63,64,65,66,67,68,69,109,110,111,112,113,114,115	9	6,7,8,9,10,11,12	66,112	9	46	10	0.321678	99	41	0.475524	0.0629371	0.136364	9				143	73.6	0.514685
P0A776	6VCR	A	1	-0.6522	1	-0.75158	1	37,77	34,35,36,37,38,39,40,74,75,76,77,78,79,80	11,98	8,9,10,11,12,13,14,95,96,97,98,99,100,101	37,77	11,98	40	2	0.227273	85	52	0.454545	0.0625	0.297297	11	0.443182	0.787879	78	176	49	0.278409
P0A776	6VCR	A	2	-0.21652	0	-0.92845	1	16,68	13,14,15,16,17,18,19,65,66,67,68,69,70,71	102	99,100,101,102,103,104,105	16,68	102	52	2	0.295455	101	30	0.284091				0.420455	0.685185	74	176	70	0.397727
P0A776	6VCR	A	3	-0.62091	1	0.04022	0	33,125	30,31,32,33,34,35,36,122,123,124,125,126,127,128	25	22,23,24,25,26,27,28	33,125	25	92	8	0.522727	133	33	0.272727	0.142045	0.757576	25				176	103	0.585227
P0A784	2IGI	A	1	0.66456	1	-0.18956	0	28,159	25,26,27,28,29,30,31,156,157,158,159,160,161,162	10	7,8,9,10,11,12,13	29,160	11	131	7	0.723757	169	39	0.370166	0.0607735	0.37931	11				181	133	0.734807
P0A784	2IGI	A	2	0.6525	3	-0.32746	0	68,156	65,66,67,68,69,70,71,153,154,155,156,157,158,159	11,26,46	8,9,10,11,12,13,14,23,24,25,26,27,28,29,43,44,45,46,47,48,49	69,157	12,27,47	88	5	0.486188	135	71	0.497238	0.0662983	0.173913	12				181	92	0.508287
P0A786	4FYY	A	1	0.11501	0	-0.61308	1	28,143	25,26,27,28,29,30,31,140,141,142,143,144,145,146	297	294,295,296,297,298,299,300	29,144	298	115	19	0.369775	160	32	0.196141				0.0418006	0.0778443	13	311	134.737	0.433237
P0A786	4FYY	A	2	0.81145	1	0.0866	0	63,103	60,61,62,63,64,65,66,100,101,102,103,104,105,106	45	42,43,44,45,46,47,48	64,104	46	40	23	0.128617	82	35	0.228296	0.14791	0.71875	46				311	172.739	0.555431
P0A786	4FYY	A	3	0.72516	1	0.16667	0	172,226	169,170,171,172,173,174,175,223,224,225,226,227,228,229	157	154,155,156,157,158,159,160	173,227	158	54	6	0.173633	98	34	0.247588	0.508039	0.913295	158				311	65.8333	0.211683
P0A790	4CRZ	A	1	0	0	0.76972	1	10,28	7,8,9,10,11,12,13,25,26,27,28,29,30,31	70	67,68,69,70,71,72,73	10,28	70	18	8	0.142857	61	36	0.587302				0.444444	0.571429	56	126	26.375	0.209325
P0A790	4CRZ	A	2	0.8648	1	0.0552	0	55,75	52,53,54,55,56,57,58,72,73,74,75,76,77,78	27	24,25,26,27,28,29,30	55,75	27	20	43	0.15873	60	33	0.468254	0.214286	0.490909	27				126	42.6512	0.338501
P0A794	1M5W	E	1	0	0	0.66154	1	4,204	1,2,3,4,5,6,7,201,202,203,204,205,206,207	211	208,209,210,211,212,213,214	4,204	211	200	1	0.823045	231	36	0.238683				0.131687	0.820513	32	243	200	0.823045
P0A794	1M5W	E	2	0.61397	1	-0.15254	0	37,228	34,35,36,37,38,39,40,225,226,227,228,229,230,231	6	3,4,5,6,7,8,9	37,228	6	191	8	0.786008	229	35	0.242798	0.0246914	0.162162	6				243	194.5	0.800412
P0A796	1PFK	A	1	0.07359	0	0.79095	1	163,205	160,161,162,163,164,165,166,202,203,204,205,206,207,208	219	216,217,218,219,220,221,222	164,206	220	42	1	0.13125	93	40	0.225				0.3125	0.877193	100	320	42	0.13125
P0A799	1ZMR	A	1	0.63873	1	-0.08768	0	228,274	225,226,227,228,229,230,231,271,272,273,274,275,276,277	221	218,219,220,221,222,223,224	228,274	221	46	27	0.118863	92	35	0.147287	0.571059	0.969298	221				387	92.5185	0.239066
P0A799	1ZMR	A	2	0.15062	0	0.63482	1	55,99	52,53,54,55,56,57,58,96,97,98,99,100,101,102	108	105,106,107,108,109,110,111	55,99	108	44	4	0.113695	85	38	0.167959				0.72093	0.96875	279	387	65.5	0.169251
P0A799	1ZMR	A	3	0.8018	1	0.28271	0	43,139	40,41,42,43,44,45,46,136,137,138,139,140,141,142	17	14,15,16,17,18,19,20	43,139	17	96	6	0.248062	145	36	0.193798	0.0439276	0.395349	17				387	118.833	0.307063
P0A799	1ZMR	A	4	-0.86444	1	0.05528	0	271,287	268,269,270,271,272,273,274,284,285,286,287,288,289,290	257	254,255,256,257,258,259,260	271,287	257	16	10	0.0413437	49	34	0.136951	0.664083	0.948339	257				387	43.1	0.11137
P0A7A5	3LBF	A	1	0.65623	1	0.15169	0	93,146	90,91,92,93,94,95,96,143,144,145,146,147,148,149	80	77,78,79,80,81,82,83	93,146	80	53	2	0.254808	105	34	0.350962	0.384615	0.860215	80				208	55	0.264423
P0A7A9	1INO	A	1	-0.72966	1	0.00648	0	105,161	102,103,104,105,106,107,108,158,159,160,161,162,163,164	91	88,89,90,91,92,93,94	106,162	92	56	4	0.318182	93	41	0.346591	0.522727	0.867925	92				176	59	0.335227
P0A7B1	1XDP	A	1	0	0	-0.68489	1	10,614	7,8,9,10,11,12,13,611,612,613,614,615,616,617	622	619,620,621,622,623,624,625	10,614	622	604	2	0.877907	645	36	0.107558				0.0959302	0.891892	66	688	605	0.87936
P0A7B1	1XDP	A	2	-0.64506	1	-0.18564	0	237,430	234,235,236,237,238,239,240,427,428,429,430,431,432,433	229	226,227,228,229,230,231,232	237,430	229	193	2	0.280523	289	30	0.0944767	0.332849	0.966245	229				688	193.5	0.28125
P0A7B1	1XDP	A	3	0.17043	0	-0.82043	1	58,230	55,56,57,58,59,60,61,227,228,229,230,231,232,233	294	291,292,293,294,295,296,297	58,230	294	172	29	0.25	218	28	0.0973837				0.572674	0.860262	394	688	180.966	0.263031
P0A7B1	1XDP	A	4	-0.81204	1	0.16259	0	169,271	166,167,168,169,170,171,172,268,269,270,271,272,273,274	155	152,153,154,155,156,157,158	169,271	155	102	3	0.148256	177	28	0.0843023	0.225291	0.91716	155				688	103.667	0.150678
P0A7B1	1XDP	A	5	0.25515	0	-0.65699	3	51,153	48,49,50,51,52,53,54,150,151,152,153,154,155,156	172,200,294	169,170,171,172,173,174,175,197,198,199,200,201,202,203,291,292,293,294,295,296,297	51,153	172,200,294	102	1	0.148256	164	80	0.155523				0.572674	0.736449	394	688	102	0.148256
P0A7B1	1XDP	A	6	0.67882	1	-0.72662	1	60,616	57,58,59,60,61,62,63,613,614,615,616,617,618,619	49,623	46,47,48,49,50,51,52,620,621,622,623,624,625,626	60,616	49,623	556	14	0.80814	628	56	0.125	0.0712209	0.816667	49	0.0944767	0.902778	65	688	242.286	0.352159
P0A7B1	1XDP	A	7	0.90767	1	-0.12698	0	549,613	546,547,548,549,550,551,552,610,611,612,613,614,615,616	536	533,534,535,536,537,538,539	549,613	536	64	3	0.0930233	136	37	0.116279	0.77907	0.976321	536				688	68.3333	0.0993217
P0A7B1	1XDP	A	8	0.75945	1	-0.03548	0	382,460	379,380,381,382,383,384,385,457,458,459,460,461,462,463	371	368,369,370,371,372,373,374	382,460	371	78	4	0.113372	140	38	0.116279	0.539244	0.971204	371				688	80.25	0.116642
P0A7B5	2J5T	D	1	0.76125	1	-0.00737	0	301,318	298,299,300,301,302,303,304,315,316,317,318,319,320,321	277	274,275,276,277,278,279,280	301,318	277	17	1	0.0463215	54	32	0.141689	0.754768	0.920266	277				367	17	0.0463215
P0A7B5	2J5T	D	2	0.15103	0	0.71081	1	46,121	43,44,45,46,47,48,49,118,119,120,121,122,123,124	133	130,131,132,133,134,135,136	46,121	133	75	3	0.20436	128	40	0.196185				0.637602	0.95122	234	367	90.6667	0.247048
P0A7B8	1e+94	A	1	-0.61075	1	0	0	43,171	40,41,42,43,44,45,46,168,169,170,171,172,173,174	15	12,13,14,15,16,17,18	44,172	16	128	2	0.727273	164	49	0.397727	0.0909091	0.363636	16				176	132	0.75
P0A7C2	1JHF	A	1	-0.80302	1	-0.90927	1	88,148	85,86,87,88,89,90,91,145,146,147,148,149,150,151	77,190	74,75,76,77,78,79,80,187,188,189,190,191,192,193	88,148	77,190	60	43	0.29703	107	59	0.410891	0.381188	0.875	77	0.0594059	0.222222	12	202	47.9767	0.237509
P0A7D4	1ADE	B	1	0.71806	1	0.08752	0	57,221	54,55,56,57,58,59,60,218,219,220,221,222,223,224	31	28,29,30,31,32,33,34	58,222	32	164	4	0.37963	209	40	0.189815	0.0740741	0.551724	32				432	174.75	0.404514
P0A7D4	1ADE	B	2	0.61587	1	0.24582	0	237,272	234,235,236,237,238,239,240,269,270,271,272,273,274,275	225	222,223,224,225,226,227,228	238,273	226	35	2	0.0810185	113	38	0.159722	0.523148	0.94958	226				432	36.5	0.0844907
P0A7D4	1ADE	B	3	0	0	0.72241	1	7,33	4,5,6,7,8,9,10,30,31,32,33,34,35,36	221	218,219,220,221,222,223,224	8,34	222	26	2	0.0601852	83	40	0.206019				0.486111	0.527638	210	432	27	0.0625
P0A7D4	1ADE	B	4	-0.03376	0	-0.85631	1	269,290	266,267,268,269,270,271,272,287,288,289,290,291,292,293	307	304,305,306,307,308,309,310	270,291	308	21	5	0.0486111	53	35	0.148148				0.287037	0.879433	124	432	25.4	0.0587963
P0A7E1	1F76	A	1	0.00827	0	0.69701	1	38,73	35,36,37,38,39,40,41,70,71,72,73,74,75,76	79	76,77,78,79,80,81,82	38,73	79	35	20	0.104167	91	38	0.172619				0.764881	0.977186	257	336	73.95	0.220089
P0A7E1	1F76	A	2	0.72388	1	-0.07089	0	79,317	76,77,78,79,80,81,82,314,315,316,317,318,319,320	58	55,56,57,58,59,60,61	79,317	58	238	8	0.708333	282	34	0.232143	0.172619	0.734177	58				336	247.375	0.736235
P0A7E1	1F76	A	3	0.98711	1	-0.75543	1	106,254	103,104,105,106,107,108,109,251,252,253,254,255,256,257	86,267	83,84,85,86,87,88,89,264,265,266,267,268,269,270	106,254	86,267	148	56	0.440476	223	78	0.276786	0.255952	0.811321	86	0.205357	0.841463	69	336	145.25	0.432292
P0A7E3	1ORO	A	1	0.75452	1	0.21439	0	81,123	78,79,80,81,82,83,84,120,121,122,123,124,125,126	67	64,65,66,67,68,69,70	81,123	67	42	7	0.197183	77	36	0.323944	0.314554	0.82716	67				213	46.7143	0.219316
P0A7E5	1S1M	B	1	0	0	0.74813	1	5,127	2,3,4,5,6,7,8,124,125,126,127,128,129,130	138	135,136,137,138,139,140,141	5,127	138	122	3	0.223853	195	40	0.117431				0.746789	0.973684	407	545	124.333	0.228135
P0A7E5	1S1M	B	2	0.60072	1	0.20021	0	21,174	18,19,20,21,22,23,24,171,172,173,174,175,176,177	8	5,6,7,8,9,10,11	21,174	8	153	7	0.280734	222	39	0.137615	0.0146789	0.380952	8				545	209.857	0.385059
P0A7E5	1S1M	B	3	0.87695	1	0.14079	0	312,348	309,310,311,312,313,314,315,345,346,347,348,349,350,351	292	289,290,291,292,293,294,295	312,348	292	36	4	0.066055	95	36	0.148624	0.53578	0.935897	292				545	41.75	0.0766055
P0A7E5	1S1M	B	4	0.64614	3	0.74431	1	78,306	75,76,77,78,79,80,81,303,304,305,306,307,308,309	8,23,39,321	5,6,7,8,9,10,11,20,21,22,23,24,25,26,36,37,38,39,40,41,42,318,319,320,321,322,323,324	78,306	8,23,39,321	228	36	0.418349	338	116	0.27156	0.0146789	0.102564	8	0.411009	0.937238	224	545	200.139	0.367227
P0A7E5	1S1M	B	5	-0.39016	0	-0.67155	1	452,487	449,450,451,452,453,454,455,484,485,486,487,488,489,490	499	496,497,498,499,500,501,502	452,487	499	35	13	0.0642202	92	31	0.102752				0.0844037	0.793103	46	545	40.6154	0.0745236
P0A7E9	2BNE	B	1	0.21481	0	0.60568	1	50,126	47,48,49,50,51,52,53,123,124,125,126,127,128,129	133	130,131,132,133,134,135,136	50,126	133	76	4	0.315353	126	43	0.278008				0.448133	0.93913	108	241	104.75	0.434647
P0A7E9	2BNE	B	2	0.67173	1	0	0	49,230	46,47,48,49,50,51,52,227,228,229,230,231,232,233	14	11,12,13,14,15,16,17	49,230	14	181	17	0.751037	226	37	0.294606	0.0580913	0.285714	14				241	184.471	0.765438
P0A7F3	2AIR	B	1	-0.01986	0	-0.77312	1	13,41	10,11,12,13,14,15,16,38,39,40,41,42,43,44	61	58,59,60,61,62,63,64	13,41	61	28	1	0.183007	59	29	0.300654				0.601307	0.821429	92	153	28	0.183007
P0A7G6	3CMW	A	1	0.04363	0	0.80736	1	1061,1175	1058,1059,1060,1061,1062,1063,1064,1172,1173,1174,1175,1176,1177,1178	1190	1187,1188,1189,1190,1191,1192,1193	62,176	191	114	7	0.322946	205	42	0.235127				0.458924	0.915254	162	353	128.857	0.365034
P0A7G6	3CMW	A	2	0.72545	1	-0.07001	0	1072,1225	1069,1070,1071,1072,1073,1074,1075,1222,1223,1224,1225,1226,1227,1228	1064	1061,1062,1063,1064,1065,1066,1067	73,226	65	153	7	0.433428	251	35	0.186969	0.184136	0.890411	65				353	179.714	0.509106
P0A7G6	3CMW	A	3	0.9873	3	-0.07774	0	1107,1266	1104,1105,1106,1107,1108,1109,1110,1263,1264,1265,1266,1267,1268,1269	1063,1074,1092	1060,1061,1062,1063,1064,1065,1066,1071,1072,1073,1074,1075,1076,1077,1089,1090,1091,1092,1093,1094,1095	108,267	64,75,93	159	7	0.450425	278	98	0.354108	0.181303	0.592593	64				353	160.143	0.453662
P0A7H3	3Q8D	A	1	0.6437	1	-0.14328	0	23,97	20,21,22,23,24,25,26,94,95,96,97,98,99,100	8	5,6,7,8,9,10,11	23,97	8	74	2	0.305785	117	33	0.27686	0.0330579	0.347826	8				242	76.5	0.316116
P0A7I7	2BZ0	B	1	0.83125	1	-0.06079	0	65,105	62,63,64,65,66,67,68,102,103,104,105,106,107,108	52	49,50,51,52,53,54,55	65,105	52	40	24	0.204082	89	33	0.311224	0.265306	0.8	52				196	75.0417	0.382866
P0A7J0	1G57	B	1	0.0545	0	0.70335	1	67,95	64,65,66,67,68,69,70,92,93,94,95,96,97,98	139	136,137,138,139,140,141,142	67,95	139	28	1	0.129032	61	37	0.294931				0.359447	0.639344	78	217	28	0.129032
P0A7J0	1G57	B	2	-0.10256	0	-0.76654	1	42,153	39,40,41,42,43,44,45,150,151,152,153,154,155,156	172	169,170,171,172,173,174,175	42,153	172	111	8	0.511521	149	43	0.359447				0.207373	0.703125	45	217	114.125	0.525922
P0A7J0	1G57	B	3	-0.70355	1	-0.01697	0	118,137	115,116,117,118,119,120,121,134,135,136,137,138,139,140	99	96,97,98,99,100,101,102	118,137	99	19	7	0.0875576	47	38	0.285714	0.456221	0.838983	99				217	24	0.110599
P0A7J3	6XZ7	H	1	-0.93514	1	0.07709	0	80,109	77,78,79,80,81,82,83,106,107,108,109,110,111,112	27	24,25,26,27,28,29,30	80,109	27	29	11	0.175758	72	35	0.363636	0.163636	0.3375	27				165	37.2727	0.225895
P0A7J3	6XZ7	H	2	0.00117	0	-0.74601	1	18,51	15,16,17,18,19,20,21,48,49,50,51,52,53,54	83	80,81,82,83,84,85,86	18,51	83	33	20	0.2	68	39	0.351515				0.49697	0.719298	82	165	45.9	0.278182
P0A7K6	6XZ7	P	1	-0.81811	3	0.05955	0	71,101	68,69,70,71,72,73,74,98,99,100,101,102,103,104	24,46,60	21,22,23,24,25,26,27,43,44,45,46,47,48,49,57,58,59,60,61,62,63	71,101	24,46,60	30	1	0.26087	72	61	0.652174	0.208696	0.338028	24				115	30	0.26087
P0A7K6	6XZ7	P	2	-0.75375	1	0.04231	0	40,82	37,38,39,40,41,42,43,79,80,81,82,83,84,85	29	26,27,28,29,30,31,32	40,82	29	42	15	0.365217	69	31	0.365217	0.252174	0.725	29				115	49.3333	0.428986
P0A7Y4	2RN2	A	1	0.80029	5	0	0	102,150	99,100,101,102,103,104,105,147,148,149,150,151,152,153	9,21,38,49,68	6,7,8,9,10,11,12,18,19,20,21,22,23,24,35,36,37,38,39,40,41,46,47,48,49,50,51,52,65,66,67,68,69,70,71	102,150	9,21,38,49,68	48	3	0.309677	94	97	0.735484	0.0580645	0.0882353	9				155	54	0.348387
P0A7Y4	2RN2	A	2	0.60125	1	0.00087	0	22,140	19,20,21,22,23,24,25,137,138,139,140,141,142,143	9	6,7,8,9,10,11,12	22,140	9	118	3	0.76129	149	44	0.445161	0.0580645	0.409091	9				155	119	0.767742
P0A7Z0	1KS2	A	1	0.77231	1	-0.90601	1	96,157	93,94,95,96,97,98,99,154,155,156,157,158,159,160	84,169	81,82,83,84,85,86,87,166,167,168,169,170,171,172	96,157	84,169	61	19	0.278539	133	71	0.392694	0.383562	0.875	84	0.228311	0.806452	50	219	60.3684	0.275655
P0A7Z0	1KS2	A	2	-0.99175	1	0.07952	0	166,193	163,164,165,166,167,168,169,190,191,192,193,194,195,196	134	131,132,133,134,135,136,137	166,193	134	27	1	0.123288	70	35	0.251142	0.611872	0.807229	134				219	27	0.123288
P0A7Z0	1KS2	A	3	0.67927	1	0.1972	0	35,80	32,33,34,35,36,37,38,77,78,79,80,81,82,83	24	21,22,23,24,25,26,27	35,80	24	45	2	0.205479	84	36	0.347032	0.109589	0.685714	24				219	64.5	0.294521
P0A7Z4	6PST	G	1	-0.08869	0	-0.65546	1	23,182	20,21,22,23,24,25,26,179,180,181,182,183,184,185	206	203,204,205,206,207,208,209	23,182	206	159	3	0.483283	204	31	0.155015				0.37386	0.836735	123	329	161	0.489362
P0A7Z4	6PST	G	2	-0.82006	1	0.07211	0	86,173	83,84,85,86,87,88,89,170,171,172,173,174,175,176	57	54,55,56,57,58,59,60	86,173	57	87	18	0.264438	124	38	0.206687	0.173252	0.662791	57				329	105.333	0.320162
P0A814	1HJR	C	1	-0.66445	0	-0.75927	1	27,129	24,25,26,27,28,29,30,126,127,128,129,130,131,132	142	139,140,141,142,143,144,145	28,130	143	102	5	0.589595	141	35	0.323699				0.17341	0.697674	30	173	104.6	0.604624
P0A817	1P7L	D	1	0	0	0.95567	1	11,148	8,9,10,11,12,13,14,145,146,147,148,149,150,151	264	261,262,263,264,265,266,267	12,149	265	137	20	0.356771	244	38	0.231771				0.309896	0.506383	119	384	158.8	0.413542
P0A817	1P7L	D	2	0.62049	1	0.50168	0	44,241	41,42,43,44,45,46,47,238,239,240,241,242,243,244	20	17,18,19,20,21,22,23	45,242	21	197	33	0.513021	291	40	0.174479	0.0546875	0.466667	21				384	254.03	0.661537
P0A817	1P7L	D	3	0.72609	1	-0.03928	0	256,295	253,254,255,256,257,258,259,292,293,294,295,296,297,298	123	120,121,122,123,124,125,126	257,296	124	39	2	0.101562	113	42	0.174479	0.322917	0.48249	124				384	39.5	0.102865
P0A817	1P7L	D	4	1.17345	4	0.31	0	74,352	71,72,73,74,75,76,77,349,350,351,352,353,354,355	8,20,41,55	5,6,7,8,9,10,11,17,18,19,20,21,22,23,38,39,40,41,42,43,44,52,53,54,55,56,57,58	75,353	9,21,42,56	278	130	0.723958	367	102	0.341146	0.0234375	0.12	9				384	184.892	0.48149
P0A817	1P7L	D	5	0.6951	3	0.79301	1	75,152	72,73,74,75,76,77,78,149,150,151,152,153,154,155	20,39,55,263	17,18,19,20,21,22,23,36,37,38,39,40,41,42,52,53,54,55,56,57,58,260,261,262,263,264,265,266	76,153	21,40,56,264	77	52	0.200521	192	88	0.320312	0.0546875	0.276316	21	0.3125	0.519481	120	384	144.308	0.375801
P0A825	1DFO	B	1	0.00562	0	-0.95305	1	35,203	32,33,34,35,36,37,38,200,201,202,203,204,205,206	265	262,263,264,265,266,267,268	35,203	265	168	9	0.402878	260	35	0.230216				0.364508	0.71028	152	417	187.667	0.45004
P0A825	1DFO	B	2	-1.41371	1	-0.05549	0	232,371	229,230,231,232,233,234,235,368,369,370,371,372,373,374	95	92,93,94,95,96,97,98	232,371	95	139	1	0.333333	257	33	0.208633	0.227818	0.409483	95				417	139	0.333333
P0A825	1DFO	B	3	-0.09502	0	-1.16336	2	40,232	37,38,39,40,41,42,43,229,230,231,232,233,234,235	238,269	235,236,237,238,239,240,241,266,267,268,269,270,271,272	40,232	238,269	192	9	0.460432	265	68	0.220624				0.354916	0.8	148	417	180.778	0.43352
P0A825	1DFO	B	4	-0.6477	1	-0.90274	1	176,347	173,174,175,176,177,178,179,344,345,346,347,348,349,350	94,361	91,92,93,94,95,96,97,358,359,360,361,362,363,364	176,347	94,361	171	76	0.410072	294	73	0.266187	0.22542	0.534091	94	0.134293	0.8	56	417	142.408	0.341506
P0A825	1DFO	B	5	0.72765	1	0.18655	0	129,171	126,127,128,129,130,131,132,168,169,170,171,172,173,174	116	113,114,115,116,117,118,119	129,171	116	42	8	0.100719	81	37	0.160671	0.278177	0.899225	116				417	52.75	0.126499
P0A836	2NU8	B	1	-0.86553	1	0.05022	0	54,213	51,52,53,54,55,56,57,210,211,212,213,214,215,216	47	44,45,46,47,48,49,50	54,213	47	159	1	0.409794	211	38	0.198454	0.121134	0.87037	47				388	159	0.409794
P0A836	2NU8	B	2	0	0	-0.75926	1	9,46	6,7,8,9,10,11,12,43,44,45,46,47,48,49	98	95,96,97,98,99,100,101	9,46	98	37	10	0.0953608	81	37	0.198454				0.747423	0.847953	290	388	44.2	0.113918
P0A836	2NU8	B	3	-0.03279	0	0.80274	1	255,273	252,253,254,255,256,257,258,270,271,272,273,274,275,276	283	280,281,282,283,284,285,286	255,273	283	18	18	0.0463918	56	35	0.139175				0.270619	0.913043	105	388	81.1667	0.209192
P0A850	1W26	A	1	0.85021	1	0	0	282,427	279,280,281,282,283,284,285,424,425,426,427,428,429,430	126	123,124,125,126,127,128,129	282,427	126	145	12	0.335648	181	29	0.12037	0.291667	0.446809	126				432	171.833	0.397762
P0A850	1W26	A	2	0.0255	0	-0.65113	1	151,161	148,149,150,151,152,153,154,158,159,160,161,162,163,164	241	238,239,240,241,242,243,244	151,161	241	10	4	0.0231481	34	31	0.113426				0.44213	0.704797	191	432	17.5	0.0405093
P0A850	1W26	A	3	-0.77993	1	0.03421	0	184,238	181,182,183,184,185,186,187,235,236,237,238,239,240,241	166	163,164,165,166,167,168,169	184,238	166	54	1	0.125	79	34	0.12037	0.384259	0.902174	166				432	54	0.125
P0A850	1W26	A	4	0.08606	0	-0.89468	1	279,373	276,277,278,279,280,281,282,370,371,372,373,374,375,376	404	401,402,403,404,405,406,407	279,373	404	94	1	0.217593	144	26	0.152778				0.0648148	0.474576	28	432	94	0.217593
P0A853	2C44	C	1	-0.02331	0	-0.71909	1	46,386	43,44,45,46,47,48,49,383,384,385,386,387,388,389	421	418,419,420,421,422,423,424	46,386	421	340	7	0.721868	413	41	0.163482				0.106157	0.588235	50	471	344.857	0.732181
P0A853	2C44	C	2	-1.45143	1	-0.13972	0	273,424	270,271,272,273,274,275,276,421,422,423,424,425,426,427	99	96,97,98,99,100,101,102	273,424	99	151	4	0.320594	283	38	0.18896	0.210191	0.362637	99				471	165.5	0.35138
P0A853	2C44	C	3	-0.63732	1	0.02487	0	403,454	400,401,402,403,404,405,406,451,452,453,454,455,456,457	378	375,376,377,378,379,380,381	403,454	378	51	12	0.10828	121	37	0.142251	0.802548	0.937965	378				471	60.0833	0.127565
P0A853	2C44	C	4	-0.62882	1	-0.88534	1	134,401	131,132,133,134,135,136,137,398,399,400,401,402,403,404	98,417	95,96,97,98,99,100,101,414,415,416,417,418,419,420	134,401	98,417	267	98	0.566879	406	76	0.267516	0.208068	0.731343	98	0.11465	0.771429	54	471	175.51	0.372633
P0A853	2C44	C	5	-0.0526	0	-1.21395	2	63,272	60,61,62,63,64,65,66,269,270,271,272,273,274,275	279,318	276,277,278,279,280,281,282,315,316,317,318,319,320,321	63,272	279,318	209	20	0.443737	291	72	0.18896				0.324841	0.768844	153	471	199.85	0.42431
P0A853	2C44	C	6	0.75718	1	0.25209	0	139,227	136,137,138,139,140,141,142,224,225,226,227,228,229,230	131	128,129,130,131,132,133,134	139,227	131	88	1	0.186837	153	41	0.18896	0.278132	0.942446	131				471	88	0.186837
P0A855	2HQS	A	1	0.82493	1	-0.1366	0	59,101	56,57,58,59,60,61,62,98,99,100,101,102,103,104	38	35,36,37,38,39,40,41	58,100	37	42	38	0.0976744	88	36	0.165116	0.0860465	0.637931	37				430	88.0263	0.204712
P0A858	1TRE	A	1	0	0	0.90725	1	4,193	1,2,3,4,5,6,7,190,191,192,193,194,195,196	209	206,207,208,209,210,211,212	2,191	207	189	1	0.741176	237	40	0.278431				0.188235	0.75	48	255	189	0.741176
P0A858	1TRE	A	2	0.65873	1	0	0	38,248	35,36,37,38,39,40,41,245,246,247,248,249,250,251	7	4,5,6,7,8,9,10	36,246	5	210	23	0.823529	247	35	0.247059	0.0196078	0.138889	5				255	214.348	0.84058
P0A862	3HVS	A	1	-0.88997	1	0.19484	0	37,110	34,35,36,37,38,39,40,107,108,109,110,111,112,113	30	27,28,29,30,31,32,33	37,110	30	73	1	0.434524	108	30	0.255952	0.178571	0.810811	30				168	73	0.434524
P0A862	3HVS	A	2	-0.37814	0	1.19282	1	35,88	32,33,34,35,36,37,38,85,86,87,88,89,90,91	106	103,104,105,106,107,108,109	35,88	106	53	5	0.315476	101	34	0.327381				0.369048	0.775	62	168	55	0.327381
P0A862	3HVS	A	3	0.72466	1	-0.05583	0	77,140	74,75,76,77,78,79,80,137,138,139,140,141,142,143	50	47,48,49,50,51,52,53	77,140	50	63	14	0.375	123	32	0.345238	0.297619	0.649351	50				168	90	0.535714
P0A870	1ONR	A	1	0	0	0.62718	1	8,233	5,6,7,8,9,10,11,230,231,232,233,234,235,236	242	239,240,241,242,243,244,245	8,233	242	225	2	0.709779	283	35	0.205047				0.236593	0.892857	75	317	227.5	0.717666
P0A870	1ONR	A	2	0.94685	1	-0.07967	0	27,246	24,25,26,27,28,29,30,243,244,245,246,247,248,249	14	11,12,13,14,15,16,17	27,246	14	219	5	0.690852	280	34	0.189274	0.044164	0.518519	14				317	222.6	0.702208
P0A873	1P9P	A	1	-0.0141	0	0.97644	1	85,102	82,83,84,85,86,87,88,99,100,101,102,103,104,105	130	127,128,129,130,131,132,133	85,102	130	17	73	0.0666667	48	29	0.243137				0.490196	0.816993	125	255	60.5068	0.237282
P0A873	1P9P	A	2	1.09098	1	-0.12771	0	115,139	112,113,114,115,116,117,118,136,137,138,139,140,141,142	87	84,85,86,87,88,89,90	115,139	87	24	36	0.0941176	53	34	0.243137	0.341176	0.756522	87				255	38.9444	0.152723
P0A879	2DH5	A	1	-0.0215	0	0.636	1	25,177	22,23,24,25,26,27,28,174,175,176,177,178,179,180	187	184,185,186,187,188,189,190	25,177	187	152	4	0.382872	209	38	0.166247				0.528967	0.954545	210	397	153.5	0.38665
P0A879	2DH5	A	2	-0.06587	0	0.62387	1	73,355	70,71,72,73,74,75,76,352,353,354,355,356,357,358	375	372,373,374,375,376,377,378	73,355	375	282	7	0.710327	342	42	0.20403				0.0554156	0.52381	22	397	291.143	0.733357
P0A879	2DH5	A	3	0.24887	0	0.86078	1	194,280	191,192,193,194,195,196,197,277,278,279,280,281,282,283	309	306,307,308,309,310,311,312	194,280	309	86	26	0.216625	163	43	0.176322				0.221662	0.752137	88	397	190.885	0.480818
P0A879	2DH5	A	4	0.82245	1	0.02747	0	119,187	116,117,118,119,120,121,122,184,185,186,187,188,189,190	107	104,105,106,107,108,109,110	119,187	107	68	4	0.171285	99	40	0.191436	0.269521	0.89916	107				397	71.75	0.18073
P0A879	2DH5	A	5	0.83619	1	-0.04551	0	240,373	237,238,239,240,241,242,243,370,371,372,373,374,375,376	228	225,226,227,228,229,230,231	240,373	228	133	4	0.335013	203	43	0.206549	0.574307	0.95	228				397	137	0.345088
P0A879	2DH5	A	6	0.91458	1	-0.02296	0	300,329	297,298,299,300,301,302,303,326,327,328,329,330,331,332	256	253,254,255,256,257,258,259	300,329	256	29	15	0.0730479	93	40	0.166247	0.644836	0.853333	256				397	49.6667	0.125105
P0A894	5O5S	A	1	0	0	0.77579	1	162,230	159,160,161,162,163,164,165,227,228,229,230,231,232,233	245	242,243,244,245,246,247,248	162,230	245	68	4	0.239437	108	38	0.239437				0.137324	0.722222	39	284	71.25	0.25088
P0A8A0	1KON	A	1	0.02972	0	-0.81683	1	137,160	134,135,136,137,138,139,140,157,158,159,160,161,162,163	173	170,171,172,173,174,175,176	137,160	173	23	1	0.0934959	57	36	0.239837				0.296748	0.848837	73	246	23	0.0934959
P0A8A0	1KON	A	2	-0.9274	1	-0.0094	0	173,201	170,171,172,173,174,175,176,198,199,200,201,202,203,204	138	135,136,137,138,139,140,141	173,201	138	28	1	0.113821	57	35	0.231707	0.560976	0.797688	138				246	28	0.113821
P0A8D6	5CB3	A	1	0.687	1	0.13957	0	34,119	31,32,33,34,35,36,37,116,117,118,119,120,121,122	21	18,19,20,21,22,23,24	34,119	21	85	1	0.480226	131	40	0.389831	0.118644	0.617647	21				177	85	0.480226
P0A8D6	5CB3	A	2	0	0	0.70935	1	5,141	2,3,4,5,6,7,8,138,139,140,141,142,143,144	156	153,154,155,156,157,158,159	5,141	156	136	5	0.768362	162	31	0.310734				0.118644	0.583333	21	177	139.6	0.788701
P0A8F0	2EHJ	A	1	0	0	0.8509	1	3,166	0,1,2,3,4,5,6,163,164,165,166,167,168,169	178	175,176,177,178,179,180,181	3,166	178	163	2	0.783654	197	35	0.278846				0.144231	0.714286	30	208	165	0.793269
P0A8F0	2EHJ	A	2	0.73902	1	0.25069	0	87,129	84,85,86,87,88,89,90,126,127,128,129,130,131,132	72	69,70,71,72,73,74,75	87,129	72	42	10	0.201923	84	31	0.326923	0.346154	0.827586	72				208	62.1	0.298558
P0A8I3	5CAJ	A	1	-0.21508	0	-0.60091	1	31,115	28,29,30,31,32,33,34,112,113,114,115,116,117,118	124	121,122,123,124,125,126,127	31,115	124	84	3	0.325581	151	35	0.271318				0.51938	0.937063	134	258	87.3333	0.338501
P0A8I3	5CAJ	A	2	0.6007	1	-0.23586	0	90,213	87,88,89,90,91,92,93,210,211,212,213,214,215,216	4	1,2,3,4,5,6,7	90,213	4	123	4	0.476744	193	35	0.25969	0.0155039	0.0444444	4				258	126.25	0.489341
P0A8I5	3DXX	A	1	1.03441	1	-1.11289	1	85,212	82,83,84,85,86,87,88,209,210,211,212,213,214,215	69,233	66,67,68,69,70,71,72,230,231,232,233,234,235,236	85,212	69,233	127	19	0.531381	182	73	0.389121	0.288703	0.811765	69	0.0251046	0.222222	6	239	78.2632	0.327461
P0A8I5	3DXX	A	2	0	0	0.93524	1	42,100	39,40,41,42,43,44,45,97,98,99,100,101,102,103	117	114,115,116,117,118,119,120	42,100	117	58	15	0.242678	98	34	0.238494				0.51046	0.877698	122	239	63.1333	0.264156
P0A8I8	5TWK	D	1	0.1695	0	1.04844	1	72,108	69,70,71,72,73,74,75,105,106,107,108,109,110,111	120	117,118,119,120,121,122,123	72,108	120	36	8	0.232258	82	26	0.335484				0.225806	0.744681	35	155	69	0.445161
P0A8I8	5TWK	D	2	0.61162	1	0.07595	0	33,137	30,31,32,33,34,35,36,134,135,136,137,138,139,140	6	3,4,5,6,7,8,9	33,137	6	104	15	0.670968	136	34	0.419355	0.0387097	0.181818	6				155	114.467	0.738495
P0A8I8	5TWK	D	3	0.80636	1	-0.05344	0	100,120	97,98,99,100,101,102,103,117,118,119,120,121,122,123	70	67,68,69,70,71,72,73	100,120	70	20	31	0.129032	55	31	0.380645	0.451613	0.7	70				155	44	0.283871
P0A8I8	5TWK	D	4	0.47342	0	1.69157	2	31,88	28,29,30,31,32,33,34,85,86,87,88,89,90,91	100,119	97,98,99,100,101,102,103,116,117,118,119,120,121,122	31,88	100,119	57	67	0.367742	114	55	0.56129				0.232258	0.537313	36	155	56.7463	0.366105
P0A8L1	6R1M	B	1	-0.01643	0	-0.97703	3	21,333	18,19,20,21,22,23,24,330,331,332,333,334,335,336	340,341,390	337,338,339,340,341,342,343,338,339,340,341,342,343,344,387,388,389,390,391,392,393	21,333	340,341,390	312	1	0.725581	394	72	0.232558				0.0930233	0.412371	40	430	312	0.725581
P0A8L1	6R1M	B	2	0.05011	0	-0.66476	1	138,279	135,136,137,138,139,140,141,276,277,278,279,280,281,282	286	283,284,285,286,287,288,289	138,279	286	141	1	0.327907	201	33	0.151163				0.334884	0.953642	144	430	141	0.327907
P0A8L1	6R1M	B	3	-0.10102	0	-0.76836	1	282,354	279,280,281,282,283,284,285,351,352,353,354,355,356,357	391	388,389,390,391,392,393,394	282,354	391	72	57	0.167442	175	40	0.181395				0.0906977	0.513158	39	430	202.544	0.471032
P0A8L1	6R1M	B	4	-0.05538	0	-0.64668	5	101,205	98,99,100,101,102,103,104,202,203,204,205,206,207,208	237,261,289,343,356	234,235,236,237,238,239,240,258,259,260,261,262,263,264,286,287,288,289,290,291,292,340,341,342,343,344,345,346,353,354,355,356,357,358,359	101,205	237,261,289,343,356	104	5	0.24186	202	117	0.355814				0.172093	0.328889	74	430	107	0.248837
P0A8M3	1QF6	A	1	-0.66647	1	0.05283	0	91,152	88,89,90,91,92,93,94,149,150,151,152,153,154,155	79	76,77,78,79,80,81,82	91,152	79	61	12	0.0950156	115	33	0.0934579	0.123053	0.868132	79				642	63.0833	0.0982606
P0A8M3	1QF6	A	2	-0.14963	0	-0.71282	1	374,472	371,372,373,374,375,376,377,469,470,471,472,473,474,475	512	509,510,511,512,513,514,515	374,472	512	98	41	0.152648	168	36	0.133956				0.202492	0.764706	130	642	164.244	0.255832
P0A8M3	1QF6	A	3	-0.81086	1	0.84327	1	48,136	45,46,47,48,49,50,51,133,134,135,136,137,138,139	36,187	33,34,35,36,37,38,39,184,185,186,187,188,189,190	48,136	36,187	88	8	0.137072	157	56	0.132399	0.0560748	0.75	36	0.708723	0.899209	455	642	119	0.185358
P0A8M3	1QF6	A	4	0.74917	3	-0.89793	1	159,206	156,157,158,159,160,161,162,203,204,205,206,207,208,209	74,93,103,218	71,72,73,74,75,76,77,90,91,92,93,94,95,96,100,101,102,103,104,105,106,215,216,217,218,219,220,221	159,206	74,93,103,218	47	12	0.0732087	113	75	0.147975	0.115265	0.465409	74	0.660436	0.972477	424	642	64.5	0.100467
P0A8M3	1QF6	A	5	0.76792	1	0.00705	0	445,466	442,443,444,445,446,447,448,463,464,465,466,467,468,469	421	418,419,420,421,422,423,424	445,466	421	21	25	0.0327103	54	35	0.0996885	0.655763	0.946067	421				642	39.12	0.0609346
P0A8M3	1QF6	A	6	0.82687	1	-0.18153	0	558,596	555,556,557,558,559,560,561,593,594,595,596,597,598,599	543	540,541,542,543,544,545,546	558,596	543	38	23	0.05919	79	38	0.0965732	0.845794	0.973118	543				642	53.5652	0.0834349
P0A8N3	1BBU	A	1	0	0	0.60665	1	21,119	18,19,20,21,22,23,24,116,117,118,119,120,121,122	144	141,142,143,144,145,146,147	22,120	145	98	1	0.194059	132	31	0.118812				0.712871	0.935065	360	505	98	0.194059
P0A8N3	1BBU	A	2	-0.24214	0	-0.71932	1	97,128	94,95,96,97,98,99,100,125,126,127,128,129,130,131	137	134,135,136,137,138,139,140	98,129	138	31	2	0.0613861	78	33	0.116832				0.726733	0.976064	367	505	38.5	0.0762376
P0A8N3	1BBU	A	3	0.01218	0	-0.76047	1	210,224	207,208,209,210,211,212,213,221,222,223,224,225,226,227	234	231,232,233,234,235,236,237	211,225	235	14	1	0.0277228	40	34	0.0891089				0.534653	0.964286	270	505	14	0.0277228
P0A8N3	1BBU	A	4	-0.72515	1	-0.77483	1	234,455	231,232,233,234,235,236,237,452,453,454,455,456,457,458	216,474	213,214,215,216,217,218,219,471,472,473,474,475,476,477	235,456	217,475	221	27	0.437624	290	65	0.188119	0.429703	0.923404	217	0.0594059	0.612245	30	505	215.259	0.426256
P0A8N3	1BBU	A	5	0.15153	0	-0.87477	3	244,399	241,242,243,244,245,246,247,396,397,398,399,400,401,402	413,423,474	410,411,412,413,414,415,416,420,421,422,423,424,425,426,471,472,473,474,475,476,477	245,400	414,424,475	155	3	0.306931	242	70	0.215842				0.0594059	0.285714	30	505	190.667	0.377558
P0A8N5	1e+24	A	1	-0.24386	0	-0.70971	1	97,128	94,95,96,97,98,99,100,125,126,127,128,129,130,131	137	134,135,136,137,138,139,140	98,129	138	31	1	0.0613861	80	32	0.116832				0.726733	0.976064	367	505	31	0.0613861
P0A8N5	1e+24	A	2	0.01133	0	-0.74611	1	210,224	207,208,209,210,211,212,213,221,222,223,224,225,226,227	234	231,232,233,234,235,236,237	211,225	235	14	1	0.0277228	40	34	0.0891089				0.534653	0.964286	270	505	14	0.0277228
P0A8N5	1e+24	A	3	-0.73985	1	-0.781	1	234,455	231,232,233,234,235,236,237,452,453,454,455,456,457,458	216,474	213,214,215,216,217,218,219,471,472,473,474,475,476,477	235,456	217,475	221	32	0.437624	291	66	0.190099	0.429703	0.923404	217	0.0594059	0.612245	30	505	210.562	0.416955
P0A8N7	3A5Z	C	1	0.00903	0	-0.752	1	43,58	40,41,42,43,44,45,46,55,56,57,58,59,60,61	72	69,70,71,72,73,74,75	43,58	72	15	1	0.0461538	42	29	0.141538				0.778462	0.947566	253	325	15	0.0461538
P0A8N7	3A5Z	C	2	-0.70795	1	-0.76215	1	72,277	69,70,71,72,73,74,75,274,275,276,277,278,279,280	47,298	44,45,46,47,48,49,50,295,296,297,298,299,300,301	72,277	47,298	205	34	0.630769	270	64	0.28	0.144615	0.652778	47	0.0830769	0.5625	27	325	209	0.643077
P0A8N7	3A5Z	C	3	0.19393	0	-0.9265	3	82,222	79,80,81,82,83,84,85,219,220,221,222,223,224,225	236,246,296	233,234,235,236,237,238,239,243,244,245,246,247,248,249,293,294,295,296,297,298,299	82,222	236,246,296	140	4	0.430769	217	69	0.298462				0.0892308	0.281553	29	325	149.5	0.46
P0A8P1	2Z3O	A	1	0.06472	0	-0.85711	3	42,147	39,40,41,42,43,44,45,144,145,146,147,148,149,150	156,170,186	153,154,155,156,157,158,159,167,168,169,170,171,172,173,183,184,185,186,187,188,189	42,147	156,170,186	105	4	0.448718	184	71	0.444444				0.205128	0.551724	48	234	106.5	0.455128
P0A8P1	2Z3O	A	2	-0.26305	0	-0.95001	5	52,110	49,50,51,52,53,54,55,107,108,109,110,111,112,113	132,143,157,169,188	129,130,131,132,133,134,135,140,141,142,143,144,145,146,154,155,156,157,158,159,160,166,167,168,169,170,171,172,185,186,187,188,189,190,191	52,110	132,143,157,169,188	58	21	0.247863	138	97	0.538462				0.196581	0.370968	46	234	74.9524	0.320309
P0A8P1	2Z3O	A	3	-0.77792	1	0.00251	0	186,207	183,184,185,186,187,188,189,204,205,206,207,208,209,210	65	62,63,64,65,66,67,68	186,207	65	21	65	0.0897436	48	32	0.239316	0.277778	0.349462	65				234	93.3538	0.398948
P0A8Q6	2W9R	A	1	-0.73488	1	0	0	75,106	72,73,74,75,76,77,78,103,104,105,106,107,108,109	28	25,26,27,28,29,30,31	75,106	28	31	2	0.292453	52	31	0.358491	0.264151	0.373333	28				106	32.5	0.306604
P0A8R0	1Q5X	A	1	-0.10532	0	0.79815	1	26,96	23,24,25,26,27,28,29,93,94,95,96,97,98,99	108	105,106,107,108,109,110,111	26,96	108	70	2	0.434783	126	38	0.403727				0.329193	0.815385	53	161	71.5	0.444099
P0A8R0	1Q5X	A	2	0.76926	1	0.00213	0	51,127	48,49,50,51,52,53,54,124,125,126,127,128,129,130	44	41,42,43,44,45,46,47	51,127	44	76	1	0.47205	114	32	0.329193	0.273292	0.862745	44				161	76	0.47205
P0A8T7	6PST	J	1	0	0	-0.68821	1	24,116	21,22,23,24,25,26,27,113,114,115,116,117,118,119	242	239,240,241,242,243,244,245	24,116	242	92	1	0.0653873	142	32	0.0525942				0.828003	0.902401	1165	1407	92	0.0653873
P0A8T7	6PST	J	2	-0.65569	1	0.0028	0	156,187	153,154,155,156,157,158,159,184,185,186,187,188,189,190	145	142,143,144,145,146,147,148	156,187	145	31	5	0.0220327	61	33	0.0376688	0.103056	0.929487	145				1407	33	0.0234542
P0A8T7	6PST	J	3	-0.329	0	-0.72742	1	496,903	493,494,495,496,497,498,499,900,901,902,903,904,905,906	918	915,916,917,918,919,920,921	496,903	918	407	17	0.289268	471	33	0.0511727				0.347548	0.970238	489	1407	419.824	0.298382
P0A8T7	6PST	J	4	-0.87375	1	-0.0738	0	563,585	560,561,562,563,564,565,566,582,583,584,585,586,587,588	553	550,551,552,553,554,555,556	563,585	553	22	2	0.0156361	65	33	0.0376688	0.393035	0.982238	553				1407	22.5	0.0159915
P0A8T7	6PST	J	5	-0.8424	1	-0.29677	0	180,293	177,178,179,180,181,182,183,290,291,292,293,294,295,296	110	107,108,109,110,111,112,113	180,293	110	113	12	0.0803127	183	30	0.0490405	0.0781805	0.611111	110				1407	150	0.10661
P0A8T7	6PST	J	6	-0.77191	1	0.13878	0	598,728	595,596,597,598,599,600,601,725,726,727,728,729,730,731	508	505,506,507,508,509,510,511	598,728	508	130	3	0.0923952	185	35	0.0405117	0.361052	0.849498	508				1407	130.667	0.092869
P0A8T7	6PST	J	7	0.02747	0	-0.84268	1	819,845	816,817,818,819,820,821,822,842,843,844,845,846,847,848	882	879,880,881,882,883,884,885	819,845	882	26	5	0.018479	61	36	0.0419332				0.373134	0.934164	525	1407	34.4	0.0244492
P0A8T7	6PST	J	8	-0.92978	1	0.04674	0	861,883	858,859,860,861,862,863,864,880,881,882,883,884,885,886	843	840,841,842,843,844,845,846	861,883	843	22	7	0.0156361	59	36	0.0440654	0.599147	0.979094	843				1407	35.5714	0.0252818
P0A8T7	6PST	J	9	0.83543	1	0.00735	0	437,449	434,435,436,437,438,439,440,446,447,448,449,450,451,452	367	364,365,366,367,368,369,370	437,449	367	12	49	0.00852878	47	33	0.0497512	0.260839	0.839817	367				1407	46.2041	0.0328387
P0A8T7	6PST	J	10	-0.01911	0	1.09129	1	353,372	350,351,352,353,354,355,356,369,370,371,372,373,374,375	446	443,444,445,446,447,448,449	353,372	446	19	7	0.0135039	56	27	0.0341151				0.683014	0.928502	961	1407	24	0.0170576
P0A8U0	3FFV	A	1	-0.00786	0	-0.6307	1	27,42	24,25,26,27,28,29,30,39,40,41,42,43,44,45	50	47,48,49,50,51,52,53	27,42	50	15	1	0.0828729	36	29	0.232044				0.723757	0.942446	131	181	15	0.0828729
P0A8V0	2CBN	A	1	0.631	1	0	0	16,299	13,14,15,16,17,18,19,296,297,298,299,300,301,302	8	5,6,7,8,9,10,11	16,299	8	283	1	0.927869	303	37	0.170492	0.0262295	0.5	8				305	283	0.927869
P0A8V0	2CBN	A	2	0.62176	1	0.16238	0	69,270	66,67,68,69,70,71,72,267,268,269,270,271,272,273	59	56,57,58,59,60,61,62	69,270	59	201	1	0.659016	247	31	0.272131	0.193443	0.855072	59				305	201	0.659016
P0A8V0	2CBN	A	3	0.77632	1	0.10395	0	248,270	245,246,247,248,249,250,251,267,268,269,270,271,272,273	232	229,230,231,232,233,234,235	248,270	232	22	2	0.0721311	73	41	0.24918	0.760656	0.935484	232				305	27	0.0885246
P0A8V2	6PST	I	1	-0.88158	1	0.03006	0	314,336	311,312,313,314,315,316,317,333,334,335,336,337,338,339	296	293,294,295,296,297,298,299	314,336	296	22	7	0.0163934	55	32	0.0417288	0.220566	0.942675	296				1342	33.8571	0.0252289
P0A8V2	6PST	I	2	-0.01696	0	-0.88238	1	678,1106	675,676,677,678,679,680,681,1103,1104,1105,1106,1107,1108,1109	1233	1230,1231,1232,1233,1234,1235,1236	678,1106	1233	428	29	0.318927	513	40	0.0566319				0.0812221	0.461864	109	1342	467.207	0.348142
P0A8V2	6PST	I	3	-1.07451	1	-0.09116	0	761,1236	758,759,760,761,762,763,764,1233,1234,1235,1236,1237,1238,1239	690	687,688,689,690,691,692,693	761,1236	690	475	1	0.353949	577	34	0.0536513	0.514158	0.906702	690				1342	475	0.353949
P0A8V2	6PST	I	4	0.07734	0	-0.67083	1	833,929	830,831,832,833,834,835,836,926,927,928,929,930,931,932	1053	1050,1051,1052,1053,1054,1055,1056	833,929	1053	96	1	0.071535	123	33	0.0417288				0.21535	0.699758	289	1342	96	0.071535
P0A8V2	6PST	I	5	-0.69778	1	0.01801	0	453,530	450,451,452,453,454,455,456,527,528,529,530,531,532,533	144	141,142,143,144,145,146,147	453,530	144	77	3	0.057377	165	35	0.0581222	0.107303	0.317881	144				1342	147.333	0.109786
P0A8V2	6PST	I	6	-0.11216	0	-0.8784	1	670,700	667,668,669,670,671,672,673,697,698,699,700,701,702,703	796	793,794,795,796,797,798,799	670,700	796	30	39	0.0223547	101	41	0.0655738				0.406855	0.850467	546	1342	154.513	0.115136
P0A8V2	6PST	I	7	-0.70748	1	0.0516	0	603,655	600,601,602,603,604,605,606,652,653,654,655,656,657,658	591	588,589,590,591,592,593,594	603,655	591	52	2	0.0387481	83	36	0.0461997	0.440387	0.9801	591				1342	53	0.0394933
P0A8V2	6PST	I	8	-1.52343	2	-0.0986	0	414,584	411,412,413,414,415,416,417,581,582,583,584,585,586,587	148,403	145,146,147,148,149,150,151,400,401,402,403,404,405,406	414,584	148,403	170	35	0.126677	306	62	0.0596125	0.110283	0.357488	148				1342	129.886	0.0967852
P0A8V2	6PST	I	9	-1.21515	1	-1.48551	1	791,1175	788,789,790,791,792,793,794,1172,1173,1174,1175,1176,1177,1178	696,1232	693,694,695,696,697,698,699,1229,1230,1231,1232,1233,1234,1235	791,1175	696,1232	384	34	0.28614	495	66	0.0789866	0.518629	0.879899	696	0.0819672	0.658683	110	1342	464.941	0.346454
P0A8V2	6PST	I	10	-0.73433	1	0.79886	1	599,623	596,597,598,599,600,601,602,620,621,622,623,624,625,626	592,652	589,590,591,592,593,594,595,649,650,651,652,653,654,655	599,623	592,652	24	10	0.0178838	69	49	0.04769	0.441133	0.988314	592	0.514158	0.959666	690	1342	29.7	0.0221311
P0A8V2	6PST	I	11	-1.11068	1	1.01177	1	764,831	761,762,763,764,765,766,767,828,829,830,831,832,833,834	692,1097	689,690,691,692,693,694,695,1094,1095,1096,1097,1098,1099,1100	764,831	692,1097	67	55	0.0499255	159	69	0.0797317	0.515648	0.905759	692	0.182563	0.479452	245	1342	152.964	0.113982
P0A8V2	6PST	I	12	0.60967	1	0.0311	0	637,654	634,635,636,637,638,639,640,651,652,653,654,655,656,657	616	613,614,615,616,617,618,619	637,654	616	17	1	0.0126677	48	27	0.0424739	0.459016	0.967033	616				1342	17	0.0126677
P0A8V2	6PST	I	13	0.77454	1	0.02567	0	347,433	344,345,346,347,348,349,350,430,431,432,433,434,435,436	209	206,207,208,209,210,211,212	347,433	209	86	10	0.0640835	131	29	0.0514158	0.155738	0.602305	209				1342	92.5	0.068927
P0A8V2	6PST	I	14	0.6226	1	0.08769	0	1066,1096	1063,1064,1065,1066,1067,1068,1069,1093,1094,1095,1096,1097,1098,1099	817	814,815,816,817,818,819,820	1066,1096	817	30	39	0.0223547	83	34	0.0596125	0.608793	0.766417	817				1342	158.487	0.118098
P0A8V2	6PST	I	15	0.85496	1	-0.98662	1	1089,1211	1086,1087,1088,1089,1090,1091,1092,1208,1209,1210,1211,1212,1213,1214	802,1228	799,800,801,802,803,804,805,1225,1226,1227,1228,1229,1230,1231	1089,1211	802,1228	122	23	0.0909091	197	50	0.0558867	0.597615	0.736455	802	0.0849478	0.870229	114	1342	127.435	0.0949589
P0A8Y5	1RKQ	A	1	0.22301	0	-0.81182	1	81,113	78,79,80,81,82,83,84,110,111,112,113,114,115,116	152	149,150,151,152,153,154,155	80,112	151	32	20	0.118519	78	32	0.244444				0.440741	0.753165	119	270	69.05	0.255741
P0A901	1QWD	A	1	-0.79235	1	0	0	60,172	57,58,59,60,61,62,63,169,170,171,172,173,174,175	46	43,44,45,46,47,48,49	60,172	46	112	9	0.632768	155	35	0.316384	0.259887	0.766667	46				177	114.222	0.645323
P0A912	1OAP	A	1	0.65942	1	0	0	108,148	105,106,107,108,109,110,111,145,146,147,148,149,150,151	86	83,84,85,86,87,88,89	129,169	107	40	4	0.231214	82	43	0.381503	0.618497	0.829457	107				173	42	0.242775
P0A935	2AE0	X	1	-0.78261	1	0.00819	0	129,235	126,127,128,129,130,131,132,232,233,234,235,236,237,238	120	117,118,119,120,121,122,123	149,255	140	106	1	0.290411	143	31	0.178082	0.383562	0.939597	140				365	106	0.290411
P0A935	2AE0	X	2	-0.02987	0	0.75165	1	247,262	244,245,246,247,248,249,250,259,260,261,262,263,264,265	296	293,294,295,296,297,298,299	267,282	316	15	8	0.0410959	56	39	0.156164				0.134247	0.590361	49	365	175.5	0.480822
P0A935	2AE0	X	3	0.74636	1	0.06062	0	275,309	272,273,274,275,276,277,278,306,307,308,309,310,311,312	259	256,257,258,259,260,261,262	295,329	279	34	28	0.0931507	93	39	0.246575	0.764384	0.945763	279				365	52.4286	0.14364
P0A935	2AE0	X	4	-0.81671	1	-0.78276	1	133,184	130,131,132,133,134,135,136,181,182,183,184,185,186,187	120,234	117,118,119,120,121,122,123,231,232,233,234,235,236,237	153,204	140,254	51	31	0.139726	99	55	0.183562	0.383562	0.915033	140	0.30411	0.689441	111	365	72.4516	0.198498
P0A940	5D0O	A	1	-0.16956	0	-1.2169	1	540,689	537,538,539,540,541,542,543,686,687,688,689,690,691,692	705	702,703,704,705,706,707,708	540,689	705	149	4	0.183951	236	34	0.1				0.12963	0.867769	105	810	165.5	0.204321
P0A940	5D0O	A	2	-0.21865	0	-0.63685	1	353,403	350,351,352,353,354,355,356,400,401,402,403,404,405,406	414	411,412,413,414,415,416,417	353,403	414	50	2	0.0617284	83	32	0.054321				0.488889	0.972973	396	810	52.5	0.0648148
P0A940	5D0O	A	3	-0.94613	1	0.22043	0	699,754	696,697,698,699,700,701,702,751,752,753,754,755,756,757	669	666,667,668,669,670,671,672	699,754	669	55	9	0.0679012	133	41	0.0839506	0.825926	0.957082	669				810	68.8889	0.085048
P0A940	5D0O	A	4	-0.76229	1	-1.12749	1	561,677	558,559,560,561,562,563,564,674,675,676,677,678,679,680	540,705	537,538,539,540,541,542,543,702,703,704,705,706,707,708	561,677	540,705	116	20	0.14321	217	62	0.0975309	0.666667	0.962567	540	0.12963	0.789474	105	810	127.6	0.157531
P0A951	6CY6	A	1	0.03267	0	-0.65263	1	121,143	118,119,120,121,122,123,124,140,141,142,143,144,145,146	162	159,160,161,162,163,164,165	121,143	162	22	5	0.11828	45	34	0.284946				0.129032	0.55814	24	186	43	0.231183
P0A953	2BUH	B	1	-0.2971	0	-0.6138	1	163,389	160,161,162,163,164,165,166,386,387,388,389,390,391,392	397	394,395,396,397,398,399,400	163,389	397	226	1	0.55665	319	49	0.197044				0.0221675	0.529412	9	406	226	0.55665
P0A953	2BUH	B	2	-0.61232	1	0.4905	0	229,302	226,227,228,229,230,231,232,299,300,301,302,303,304,305	5	2,3,4,5,6,7,8	229,302	5	73	18	0.179803	189	36	0.221675	0.0123153	0.0218341	5				406	102.889	0.253421
P0A953	2BUH	B	3	0.68201	1	-0.11377	0	142,189	139,140,141,142,143,144,145,186,187,188,189,190,191,192	102	99,100,101,102,103,104,105	142,189	102	47	10	0.115764	112	51	0.214286	0.251232	0.71831	102				406	76.5	0.188424
P0A953	2BUH	B	4	0.80779	1	-0.16068	0	309,388	306,307,308,309,310,311,312,385,386,387,388,389,390,391	294	291,292,293,294,295,296,297	309,388	294	79	2	0.194581	170	30	0.194581	0.724138	0.951456	294				406	80	0.197044
P0A955	1EUA	A	1	0.15152	0	0.83597	1	17,169	14,15,16,17,18,19,20,166,167,168,169,170,171,172	181	178,179,180,181,182,183,184	17,169	181	152	2	0.713615	198	35	0.267606				0.150235	0.727273	32	213	154.5	0.725352
P0A955	1EUA	A	2	0.89974	1	-0.2072	0	41,186	38,39,40,41,42,43,44,183,184,185,186,187,188,189	17	14,15,16,17,18,19,20	41,186	17	145	26	0.680751	190	34	0.305164	0.0798122	0.414634	17				213	163.192	0.766161
P0A959	4CVQ	A	1	-0.24262	0	-0.63672	1	130,368	127,128,129,130,131,132,133,365,366,367,368,369,370,371	376	373,374,375,376,377,378,379	130,368	376	238	13	0.587654	355	31	0.162963				0.0716049	0.783784	29	405	317	0.782716
P0A959	4CVQ	A	2	-0.89212	1	0.04638	0	249,279	246,247,248,249,250,251,252,276,277,278,279,280,281,282	100	97,98,99,100,101,102,103	249,279	100	30	70	0.0740741	75	37	0.160494	0.246914	0.401606	100				405	112.114	0.276825
P0A959	4CVQ	A	3	-0.06684	0	-1.57825	2	54,242	51,52,53,54,55,56,57,239,240,241,242,243,244,245	252,282	249,250,251,252,253,254,255,279,280,281,282,283,284,285	54,242	252,282	188	26	0.464198	265	66	0.224691				0.303704	0.754601	123	405	169.654	0.418898
P0A959	4CVQ	A	4	0.70252	1	0.22792	0	132,173	129,130,131,132,133,134,135,170,171,172,173,174,175,176	122	119,120,121,122,123,124,125	132,173	122	41	5	0.101235	86	36	0.195062	0.301235	0.924242	122				405	67	0.165432
P0A962	2P2D	D	1	0.6053	1	-0.14506	0	41,136	38,39,40,41,42,43,44,133,134,135,136,137,138,139	11	8,9,10,11,12,13,14	41,136	11	95	1	0.281065	164	36	0.224852	0.0325444	0.268293	11				338	95	0.281065
P0A988	3D1G	A	1	0.20751	0	-0.67336	1	50,196	47,48,49,50,51,52,53,193,194,195,196,197,198,199	232	229,230,231,232,233,234,235	50,196	232	146	18	0.398907	232	31	0.185792				0.36612	0.788235	134	366	169.722	0.463722
P0A993	2QVR	A	1	-0.05542	0	0.6736	1	127,243	124,125,126,127,128,129,130,240,241,242,243,244,245,246	255	252,253,254,255,256,257,258	127,243	255	116	2	0.349398	209	34	0.253012				0.231928	0.865169	77	332	123	0.370482
P0A993	2QVR	A	2	0.71841	1	0.05189	0	220,256	217,218,219,220,221,222,223,253,254,255,256,257,258,259	202	199,200,201,202,203,204,205	220,256	202	36	30	0.108434	82	32	0.204819	0.608434	0.918182	202				332	80.8667	0.243574
P0A998	4XGS	C	1	0.62957	1	-0.0307	0	43,86	40,41,42,43,44,45,46,83,84,85,86,87,88,89	20	17,18,19,20,21,22,23	43,86	20	43	24	0.260606	78	28	0.393939	0.121212	0.465116	20				165	84.5	0.512121
P0A9A6	6UNX	A	1	0.60667	1	-0.12147	0	25,186	22,23,24,25,26,27,28,183,184,185,186,187,188,189	17	14,15,16,17,18,19,20	25,186	17	161	2	0.420366	198	38	0.180157	0.0443864	0.68	17				383	161.5	0.421671
P0A9A6	6UNX	A	2	0.67518	1	0	0	282,310	279,280,281,282,283,284,285,307,308,309,310,311,312,313	265	262,263,264,265,266,267,268	282,310	265	28	3	0.073107	82	35	0.211488	0.691906	0.939716	265				383	30	0.078329
P0A9C9	3BIH	A	1	0.67889	1	-0.10377	0	72,82	69,70,71,72,73,74,75,79,80,81,82,83,84,85	49	46,47,48,49,50,51,52	72,82	49	10	3	0.0297619	37	31	0.16369	0.145833	0.680556	49				336	16	0.047619
P0A9C9	3BIH	A	2	0.014	0	0.69049	1	124,192	121,122,123,124,125,126,127,189,190,191,192,193,194,195	204	201,202,203,204,205,206,207	124,192	204	68	7	0.202381	106	31	0.193452				0.392857	0.916667	132	336	69.7143	0.207483
P0A9C9	3BIH	A	3	0.71605	1	0.06799	0	170,206	167,168,169,170,171,172,173,203,204,205,206,207,208,209	159	156,157,158,159,160,161,162	170,206	159	36	2	0.107143	74	37	0.196429	0.473214	0.935294	159				336	38	0.113095
P0A9C9	3BIH	A	4	-0.79203	1	0.01643	0	208,233	205,206,207,208,209,210,211,230,231,232,233,234,235,236	120	117,118,119,120,121,122,123	208,233	120	25	18	0.0744048	86	34	0.199405	0.357143	0.576923	120				336	100.278	0.298446
P0A9E0	2ARC	B	1	-0.73211	1	0.14562	0	65,85	62,63,64,65,66,67,68,82,83,84,85,86,87,88	55	52,53,54,55,56,57,58	65,85	55	20	44	0.0684932	69	31	0.157534	0.188356	0.846154	55				292	45.8636	0.157067
P0A9G6	1IGW	C	1	-0.06344	0	0.78436	1	27,214	24,25,26,27,28,29,30,211,212,213,214,215,216,217	220	217,218,219,220,221,222,223	27,214	220	187	2	0.430876	253	27	0.135945				0.493088	0.972727	214	434	187.5	0.432028
P0A9G6	1IGW	C	2	-0.0246	0	0.9745	1	45,125	42,43,44,45,46,47,48,122,123,124,125,126,127,128	154	151,152,153,154,155,156,157	45,125	154	80	2	0.184332	133	37	0.156682				0.645161	0.906149	280	434	82	0.18894
P0A9G6	1IGW	C	3	0.0603	0	0.97616	1	67,337	64,65,66,67,68,69,70,334,335,336,337,338,339,340	348	345,346,347,348,349,350,351	67,337	348	270	5	0.62212	322	35	0.138249				0.198157	0.886598	86	434	273.6	0.630415
P0A9G6	1IGW	C	4	0.79564	1	-0.00489	0	98,355	95,96,97,98,99,100,101,352,353,354,355,356,357,358	91	88,89,90,91,92,93,94	98,355	91	257	22	0.592166	320	39	0.152074	0.209677	0.928571	91				434	283.455	0.653121
P0A9G8	1B9N	A	1	0.09704	0	-0.61907	1	189,219	186,187,188,189,190,191,192,216,217,218,219,220,221,222	248	245,246,247,248,249,250,251	189,219	248	30	42	0.114504	60	32	0.255725				0.0534351	0.325581	14	262	67.8571	0.258997
P0A9H1	1MUG	A	1	0	0	0.84863	1	2,19	-1,0,1,2,3,4,5,16,17,18,19,20,21,22	66	63,64,65,66,67,68,69	2,19	66	17	12	0.10119	61	37	0.392857				0.607143	0.684564	102	168	28.1667	0.167659
P0A9H1	1MUG	A	2	0.80296	1	0.2195	0	37,107	34,35,36,37,38,39,40,104,105,106,107,108,109,110	14	11,12,13,14,15,16,17	37,107	14	70	32	0.416667	126	33	0.452381	0.0833333	0.378378	14				168	107.688	0.640997
P0A9H3	3N75	A	1	-0.06468	0	-0.95506	1	208,363	205,206,207,208,209,210,211,360,361,362,363,364,365,366	379	376,377,378,379,380,381,382	208,363	379	155	2	0.216783	239	41	0.103497				0.46993	0.954545	336	715	158	0.220979
P0A9H3	3N75	A	2	-0.87134	1	-0.75455	0	270,654	267,268,269,270,271,272,273,651,652,653,654,655,656,657	217	214,215,216,217,218,219,220	270,654	217	384	2	0.537063	500	31	0.113287	0.303497	0.803704	217				715	393	0.54965
P0A9H3	3N75	A	3	-0.78595	1	-0.73158	1	333,526	330,331,332,333,334,335,336,523,524,525,526,527,528,529	216,533	213,214,215,216,217,218,219,530,531,532,533,534,535,536	333,526	216,533	193	2	0.26993	305	66	0.151049	0.302098	0.648649	216	0.254545	0.962963	182	715	205.5	0.287413
P0A9H3	3N75	A	4	-0.80768	1	-0.6615	1	527,654	524,525,526,527,528,529,530,651,652,653,654,655,656,657	511,661	508,509,510,511,512,513,514,658,659,660,661,662,663,664	527,654	511,661	127	9	0.177622	226	68	0.131469	0.714685	0.969639	511	0.0755245	0.885246	54	715	73.3333	0.102564
P0A9H3	3N75	A	5	-0.62997	1	-0.68698	1	309,454	306,307,308,309,310,311,312,451,452,453,454,455,456,457	215,489	212,213,214,215,216,217,218,486,487,488,489,490,491,492	309,454	215,489	145	106	0.202797	243	68	0.13986	0.300699	0.695793	215	0.316084	0.8659	226	715	199.104	0.278467
P0A9H3	3N75	A	6	0.6504	1	0.21557	0	248,302	245,246,247,248,249,250,251,299,300,301,302,303,304,305	238	235,236,237,238,239,240,241	248,302	238	54	3	0.0755245	122	33	0.0993007	0.332867	0.959677	238				715	85.3333	0.119347
P0A9J4	1YJQ	A	1	0.63811	1	0.06288	0	218,267	215,216,217,218,219,220,221,264,265,266,267,268,269,270	180	177,178,179,180,181,182,183	218,267	180	49	21	0.161716	104	34	0.20462	0.594059	0.825688	180				303	63	0.207921
P0A9J6	1RK2	B	1	0.65732	1	0.20881	0	43,141	40,41,42,43,44,45,46,138,139,140,141,142,143,144	10	7,8,9,10,11,12,13	43,141	10	98	5	0.317152	171	43	0.255663	0.0323625	0.232558	10				309	215.6	0.697735
P0A9J6	1RK2	B	2	0.6659	3	-0.09433	0	77,292	74,75,76,77,78,79,80,289,290,291,292,293,294,295	12,43,63	9,10,11,12,13,14,15,40,41,42,43,44,45,46,60,61,62,63,64,65,66	77,292	12,43,63	215	2	0.695793	280	78	0.33657	0.038835	0.155844	12				309	216	0.699029
P0A9M0	3LJC	A	1	0.11573	0	-0.74052	1	26,78	23,24,25,26,27,28,29,75,76,77,78,79,80,81	92	89,90,91,92,93,94,95	26,78	92	52	1	0.0663265	92	33	0.0548469				0.882653	0.98017	692	784	52	0.0663265
P0A9M0	3LJC	A	2	0.60071	1	-0.22805	0	35,62	32,33,34,35,36,37,38,59,60,61,62,63,64,65	14	11,12,13,14,15,16,17	35,62	14	27	4	0.0344388	58	32	0.0727041	0.0178571	0.4	14				784	28.5	0.036352
P0A9M2	5KNX	B	1	0.78035	1	0.27331	0	56,102	53,54,55,56,57,58,59,99,100,101,102,103,104,105	43	40,41,42,43,44,45,46	52,98	39	46	16	0.258427	88	32	0.359551	0.219101	0.75	39				178	84.375	0.474017
P0A9M5	4JIT	B	1	0.63723	1	0.11481	0	46,85	43,44,45,46,47,48,49,82,83,84,85,86,87,88	33	30,31,32,33,34,35,36	46,85	33	39	8	0.256579	72	32	0.394737	0.217105	0.717391	33				152	60.125	0.395559
P0A9N4	3C8F	A	1	-0.62377	1	0.08194	0	21,101	18,19,20,21,22,23,24,98,99,100,101,102,103,104	6	3,4,5,6,7,8,9	22,102	7	80	2	0.325203	130	29	0.304878	0.0284553	0.318182	7				246	80.5	0.327236
P0A9N4	3C8F	A	2	0.74432	1	0.15975	0	141,173	138,139,140,141,142,143,144,170,171,172,173,174,175,176	129	126,127,128,129,130,131,132	142,174	130	32	2	0.130081	78	36	0.264228	0.528455	0.915493	130				246	32.5	0.132114
P0A9P0	4JDR	B	1	0.72538	1	0.01553	0	25,142	22,23,24,25,26,27,28,139,140,141,142,143,144,145	11	8,9,10,11,12,13,14	25,142	11	117	4	0.246835	176	39	0.147679	0.0232068	0.44	11				474	167.75	0.353903
P0A9P0	4JDR	B	2	-0.07076	0	0.9636	1	155,181	152,153,154,155,156,157,158,178,179,180,181,182,183,184	267	264,265,266,267,268,269,270	155,181	267	26	18	0.0548523	68	36	0.137131				0.436709	0.706485	207	474	78.7778	0.166198
P0A9P0	4JDR	B	3	0.89699	1	0.01771	0	190,268	187,188,189,190,191,192,193,265,266,267,268,269,270,271	179	176,177,178,179,180,181,182	190,268	179	78	8	0.164557	131	31	0.137131	0.377637	0.942105	179				474	122.375	0.258175
P0A9P0	4JDR	B	4	0.9437	1	0.03459	0	229,354	226,227,228,229,230,231,232,351,352,353,354,355,356,357	204	201,202,203,204,205,206,207	229,354	204	125	37	0.263713	216	34	0.147679	0.43038	0.89083	204				474	157.946	0.333219
P0A9P4	1F6M	B	1	0.71012	1	-0.0108	0	42,114	39,40,41,42,43,44,45,111,112,113,114,115,116,117	34	31,32,33,34,35,36,37	43,115	35	72	22	0.224299	138	33	0.239875	0.109034	0.813953	35				321	232.364	0.723874
P0A9P4	1F6M	B	2	0	0	0.70727	1	5,93	2,3,4,5,6,7,8,90,91,92,93,94,95,96	104	101,102,103,104,105,106,107	6,94	105	88	1	0.274143	132	33	0.146417				0.672897	0.951542	216	321	88	0.274143
P0A9P4	1F6M	B	3	-0.02907	0	0.98138	1	119,151	116,117,118,119,120,121,122,148,149,150,151,152,153,154	239	236,237,238,239,240,241,242	120,152	240	32	20	0.0996885	72	38	0.218069				0.252336	0.47929	81	321	83.2	0.25919
P0A9P4	1F6M	B	4	0.87188	1	-0.00533	0	164,240	161,162,163,164,165,166,167,237,238,239,240,241,242,243	149	146,147,148,149,150,151,152	165,241	150	76	3	0.23676	113	38	0.202492	0.46729	0.909091	150				321	80.3333	0.25026
P0A9P6	5GI4	B	1	0.687	1	-0.02438	0	239,371	236,237,238,239,240,241,242,368,369,370,371,372,373,374	223	220,221,222,223,224,225,226	239,371	223	132	26	0.209857	157	31	0.0890302	0.354531	0.933054	223				629	150.154	0.238718
P0A9P6	5GI4	B	2	0.05467	0	0.67264	1	247,291	244,245,246,247,248,249,250,288,289,290,291,292,293,294	299	296,297,298,299,300,301,302	247,291	299	44	1	0.0699523	77	39	0.0937997				0.524642	0.976331	330	629	44	0.0699523
P0A9P6	5GI4	B	3	0.78522	1	0.18505	0	261,320	258,259,260,261,262,263,264,317,318,319,320,321,322,323	250	247,248,249,250,251,252,253	261,320	250	59	3	0.0937997	98	33	0.109698	0.397456	0.957854	250				629	61	0.0969793
P0A9P6	5GI4	B	4	0	0	1.11883	1	222,329	219,220,221,222,223,224,225,326,327,328,329,330,331,332	346	343,344,345,346,347,348,349	222,329	346	107	8	0.170111	145	36	0.0969793				0.449921	0.943333	283	629	115.25	0.183227
P0A9Q7	6SCG	A	1	0	0	-0.67157	1	452,666	449,450,451,452,453,454,455,663,664,665,666,667,668,669	713	710,711,712,713,714,715,716	452,666	713	214	3	0.24018	271	41	0.0695847				0.199776	0.791111	178	891	215.333	0.241676
P0A9Q7	6SCG	A	2	0	0	0.72016	1	453,576	450,451,452,453,454,455,456,573,574,575,576,577,578,579	593	590,591,592,593,594,595,596	453,576	593	123	1	0.138047	184	39	0.0875421				0.334456	0.946032	298	891	123	0.138047
P0A9Q7	6SCG	A	3	0.31921	0	0.63672	1	576,608	573,574,575,576,577,578,579,605,606,607,608,609,610,611	624	621,622,623,624,625,626,627	576,608	624	32	6	0.0359147	95	28	0.0650954				0.299663	0.943463	267	891	132	0.148148
P0A9Q7	6SCG	A	4	0.64436	1	0.35999	0	503,541	500,501,502,503,504,505,506,538,539,540,541,542,543,544	482	479,480,481,482,483,484,485	503,541	482	38	9	0.0426487	82	38	0.0751964	0.540965	0.95825	482				891	82.6667	0.0927796
P0A9Q9	1GL3	A	1	0.79058	1	0.01591	0	118,252	115,116,117,118,119,120,121,249,250,251,252,253,254,255	109	106,107,108,109,110,111,112	118,252	109	134	2	0.365123	216	33	0.152589	0.297003	0.923729	109				367	135	0.367847
P0A9R4	1I7H	A	1	0.04293	0	-0.85851	1	52,73	49,50,51,52,53,54,55,70,71,72,73,74,75,76	83	80,81,82,83,84,85,86	52,73	83	21	18	0.189189	53	28	0.504505				0.252252	0.736842	28	111	26.1667	0.235736
P0A9S1	2BL4	A	1	0	0	0.80616	1	9,147	6,7,8,9,10,11,12,144,145,146,147,148,149,150	174	171,172,173,174,175,176,177	8,146	173	138	6	0.361257	194	37	0.167539				0.54712	0.885593	209	382	141	0.36911
P0A9S1	2BL4	A	2	0.63681	1	-0.12142	0	296,367	293,294,295,296,297,298,299,364,365,366,367,368,369,370	285	282,283,284,285,286,287,288	295,366	284	71	3	0.185864	133	37	0.196335	0.743455	0.962712	284				382	72	0.188482
P0A9S1	2BL4	A	3	0.66011	1	0.3463	0	55,93	52,53,54,55,56,57,58,90,91,92,93,94,95,96	34	31,32,33,34,35,36,37	54,92	33	38	10	0.0994764	83	38	0.172775	0.0863874	0.611111	33				382	88.8	0.232461
P0A9S1	2BL4	A	4	0	0	-0.66871	1	6,213	3,4,5,6,7,8,9,210,211,212,213,214,215,216	253	250,251,252,253,254,255,256	5,212	252	207	2	0.541885	273	40	0.162304				0.340314	0.764706	130	382	209	0.54712
P0A9S1	2BL4	A	5	-0.60269	1	0.08019	0	226,306	223,224,225,226,227,228,229,303,304,305,306,307,308,309	200	197,198,199,200,201,202,203	225,305	199	80	9	0.209424	193	39	0.196335	0.520942	0.884444	199				382	83.4444	0.218441
P0A9S3	4UEJ	A	1	0.70792	1	0.19284	0	176,234	173,174,175,176,177,178,179,231,232,233,234,235,236,237	164	161,162,163,164,165,166,167	176,234	164	58	2	0.16763	101	37	0.216763	0.473988	0.931818	164				346	60.5	0.174855
P0A9S3	4UEJ	A	2	-0.94592	3	0.18632	0	119,323	116,117,118,119,120,121,122,320,321,322,323,324,325,326	34,60,83	31,32,33,34,35,36,37,57,58,59,60,61,62,63,80,81,82,83,84,85,86	119,323	34,60,83	204	22	0.589595	263	76	0.297688	0.0982659	0.285714	34				346	197.909	0.571992
P0A9S5	5ZXL	B	1	0.48951	0	-0.82005	1	142,190	139,140,141,142,143,144,145,187,188,189,190,191,192,193	248	245,246,247,248,249,250,251	142,190	248	48	20	0.13079	137	42	0.188011				0.324251	0.672316	119	367	176.95	0.482153
P0A9S5	5ZXL	B	2	-0.61952	1	-0.02778	0	218,303	215,216,217,218,219,220,221,300,301,302,303,304,305,306	171	168,169,170,171,172,173,174	218,303	171	85	6	0.231608	183	36	0.20436	0.46594	0.784404	171				367	88	0.239782
P0A9S5	5ZXL	B	3	0	0	0.74387	1	11,124	8,9,10,11,12,13,14,121,122,123,124,125,126,127	150	147,148,149,150,151,152,153	11,124	150	113	2	0.307902	164	37	0.182561				0.591281	0.893004	217	367	114.5	0.311989
P0A9S5	5ZXL	B	4	0.6387	1	0.29959	0	52,89	49,50,51,52,53,54,55,86,87,88,89,90,91,92	32	29,30,31,32,33,34,35	52,89	32	37	6	0.100817	82	36	0.188011	0.0871935	0.615385	32				367	64.8333	0.176658
P0A9T0	1PSD	A	1	0.70851	1	0.21474	0	166,208	163,164,165,166,167,168,169,205,206,207,208,209,210,211	154	151,152,153,154,155,156,157	166,208	154	42	4	0.102439	76	34	0.163415	0.37561	0.927711	154				410	45.25	0.110366
P0A9T0	1PSD	A	2	-0.07555	0	-0.82436	1	332,367	329,330,331,332,333,334,335,364,365,366,367,368,369,370	381	378,379,380,381,382,383,384	332,367	381	35	11	0.0853659	76	35	0.121951				0.0707317	0.674419	29	410	40	0.097561
P0A9T4	1LQA	A	1	-0.02633	0	0.7937	1	15,297	12,13,14,15,16,17,18,294,295,296,297,298,299,300	306	303,304,305,306,307,308,309	15,297	306	282	1	0.815029	328	39	0.199422				0.115607	0.816327	40	346	282	0.815029
P0A9T4	1LQA	A	2	1.11927	1	0.0828	0	96,261	93,94,95,96,97,98,99,258,259,260,261,262,263,264	88	85,86,87,88,89,90,91	96,261	88	165	1	0.476879	231	37	0.196532	0.254335	0.916667	88				346	165	0.476879
P0A9T4	1LQA	A	3	0.78745	1	-0.06787	0	44,307	41,42,43,44,45,46,47,304,305,306,307,308,309,310	17	14,15,16,17,18,19,20	44,307	17	263	16	0.760116	316	37	0.187861	0.0491329	0.386364	17				346	276.875	0.800217
P0A9V1	6MGF	A	1	0.03567	0	0.76378	1	31,180	28,29,30,31,32,33,34,177,178,179,180,181,182,183	190	187,188,189,190,191,192,193	31,180	190	149	5	0.618257	200	36	0.244813				0.211618	0.836066	51	241	152.2	0.631535
P0A9W3	4FIN	A	1	0.07406	0	0.67312	1	351,487	348,349,350,351,352,353,354,484,485,486,487,488,489,490	494	491,492,493,494,495,496,497	351,487	494	136	1	0.245045	202	37	0.142342				0.10991	0.897059	61	555	136	0.245045
P0A9W3	4FIN	A	2	0.78886	1	-0.13717	0	495,512	492,493,494,495,496,497,498,509,510,511,512,513,514,515	352	349,350,351,352,353,354,355	495,512	352	17	5	0.0306306	59	37	0.12973	0.634234	0.711111	352				555	123.6	0.222703
P0A9Z1	2PII	A	1	0	0	-0.79504	1	7,33	4,5,6,7,8,9,10,30,31,32,33,34,35,36	59	56,57,58,59,60,61,62	7,33	59	26	1	0.232143	50	29	0.410714				0.473214	0.670886	53	112	26	0.232143
P0A9Z1	2PII	A	2	-0.64163	1	0.169	0	58,87	55,56,57,58,59,60,61,84,85,86,87,88,89,90	8	5,6,7,8,9,10,11	58,87	8	29	6	0.258929	68	27	0.4375	0.0714286	0.137931	8				112	45.1667	0.403274
P0AA10	6XZ7	J	1	0.81365	1	0	0	35,140	32,33,34,35,36,37,38,137,138,139,140,141,142,143	16	13,14,15,16,17,18,19	35,140	16	105	4	0.739437	135	29	0.387324	0.112676	0.457143	16				142	112.25	0.790493
P0AA25	6LUR	D	1	0	0	0.83262	1	348,386	345,346,347,348,349,350,351,383,384,385,386,387,388,389	400	397,398,399,400,401,402,403	5,43	57	38	5	0.348624	77	35	0.513761				0.477064	0.787879	52	109	41.2	0.377982
P0AA25	6LUR	D	2	0.73762	1	-0.14392	0	397,424	394,395,396,397,398,399,400,421,422,423,424,425,426,427	369	366,367,368,369,370,371,372	54,81	26	27	26	0.247706	66	35	0.559633	0.238532	0.481481	26				109	50.6923	0.465067
P0AA37	2I82	A	1	0.01376	0	-0.74444	1	90,136	87,88,89,90,91,92,93,133,134,135,136,137,138,139	155	152,153,154,155,156,157,158	90,136	155	46	1	0.210046	96	31	0.273973				0.292237	0.771084	64	219	46	0.210046
P0AA37	2I82	A	2	-0.8339	1	0.13598	0	149,176	146,147,148,149,150,151,152,173,174,175,176,177,178,179	100	97,98,99,100,101,102,103	149,176	100	27	17	0.123288	78	32	0.269406	0.456621	0.671141	100				219	46.8824	0.214075
P0AA39	1XPI	A	1	-0.8834	1	0.16269	0	207,241	204,205,206,207,208,209,210,238,239,240,241,242,243,244	194	191,192,193,194,195,196,197	207,241	194	34	35	0.106583	72	32	0.159875	0.60815	0.937198	194				319	59.2286	0.18567
P0AA43	1KSK	A	1	0.67633	1	-0.2095	0	80,103	77,78,79,80,81,82,83,100,101,102,103,104,105,106	71	68,69,70,71,72,73,74	80,103	71	23	5	0.0995671	50	28	0.181818	0.307359	0.8875	71				231	109.8	0.475325
P0AA43	1KSK	A	2	-0.629	1	-0.02234	0	177,204	174,175,176,177,178,179,180,201,202,203,204,205,206,207	130	127,128,129,130,131,132,133	177,204	130	27	2	0.116883	67	30	0.242424	0.562771	0.734463	130				231	27.5	0.119048
P0AA86	3K8N	A	1	-0.09892	0	1.04947	2	53,76	50,51,52,53,54,55,56,73,74,75,76,77,78,79	102,126	99,100,101,102,103,104,105,123,124,125,126,127,128,129	53,76	102,126	23	1	0.124324	67	43	0.362162				0.318919	0.541284	59	185	23	0.124324
P0AA86	3K8N	A	2	-0.13238	0	0.69131	1	53,104	50,51,52,53,54,55,56,101,102,103,104,105,106,107	125	122,123,124,125,126,127,128	53,104	125	51	9	0.275676	104	31	0.297297				0.324324	0.740741	60	185	57.6667	0.311712
P0AA86	3K8N	A	3	0.78637	1	-0.05036	0	86,144	83,84,85,86,87,88,89,141,142,143,144,145,146,147	75	72,73,74,75,76,77,78	86,144	75	58	21	0.313514	95	35	0.340541	0.405405	0.872093	75				185	72.9524	0.394337
P0AA89	4ZVF	A	1	0.04236	0	-0.72248	1	316,369	313,314,315,316,317,318,319,366,367,368,369,370,371,372	381	378,379,380,381,382,383,384	316,369	381	53	18	0.115217	103	31	0.121739				0.171739	0.868132	79	460	63.9444	0.13901
P0AA89	4ZVF	A	2	-0.85505	1	-0.115	0	379,435	376,377,378,379,380,381,382,432,433,434,435,436,437,438	329	326,327,328,329,330,331,332	379,435	329	56	2	0.121739	107	40	0.141304	0.715217	0.868074	329				460	59	0.128261
P0AAB4	5M1E	A	1	-1.51217	3	-0.02526	0	291,327	288,289,290,291,292,293,294,324,325,326,327,328,329,330	159,180,190	156,157,158,159,160,161,162,177,178,179,180,181,182,183,187,188,189,190,191,192,193	291,327	159,180,190	36	15	0.0724346	107	66	0.211268	0.31992	0.546392	159				497	42.6667	0.0858484
P0AAB4	5M1E	A	2	-1.47325	1	-1.01439	1	294,440	291,292,293,294,295,296,297,437,438,439,440,441,442,443	159,451	156,157,158,159,160,161,162,448,449,450,451,452,453,454	294,440	159,451	146	12	0.293763	248	68	0.193159	0.31992	0.540816	159	0.0925553	0.807018	46	497	56.6667	0.114017
P0AAB4	5M1E	A	3	-0.04821	0	-0.76828	1	188,281	185,186,187,188,189,190,191,278,279,280,281,282,283,284	304	301,302,303,304,305,306,307	188,281	304	93	60	0.187123	159	34	0.10664				0.38833	0.893519	193	497	125.717	0.252951
P0AAB4	5M1E	A	4	-1.09709	1	-0.30447	0	176,227	173,174,175,176,177,178,179,224,225,226,227,228,229,230	163	160,161,162,163,164,165,166	176,227	163	51	20	0.102616	124	38	0.150905	0.327968	0.926136	163				497	67.25	0.135312
P0AAB4	5M1E	A	5	-0.68473	1	-0.001	0	229,332	226,227,228,229,230,231,232,329,330,331,332,333,334,335	219	216,217,218,219,220,221,222	229,332	219	103	3	0.207243	206	37	0.181087	0.440644	0.956332	219				497	104.333	0.209926
P0AAC8	1R94	B	1	-0.7109	1	-0.01593	0	40,71	37,38,39,40,41,42,43,68,69,70,71,72,73,74	28	25,26,27,28,29,30,31	40,71	28	31	8	0.28972	55	31	0.476636	0.261682	0.7	28				107	38.75	0.36215
P0AAI3	1LV7	A	1	0.01707	0	0.88248	1	190,285	187,188,189,190,191,192,193,282,283,284,285,286,287,288	297	294,295,296,297,298,299,300	187,282	294	95	5	0.147516	152	40	0.10559				0.543478	0.966851	350	644	98	0.152174
P0AAI5	6OLT	A	1	0.83946	1	-0.08814	0	314,396	311,312,313,314,315,316,317,393,394,395,396,397,398,399	300	297,298,299,300,301,302,303	315,397	301	82	5	0.198547	171	35	0.200969	0.728814	0.955556	301				413	85.8	0.207748
P0AAI5	6OLT	A	2	0.61374	1	-0.02026	0	152,186	149,150,151,152,153,154,155,183,184,185,186,187,188,189	100	97,98,99,100,101,102,103	153,187	101	34	6	0.0823245	94	37	0.174334	0.244552	0.660131	101				413	68.8333	0.166667
P0AAI5	6OLT	A	3	0	0	-0.83243	1	3,99	0,1,2,3,4,5,6,96,97,98,99,100,101,102	240	237,238,239,240,241,242,243	4,100	241	96	3	0.232446	189	44	0.191283				0.416465	0.549521	172	413	151.667	0.367232
P0AAI5	6OLT	A	4	-0.73185	1	0.66139	0	229,305	226,227,228,229,230,231,232,302,303,304,305,306,307,308	5	2,3,4,5,6,7,8	230,306	6	76	82	0.184019	198	32	0.230024	0.0145278	0.026087	6				413	140	0.338983
P0AAI9	2G2O	A	1	0.07339	0	-1.65515	2	91,160	88,89,90,91,92,93,94,157,158,159,160,161,162,163	170,199	167,168,169,170,171,172,173,196,197,198,199,200,201,202	91,160	170,199	69	3	0.223301	158	58	0.330097				0.355987	0.738255	110	309	55.6667	0.180151
P0AAI9	2G2O	A	2	-0.79858	1	-0.00857	0	168,194	165,166,167,168,169,170,171,191,192,193,194,195,196,197	133	130,131,132,133,134,135,136	168,194	133	26	39	0.0841424	65	39	0.194175	0.430421	0.791667	133				309	76.4359	0.247365
P0AAJ3	1KQF	B	1	-0.69458	1	-0.12342	0	162,223	159,160,161,162,163,164,165,220,221,222,223,224,225,226	31	28,29,30,31,32,33,34	162,223	31	61	44	0.207483	106	32	0.261905	0.105442	0.191358	31				294	131.477	0.447202
P0AAR3	2DXA	A	1	-0.72869	1	0.17693	0	59,87	56,57,58,59,60,61,62,84,85,86,87,88,89,90	50	47,48,49,50,51,52,53	59,87	50	28	24	0.176101	66	34	0.320755	0.314465	0.847458	50				159	57.5833	0.362159
P0AAV8	6OTV	B	1	-0.17129	0	-0.62126	1	156,321	153,154,155,156,157,158,159,318,319,320,321,322,323,324	342	339,340,341,342,343,344,345	150,315	336	165	2	0.471429	210	37	0.197143				0.04	0.4	14	350	165.5	0.472857
P0AAV8	6OTV	B	2	-0.14465	0	0.60835	1	19,158	16,17,18,19,20,21,22,155,156,157,158,159,160,161	343	340,341,342,343,344,345,346	13,152	337	139	3	0.397143	182	34	0.182857				0.0371429	0.0656566	13	350	142.333	0.406667
P0AAZ4	3PVS	D	1	0.03498	0	0.77534	1	52,130	49,50,51,52,53,54,55,127,128,129,130,131,132,133	138	135,136,137,138,139,140,141	52,130	138	78	1	0.174497	128	40	0.145414				0.691275	0.974763	309	447	78	0.174497
P0AAZ4	3PVS	D	2	0.66574	1	0.03933	0	63,162	60,61,62,63,64,65,66,159,160,161,162,163,164,165	54	51,52,53,54,55,56,57	63,162	54	99	2	0.221477	128	34	0.138702	0.120805	0.857143	54				447	99.5	0.222595
P0AB71	1DOS	A	1	0	0	1.05122	1	11,93	8,9,10,11,12,13,14,90,91,92,93,94,95,96	104	101,102,103,104,105,106,107	12,94	105	82	6	0.228412	152	39	0.175487				0.707521	0.958491	254	359	85.8333	0.23909
P0AB71	1DOS	A	2	1.07255	1	0	0	103,358	100,101,102,103,104,105,106,355,356,357,358,359,360,361	34	31,32,33,34,35,36,37	104,359	35	255	35	0.710306	314	39	0.239554	0.097493	0.336538	35				359	295.971	0.824433
P0AB74	1GVF	B	1	0	0	1.13137	1	3,63	0,1,2,3,4,5,6,60,61,62,63,64,65,66	77	74,75,76,77,78,79,80	3,63	77	60	4	0.20979	116	32	0.192308				0.730769	0.93722	209	286	63.75	0.222902
P0AB77	1FC4	B	1	-1.00354	1	0.04885	0	251,277	248,249,250,251,252,253,254,274,275,276,277,278,279,280	107	104,105,106,107,108,109,110	251,277	107	26	35	0.0653266	73	39	0.208543	0.268844	0.426295	107				398	92	0.231156
P0AB77	1FC4	B	2	-0.5584	0	-0.79277	1	186,355	183,184,185,186,187,188,189,352,353,354,355,356,357,358	365	362,363,364,365,366,367,368	186,355	365	169	26	0.424623	289	32	0.165829				0.0829146	0.767442	33	398	305.231	0.766911
P0AB77	1FC4	B	3	-0.03547	0	-0.92665	3	52,213	49,50,51,52,53,54,55,210,211,212,213,214,215,216	240,253,278	237,238,239,240,241,242,243,250,251,252,253,254,255,256,275,276,277,278,279,280,281	52,213	240,253,278	161	4	0.404523	253	84	0.319095				0.301508	0.648649	120	398	163.25	0.410176
P0AB77	1FC4	B	4	-0.05685	0	-1.20838	2	61,247	58,59,60,61,62,63,64,244,245,246,247,248,249,250	253,282	250,251,252,253,254,255,256,279,280,281,282,283,284,285	61,247	253,282	186	16	0.467337	252	69	0.223618				0.291457	0.768212	116	398	173.062	0.43483
P0AB77	1FC4	B	5	0.75332	1	0.13011	0	139,179	136,137,138,139,140,141,142,176,177,178,179,180,181,182	129	126,127,128,129,130,131,132	139,179	129	40	6	0.100503	81	37	0.201005	0.324121	0.928058	129				398	55.8333	0.140285
P0AB80	1IYE	A	1	0.79436	1	-0.04344	0	179,268	176,177,178,179,180,181,182,265,266,267,268,269,270,271	140	137,138,139,140,141,142,143	180,269	141	89	2	0.288026	150	32	0.168285	0.456311	0.783333	141				309	89.5	0.289644
P0AB80	1IYE	A	2	0.3802	0	0.66257	1	67,160	64,65,66,67,68,69,70,157,158,159,160,161,162,163	181	178,179,180,181,182,183,184	68,161	182	93	13	0.300971	178	34	0.2589				0.411003	0.858108	127	309	116	0.375405
P0AB80	1IYE	A	3	0.62077	1	0.02001	0	52,220	49,50,51,52,53,54,55,217,218,219,220,221,222,223	37	34,35,36,37,38,39,40	53,221	38	168	13	0.543689	248	38	0.2589	0.122977	0.716981	38				309	220	0.711974
P0AB83	2ABK	A	1	-0.65056	1	0.0029	0	44,184	41,42,43,44,45,46,47,181,182,183,184,185,186,187	36	33,34,35,36,37,38,39	44,184	36	140	1	0.663507	179	31	0.2891	0.170616	0.818182	36				211	140	0.663507
P0AB83	2ABK	A	2	0	0	-0.80948	1	10,150	7,8,9,10,11,12,13,147,148,149,150,151,152,153	175	172,173,174,175,176,177,178	10,150	175	140	7	0.663507	178	32	0.345972				0.170616	0.590164	36	211	144.571	0.685173
P0AB85	4XGV	A	1	0.14019	0	-0.84133	1	60,117	57,58,59,60,61,62,63,114,115,116,117,118,119,120	162	159,160,161,162,163,164,165	79,136	181	57	3	0.162393	117	29	0.162393				0.48433	0.790698	170	351	61	0.173789
P0AB87	2FUA	A	1	-0.73476	1	-0.01956	0	121,196	118,119,120,121,122,123,124,193,194,195,196,197,198,199	109	106,107,108,109,110,111,112	121,196	109	75	5	0.348837	131	30	0.237209	0.506977	0.900826	109				215	79.8	0.371163
P0AB89	2PTQ	B	1	-0.06601	0	-0.74916	1	16,309	13,14,15,16,17,18,19,306,307,308,309,310,311,312	353	350,351,352,353,354,355,356	16,309	353	293	2	0.642544	363	32	0.131579				0.225877	0.70068	103	456	295	0.64693
P0AB89	2PTQ	B	2	-0.79017	1	0.04543	0	177,378	174,175,176,177,178,179,180,375,376,377,378,379,380,381	166	163,164,165,166,167,168,169	177,378	166	201	17	0.440789	267	32	0.111842	0.364035	0.937853	166				456	253.941	0.556889
P0AB91	5CKS	B	1	-0.02429	0	0.76798	1	54,289	51,52,53,54,55,56,57,286,287,288,289,290,291,292	298	295,296,297,298,299,300,301	54,289	298	235	1	0.671429	302	32	0.191429				0.148571	0.852459	52	350	235	0.671429
P0AB91	5CKS	B	2	0.31179	0	0.63606	1	276,307	273,274,275,276,277,278,279,304,305,306,307,308,309,310	328	325,326,327,328,329,330,331	276,307	328	31	2	0.0885714	86	30	0.157143				0.0628571	0.511628	22	350	32	0.0914286
P0AB91	5CKS	B	3	-0.06901	0	0.81662	1	26,124	23,24,25,26,27,28,29,121,122,123,124,125,126,127	139	136,137,138,139,140,141,142	26,124	139	98	23	0.28	167	36	0.2				0.602857	0.933628	211	350	102.348	0.292422
P0AB91	5CKS	B	4	1.10529	1	-0.07407	0	75,305	72,73,74,75,76,77,78,302,303,304,305,306,307,308	57	54,55,56,57,58,59,60	75,305	57	230	34	0.657143	302	36	0.205714	0.162857	0.76	57				350	251.676	0.719076
P0AB91	5CKS	B	5	0.88606	1	0.62252	1	113,312	110,111,112,113,114,115,116,309,310,311,312,313,314,315	95,323	92,93,94,95,96,97,98,320,321,322,323,324,325,326	113,312	95,323	199	6	0.568571	287	59	0.22	0.271429	0.840708	95	0.0771429	0.710526	27	350	210.667	0.601905
P0ABA6	1FS0	G	1	-0.03662	0	0.82924	1	67,157	64,65,66,67,68,69,70,154,155,156,157,158,159,160	166	163,164,165,166,167,168,169	67,157	166	90	1	0.313589	134	30	0.181185				0.421603	0.930769	121	287	90	0.313589
P0ABA6	1FS0	G	2	0.62327	1	-0.0158	0	106,167	103,104,105,106,107,108,109,164,165,166,167,168,169,170	76	73,74,75,76,77,78,79	106,167	76	61	16	0.212544	100	31	0.198606	0.264808	0.716981	76				287	80.75	0.281359
P0ABB8	3GWI	A	1	-0.67089	1	0	0	487,536	484,485,486,487,488,489,490,533,534,535,536,537,538,539	480	477,478,479,480,481,482,483	487,536	480	49	1	0.0545657	90	29	0.0523385	0.534521	0.985626	480				898	49	0.0545657
P0ABD3	3E1P	L	1	0.63641	1	0.05284	0	51,94	48,49,50,51,52,53,54,91,92,93,94,95,96,97	18	15,16,17,18,19,20,21	51,94	18	43	47	0.272152	85	32	0.379747	0.113924	0.352941	18				158	85.0213	0.538109
P0ABH7	4G6B	A	1	-0.04361	0	0.72846	1	164,248	161,162,163,164,165,166,167,245,246,247,248,249,250,251	388	385,386,387,388,389,390,391	165,249	389	84	35	0.196721	164	33	0.17096				0.088993	0.213483	38	427	105.4	0.246838
P0ABH7	4G6B	A	2	0.10769	0	-0.72226	1	303,342	300,301,302,303,304,305,306,339,340,341,342,343,344,345	359	356,357,358,359,360,361,362	304,343	360	39	13	0.0913349	81	36	0.128806				0.156909	0.797619	67	427	53.6923	0.125743
P0ABH9	6W1Z	A	1	0.60734	1	-0.00296	0	220,346	217,218,219,220,221,222,223,343,344,345,346,347,348,349	212	209,210,211,212,213,214,215	220,346	212	126	1	0.166227	167	37	0.0817942	0.279683	0.963636	212				758	126	0.166227
P0ABH9	6W1Z	A	2	-0.07388	0	0.68667	1	211,287	208,209,210,211,212,213,214,284,285,286,287,288,289,290	320	317,318,319,320,321,322,323	211,287	320	76	5	0.100264	129	38	0.085752				0.577836	0.929936	438	758	99.2	0.130871
P0ABH9	6W1Z	A	3	-0.04276	0	0.74845	1	492,566	489,490,491,492,493,494,495,563,564,565,566,567,568,569	603	600,601,602,603,604,605,606	492,566	603	74	11	0.0976253	125	36	0.0897098				0.204485	0.807292	155	758	93.8182	0.123771
P0ABH9	6W1Z	A	4	0.6727	1	0.0632	0	504,650	501,502,503,504,505,506,507,647,648,649,650,651,652,653	492	489,490,491,492,493,494,495	504,650	492	146	4	0.192612	178	39	0.0923483	0.649077	0.97619	492				758	151.5	0.199868
P0ABI4	5N77	B	1	-0.64704	1	0.14773	0	86,180	83,84,85,86,87,88,89,177,178,179,180,181,182,183	78	75,76,77,78,79,80,81	86,180	78	94	10	0.297468	160	37	0.183544	0.246835	0.906977	78				316	98.5	0.311709
P0ABJ1	1CYW	A	1	0	0	0.62237	1	134,254	131,132,133,134,135,136,137,251,252,253,254,255,256,257	265	262,263,264,265,266,267,268	134,254	265	120	1	0.380952	156	27	0.222222				0.15873	0.819672	50	315	120	0.380952
P0ABK2	6RKO	B	1	0	0	-1.0409	1	8,237	5,6,7,8,9,10,11,234,235,236,237,238,239,240	312	309,310,311,312,313,314,315	8,237	312	229	12	0.604222	301	31	0.171504				0.176781	0.471831	67	379	232.833	0.614336
P0ABK2	6RKO	B	2	-0.72127	1	-0.10378	0	248,313	245,246,247,248,249,250,251,310,311,312,313,314,315,316	229	226,227,228,229,230,231,232	248,313	229	65	28	0.171504	114	29	0.153034	0.604222	0.923387	229				379	79.8929	0.210799
P0ABK2	6RKO	B	3	0.6098	1	0.20996	0	56,187	53,54,55,56,57,58,59,184,185,186,187,188,189,190	27	24,25,26,27,28,29,30	56,187	27	131	18	0.345646	206	32	0.176781	0.0712401	0.482143	27				379	148.5	0.391821
P0ABK5	5J43	E	1	0.00181	0	0.68285	1	28,281	25,26,27,28,29,30,31,278,279,280,281,282,283,284	298	295,296,297,298,299,300,301	28,281	298	253	9	0.783282	294	39	0.219814				0.0773994	0.595238	25	323	257.222	0.796354
P0ABK5	5J43	E	2	0.71005	1	0.02085	0	77,141	74,75,76,77,78,79,80,138,139,140,141,142,143,144	66	63,64,65,66,67,68,69	77,141	66	64	1	0.198142	92	35	0.23839	0.204334	0.857143	66				323	64	0.198142
P0ABK5	5J43	E	3	0.80369	1	0	0	100,305	97,98,99,100,101,102,103,302,303,304,305,306,307,308	90	87,88,89,90,91,92,93	100,305	90	205	1	0.634675	266	42	0.229102	0.278638	0.9	90				323	205	0.634675
P0ABK5	5J43	E	4	0.94009	1	0.01129	0	181,298	178,179,180,181,182,183,184,295,296,297,298,299,300,301	173	170,171,172,173,174,175,176	181,298	173	117	1	0.362229	171	40	0.263158	0.535604	0.955801	173				323	117	0.362229
P0ABK5	5J43	E	5	0.7367	1	-0.05535	0	227,250	224,225,226,227,228,229,230,247,248,249,250,251,252,253	204	201,202,203,204,205,206,207	227,250	204	23	16	0.0712074	70	39	0.173375	0.631579	0.898678	204				323	41.25	0.127709
P0ABK9	2RDZ	A	1	0	0	-0.84087	1	42,128	39,40,41,42,43,44,45,125,126,127,128,129,130,131	157	154,155,156,157,158,159,160	42,128	157	86	8	0.179916	157	36	0.129707				0.671548	0.917143	321	478	91.875	0.192207
P0ABK9	2RDZ	A	2	0.00107	0	-0.70628	1	51,292	48,49,50,51,52,53,54,289,290,291,292,293,294,295	299	296,297,298,299,300,301,302	51,292	299	241	1	0.504184	326	26	0.0774059				0.374477	0.962366	179	478	241	0.504184
P0ABK9	2RDZ	A	3	-0.11225	0	-0.61288	1	262,382	259,260,261,262,263,264,265,379,380,381,382,383,384,385	389	386,387,388,389,390,391,392	262,382	389	120	1	0.251046	195	27	0.129707				0.186192	0.927083	89	478	120	0.251046
P0ABK9	2RDZ	A	4	-0.71225	1	0.00761	0	86,437	83,84,85,86,87,88,89,434,435,436,437,438,439,440	75	72,73,74,75,76,77,78	86,437	75	351	8	0.73431	417	30	0.110879	0.156904	0.872093	75				478	358.625	0.750262
P0ABK9	2RDZ	A	5	-0.80873	1	0.03297	0	143,184	140,141,142,143,144,145,146,181,182,183,184,185,186,187	127	124,125,126,127,128,129,130	143,184	127	41	10	0.0857741	105	34	0.16318	0.26569	0.888112	127				478	66	0.138075
P0ABK9	2RDZ	A	6	-0.70926	3	0	0	152,466	149,150,151,152,153,154,155,463,464,465,466,467,468,469	75,86,104	72,73,74,75,76,77,78,83,84,85,86,87,88,89,101,102,103,104,105,106,107	152,466	75,86,104	314	15	0.656904	386	68	0.217573	0.156904	0.493421	75				478	319.667	0.668759
P0ABP8	3ONV	C	1	-0.01394	0	0.83496	1	13,49	10,11,12,13,14,15,16,46,47,48,49,50,51,52	59	56,57,58,59,60,61,62	14,50	60	36	4	0.150628	69	41	0.280335				0.748954	0.94709	179	239	37.5	0.156904
P0ABP8	3ONV	C	2	0.76045	1	0.06439	0	28,88	25,26,27,28,29,30,31,85,86,87,88,89,90,91	17	14,15,16,17,18,19,20	29,89	18	60	19	0.251046	113	34	0.297071	0.0753138	0.62069	18				239	178.368	0.746311
P0ABP8	3ONV	C	3	0.1408	0	1.20288	1	66,111	63,64,65,66,67,68,69,108,109,110,111,112,113,114	181	178,179,180,181,182,183,184	67,112	182	45	10	0.188285	129	43	0.271967				0.238494	0.448819	57	239	59	0.246862
P0ABP8	3ONV	C	4	1.04828	1	0.04196	0	171,206	168,169,170,171,172,173,174,203,204,205,206,207,208,209	92	89,90,91,92,93,94,95	172,207	93	35	37	0.146444	103	37	0.213389	0.389121	0.540698	93				239	74	0.309623
P0ABQ0	1U7Z	B	1	0.75666	1	0.12553	0	220,272	217,218,219,220,221,222,223,269,270,271,272,273,274,275	192	189,190,191,192,193,194,195	220,272	192	52	9	0.128079	103	38	0.174877	0.472906	0.872727	192				406	61.2222	0.150794
P0ABQ4	1DDR	B	1	0.61382	1	0.17563	0	54,94	51,52,53,54,55,56,57,91,92,93,94,95,96,97	40	37,38,39,40,41,42,43	54,94	40	40	2	0.251572	67	33	0.371069	0.251572	0.740741	40				159	42	0.264151
P0ABS5	3B39	A	1	0.01394	0	0.77003	1	246,267	243,244,245,246,247,248,249,264,265,266,267,268,269,270	281	278,279,280,281,282,283,284	246,267	281	21	28	0.0361446	56	38	0.111876				0.516351	0.955414	300	581	84.2857	0.14507
P0ABS5	3B39	A	2	0.87537	1	-0.21806	0	273,346	270,271,272,273,274,275,276,343,344,345,346,347,348,349	262	259,260,261,262,263,264,265	273,346	262	73	15	0.125645	128	28	0.10327	0.450947	0.959707	262				581	78.4667	0.135055
P0ABT2	1F33	F	1	0.80325	1	-0.03659	0	62,114	59,60,61,62,63,64,65,111,112,113,114,115,116,117	40	37,38,39,40,41,42,43	62,114	40	52	40	0.311377	104	33	0.413174	0.239521	0.645161	40				167	70.975	0.425
P0ABY7	2AVU	F	1	0.45567	0	0.63672	1	32,92	29,30,31,32,33,34,35,89,90,91,92,93,94,95	120	117,118,119,120,121,122,123	32,92	120	60	10	0.3125	99	25	0.3125				0.375	0.72	72	192	76.5	0.398438
P0ABZ6	1M5Y	A	1	-0.58193	0	0.67046	1	183,260	180,181,182,183,184,185,186,257,258,259,260,261,262,263	267	264,265,266,267,268,269,270	183,260	267	77	1	0.179907	117	40	0.13785				0.376168	0.958333	161	428	77	0.179907
P0ABZ6	1M5Y	A	2	-0.65662	1	0.00375	0	343,382	340,341,342,343,344,345,346,379,380,381,382,383,384,385	285	282,283,284,285,286,287,288	343,382	285	39	14	0.0911215	63	30	0.107477	0.665888	0.830904	285				428	61.5714	0.143858
P0AC13	1AJ0	A	1	0.92953	1	0.02201	0	52,259	49,50,51,52,53,54,55,256,257,258,259,260,261,262	17	14,15,16,17,18,19,20	52,259	17	207	8	0.734043	250	35	0.198582	0.0602837	0.326923	17				282	210.25	0.745567
P0AC19	1B9L	H	1	-0.61598	1	-0.04622	0	29,69	26,27,28,29,30,31,32,66,67,68,69,70,71,72	16	13,14,15,16,17,18,19	29,69	16	40	2	0.333333	83	33	0.383333	0.133333	0.551724	16				120	43	0.358333
P0AC38	1JSW	B	1	-0.82793	1	-0.00522	0	197,405	194,195,196,197,198,199,200,402,403,404,405,406,407,408	185	182,183,184,185,186,187,188	197,405	185	208	5	0.435146	275	32	0.100418	0.387029	0.939086	185				478	233.2	0.487866
P0AC41	2WDQ	A	1	-0.97353	3	-1.17468	1	130,283	127,128,129,130,131,132,133,280,281,282,283,284,285,286	36,52,119,354	33,34,35,36,37,38,39,49,50,51,52,53,54,55,116,117,118,119,120,121,122,351,352,353,354,355,356,357	130,283	36,52,119,354	153	1	0.260204	346	145	0.285714	0.0612245	0.276923	36	0.397959	0.767213	234	588	153	0.260204
P0AC41	2WDQ	A	2	0.76259	1	-1.1407	1	213,250	210,211,212,213,214,215,216,247,248,249,250,251,252,253	204,353	201,202,203,204,205,206,207,350,351,352,353,354,355,356	213,250	204,353	37	11	0.0629252	121	71	0.153061	0.346939	0.957746	204	0.39966	0.695266	235	588	112.364	0.191095
P0AC41	2WDQ	A	3	0.79039	1	-0.92058	1	71,121	68,69,70,71,72,73,74,118,119,120,121,122,123,124	54,133	51,52,53,54,55,56,57,130,131,132,133,134,135,136	71,121	54,133	50	12	0.085034	125	57	0.161565	0.0918367	0.760563	54	0.77381	0.974304	455	588	56	0.0952381
P0AC41	2WDQ	A	4	0.78559	1	-0.78708	1	88,394	85,86,87,88,89,90,91,391,392,393,394,395,396,397	36,404	33,34,35,36,37,38,39,401,402,403,404,405,406,407	88,394	36,404	306	13	0.520408	451	69	0.210884	0.0612245	0.409091	36	0.312925	0.948454	184	588	314.385	0.534668
P0AC41	2WDQ	A	5	-0.29027	0	0.70647	1	248,307	245,246,247,248,249,250,251,304,305,306,307,308,309,310	349	346,347,348,349,350,351,352	248,307	349	59	4	0.10034	112	39	0.0901361				0.406463	0.850534	239	588	61	0.103741
P0AC41	2WDQ	A	6	0.98321	1	-0.31007	0	21,408	18,19,20,21,22,23,24,405,406,407,408,409,410,411	14	11,12,13,14,15,16,17	21,408	14	387	12	0.658163	487	48	0.144558	0.0238095	0.666667	14				588	390	0.663265
P0AC41	2WDQ	A	7	0.8338	1	-0.18371	0	145,405	142,143,144,145,146,147,148,402,403,404,405,406,407,408	37	34,35,36,37,38,39,40	145,405	37	260	77	0.442177	401	33	0.153061	0.0629252	0.255172	37				588	431.532	0.733899
P0AC41	2WDQ	A	8	0.73661	1	-0.20918	0	71,133	68,69,70,71,72,73,74,130,131,132,133,134,135,136	54	51,52,53,54,55,56,57	71,133	54	62	4	0.105442	133	38	0.144558	0.0918367	0.760563	54				588	65.75	0.11182
P0AC41	2WDQ	A	9	-0.77703	3	0.04196	0	294,473	291,292,293,294,295,296,297,470,471,472,473,474,475,476	167,177,222	164,165,166,167,168,169,170,174,175,176,177,178,179,180,219,220,221,222,223,224,225	294,473	167,177,222	179	30	0.304422	334	89	0.238095	0.284014	0.568027	167				588	251.033	0.426927
P0AC41	2WDQ	A	10	-0.60868	3	0.12607	0	398,538	395,396,397,398,399,400,401,535,536,537,538,539,540,541	222,238,356	219,220,221,222,223,224,225,235,236,237,238,239,240,241,353,354,355,356,357,358,359	398,538	222,238,356	140	4	0.238095	254	86	0.212585	0.377551	0.557789	222				588	140.75	0.239371
P0AC41	2WDQ	A	11	-0.06064	0	-0.75597	1	307,338	304,305,306,307,308,309,310,335,336,337,338,339,340,341	347	344,345,346,347,348,349,350	307,338	347	31	2	0.0527211	71	32	0.0833333				0.409864	0.964	241	588	32	0.0544218
P0AC41	2WDQ	A	12	0.06581	0	-0.96128	1	51,117	48,49,50,51,52,53,54,114,115,116,117,118,119,120	134	131,132,133,134,135,136,137	51,117	134	66	3	0.112245	136	38	0.119048				0.772109	0.963907	454	588	67.3333	0.114512
P0AC41	2WDQ	A	13	-0.71867	1	-0.08202	0	252,354	249,250,251,252,253,254,255,351,352,353,354,355,356,357	244	241,242,243,244,245,246,247	252,354	244	102	7	0.173469	147	42	0.129252	0.414966	0.968254	244				588	116	0.197279
P0AC41	2WDQ	A	14	0.74912	1	-1.12577	3	79,235	76,77,78,79,80,81,82,232,233,234,235,236,237,238	36,358,394,405	33,34,35,36,37,38,39,355,356,357,358,359,360,361,391,392,393,394,395,396,397,402,403,404,405,406,407,408	79,235	36,358,394,405	156	72	0.265306	340	127	0.261905	0.0612245	0.455696	36	0.311224	0.518414	183	588	235.778	0.400983
P0AC55	2NUU	H	1	0	0	-1.0107	1	9,39	6,7,8,9,10,11,12,36,37,38,39,40,41,42	58	55,56,57,58,59,60,61	9,39	58	30	1	0.267857	56	30	0.455357				0.482143	0.739726	54	112	30	0.267857
P0AC55	2NUU	H	2	-0.60808	1	0.17725	0	58,87	55,56,57,58,59,60,61,84,85,86,87,88,89,90	8	5,6,7,8,9,10,11	58,87	8	29	4	0.258929	65	27	0.446429	0.0714286	0.137931	8				112	43	0.383929
P0AC69	2WCI	A	1	0.63468	1	-0.11013	0	29,53	26,27,28,29,30,31,32,50,51,52,53,54,55,56	22	19,20,21,22,23,24,25	29,53	22	24	25	0.208696	56	29	0.356522	0.191304	0.758621	22				115	48.72	0.423652
P0AC81	1F9Z	A	1	0	0	0.69559	1	5,43	2,3,4,5,6,7,8,40,41,42,43,44,45,46	55	52,53,54,55,56,57,58	5,43	55	38	2	0.281481	66	32	0.362963				0.592593	0.869565	80	135	42.5	0.314815
P0AC81	1F9Z	A	2	0.72239	1	0.02558	0	46,77	43,44,45,46,47,48,49,74,75,76,77,78,79,80	9	6,7,8,9,10,11,12	46,77	9	31	5	0.22963	65	26	0.503704	0.0666667	0.195652	9				135	71.6	0.53037
P0AC84	6RZ0	A	1	0.7041	1	-0.11621	0	58,164	55,56,57,58,59,60,61,161,162,163,164,165,166,167	51	48,49,50,51,52,53,54	58,164	51	106	2	0.422311	162	40	0.334661	0.203187	0.87931	51				251	106.5	0.424303
P0ACB0	1B79	A	1	0.60023	1	0	0	54,122	51,52,53,54,55,56,57,119,120,121,122,123,124,125	37	34,35,36,37,38,39,40	55,123	38	68	7	0.144374	93	36	0.131635	0.0806794	0.690909	38				471	70.7143	0.150136
P0ACB2	1I8J	B	1	0.85036	1	0.09427	0	203,272	200,201,202,203,204,205,206,269,270,271,272,273,274,275	194	191,192,193,194,195,196,197	204,273	195	69	5	0.212963	129	33	0.219136	0.601852	0.955882	195				324	78.4	0.241975
P0ACB2	1I8J	B	2	-0.01598	0	0.86833	1	30,297	27,28,29,30,31,32,33,294,295,296,297,298,299,300	309	306,307,308,309,310,311,312	31,298	310	267	10	0.824074	292	33	0.197531				0.0432099	0.538462	14	324	273.8	0.845062
P0ACB2	1I8J	B	3	0.76455	1	0.19636	0	54,80	51,52,53,54,55,56,57,77,78,79,80,81,82,83	35	32,33,34,35,36,37,38	55,81	36	26	35	0.0802469	74	38	0.194444	0.111111	0.654545	36				324	203.771	0.628924
P0ACC7	2OI6	A	1	-0.05077	0	-0.80451	1	130,142	127,128,129,130,131,132,133,139,140,141,142,143,144,145	167	164,165,166,167,168,169,170	130,142	167	12	3	0.0263158	41	29	0.133772				0.633772	0.920382	289	456	15.6667	0.0343567
P0ACC7	2OI6	A	2	-1.00501	1	-0.23482	0	149,206	146,147,148,149,150,151,152,203,204,205,206,207,208,209	141	138,139,140,141,142,143,144	149,206	141	57	2	0.125	114	30	0.107456	0.309211	0.946309	141				456	60	0.131579
P0ACC7	2OI6	A	3	-0.67859	1	-0.61048	1	156,192	153,154,155,156,157,158,159,189,190,191,192,193,194,195	140,198	137,138,139,140,141,142,143,195,196,197,198,199,200,201	156,192	140,198	36	17	0.0789474	91	55	0.131579	0.307018	0.897436	140	0.565789	0.977273	258	456	46.1176	0.101135
P0ACC7	2OI6	A	4	0.72829	1	-0.0409	0	170,217	167,168,169,170,171,172,173,214,215,216,217,218,219,220	127	124,125,126,127,128,129,130	170,217	127	47	3	0.10307	98	37	0.129386	0.278509	0.747059	127				456	50.3333	0.11038
P0ACD8	6FPW	L	1	-0.12258	0	0.88992	1	115,307	112,113,114,115,116,117,118,304,305,306,307,308,309,310	411	408,409,410,411,412,413,414	115,307	411	192	18	0.321608	307	40	0.164154				0.311558	0.641379	186	597	206.278	0.345524
P0ACD8	6FPW	L	2	0.71128	1	-0.05064	0	326,418	323,324,325,326,327,328,329,415,416,417,418,419,420,421	301	298,299,300,301,302,303,304	326,418	301	92	10	0.154104	162	40	0.105528	0.504188	0.923313	301				597	115	0.19263
P0ACD8	6FPW	L	3	0.72283	1	0.0268	0	182,203	179,180,181,182,183,184,185,200,201,202,203,204,205,206	132	129,130,131,132,133,134,135	182,203	132	21	34	0.0351759	56	30	0.0988275	0.221106	0.725275	132				597	64.0588	0.107301
P0ACD8	6FPW	L	4	0.07474	0	-0.61959	1	290,440	287,288,289,290,291,292,293,437,438,439,440,441,442,443	446	443,444,445,446,447,448,449	290,440	446	150	7	0.251256	234	31	0.080402				0.252931	0.961783	151	597	153.571	0.257239
P0ACD8	6FPW	L	5	0.77391	3	0.14204	0	321,506	318,319,320,321,322,323,324,503,504,505,506,507,508,509	91,101,305	88,89,90,91,92,93,94,98,99,100,101,102,103,104,302,303,304,305,306,307,308	321,506	91,101,305	185	9	0.309883	312	93	0.194305	0.152429	0.283489	91				597	134	0.224456
P0ACD8	6FPW	L	6	-0.6986	3	0.087	0	360,541	357,358,359,360,361,362,363,538,539,540,541,542,543,544	91,105,347	88,89,90,91,92,93,94,102,103,104,105,106,107,108,344,345,346,347,348,349,350	360,541	91,105,347	181	1	0.303183	324	105	0.211055	0.152429	0.252778	91				597	181	0.303183
P0ACE0	6EN9	L	1	-0.14363	0	0.91746	1	96,287	93,94,95,96,97,98,99,284,285,286,287,288,289,290	378	375,376,377,378,379,380,381	96,287	378	191	22	0.336861	308	43	0.178131				0.333333	0.675	189	567	205.318	0.362113
P0ACE0	6EN9	L	2	0.7468	1	-0.04713	0	304,384	301,302,303,304,305,306,307,381,382,383,384,385,386,387	282	279,280,281,282,283,284,285	304,384	282	80	19	0.141093	157	40	0.109347	0.497354	0.927632	282				567	109.053	0.192333
P0ACE0	6EN9	L	3	0.86995	1	-0.87085	1	137,404	134,135,136,137,138,139,140,401,402,403,404,405,406,407	118,423	115,116,117,118,119,120,121,420,421,422,423,424,425,426	137,404	118,423	267	55	0.470899	425	62	0.176367	0.208113	0.861314	118	0.253968	0.883436	144	567	99.7636	0.17595
P0ACI0	1D5Y	A	1	0.04948	0	-0.6917	1	133,261	130,131,132,133,134,135,136,258,259,260,261,262,263,264	284	281,282,283,284,285,286,287	133,261	284	128	2	0.442907	183	34	0.204152				0.017301	0.178571	5	289	129	0.446367
P0ACI0	1D5Y	A	2	-0.01394	0	-0.99138	1	138,179	135,136,137,138,139,140,141,176,177,178,179,180,181,182	201	198,199,200,201,202,203,204	138,179	201	41	3	0.141869	83	37	0.207612				0.304498	0.8	88	289	42.3333	0.146482
P0ACI0	1D5Y	A	3	-1.756	2	-0.97478	1	198,262	195,196,197,198,199,200,201,259,260,261,262,263,264,265	139,180,284	136,137,138,139,140,141,142,177,178,179,180,181,182,183,281,282,283,284,285,286,287	198,262	139,180,284	64	47	0.221453	140	82	0.32872	0.480969	0.70202	139	0.017301	0.185185	5	289	73.1064	0.252963
P0ACI0	1D5Y	A	4	0.62667	1	-0.45585	0	79,148	76,77,78,79,80,81,82,145,146,147,148,149,150,151	63	60,61,62,63,64,65,66	79,148	63	69	3	0.238754	153	31	0.221453	0.217993	0.797468	63				289	69.3333	0.239908
P0ACI3	4FE7	A	1	0.65384	1	0.18919	0	143,188	140,141,142,143,144,145,146,185,186,187,188,189,190,191	123	120,121,122,123,124,125,126	143,188	123	45	7	0.114796	82	35	0.168367	0.313776	0.86014	123				392	56	0.142857
P0ACI6	2CG4	A	1	-0.8808	1	0.03172	0	105,137	102,103,104,105,106,107,108,134,135,136,137,138,139,140	73	70,71,72,73,74,75,76	105,137	73	32	2	0.210526	69	33	0.282895	0.480263	0.695238	73				152	33	0.217105
P0ACJ8	1I5Z	B	1	0.15439	0	-1.01988	1	32,51	29,30,31,32,33,34,35,48,49,50,51,52,53,54	84	81,82,83,84,85,86,87	33,52	85	19	6	0.0904762	64	31	0.22381				0.595238	0.791139	125	210	30.8333	0.146825
P0ACJ8	1I5Z	B	2	-0.7945	1	-0.05105	0	75,99	72,73,74,75,76,77,78,96,97,98,99,100,101,102	38	35,36,37,38,39,40,41	76,100	39	24	41	0.114286	69	32	0.219048	0.185714	0.513158	39				210	64.6585	0.307898
P0ACN4	1TF1	A	1	-0.01449	0	-0.64621	1	13,137	10,11,12,13,14,15,16,134,135,136,137,138,139,140	147	144,145,146,147,148,149,150	98,222	232	124	1	0.457565	163	41	0.261993				0.143911	0.795918	39	271	124	0.457565
P0ACP1	2IKS	A	1	0.60298	1	-0.62111	0	75,293	72,73,74,75,76,77,78,290,291,292,293,294,295,296	67	64,65,66,67,68,69,70	75,293	67	218	1	0.652695	265	37	0.206587	0.200599	0.893333	67				334	218	0.652695
P0ACP1	2IKS	A	2	0.67153	1	0.2573	0	201,243	198,199,200,201,202,203,204,240,241,242,243,244,245,246	183	180,181,182,183,184,185,186	201,243	183	42	3	0.125749	86	33	0.209581	0.547904	0.910448	183				334	55.3333	0.165669
P0ACP7	1QPZ	A	1	0.63691	1	0.06885	0	90,117	87,88,89,90,91,92,93,114,115,116,117,118,119,120	61	58,59,60,61,62,63,64	90,117	61	27	34	0.0791789	57	32	0.152493	0.178886	0.677778	61				341	165.265	0.484647
P0ACP7	1QPZ	A	2	0.64473	1	0.19913	0	200,244	197,198,199,200,201,202,203,241,242,243,244,245,246,247	181	178,179,180,181,182,183,184	200,244	181	44	7	0.129032	89	38	0.228739	0.530792	0.905	181				341	57.7143	0.16925
P0ACQ4	1I6A	A	1	0.61727	1	0.06635	0	209,238	206,207,208,209,210,211,212,235,236,237,238,239,240,241	191	188,189,190,191,192,193,194	209,238	191	29	2	0.095082	60	32	0.222951	0.62623	0.913876	191				305	29.5	0.0967213
P0ACQ4	1I6A	A	2	0.64461	1	0.02541	0	117,284	114,115,116,117,118,119,120,281,282,283,284,285,286,287	96	93,94,95,96,97,98,99	117,284	96	167	14	0.547541	198	34	0.213115	0.314754	0.820513	96				305	178.214	0.584309
P0ACQ4	1I6A	A	3	0.76345	1	-0.67415	1	105,161	102,103,104,105,106,107,108,158,159,160,161,162,163,164	96,269	93,94,95,96,97,98,99,266,267,268,269,270,271,272	105,161	96,269	56	21	0.183607	96	64	0.278689	0.314754	0.914286	96	0.118033	0.25	36	305	97.4762	0.319594
P0ACQ4	1I6A	A	4	-0.72781	1	0.04661	0	239,259	236,237,238,239,240,241,242,256,257,258,259,260,261,262	166	163,164,165,166,167,168,169	239,259	166	20	27	0.0655738	53	39	0.209836	0.544262	0.694561	166				305	67.8519	0.222465
P0ACX3	2HIQ	B	1	0	0	-0.656	1	14,49	11,12,13,14,15,16,17,46,47,48,49,50,51,52	57	54,55,56,57,58,59,60	7,42	50	35	1	0.346535	61	27	0.445545				0.50495	0.864407	51	101	35	0.346535
P0ACY1	3BM1	A	1	0.26974	0	-0.619	1	95,147	92,93,94,95,96,97,98,144,145,146,147,148,149,150	155	152,153,154,155,156,157,158	95,147	155	52	2	0.284153	105	34	0.306011				0.153005	0.777778	28	183	52.5	0.286885
P0AD27	6XLP	A	1	0.12385	0	0.71276	3	263,379	260,261,262,263,264,265,266,376,377,378,379,380,381,382	397,448,472	394,395,396,397,398,399,400,445,446,447,448,449,450,451,469,470,471,472,473,474,475	263,379	397,448,472	116	1	0.197952	223	86	0.186007				0.194539	0.550725	114	586	116	0.197952
P0AD27	6XLP	A	2	1.57975	2	-0.83771	1	278,455	275,276,277,278,279,280,281,452,453,454,455,456,457,458	265,270,473	262,263,264,265,266,267,268,267,268,269,270,271,272,273,470,471,472,473,474,475,476	278,455	265,270,473	177	172	0.302048	264	69	0.16041	0.452218	0.953237	265	0.192833	0.862595	113	586	175.413	0.299339
P0AD27	6XLP	A	3	0.65016	1	0.03072	0	352,396	349,350,351,352,353,354,355,393,394,395,396,397,398,399	343	340,341,342,343,344,345,346	352,396	343	44	2	0.0750853	94	40	0.116041	0.585324	0.974432	343				586	45	0.0767918
P0AD27	6XLP	A	4	-0.75559	1	0.05592	0	62,177	59,60,61,62,63,64,65,174,175,176,177,178,179,180	23	20,21,22,23,24,25,26	62,177	23	115	51	0.196246	156	22	0.0870307	0.0392491	0.370968	23				586	177.235	0.302449
P0AD27	6XLP	A	5	-0.80992	1	0.06978	0	469,530	466,467,468,469,470,471,472,527,528,529,530,531,532,533	296	293,294,295,296,297,298,299	469,530	296	61	18	0.104096	140	45	0.136519	0.505119	0.63113	296				586	79.9444	0.136424
P0AD27	6XLP	A	6	-0.61362	3	0.29593	0	114,204	111,112,113,114,115,116,117,201,202,203,204,205,206,207	26,59,101	23,24,25,26,27,28,29,56,57,58,59,60,61,62,98,99,100,101,102,103,104	114,204	26,59,101	90	8	0.153584	149	63	0.172355	0.0443686	0.22807	26				586	330.625	0.564206
P0AD61	4YNG	C	1	0.77084	1	-0.18255	0	23,315	20,21,22,23,24,25,26,312,313,314,315,316,317,318	7	4,5,6,7,8,9,10	23,315	7	292	10	0.621277	341	46	0.161702	0.0148936	0.304348	7				470	298.5	0.635106
P0AD61	4YNG	C	2	0.86689	1	-0.06068	0	387,452	384,385,386,387,388,389,390,449,450,451,452,453,454,455	374	371,372,373,374,375,376,377	387,452	374	65	3	0.138298	129	38	0.182979	0.795745	0.966408	374				470	74	0.157447
P0AD65	6G9F	A	1	-1.18763	1	-0.17928	0	125,181	122,123,124,125,126,127,128,178,179,180,181,182,183,184	86	83,84,85,86,87,88,89	125,181	86	56	1	0.0884676	118	31	0.115324	0.135861	0.688	86				633	56	0.0884676
P0AD65	6G9F	A	2	-0.68279	1	0.00593	0	204,298	201,202,203,204,205,206,207,295,296,297,298,299,300,301	173	170,171,172,173,174,175,176	204,298	173	94	1	0.148499	196	28	0.105845	0.273302	0.848039	173				633	94	0.148499
P0AD65	6G9F	A	3	-0.75418	1	-0.05435	0	155,234	152,153,154,155,156,157,158,231,232,233,234,235,236,237	64	61,62,63,64,65,66,67	155,234	64	79	10	0.124803	153	30	0.109005	0.101106	0.412903	64				633	126.5	0.199842
P0AD65	6G9F	A	4	0.02241	0	-0.6011	1	322,419	319,320,321,322,323,324,325,416,417,418,419,420,421,422	459	456,457,458,459,460,461,462	322,419	459	97	17	0.153239	168	41	0.116904				0.274882	0.813084	174	633	148.882	0.235201
P0AD65	6G9F	A	5	-0.71386	1	0.03844	0	455,547	452,453,454,455,456,457,458,544,545,546,547,548,549,550	331	328,329,330,331,332,333,334	455,547	331	92	25	0.14534	190	37	0.101106	0.522907	0.727473	331				633	135.8	0.214534
P0AD96	1Z15	A	1	0.20097	0	-1.02255	1	32,261	29,30,31,32,33,34,35,258,259,260,261,262,263,264	278	275,276,277,278,279,280,281	55,284	301	229	7	0.623978	295	35	0.177112				0.179837	0.795181	66	367	237	0.645777
P0AD96	1Z15	A	2	0.71066	1	0.16264	0	158,198	155,156,157,158,159,160,161,195,196,197,198,199,200,201	142	139,140,141,142,143,144,145	181,221	165	40	12	0.108992	77	35	0.179837	0.449591	0.911602	165				367	56.3333	0.153497
P0ADC3	5NAA	A	1	-1.8401	2	0.02429	0	113,252	110,111,112,113,114,115,116,249,250,251,252,253,254,255	65,97	62,63,64,65,66,67,68,94,95,96,97,98,99,100	113,252	65,97	139	3	0.348371	195	58	0.210526	0.162907	0.575221	65				399	148	0.370927
P0ADC3	5NAA	A	2	0.70764	1	0.02742	0	184,203	181,182,183,184,185,186,187,200,201,202,203,204,205,206	145	142,143,144,145,146,147,148	184,203	145	19	16	0.047619	64	36	0.180451	0.363409	0.788043	145				399	35.5	0.0889724
P0ADC3	5NAA	A	3	-0.0058	0	0.82888	1	132,158	129,130,131,132,133,134,135,155,156,157,158,159,160,161	187	184,185,186,187,188,189,190	132,158	187	26	33	0.0651629	63	36	0.132832				0.531328	0.879668	212	399	51.7576	0.129718
P0ADC3	5NAA	A	4	0.01143	0	-0.79625	1	67,96	64,65,66,67,68,69,70,93,94,95,96,97,98,99	222	219,220,221,222,223,224,225	67,96	222	29	14	0.0726817	66	38	0.160401				0.443609	0.584158	177	399	86.7143	0.217329
P0ADC3	5NAA	A	5	-1.15553	3	0.03919	0	199,253	196,197,198,199,200,201,202,250,251,252,253,254,255,256	66,97,114	63,64,65,66,67,68,69,94,95,96,97,98,99,100,111,112,113,114,115,116,117	199,253	66,97,114	54	2	0.135338	125	71	0.240602	0.165414	0.331658	66				399	56	0.140351
P0ADE8	1NRK	A	1	0.9622	1	0.02035	0	120,189	117,118,119,120,121,122,123,186,187,188,189,190,191,192	20	17,18,19,20,21,22,23	120,189	20	69	3	0.211656	111	37	0.208589	0.0613497	0.166667	20				326	70	0.214724
P0ADE8	1NRK	A	2	0	0	0.74846	1	6,21	3,4,5,6,7,8,9,18,19,20,21,22,23,24	183	180,181,182,183,184,185,186	6,21	183	15	17	0.0460123	48	30	0.150307				0.43865	0.468852	143	326	92.8824	0.284915
P0ADE8	1NRK	A	3	-0.03709	0	-0.86403	1	248,280	245,246,247,248,249,250,251,277,278,279,280,281,282,283	293	290,291,292,293,294,295,296	248,280	293	32	29	0.0981595	77	41	0.205521				0.101227	0.717391	33	326	138.69	0.425428
P0ADE8	1NRK	A	4	-0.9862	1	-0.93545	1	85,152	82,83,84,85,86,87,88,149,150,151,152,153,154,155	30,162	27,28,29,30,31,32,33,159,160,161,162,163,164,165	85,152	30,162	67	23	0.205521	130	67	0.273006	0.0920245	0.352941	30	0.503067	0.942529	164	326	75.4783	0.231528
P0ADF8	5YPY	A	1	-0.66028	1	0.11819	0	51,78	48,49,50,51,52,53,54,75,76,77,78,79,80,81	16	13,14,15,16,17,18,19	49,76	14	27	1	0.28125	59	31	0.46875	0.145833	0.285714	14				96	27	0.28125
P0ADG4	6IB8	B	1	-0.08131	0	0.81994	1	125,193	122,123,124,125,126,127,128,190,191,192,193,194,195,196	201	198,199,200,201,202,203,204	125,193	201	68	9	0.254682	131	35	0.303371				0.247191	0.891892	66	267	96.4444	0.361215
P0ADG4	6IB8	B	2	0.79263	1	0.13935	0	175,204	172,173,174,175,176,177,178,201,202,203,204,205,206,207	153	150,151,152,153,154,155,156	175,204	153	29	23	0.108614	86	30	0.235955	0.573034	0.874286	153				267	73.5652	0.275525
P0ADI4	2FQ1	A	1	0	0	1.307	1	8,46	5,6,7,8,9,10,11,43,44,45,46,47,48,49	200	197,198,199,200,201,202,203	8,46	200	38	36	0.133333	101	38	0.242105				0.298246	0.355649	85	285	130.75	0.458772
P0ADI4	2FQ1	A	2	0.63041	1	0.11992	0	67,147	64,65,66,67,68,69,70,144,145,146,147,148,149,150	32	29,30,31,32,33,34,35	67,147	32	80	31	0.280702	122	32	0.210526	0.112281	0.477612	32				285	119.419	0.419015
P0ADI4	2FQ1	A	3	0.76692	1	0.10305	0	95,126	92,93,94,95,96,97,98,123,124,125,126,127,128,129	78	75,76,77,78,79,80,81	95,126	78	31	12	0.108772	70	33	0.224561	0.273684	0.821053	78				285	41.9167	0.147076
P0ADI7	1J2R	A	1	0.86393	1	0.08954	0	77,114	74,75,76,77,78,79,80,111,112,113,114,115,116,117	67	64,65,66,67,68,69,70	66,103	56	37	2	0.196809	73	33	0.281915	0.297872	0.848485	56				188	37.5	0.199468
P0ADI7	1J2R	A	2	0.63939	1	0.24815	0	34,94	31,32,33,34,35,36,37,91,92,93,94,95,96,97	26	23,24,25,26,27,28,29	23,83	15	60	49	0.319149	109	37	0.319149	0.0797872	0.652174	15				188	124.939	0.664568
P0ADP7	6H6O	A	1	0.62989	1	-0.00029	0	61,119	58,59,60,61,62,63,64,116,117,118,119,120,121,122	48	45,46,47,48,49,50,51	50,108	37	58	1	0.288557	93	30	0.323383	0.18408	0.74	37				201	58	0.288557
P0ADR6	4ATN	A	1	0.07973	0	-0.73221	1	71,149	68,69,70,71,72,73,74,146,147,148,149,150,151,152	160	157,158,159,160,161,162,163	71,149	160	78	7	0.213115	118	39	0.210383				0.562842	0.949309	206	366	102.429	0.279859
P0ADR6	4ATN	A	2	0.01784	0	-0.60159	1	199,339	196,197,198,199,200,201,202,336,337,338,339,340,341,342	350	347,348,349,350,351,352,353	199,339	350	140	12	0.382514	178	32	0.15847				0.0437158	0.592593	16	366	261.417	0.714253
P0ADR6	4ATN	A	3	0.60241	1	-0.12697	0	137,148	134,135,136,137,138,139,140,145,146,147,148,149,150,151	100	97,98,99,100,101,102,103	137,148	100	11	13	0.0300546	36	34	0.139344	0.273224	0.729927	100				366	32.5385	0.0889029
P0ADR6	4ATN	A	4	0.74718	1	0.14433	0	229,275	226,227,228,229,230,231,232,272,273,274,275,276,277,278	215	212,213,214,215,216,217,218	229,275	215	46	7	0.125683	78	35	0.163934	0.587432	0.938865	215				366	61.8571	0.169009
P0ADR8	6GFM	A	1	-0.72659	1	1.1172	1	54,220	51,52,53,54,55,56,57,217,218,219,220,221,222,223	38,231	35,36,37,38,39,40,41,228,229,230,231,232,233,234	55,221	39,232	166	23	0.365639	262	64	0.171806	0.0859031	0.709091	39	0.488987	0.95279	222	454	171.739	0.37828
P0ADR8	6GFM	A	2	1.48323	1	0.07678	0	188,254	185,186,187,188,189,190,191,251,252,253,254,255,256,257	152	149,150,151,152,153,154,155	189,255	153	66	38	0.145374	154	37	0.154185	0.337004	0.809524	153				454	136.526	0.300719
P0ADV7	5UWA	A	1	-0.074	0	-0.64179	1	72,153	69,70,71,72,73,74,75,150,151,152,153,154,155,156	164	161,162,163,164,165,166,167	72,153	164	81	2	0.383886	136	34	0.265403				0.222749	0.810345	47	211	83.5	0.395735
P0ADX9	2FPO	A	1	-0.03178	0	-0.60809	1	46,175	43,44,45,46,47,48,49,172,173,174,175,176,177,178	185	182,183,184,185,186,187,188	46,175	185	129	1	0.651515	163	30	0.237374				0.0656566	0.565217	13	198	129	0.651515
P0ADX9	2FPO	A	2	0.60102	1	0.16064	0	70,125	67,68,69,70,71,72,73,122,123,124,125,126,127,128	56	53,54,55,56,57,58,59	70,125	56	55	3	0.277778	104	33	0.338384	0.282828	0.8	56				198	67.6667	0.341751
P0ADY3	6XZ7	K	1	0	0	-0.6089	1	11,63	8,9,10,11,12,13,14,60,61,62,63,64,65,66	84	81,82,83,84,85,86,87	11,63	84	52	2	0.422764	87	33	0.552846				0.317073	0.65	39	123	52.5	0.426829
P0ADY7	6QDW	m	1	0.1501	0	-0.82776	1	40,73	37,38,39,40,41,42,43,70,71,72,73,74,75,76	93	90,91,92,93,94,95,96	40,73	93	33	28	0.242647	76	32	0.411765				0.316176	0.68254	43	136	60.6071	0.445641
P0AE01	4XBO	A	1	0.66069	1	0.96349	1	17,116	14,15,16,17,18,19,20,113,114,115,116,117,118,119	7,130	4,5,6,7,8,9,10,127,128,129,130,131,132,133	17,116	7,130	99	1	0.402439	153	65	0.386179	0.0284553	0.411765	7	0.471545	0.892308	116	246	99	0.402439
P0AE01	4XBO	A	2	0.89098	1	0.69685	1	86,122	83,84,85,86,87,88,89,119,120,121,122,123,124,125	78,130	75,76,77,78,79,80,81,127,128,129,130,131,132,133	86,122	78,130	36	2	0.146341	88	47	0.239837	0.317073	0.906977	78	0.471545	0.935484	116	246	36.5	0.148374
P0AE01	4XBO	A	3	0	0	1.71272	2	5,100	2,3,4,5,6,7,8,97,98,99,100,101,102,103	111,130	108,109,110,111,112,113,114,127,128,129,130,131,132,133	5,100	111,130	95	66	0.386179	148	61	0.357724				0.471545	0.794521	116	246	71.1212	0.289111
P0AE01	4XBO	A	4	0.7907	1	-0.13782	0	24,146	21,22,23,24,25,26,27,143,144,145,146,147,148,149	8	5,6,7,8,9,10,11	24,146	8	122	17	0.495935	159	36	0.296748	0.0325203	0.333333	8				246	125.824	0.511478
P0AE01	4XBO	A	5	1.11901	1	-0.0852	0	116,145	113,114,115,116,117,118,119,142,143,144,145,146,147,148	79	76,77,78,79,80,81,82	116,145	79	29	43	0.117886	60	36	0.256098	0.321138	0.681034	79				246	44.6977	0.181698
P0AE08	5B8A	H	1	-0.64969	0	0.97784	1	21,76	18,19,20,21,22,23,24,73,74,75,76,77,78,79	96	93,94,95,96,97,98,99	21,76	96	55	9	0.294118	108	35	0.304813				0.486631	0.81982	91	187	60.7778	0.325015
P0AE08	5B8A	H	2	0.82022	1	-0.09047	0	50,120	47,48,49,50,51,52,53,117,118,119,120,121,122,123	38	35,36,37,38,39,40,41	50,120	38	70	22	0.374332	110	31	0.358289	0.203209	0.76	38				187	88.5909	0.473748
P0AE12	1T8R	A	1	-0.68795	1	0.01267	0	86,119	83,84,85,86,87,88,89,116,117,118,119,120,121,122	55	52,53,54,55,56,57,58	86,119	55	33	1	0.0681818	73	40	0.134298	0.113636	0.639535	55				484	33	0.0681818
P0AE12	1T8R	A	2	1.15184	1	-0.11846	0	387,431	384,385,386,387,388,389,390,428,429,430,431,432,433,434	307	304,305,306,307,308,309,310	387,431	307	44	5	0.0909091	120	32	0.107438	0.634298	0.793282	307				484	47.2	0.0975207
P0AE12	1T8R	A	3	-0.02744	0	0.75772	1	198,264	195,196,197,198,199,200,201,261,262,263,264,265,266,267	274	271,272,273,274,275,276,277	198,264	274	66	17	0.136364	106	35	0.130165				0.433884	0.954545	210	484	69.7059	0.14402
P0AE12	1T8R	A	4	0.60441	1	-0.03304	0	209,303	206,207,208,209,210,211,212,300,301,302,303,304,305,306	202	199,200,201,202,203,204,205	209,303	202	94	15	0.194215	150	36	0.146694	0.417355	0.966507	202				484	208.667	0.431129
P0AE12	1T8R	A	5	0.20939	0	1.06628	1	286,330	283,284,285,286,287,288,289,327,328,329,330,331,332,333	406	403,404,405,406,407,408,409	286,330	406	44	12	0.0909091	127	37	0.117769				0.161157	0.506494	78	484	61.8333	0.127755
P0AE12	1T8R	A	6	0.63928	1	-0.03993	0	328,377	325,326,327,328,329,330,331,374,375,376,377,378,379,380	321	318,319,320,321,322,323,324	328,377	321	49	62	0.10124	98	36	0.136364	0.663223	0.978659	321				484	91.7742	0.189616
P0AE18	2GGC	A	1	-0.64697	1	0.67642	1	79,221	76,77,78,79,80,81,82,218,219,220,221,222,223,224	71,233	68,69,70,71,72,73,74,230,231,232,233,234,235,236	79,221	71,233	142	13	0.537879	221	70	0.337121	0.268939	0.898734	71	0.117424	0.72093	31	264	141.077	0.534382
P0AE22	2B82	A	1	0.67148	1	0.303	0	101,165	98,99,100,101,102,103,104,162,163,164,165,166,167,168	41	38,39,40,41,42,43,44	126,190	66	64	16	0.270042	108	35	0.274262	0.278481	0.52381	66				237	101.75	0.429325
P0AE67	6TG7	A	1	0.70632	1	0.06099	0	25,55	22,23,24,25,26,27,28,52,53,54,55,56,57,58	8	5,6,7,8,9,10,11	25,55	8	30	15	0.232558	68	34	0.472868	0.0620155	0.32	8				129	81.8667	0.634625
P0AE70	5CR2	A	1	-0.04945	0	-0.66505	1	51,64	48,49,50,51,52,53,54,61,62,63,64,65,66,67	72	69,70,71,72,73,74,75	51,64	72	13	2	0.117117	36	32	0.459459				0.351351	0.829787	39	111	22.5	0.202703
P0AE70	5CR2	A	2	-1.01574	3	0.04984	0	68,91	65,66,67,68,69,70,71,88,89,90,91,92,93,94	13,30,49	10,11,12,13,14,15,16,27,28,29,30,31,32,33,46,47,48,49,50,51,52	68,91	13,30,49	23	19	0.207207	65	63	0.675676	0.117117	0.191176	13				111	35.3158	0.31816
P0AE78	5YZ2	B	1	0	0	-0.65711	1	73,168	70,71,72,73,74,75,76,165,166,167,168,169,170,171	178	175,176,177,178,179,180,181	73,168	178	95	2	0.325342	119	36	0.167808				0.390411	0.919355	114	292	97	0.332192
P0AE82	4BIW	A	1	0.03492	0	0.64524	1	291,403	288,289,290,291,292,293,294,400,401,402,403,404,405,406	420	417,418,419,420,421,422,423	291,403	420	112	2	0.245077	161	27	0.115974				0.0809628	0.685185	37	457	114	0.249453
P0AEA2	4UV2	E	1	0.75419	1	-0.12855	0	72,123	69,70,71,72,73,74,75,120,121,122,123,124,125,126	36	33,34,35,36,37,38,39	87,138	51	51	37	0.184116	83	30	0.227437	0.184116	0.586207	51				277	119.649	0.431945
P0AEB2	6NTZ	A	1	0.62846	1	0.0046	0	60,288	57,58,59,60,61,62,63,285,286,287,288,289,290,291	51	48,49,50,51,52,53,54	60,288	51	228	2	0.565757	251	41	0.146402	0.126551	0.85	51				403	230	0.57072
P0AEB2	6NTZ	A	2	0.02864	0	-0.71105	1	68,172	65,66,67,68,69,70,71,169,170,171,172,173,174,175	188	185,186,187,188,189,190,191	68,172	188	104	3	0.258065	157	33	0.133995				0.533499	0.930736	215	403	105.333	0.261373
P0AEB2	6NTZ	A	3	-0.73591	1	0.15081	0	183,246	180,181,182,183,184,185,186,243,244,245,246,247,248,249	72	69,70,71,72,73,74,75	183,246	72	63	39	0.156328	128	37	0.131514	0.17866	0.393443	72				403	87.3077	0.216644
P0AEC8	3BY8	A	1	0.16349	0	-0.68194	1	100,152	97,98,99,100,101,102,103,149,150,151,152,153,154,155	162	159,160,161,162,163,164,165	100,152	162	52	16	0.0957643	87	41	0.110497				0.701657	0.974425	381	543	87	0.160221
P0AEE3	1TE0	A	1	-0.03644	0	-0.81032	1	90,119	87,88,89,90,91,92,93,116,117,118,119,120,121,122	130	127,128,129,130,131,132,133	90,119	130	29	1	0.0816901	76	33	0.16338				0.633803	0.95339	225	355	29	0.0816901
P0AEE3	1TE0	A	2	0.0305	0	-0.62066	1	189,217	186,187,188,189,190,191,192,214,215,216,217,218,219,220	234	231,232,233,234,235,236,237	189,217	234	28	3	0.0788732	92	34	0.180282				0.340845	0.876812	121	355	31	0.0873239
P0AEE3	1TE0	A	3	0.73194	1	0.76143	1	93,202	90,91,92,93,94,95,96,199,200,201,202,203,204,205	84,212	81,82,83,84,85,86,87,209,210,211,212,213,214,215	93,202	84,212	109	13	0.307042	181	64	0.264789	0.23662	0.903226	84	0.402817	0.934641	143	355	119.462	0.336511
P0AEE3	1TE0	A	4	0.64932	1	-0.01724	0	92,215	89,90,91,92,93,94,95,212,213,214,215,216,217,218	83	80,81,82,83,84,85,86	92,215	83	123	3	0.346479	186	38	0.247887	0.233803	0.902174	83				355	141.667	0.399061
P0AEE3	1TE0	A	5	-0.16322	0	0.66905	1	124,189	121,122,123,124,125,126,127,186,187,188,189,190,191,192	236	233,234,235,236,237,238,239	124,189	236	65	1	0.183099	143	38	0.194366				0.335211	0.716867	119	355	65	0.183099
P0AEE5	2GBP	A	1	0.62205	1	0.18418	0	158,183	155,156,157,158,159,160,161,180,181,182,183,184,185,186	146	143,144,145,146,147,148,149	181,206	169	25	13	0.0753012	67	37	0.198795	0.509036	0.933702	169				332	59.8462	0.180259
P0AEG4	1A2J	A	1	0.74824	1	-0.01334	0	46,153	43,44,45,46,47,48,49,150,151,152,153,154,155,156	23	20,21,22,23,24,25,26	65,172	42	107	26	0.514423	144	31	0.293269	0.201923	0.646154	42				208	129.808	0.624075
P0AEG6	1EEJ	B	1	-0.06242	0	0.79724	1	81,105	78,79,80,81,82,83,84,102,103,104,105,106,107,108	117	114,115,116,117,118,119,120	101,125	137	24	2	0.101695	63	33	0.241525				0.419492	0.891892	99	236	25.5	0.108051
P0AEG6	1EEJ	B	2	0.83288	1	-0.03507	0	104,183	101,102,103,104,105,106,107,180,181,182,183,184,185,186	93	90,91,92,93,94,95,96	124,203	113	79	22	0.334746	122	37	0.262712	0.478814	0.91129	113				236	87.5909	0.371148
P0AEJ2	3HWO	A	1	-0.10736	0	-0.84465	3	47,256	44,45,46,47,48,49,50,253,254,255,256,257,258,259	295,330,343	292,293,294,295,296,297,298,327,328,329,330,331,332,333,340,341,342,343,344,345,346	47,256	295,330,343	209	1	0.534527	350	74	0.248082				0.122762	0.355556	48	391	209	0.534527
P0AEJ2	3HWO	A	2	-0.71229	1	-0.28577	0	88,342	85,86,87,88,89,90,91,339,340,341,342,343,344,345	76	73,74,75,76,77,78,79	88,342	76	254	1	0.649616	347	37	0.212276	0.194373	0.863636	76				391	254	0.649616
P0AEJ2	3HWO	A	3	-0.1519	0	-0.84876	1	32,75	29,30,31,32,33,34,35,72,73,74,75,76,77,78	90	87,88,89,90,91,92,93	32,75	90	43	4	0.109974	81	31	0.171355				0.769821	0.952532	301	391	49.25	0.125959
P0AEJ2	3HWO	A	4	0.24266	0	-0.70459	1	147,241	144,145,146,147,148,149,150,238,239,240,241,242,243,244	359	356,357,358,359,360,361,362	147,241	359	94	84	0.240409	217	36	0.219949				0.0818414	0.213333	32	391	208.905	0.534283
P0AEJ2	3HWO	A	5	-0.87219	1	0.10844	0	276,347	273,274,275,276,277,278,279,344,345,346,347,348,349,350	210	207,208,209,210,211,212,213	276,347	210	71	8	0.181586	176	36	0.235294	0.537084	0.76087	210				391	94.5	0.241688
P0AEJ4	5XGA	A	1	0	0	-0.61987	1	10,100	7,8,9,10,11,12,13,97,98,99,100,101,102,103	112	109,110,111,112,113,114,115	43,133	145	90	1	0.2	107	27	0.126667				0.677778	0.962145	305	450	90	0.2
P0AEJ4	5XGA	A	2	0.07498	0	-0.69658	3	18,79	15,16,17,18,19,20,21,76,77,78,79,80,81,82	89,101,112	86,87,88,89,90,91,92,98,99,100,101,102,103,104,109,110,111,112,113,114,115	51,112	122,134,145	61	9	0.135556	87	57	0.173333				0.677778	0.902367	305	450	63.5556	0.141235
P0AEJ6	5YSN	A	1	0.13278	0	1.02959	3	123,305	120,121,122,123,124,125,126,302,303,304,305,306,307,308	323,349,359	320,321,322,323,324,325,326,346,347,348,349,350,351,352,356,357,358,359,360,361,362	123,305	323,349,359	182	32	0.401766	295	76	0.271523				0.207506	0.635135	94	453	233.625	0.515728
P0AEJ6	5YSN	A	2	-0.08142	0	1.22865	3	72,249	69,70,71,72,73,74,75,246,247,248,249,250,251,252	285,312,322	282,283,284,285,286,287,288,309,310,311,312,313,314,315,319,320,321,322,323,324,325	72,249	285,312,322	177	15	0.390728	297	74	0.222958				0.289183	0.642157	131	453	182.267	0.402355
P0AEJ6	5YSN	A	3	0.82972	1	0.28848	0	258,292	255,256,257,258,259,260,261,289,290,291,292,293,294,295	247	244,245,246,247,248,249,250	258,292	247	34	5	0.0750552	86	42	0.161148	0.545254	0.957364	247				453	39.4	0.0869757
P0AEJ6	5YSN	A	4	0.26022	0	0.75626	1	373,396	370,371,372,373,374,375,376,393,394,395,396,397,398,399	407	404,405,406,407,408,409,410	373,396	407	23	1	0.0507726	76	38	0.134658				0.101545	0.807018	46	453	23	0.0507726
P0AEJ6	5YSN	A	5	-0.03036	0	1.07982	1	141,350	138,139,140,141,142,143,144,347,348,349,350,351,352,353	358	355,356,357,358,359,360,361	141,350	358	209	24	0.461369	312	42	0.161148				0.209713	0.92233	95	453	229.75	0.507174
P0AEJ6	5YSN	A	6	1.02985	1	0.03448	0	219,426	216,217,218,219,220,221,222,423,424,425,426,427,428,429	160	157,158,159,160,161,162,163	219,426	160	207	50	0.456954	309	44	0.181015	0.353201	0.730594	160				453	239.78	0.529316
P0AEJ6	5YSN	A	7	0.72854	1	0.86257	1	34,294	31,32,33,34,35,36,37,291,292,293,294,295,296,297	23,323	20,21,22,23,24,25,26,320,321,322,323,324,325,326	34,294	23,323	260	6	0.573951	378	74	0.229581	0.0507726	0.676471	23	0.286976	0.81761	130	453	265	0.584989
P0AEJ8	2Z9H	A	1	0.12012	0	-0.73703	1	46,66	43,44,45,46,47,48,49,63,64,65,66,67,68,69	78	75,76,77,78,79,80,81	46,66	78	20	6	0.210526	52	31	0.515789				0.178947	0.586207	17	95	34.3333	0.361404
P0AEK0	4FZY	A	1	-0.55033	0	-0.78257	1	29,125	26,27,28,29,30,31,32,122,123,124,125,126,127,128	142	139,140,141,142,143,144,145	29,125	142	96	1	0.436364	147	36	0.254545				0.354545	0.821053	78	220	96	0.436364
P0AEK2	1Q7B	C	1	0.63331	1	0.11363	0	21,84	18,19,20,21,22,23,24,81,82,83,84,85,86,87	8	5,6,7,8,9,10,11	21,84	8	63	10	0.258197	109	35	0.295082	0.0327869	0.380952	8				244	163.1	0.668443
P0AEK4	1QSG	D	1	0.94099	1	0.08999	0	156,200	153,154,155,156,157,158,159,197,198,199,200,201,202,203	145	142,143,144,145,146,147,148	156,200	145	44	5	0.167939	113	39	0.282443	0.553435	0.929487	145				262	47	0.179389
P0AEK4	1QSG	D	2	0.64925	1	0.13261	0	28,89	25,26,27,28,29,30,31,86,87,88,89,90,91,92	9	6,7,8,9,10,11,12	28,89	9	61	22	0.232824	105	29	0.240458	0.0343511	0.321429	9				262	167.227	0.638272
P0AEL6	3TLK	A	1	0	0	0.80899	1	37,130	34,35,36,37,38,39,40,127,128,129,130,131,132,133	142	139,140,141,142,143,144,145	37,130	142	93	3	0.292453	139	29	0.169811				0.553459	0.93617	176	318	94	0.295597
P0AEL6	3TLK	A	2	0.9812	1	0.0901	0	79,266	76,77,78,79,80,81,82,263,264,265,266,267,268,269	71	68,69,70,71,72,73,74	79,266	71	187	2	0.58805	262	34	0.216981	0.22327	0.898734	71				318	198	0.622642
P0AEL6	3TLK	A	3	0.76439	1	0.0418	0	60,120	57,58,59,60,61,62,63,117,118,119,120,121,122,123	50	47,48,49,50,51,52,53	60,120	50	60	37	0.188679	106	36	0.226415	0.157233	0.833333	50				318	147.108	0.462604
P0AEL6	3TLK	A	4	0.60795	1	0.09107	0	219,265	216,217,218,219,220,221,222,262,263,264,265,266,267,268	194	191,192,193,194,195,196,197	219,265	194	46	13	0.144654	98	31	0.207547	0.610063	0.885845	194				318	82.5385	0.259555
P0AEM0	4DT4	A	1	-0.76213	1	0	0	34,141	31,32,33,34,35,36,37,138,139,140,141,142,143,144	13	10,11,12,13,14,15,16	34,141	13	107	1	0.718121	133	35	0.355705	0.0872483	0.382353	13				149	107	0.718121
P0AEM0	4DT4	A	2	0.03602	0	-0.60941	1	79,114	76,77,78,79,80,81,82,111,112,113,114,115,116,117	123	120,121,122,123,124,125,126	79,114	123	35	1	0.234899	51	31	0.281879				0.174497	0.742857	26	149	35	0.234899
P0AEN1	1QFJ	A	1	0.74981	1	0.10882	0	120,198	117,118,119,120,121,122,123,195,196,197,198,199,200,201	106	103,104,105,106,107,108,109	121,199	107	78	7	0.334764	116	35	0.291845	0.459227	0.884298	107				233	93.8571	0.40282
P0AEN8	2WCV	B	1	0.04113	0	0.72788	1	29,50	26,27,28,29,30,31,32,47,48,49,50,51,52,53	122	119,120,121,122,123,124,125	29,50	122	21	26	0.15	51	34	0.4				0.128571	0.2	18	140	37.2308	0.265934
P0AEN8	2WCV	B	2	1.03412	1	-0.6238	1	53,123	50,51,52,53,54,55,56,120,121,122,123,124,125,126	26,132	23,24,25,26,27,28,29,129,130,131,132,133,134,135	53,123	26,132	70	50	0.5	121	49	0.557143	0.185714	0.490566	26	0.0571429	0.470588	8	140	78.04	0.557429
P0AEN8	2WCV	B	3	1.7437	2	-0.39851	0	89,125	86,87,88,89,90,91,92,122,123,124,125,126,127,128	28,71	25,26,27,28,29,30,31,68,69,70,71,72,73,74	89,125	28,71	36	59	0.257143	84	60	0.621429	0.2	0.314607	28				140	62.1864	0.444189
P0AEP3	2E3D	C	1	-0.94449	1	-0.19322	0	199,246	196,197,198,199,200,201,202,243,244,245,246,247,248,249	180	177,178,179,180,181,182,183	199,246	180	47	29	0.155629	99	30	0.182119	0.596026	0.904523	180				302	62.3793	0.206554
P0AEP3	2E3D	C	2	0.64857	1	-0.00073	0	215,259	212,213,214,215,216,217,218,256,257,258,259,260,261,262	168	165,166,167,168,169,170,171	215,259	168	44	2	0.145695	96	36	0.221854	0.556291	0.781395	168				302	46	0.152318
P0AEP7	2PAN	B	1	-0.61892	1	0	0	381,585	378,379,380,381,382,383,384,582,583,584,585,586,587,588	361	358,359,360,361,362,363,364	381,585	361	204	9	0.344013	284	30	0.10118	0.608769	0.947507	361				593	208.222	0.351134
P0AEP7	2PAN	B	2	0.64862	1	0.15206	0	398,478	395,396,397,398,399,400,401,475,476,477,478,479,480,481	390	387,388,389,390,391,392,393	398,478	390	80	2	0.134907	172	39	0.133221	0.657673	0.979899	390				593	121	0.204047
P0AEP7	2PAN	B	3	0.2408	0	0.75423	1	98,143	95,96,97,98,99,100,101,140,141,142,143,144,145,146	161	158,159,160,161,162,163,164	98,143	161	45	21	0.0758853	99	43	0.143339				0.728499	0.96	432	593	102.143	0.172248
P0AEP7	2PAN	B	4	0.61198	1	0.13657	0	37,73	34,35,36,37,38,39,40,70,71,72,73,74,75,76	22	19,20,21,22,23,24,25	37,73	22	36	15	0.0607083	91	35	0.124789	0.0370995	0.594595	22				593	85.8	0.144688
P0AEP7	2PAN	B	5	0.96156	0	1.19726	1	155,216	152,153,154,155,156,157,158,213,214,215,216,217,218,219	320	317,318,319,320,321,322,323	155,216	320	61	14	0.102867	173	35	0.131535				0.460371	0.724138	273	593	139.929	0.235967
P0AEP7	2PAN	B	6	0.64098	1	-0.08945	0	226,275	223,224,225,226,227,228,229,272,273,274,275,276,277,278	207	204,205,206,207,208,209,210	226,275	207	49	113	0.0826307	126	37	0.112985	0.349073	0.915929	207				593	156.823	0.264457
P0AEP7	2PAN	B	7	0.00053	0	0.76195	1	469,535	466,467,468,469,470,471,472,532,533,534,535,536,537,538	552	549,550,551,552,553,554,555	469,535	552	66	25	0.111298	117	41	0.114671				0.06914	0.706897	41	593	136.68	0.230489
P0AEP7	2PAN	B	8	0.71087	3	-0.33044	0	292,567	289,290,291,292,293,294,295,564,565,566,567,568,569,570	211,251,277	208,209,210,211,212,213,214,248,249,250,251,252,253,254,274,275,276,277,278,279,280	292,567	211,251,277	275	5	0.463744	395	79	0.178752	0.355818	0.722603	211				593	278	0.468803
P0AEQ3	1WDN	A	1	-0.0771	0	-0.73703	1	68,85	65,66,67,68,69,70,71,82,83,84,85,86,87,88	185	182,183,184,185,186,187,188	90,107	207	17	33	0.0685484	44	32	0.233871				0.165323	0.29078	41	248	93.697	0.37781
P0AEQ3	1WDN	A	2	-0.73144	1	-0.00573	0	155,180	152,153,154,155,156,157,158,177,178,179,180,181,182,183	90	87,88,89,90,91,92,93	177,202	112	25	11	0.100806	52	35	0.217742	0.451613	0.632768	112				248	55.8182	0.225073
P0AEQ3	1WDN	A	3	0.64916	1	0.11678	0	123,155	120,121,122,123,124,125,126,152,153,154,155,156,157,158	112	109,110,111,112,113,114,115	145,177	134	32	2	0.129032	65	37	0.245968	0.540323	0.924138	134				248	33.5	0.135081
P0AER0	1FX8	A	1	0.38597	0	0.68358	1	75,160	72,73,74,75,76,77,78,157,158,159,160,161,162,163	203	200,201,202,203,204,205,206	75,160	203	85	25	0.302491	162	40	0.284698				0.27758	0.644628	78	281	122.84	0.437153
P0AES0	2IO9	B	1	0.02728	0	-0.99366	1	101,117	98,99,100,101,102,103,104,114,115,116,117,118,119,120	189	186,187,188,189,190,191,192	101,117	189	16	44	0.0258481	55	31	0.105008				0.694669	0.856574	430	619	59.3864	0.0959392
P0AES0	2IO9	B	2	0.03453	0	-0.75544	1	498,533	495,496,497,498,499,500,501,530,531,532,533,534,535,536	567	564,565,566,567,568,569,570	498,533	567	35	14	0.0565428	73	35	0.109855				0.0840065	0.604651	52	619	105.286	0.17009
P0AES0	2IO9	B	3	-0.6271	1	-0.03401	0	546,570	543,544,545,546,547,548,549,567,568,569,570,571,572,573	530	527,528,529,530,531,532,533	546,570	530	24	10	0.0387722	60	32	0.0936995	0.85622	0.970696	530				619	56.4	0.0911147
P0AES0	2IO9	B	4	-0.07465	0	0.66957	3	245,345	242,243,244,245,246,247,248,342,343,344,345,346,347,348	584,596,612	581,582,583,584,585,586,587,593,594,595,596,597,598,599,609,610,611,612,613,614,615	245,345	584,596,612	100	40	0.161551	209	76	0.166397				0.0113086	0.0255474	7	619	130.85	0.211389
P0AES0	2IO9	B	5	0.18051	0	0.84145	1	425,466	422,423,424,425,426,427,428,463,464,465,466,467,468,469	478	475,476,477,478,479,480,481	425,466	478	41	23	0.0662359	86	23	0.0791599				0.227787	0.921569	141	619	131.13	0.211842
P0AES0	2IO9	B	6	0.81367	1	-0.05141	0	372,588	369,370,371,372,373,374,375,585,586,587,588,589,590,591	334	331,332,333,334,335,336,337	372,588	334	216	32	0.34895	303	30	0.121163	0.53958	0.897849	334				619	244.906	0.395648
P0AES0	2IO9	B	7	0.85925	1	0.08869	0	399,439	396,397,398,399,400,401,402,436,437,438,439,440,441,442	383	380,381,382,383,384,385,386	399,439	383	40	6	0.0646204	80	32	0.103393	0.61874	0.9599	383				619	44.5	0.0718901
P0AES2	4GYP	A	1	-0.78336	1	1.14349	3	34,162	31,32,33,34,35,36,37,159,160,161,162,163,164,165	23,342,353,367	20,21,22,23,24,25,26,339,340,341,342,343,344,345,350,351,352,353,354,355,356,364,365,366,367,368,369,370	34,162	23,342,353,367	128	71	0.286996	236	108	0.302691	0.0515695	0.676471	23	0.17713	0.278169	79	446	179.915	0.403398
P0AES2	4GYP	A	2	-0.16553	0	1.12646	3	22,164	19,20,21,22,23,24,25,161,162,163,164,165,166,167	342,353,367	339,340,341,342,343,344,345,350,351,352,353,354,355,356,364,365,366,367,368,369,370	22,164	342,353,367	142	7	0.318386	253	76	0.2713				0.17713	0.280142	79	446	159.286	0.357143
P0AES2	4GYP	A	3	-0.75127	1	0.11409	0	35,413	32,33,34,35,36,37,38,410,411,412,413,414,415,416	19	16,17,18,19,20,21,22	35,413	19	378	35	0.847534	424	38	0.139013	0.0426009	0.542857	19				446	399.943	0.896733
P0AES2	4GYP	A	4	-0.00675	0	0.86246	1	147,348	144,145,146,147,148,149,150,345,346,347,348,349,350,351	365	362,363,364,365,366,367,368	147,348	365	201	22	0.450673	280	33	0.179372				0.181614	0.826531	81	446	223.545	0.501223
P0AES2	4GYP	A	5	0.76697	1	0.03811	0	201,370	198,199,200,201,202,203,204,367,368,369,370,371,372,373	147	144,145,146,147,148,149,150	201,370	147	169	33	0.378924	248	36	0.159193	0.329596	0.731343	147				446	206.636	0.46331
P0AES4	2Y3P	B	1	0.75083	1	-0.67952	1	76,148	73,74,75,76,77,78,79,145,146,147,148,149,150,151	49,155	46,47,48,49,50,51,52,152,153,154,155,156,157,158	76,148	49,155	72	10	0.0822857	138	51	0.0651429	0.056	0.644737	49	0.822857	0.990371	720	875	74.4	0.0850286
P0AES4	2Y3P	B	2	-0.05694	0	-0.72772	1	256,290	253,254,255,256,257,258,259,287,288,289,290,291,292,293	306	303,304,305,306,307,308,309	256,290	306	34	1	0.0388571	84	30	0.0548571				0.650286	0.97265	569	875	34	0.0388571
P0AES4	2Y3P	B	3	0.12868	0	-0.67285	1	63,104	60,61,62,63,64,65,66,101,102,103,104,105,106,107	125	122,123,124,125,126,127,128	63,104	125	41	3	0.0468571	87	36	0.0594286				0.857143	0.972763	750	875	42	0.048
P0AES4	2Y3P	B	4	-0.7694	1	0.29604	0	112,219	109,110,111,112,113,114,115,216,217,218,219,220,221,222	98	95,96,97,98,99,100,101	112,219	98	107	9	0.122286	211	29	0.0788571	0.112	0.875	98				875	157.667	0.18019
P0AES4	2Y3P	B	5	0.66366	1	-0.01326	0	432,482	429,430,431,432,433,434,435,479,480,481,482,483,484,485	380	377,378,379,380,381,382,383	432,482	380	50	4	0.0571429	82	27	0.0537143	0.434286	0.87963	380				875	53.75	0.0614286
P0AES6	1EI1	A	1	-0.02264	0	0.70937	1	26,98	23,24,25,26,27,28,29,95,96,97,98,99,100,101	119	116,117,118,119,120,121,122	26,98	119	72	6	0.0895522	144	33	0.0721393				0.85199	0.970255	685	804	79.5	0.0988806
P0AES6	1EI1	A	2	0.84419	1	-0.14386	0	113,271	110,111,112,113,114,115,116,268,269,270,271,272,273,274	43	40,41,42,43,44,45,46	113,271	43	158	17	0.196517	261	27	0.0920398	0.0534826	0.380531	43				804	204.588	0.254463
P0AET8	1FMC	B	1	0.67661	1	0	0	154,255	151,152,153,154,155,156,157,252,253,254,255,256,257,258	146	143,144,145,146,147,148,149	154,255	146	101	1	0.396078	148	37	0.247059	0.572549	0.948052	146				255	101	0.396078
P0AET8	1FMC	B	2	0.71136	1	0.09547	0	31,91	28,29,30,31,32,33,34,88,89,90,91,92,93,94	13	10,11,12,13,14,15,16	31,91	13	60	22	0.235294	101	33	0.270588	0.0509804	0.419355	13				255	161.5	0.633333
P0AEU0	1HSL	A	1	0.70359	1	0	0	17,231	14,15,16,17,18,19,20,228,229,230,231,232,233,234	10	7,8,9,10,11,12,13	39,253	32	214	1	0.823077	236	34	0.246154	0.123077	0.820513	32				260	214	0.823077
P0AEU0	1HSL	A	2	0.60383	1	0.13781	0	125,159	122,123,124,125,126,127,128,156,157,158,159,160,161,162	115	112,113,114,115,116,117,118	147,181	137	34	1	0.130769	65	34	0.246154	0.526923	0.931973	137				260	34	0.130769
P0AEU0	1HSL	A	3	0.69991	1	-0.80968	1	33,87	30,31,32,33,34,35,36,84,85,86,87,88,89,90	8,197	5,6,7,8,9,10,11,194,195,196,197,198,199,200	55,109	30,219	54	71	0.207692	102	64	0.353846	0.115385	0.545455	30	0.157692	0.271523	41	260	116.958	0.449837
P0AEU0	1HSL	A	4	-0.72538	1	0.02867	0	159,185	156,157,158,159,160,161,162,182,183,184,185,186,187,188	93	90,91,92,93,94,95,96	181,207	115	26	14	0.1	57	36	0.242308	0.442308	0.635359	115				260	67.9286	0.261264
P0AEV9	2e+85	B	1	0.84007	1	0	0	84,151	81,82,83,84,85,86,87,148,149,150,151,152,153,154	74	71,72,73,74,75,76,77	84,151	74	67	3	0.429487	121	32	0.333333	0.474359	0.880952	74				156	69	0.442308
P0AEV9	2e+85	B	2	0.6273	1	-0.00391	0	22,61	19,20,21,22,23,24,25,58,59,60,61,62,63,64	5	2,3,4,5,6,7,8	22,61	5	39	26	0.25	79	38	0.423077	0.0320513	0.227273	5				156	91.7308	0.588018
P0AEW6	6VWO	A	1	-0.78623	1	-0.04067	0	322,336	319,320,321,322,323,324,325,333,334,335,336,337,338,339	295	292,293,294,295,296,297,298	322,336	295	14	13	0.0322581	46	38	0.138249	0.679724	0.916149	295				434	22.1538	0.0510457
P0AEW6	6VWO	A	2	0.79607	1	0.05624	0	129,149	126,127,128,129,130,131,132,146,147,148,149,150,151,152	115	112,113,114,115,116,117,118	129,149	115	20	4	0.0460829	59	38	0.16129	0.264977	0.891473	115				434	23.25	0.0535714
P0AEW6	6VWO	A	3	0.23442	0	-1.40868	2	272,313	269,270,271,272,273,274,275,310,311,312,313,314,315,316	319,336	316,317,318,319,320,321,322,333,334,335,336,337,338,339	272,313	319,336	41	8	0.09447	93	49	0.170507				0.225806	0.809917	98	434	42	0.0967742
P0AEX9	1ANF	A	1	0.07911	0	-0.6659	1	64,96	61,62,63,64,65,66,67,93,94,95,96,97,98,99	104	101,102,103,104,105,106,107	90,122	130	32	1	0.0808081	71	31	0.156566				0.671717	0.970803	266	396	32	0.0808081
P0AEX9	1ANF	A	2	0.05908	0	-0.60599	1	61,108	58,59,60,61,62,63,64,105,106,107,108,109,110,111	263	260,261,262,263,264,265,266	87,134	289	47	4	0.118687	87	38	0.184343				0.270202	0.408397	107	396	143.5	0.362374
P0AEX9	1ANF	A	3	0.63435	1	0.14555	0	20,61	17,18,19,20,21,22,23,58,59,60,61,62,63,64	9	6,7,8,9,10,11,12	46,87	35	41	24	0.103535	81	33	0.194444	0.0883838	0.76087	35				396	254.792	0.643413
P0AEX9	1ANF	A	4	-1.34632	3	-0.01526	0	158,339	155,156,157,158,159,160,161,336,337,338,339,340,341,342	111,114,149	108,109,110,111,112,113,114,111,112,113,114,115,116,117,146,147,148,149,150,151,152	184,365	137,140,175	181	113	0.457071	289	85	0.320707	0.34596	0.744565	137				396	125.69	0.3174
P0AEX9	1ANF	A	5	-2.07652	4	0.04443	0	176,331	173,174,175,176,177,178,179,328,329,330,331,332,333,334	111,114,148,158	108,109,110,111,112,113,114,111,112,113,114,115,116,117,145,146,147,148,149,150,151,155,156,157,158,159,160,161	202,357	137,140,174,184	155	4	0.391414	271	105	0.358586	0.34596	0.678218	137				396	147	0.371212
P0AEY8	4ZP0	A	1	0.78646	1	0.87309	1	62,236	59,60,61,62,63,64,65,233,234,235,236,237,238,239	28,354	25,26,27,28,29,30,31,351,352,353,354,355,356,357	62,236	28,354	174	126	0.42439	265	58	0.25122	0.0682927	0.451613	28	0.136585	0.321839	56	410	161.167	0.393089
P0AEY8	4ZP0	A	2	-0.10697	0	0.68823	1	57,108	54,55,56,57,58,59,60,105,106,107,108,109,110,111	114	111,112,113,114,115,116,117	57,108	114	51	14	0.12439	119	33	0.146341				0.721951	0.980132	296	410	61.4286	0.149826
P0AEY8	4ZP0	A	3	0.60372	1	0.06104	0	133,193	130,131,132,133,134,135,136,190,191,192,193,194,195,196	24	21,22,23,24,25,26,27	133,193	24	60	4	0.146341	116	30	0.163415	0.0585366	0.180451	24				410	119.5	0.291463
P0AEY8	4ZP0	A	4	0.02256	0	0.84103	1	231,295	228,229,230,231,232,233,234,292,293,294,295,296,297,298	326	323,324,325,326,327,328,329	231,295	326	64	2	0.156098	120	39	0.178049				0.204878	0.730435	84	410	64.5	0.157317
P0AEY8	4ZP0	A	5	0.73269	1	0	0	341,398	338,339,340,341,342,343,344,395,396,397,398,399,400,401	226	223,224,225,226,227,228,229	341,398	226	57	41	0.139024	115	33	0.129268	0.55122	0.662757	226				410	86.7561	0.2116
P0AEZ3	3Q9L	B	1	0	0	0.88436	1	4,106	1,2,3,4,5,6,7,103,104,105,106,107,108,109	118	115,116,117,118,119,120,121	4,106	118	102	2	0.377778	162	38	0.240741				0.562963	0.926829	152	270	104	0.385185
P0AEZ3	3Q9L	B	2	0.0447	0	0.65371	1	41,60	38,39,40,41,42,43,44,57,58,59,60,61,62,63	88	85,86,87,88,89,90,91	41,60	88	19	4	0.0703704	58	34	0.211111				0.674074	0.866667	182	270	25.75	0.0953704
P0AEZ3	3Q9L	B	3	0.62874	3	-0.31234	0	79,229	76,77,78,79,80,81,82,226,227,228,229,230,231,232	6,21,36	3,4,5,6,7,8,9,18,19,20,21,22,23,24,33,34,35,36,37,38,39	79,229	6,21,36	150	1	0.555556	235	92	0.418519	0.0222222	0.0759494	6				270	150	0.555556
P0AEZ9	1MKZ	B	1	0.82334	1	-0.0284	0	33,74	30,31,32,33,34,35,36,71,72,73,74,75,76,77	14	11,12,13,14,15,16,17	33,74	14	41	20	0.241176	90	39	0.411765	0.0823529	0.424242	14				170	97.05	0.570882
P0AF12	4WKC	A	1	-0.09369	0	1.15323	1	52,97	49,50,51,52,53,54,55,94,95,96,97,98,99,100	175	172,173,174,175,176,177,178	52,97	175	45	10	0.193966	134	37	0.288793				0.24569	0.422222	57	232	73.3	0.315948
P0AF12	4WKC	A	2	0.74446	1	-0.0361	0	171,199	168,169,170,171,172,173,174,196,197,198,199,200,201,202	77	74,75,76,77,78,79,80	171,199	77	28	53	0.12069	100	42	0.362069	0.331897	0.450292	77				232	67.8679	0.292534
P0AF18	2P50	A	1	0.47336	0	0.72542	1	250,298	247,248,249,250,251,252,253,295,296,297,298,299,300,301	309	306,307,308,309,310,311,312	250,298	309	48	1	0.125654	108	34	0.159686				0.191099	0.869048	73	382	48	0.125654
P0AF18	2P50	A	2	0.91329	1	-0.02792	0	89,279	86,87,88,89,90,91,92,276,277,278,279,280,281,282	58	55,56,57,58,59,60,61	89,279	58	190	7	0.497382	263	40	0.191099	0.151832	0.651685	58				382	214	0.560209
P0AF18	2P50	A	3	0.66711	1	0.20104	0	143,195	140,141,142,143,144,145,146,192,193,194,195,196,197,198	133	130,131,132,133,134,135,136	143,195	133	52	9	0.136126	99	36	0.180628	0.348168	0.93007	133				382	115.333	0.30192
P0AF18	2P50	A	4	-0.63533	1	-0.01073	0	328,367	325,326,327,328,329,330,331,364,365,366,367,368,369,370	53	50,51,52,53,54,55,56	328,367	53	39	6	0.102094	98	42	0.193717	0.138743	0.161585	53				382	48.6667	0.1274
P0AF24	2C4N	A	1	0.64495	1	0.2395	0	99,115	96,97,98,99,100,101,102,112,113,114,115,116,117,118	87	84,85,86,87,88,89,90	99,115	87	16	4	0.064	45	31	0.248	0.348	0.878788	87				250	26.5	0.106
P0AF93	1QU9	C	1	0.64035	1	0	0	87,119	84,85,86,87,88,89,90,116,117,118,119,120,121,122	77	74,75,76,77,78,79,80	87,119	77	32	1	0.25	63	33	0.484375	0.601562	0.885057	77				128	32	0.25
P0AFB1	5WQL	B	1	0	0	0.6296	1	29,216	26,27,28,29,30,31,32,213,214,215,216,217,218,219	232	229,230,231,232,233,234,235	29,216	232	187	1	0.636054	212	34	0.187075				0.210884	0.794872	62	294	187	0.636054
P0AFC0	2O1C	A	1	0	0	-0.85153	1	7,29	4,5,6,7,8,9,10,26,27,28,29,30,31,32	38	35,36,37,38,39,40,41	7,29	38	22	2	0.146667	77	33	0.426667				0.746667	0.92562	112	150	23	0.153333
P0AFC0	2O1C	A	2	0	0	-0.7356	1	9,91	6,7,8,9,10,11,12,88,89,90,91,92,93,94	101	98,99,100,101,102,103,104	9,91	101	82	10	0.546667	129	36	0.393333				0.326667	0.830508	49	150	84.2	0.561333
P0AFC0	2O1C	A	3	-0.72619	1	0.00928	0	36,120	33,34,35,36,37,38,39,117,118,119,120,121,122,123	27	24,25,26,27,28,29,30	36,120	27	84	14	0.56	123	34	0.333333	0.18	0.75	27				150	96	0.64
P0AFC0	2O1C	A	4	-0.99325	1	-0.87593	1	35,84	32,33,34,35,36,37,38,81,82,83,84,85,86,87	12,101	9,10,11,12,13,14,15,98,99,100,101,102,103,104	35,84	12,101	49	6	0.326667	97	52	0.513333	0.08	0.342857	12	0.326667	0.742424	49	150	54.3333	0.362222
P0AFF6	5LM9	A	1	-0.22254	0	-0.63	1	166,184	163,164,165,166,167,168,169,181,182,183,184,185,186,187	197	194,195,196,197,198,199,200	166,184	197	18	1	0.0363636	52	36	0.115152				0.60202	0.958199	298	495	18	0.0363636
P0AFG3	2JGD	A	1	0.81158	1	-0.0272	0	763,799	760,761,762,763,764,765,766,796,797,798,799,800,801,802	753	750,751,752,753,754,755,756	763,799	753	36	4	0.0385852	108	41	0.0846731	0.807074	0.986894	753				933	54.75	0.0586817
P0AFG3	2JGD	A	2	0.04882	0	0.61827	1	533,672	530,531,532,533,534,535,536,669,670,671,672,673,674,675	678	675,676,677,678,679,680,681	533,672	678	139	1	0.148982	217	34	0.0685959				0.273312	0.977011	255	933	139	0.148982
P0AFG3	2JGD	A	3	0.05181	0	0.81364	1	715,764	712,713,714,715,716,717,718,761,762,763,764,765,766,767	775	772,773,774,775,776,777,778	715,764	775	49	41	0.0525188	132	39	0.0846731				0.169346	0.934911	158	933	165.854	0.177764
P0AFG3	2JGD	A	4	0.65721	1	0.19397	0	625,683	622,623,624,625,626,627,628,680,681,682,683,684,685,686	613	610,611,612,613,614,615,616	625,683	613	58	8	0.0621651	143	35	0.0836013	0.65702	0.9808	613				933	122	0.130761
P0AFG3	2JGD	A	5	-0.02862	0	0.8281	1	806,825	803,804,805,806,807,808,809,822,823,824,825,826,827,828	842	839,840,841,842,843,844,845	806,825	842	19	25	0.0203644	55	35	0.0632369				0.0975348	0.842593	91	933	48.64	0.0521329
P0AFG3	2JGD	A	6	0.83717	1	0.18611	0	828,872	825,826,827,828,829,830,831,869,870,871,872,873,874,875	818	815,816,817,818,819,820,821	828,872	818	44	17	0.0471597	100	36	0.0771704	0.876742	0.987923	818				933	90.1176	0.0965891
P0AFG6	1SCZ	A	1	-0.03208	0	-0.70869	1	206,353	203,204,205,206,207,208,209,350,351,352,353,354,355,356	367	364,365,366,367,368,369,370	207,354	368	147	1	0.362963	184	37	0.133333				0.091358	0.72549	37	405	147	0.362963
P0AFG6	1SCZ	A	2	-0.74805	1	0.14464	0	260,377	257,258,259,260,261,262,263,374,375,376,377,378,379,380	253	250,251,252,253,254,255,256	261,378	254	117	1	0.288889	161	28	0.111111	0.62716	0.97318	254				405	117	0.288889
P0AFG8	2G25	B	1	0.76123	3	0.49274	0	196,613	193,194,195,196,197,198,199,610,611,612,613,614,615,616	85,106,137	82,83,84,85,86,87,88,103,104,105,106,107,108,109,134,135,136,137,138,139,140	197,614	86,107,138	417	5	0.470124	543	98	0.1646	0.096956	0.436548	86				887	425.4	0.479594
P0AFG8	2G25	B	2	0	0	0.9227	3	59,273	56,57,58,59,60,61,62,270,271,272,273,274,275,276	291,368,387	288,289,290,291,292,293,294,365,366,367,368,369,370,371,384,385,386,387,388,389,390	60,274	292,369,388	214	8	0.241263	332	72	0.10823				0.56257	0.814029	499	887	219.375	0.247322
P0AFG8	2G25	B	3	0.90302	5	0.48401	0	237,572	234,235,236,237,238,239,240,569,570,571,572,573,574,575	86,110,137,200,226	83,84,85,86,87,88,89,107,108,109,110,111,112,113,134,135,136,137,138,139,140,197,198,199,200,201,202,203,223,224,225,226,227,228,229	238,573	87,111,138,201,227	335	1	0.377678	479	131	0.175874	0.0980834	0.365546	87				887	335	0.377678
P0AFG8	2G25	B	4	0.77312	1	-0.05336	0	672,710	669,670,671,672,673,674,675,707,708,709,710,711,712,713	662	659,660,661,662,663,664,665	673,711	663	38	2	0.042841	97	39	0.0868095	0.747463	0.985141	663				887	39	0.0439684
P0AFG8	2G25	B	5	0.09902	0	0.76029	1	256,373	253,254,255,256,257,258,259,370,371,372,373,374,375,376	388	385,386,387,388,389,390,391	257,374	389	117	45	0.131905	177	44	0.0890643				0.561443	0.97076	498	887	258.111	0.290993
P0AFG8	2G25	B	6	0.1835	0	0.83955	1	622,670	619,620,621,622,623,624,625,667,668,669,670,671,672,673	689	686,687,688,689,690,691,692	623,671	690	48	51	0.054115	131	41	0.0947012				0.222097	0.912037	197	887	148.667	0.167606
P0AFG8	2G25	B	7	0.83139	1	0.1018	0	556,566	553,554,555,556,557,558,559,563,564,565,566,567,568,569	537	534,535,536,537,538,539,540	557,567	538	10	9	0.011274	43	28	0.0608794	0.606539	0.965889	538				887	74.6667	0.0841789
P0AFG8	2G25	B	8	-0.03868	0	0.73791	1	716,735	713,714,715,716,717,718,719,732,733,734,735,736,737,738	753	750,751,752,753,754,755,756	717,736	754	19	21	0.0214205	65	35	0.0834273				0.149944	0.880795	133	887	52.4762	0.0591614
P0AFG8	2G25	B	9	0.80089	1	0.06059	0	738,800	735,736,737,738,739,740,741,797,798,799,800,801,802,803	728	725,726,727,728,729,730,731	739,801	729	62	23	0.0698985	128	42	0.0879369	0.821871	0.986468	729				887	106.391	0.119945
P0AFG8	2G25	B	10	0.76464	3	0.86443	1	213,538	210,211,212,213,214,215,216,535,536,537,538,539,540,541	87,111,137,564	84,85,86,87,88,89,90,108,109,110,111,112,113,114,134,135,136,137,138,139,140,561,562,563,564,565,566,567	214,539	88,112,138,565	325	73	0.366404	478	126	0.166855	0.0992108	0.411215	88	0.363021	0.925287	322	887	351.753	0.396565
P0AFG8	2G25	B	11	0.92469	5	0.91869	1	248,538	245,246,247,248,249,250,251,535,536,537,538,539,540,541	87,112,137,203,225,565	84,85,86,87,88,89,90,109,110,111,112,113,114,115,134,135,136,137,138,139,140,200,201,202,203,204,205,206,222,223,224,225,226,227,228,562,563,564,565,566,567,568	249,539	88,113,138,204,226,566	290	4	0.326945	443	155	0.202931	0.0992108	0.353414	88	0.361894	0.922414	321	887	292	0.3292
P0AFI0	2Q28	A	1	0.64932	1	0.08795	0	38,75	35,36,37,38,39,40,41,72,73,74,75,76,77,78	27	24,25,26,27,28,29,30	38,75	27	37	9	0.0656028	93	37	0.12766	0.0478723	0.710526	27				564	66.5556	0.118006
P0AFI0	2Q28	A	2	0.80273	1	0	0	494,549	491,492,493,494,495,496,497,546,547,548,549,550,551,552	478	475,476,477,478,479,480,481	494,549	478	55	1	0.0975177	100	30	0.0780142	0.847518	0.967611	478				564	55	0.0975177
P0AFI0	2Q28	A	3	0.23522	0	0.78555	1	100,147	97,98,99,100,101,102,103,144,145,146,147,148,149,150	164	161,162,163,164,165,166,167	100,147	164	47	20	0.0833333	101	48	0.157801				0.70922	0.959233	400	564	93.65	0.166046
P0AFI0	2Q28	A	4	1.04848	0	1.24529	1	159,224	156,157,158,159,160,161,162,221,222,223,224,225,226,227	320	317,318,319,320,321,322,323	159,224	320	65	24	0.115248	183	37	0.157801				0.432624	0.717647	244	564	146.458	0.259678
P0AFI0	2Q28	A	5	0.63163	1	-0.05419	0	234,275	231,232,233,234,235,236,237,272,273,274,275,276,277,278	215	212,213,214,215,216,217,218	234,275	215	41	83	0.072695	101	36	0.118794	0.381206	0.918803	215				564	117.241	0.207874
P0AFI0	2Q28	A	6	0.04325	0	0.81703	1	470,522	467,468,469,470,471,472,473,519,520,521,522,523,524,525	538	535,536,537,538,539,540,541	470,522	538	52	31	0.0921986	97	43	0.131206				0.0460993	0.619048	26	564	125.742	0.222947
P0AFI0	2Q28	A	7	0.60217	1	0.18782	0	406,444	403,404,405,406,407,408,409,441,442,443,444,445,446,447	391	388,389,390,391,392,393,394	406,444	391	38	2	0.0673759	109	38	0.143617	0.693262	0.963054	391				564	40	0.070922
P0AFI0	2Q28	A	8	0.84914	3	0.19915	0	284,419	281,282,283,284,285,286,287,416,417,418,419,420,421,422	215,262,275	212,213,214,215,216,217,218,259,260,261,262,263,264,265,272,273,274,275,276,277,278	284,419	215,262,275	135	4	0.239362	250	71	0.189716	0.381206	0.757042	215				564	135.75	0.240691
P0AFI2	1ZVU	A	1	0.54337	0	-0.69667	1	73,146	70,71,72,73,74,75,76,143,144,145,146,147,148,149	153	150,151,152,153,154,155,156	73,146	153	73	1	0.0970745	127	24	0.0598404				0.796543	0.988449	599	752	73	0.0970745
P0AFI2	1ZVU	A	2	-0.68474	1	0.06032	0	605,636	602,603,604,605,606,607,608,633,634,635,636,637,638,639	594	591,592,593,594,595,596,597	605,636	594	31	20	0.0412234	83	31	0.0744681	0.789894	0.981818	594				752	58.5	0.0777926
P0AFI2	1ZVU	A	3	-0.73099	1	-0.04504	0	652,709	649,650,651,652,653,654,655,706,707,708,709,710,711,712	644	641,642,643,644,645,646,647	652,709	644	57	25	0.0757979	124	37	0.0984043	0.856383	0.98773	644				752	68.96	0.0917021
P0AFI2	1ZVU	A	4	0.6393	1	-0.09291	0	242,483	239,240,241,242,243,244,245,480,481,482,483,484,485,486	185	182,183,184,185,186,187,188	242,483	185	241	11	0.320479	315	35	0.113032	0.246011	0.764463	185				752	255.727	0.340063
P0AFI7	1JNW	A	1	0.02874	0	-0.6434	1	82,121	79,80,81,82,83,84,85,118,119,120,121,122,123,124	180	177,178,179,180,181,182,183	82,121	180	39	16	0.178899	87	32	0.238532				0.174312	0.391753	38	218	53.25	0.244266
P0AFK0	5NJB	B	1	-0.06922	0	0.77232	3	233,393	230,231,232,233,234,235,236,390,391,392,393,394,395,396	406,426,440	403,404,405,406,407,408,409,423,424,425,426,427,428,429,437,438,439,440,441,442,443	233,393	406,426,440	160	2	0.355556	246	74	0.246667				0.0222222	0.175439	10	450	161.5	0.358889
P0AFK0	5NJB	B	2	0.886	1	-1.15696	2	254,430	251,252,253,254,255,256,257,427,428,429,430,431,432,433	247,437,439	244,245,246,247,248,249,250,434,435,436,437,438,439,440,436,437,438,439,440,441,442	254,430	247,437,439	176	63	0.391111	235	64	0.168889	0.548889	0.972441	247	0.0244444	0.55	11	450	116.81	0.259577
P0AFK0	5NJB	B	3	1.04054	1	0	0	367,441	364,365,366,367,368,369,370,438,439,440,441,442,443,444	248	245,246,247,248,249,250,251	367,441	248	74	34	0.164444	135	33	0.133333	0.551111	0.675749	248				450	129.794	0.288431
P0AFK0	5NJB	B	4	-0.29878	0	0.77821	1	309,330	306,307,308,309,310,311,312,327,328,329,330,331,332,333	342	339,340,341,342,343,344,345	309,330	342	21	2	0.0466667	70	30	0.126667				0.24	0.9	108	450	21.5	0.0477778
P0AFK0	5NJB	B	5	0.06454	0	-0.6304	1	117,174	114,115,116,117,118,119,120,171,172,173,174,175,176,177	184	181,182,183,184,185,186,187	117,174	184	57	41	0.126667	147	34	0.16				0.591111	0.963768	266	450	128.78	0.286179
P0AFK0	5NJB	B	6	-0.08914	0	0.81376	3	229,251	226,227,228,229,230,231,232,248,249,250,251,252,253,254	372,394,405	369,370,371,372,373,374,375,391,392,393,394,395,396,397,402,403,404,405,406,407,408	229,251	372,394,405	22	10	0.0488889	78	54	0.22				0.1	0.226131	45	450	205.2	0.456
P0AFK9	1POY	2	1	-0.75409	1	-0.01834	0	145,244	142,143,144,145,146,147,148,241,242,243,244,245,246,247	137	134,135,136,137,138,139,140	145,244	137	99	2	0.284483	148	36	0.149425	0.393678	0.944828	137				348	99.5	0.28592
P0AFK9	1POY	2	2	0.04882	0	-0.6767	1	81,129	78,79,80,81,82,83,84,126,127,128,129,130,131,132	258	255,256,257,258,259,260,261	81,129	258	48	20	0.137931	89	39	0.212644				0.258621	0.410959	90	348	132.25	0.380029
P0AFK9	1POY	2	3	-1.46739	3	0.05745	0	174,327	171,172,173,174,175,176,177,324,325,326,327,328,329,330	132,133,164	129,130,131,132,133,134,135,130,131,132,133,134,135,136,161,162,163,164,165,166,167	174,327	132,133,164	153	101	0.439655	245	68	0.333333	0.37931	0.758621	132				348	110.406	0.317258
P0AFL3	1V9T	A	1	-0.23564	0	-1.56286	2	56,91	53,54,55,56,57,58,59,88,89,90,91,92,93,94	100,123	97,98,99,100,101,102,103,120,121,122,123,124,125,126	80,115	124,147	35	60	0.184211	85	69	0.494737				0.226316	0.573333	43	190	47.2833	0.24886
P0AFL3	1V9T	A	2	-0.79056	1	0.01325	0	103,125	100,101,102,103,104,105,106,122,123,124,125,126,127,128	89	86,87,88,89,90,91,92	127,149	113	22	9	0.115789	65	37	0.426316	0.594737	0.889764	113				190	29.5556	0.155556
P0AFL6	1U6Z	B	1	0.11922	0	0.77309	1	191,243	188,189,190,191,192,193,194,240,241,242,243,244,245,246	281	278,279,280,281,282,283,284	191,243	281	52	21	0.101365	106	27	0.105263				0.452242	0.859259	232	513	69.5714	0.135617
P0AFM2	1R9L	A	1	0.8633	1	0.14441	0	27,238	24,25,26,27,28,29,30,235,236,237,238,239,240,241	14	11,12,13,14,15,16,17	48,259	35	211	20	0.639394	264	32	0.257576	0.106061	0.729167	35				330	258.3	0.782727
P0AFM2	1R9L	A	2	0.63478	1	0.13492	0	146,186	143,144,145,146,147,148,149,183,184,185,186,187,188,189	133	130,131,132,133,134,135,136	167,207	154	40	2	0.121212	80	43	0.239394	0.466667	0.922156	154				330	42	0.127273
P0AFM2	1R9L	A	3	0.84128	1	-0.73153	1	27,88	24,25,26,27,28,29,30,85,86,87,88,89,90,91	12,237	9,10,11,12,13,14,15,234,235,236,237,238,239,240	48,109	33,258	61	65	0.184848	119	69	0.278788	0.1	0.6875	33	0.218182	0.325792	72	330	143.431	0.434639
P0AFM2	1R9L	A	4	0.60382	1	-0.67818	1	72,139	69,70,71,72,73,74,75,136,137,138,139,140,141,142	65,235	62,63,64,65,66,67,68,232,233,234,235,236,237,238	93,160	86,256	67	1	0.20303	145	49	0.236364	0.260606	0.924731	86	0.224242	0.435294	74	330	67	0.20303
P0AFM2	1R9L	A	5	-0.6708	1	-0.00299	0	186,231	183,184,185,186,187,188,189,228,229,230,231,232,233,234	95	92,93,94,95,96,97,98	207,252	116	45	28	0.136364	88	38	0.209091	0.351515	0.560386	116				330	83.7857	0.253896
P0AFP6	1NMP	F	1	0.81535	1	0	0	55,241	52,53,54,55,56,57,58,238,239,240,241,242,243,244	41	38,39,40,41,42,43,44	55,241	41	186	3	0.753036	232	40	0.238866	0.165992	0.745455	41				247	189.667	0.767881
P0AFP6	1NMP	F	2	0.00645	0	0.93626	1	28,65	25,26,27,28,29,30,31,62,63,64,65,66,67,68	93	90,91,92,93,94,95,96	28,65	93	37	15	0.149798	79	35	0.230769				0.623482	0.846154	154	247	43.6667	0.176788
P0AFP6	1NMP	F	3	-0.09572	0	0.74696	1	155,195	152,153,154,155,156,157,158,192,193,194,195,196,197,198	210	207,208,209,210,211,212,213	155,195	210	40	2	0.161943	87	42	0.246964				0.149798	0.711538	37	247	41.5	0.168016
P0AFQ7	1YIX	A	1	0.60471	1	-0.10526	0	28,220	25,26,27,28,29,30,31,217,218,219,220,221,222,223	7	4,5,6,7,8,9,10	28,220	7	192	3	0.724528	234	39	0.25283	0.0264151	0.25	7				265	192.667	0.727044
P0AFR4	1K7J	A	1	0.01995	0	0.72948	1	66,98	63,64,65,66,67,68,69,95,96,97,98,99,100,101	121	118,119,120,121,122,123,124	66,98	121	32	2	0.15534	75	40	0.330097				0.412621	0.787037	85	206	34	0.165049
P0AFR4	1K7J	A	2	0.61915	1	-0.00497	0	78,138	75,76,77,78,79,80,81,135,136,137,138,139,140,141	68	65,66,67,68,69,70,71	78,138	68	60	2	0.291262	112	33	0.31068	0.330097	0.871795	68				206	60.5	0.293689
P0AFR4	1K7J	A	3	0	0	0.6843	1	6,158	3,4,5,6,7,8,9,155,156,157,158,159,160,161	172	169,170,171,172,173,174,175	6,158	172	152	4	0.737864	186	34	0.262136				0.165049	0.708333	34	206	154	0.747573
P0AFR4	1K7J	A	4	-0.08573	0	-0.68731	1	39,68	36,37,38,39,40,41,42,65,66,67,68,69,70,71	142	139,140,141,142,143,144,145	39,68	142	29	29	0.140777	70	35	0.368932				0.31068	0.463768	64	206	96.931	0.470539
P0AFU8	1I8D	A	1	0	0	-0.70258	1	2,41	-1,0,1,2,3,4,5,38,39,40,41,42,43,44	85	82,83,84,85,86,87,88	2,41	85	39	4	0.183099	89	36	0.295775				0.600939	0.744186	128	213	41.5	0.194836
P0AFU8	1I8D	A	2	0.08244	0	-0.81434	1	97,139	94,95,96,97,98,99,100,136,137,138,139,140,141,142	183	180,181,182,183,184,185,186	97,139	183	42	35	0.197183	95	39	0.29108				0.140845	0.405405	30	213	94.9714	0.445875
P0AFW4	3BMB	A	1	-0.21965	0	0.71074	1	65,106	62,63,64,65,66,67,68,103,104,105,106,107,108,109	119	116,117,118,119,120,121,122	65,106	119	41	2	0.301471	77	33	0.330882				0.125	0.566667	17	136	42	0.308824
P0AFW4	3BMB	A	2	-0.77497	1	0.00584	0	70,122	67,68,69,70,71,72,73,119,120,121,122,123,124,125	62	59,60,61,62,63,64,65	70,122	62	52	2	0.382353	84	30	0.352941	0.455882	0.885714	62				136	52.5	0.386029
P0AFX9	2V42	A	1	-0.6354	3	0.00763	0	101,207	98,99,100,101,102,103,104,204,205,206,207,208,209,210	42,61,71	39,40,41,42,43,44,45,58,59,60,61,62,63,64,68,69,70,71,72,73,74	101,207	42,61,71	106	10	0.333333	163	60	0.27673	0.132075	0.415842	42				318	109.2	0.343396
P0AFY8	1LRR	A	1	-0.01941	0	-0.68224	1	92,138	89,90,91,92,93,94,95,135,136,137,138,139,140,141	146	143,144,145,146,147,148,149	92,138	146	46	3	0.254144	74	28	0.270718				0.19337	0.813953	35	181	47.6667	0.263352
P0AFZ3	1YFN	A	1	-0.68216	1	-0.03685	0	50,91	47,48,49,50,51,52,53,88,89,90,91,92,93,94	31	28,29,30,31,32,33,34	50,91	31	41	2	0.248485	72	35	0.309091	0.187879	0.62	31				165	41.5	0.251515
P0AG11	1AY9	B	1	-0.89985	1	0	0	96,131	93,94,95,96,97,98,99,128,129,130,131,132,133,134	86	83,84,85,86,87,88,89	96,131	86	35	1	0.251799	69	30	0.402878	0.618705	0.895833	86				139	35	0.251799
P0AG11	1AY9	B	2	-0.11115	0	-0.81368	1	74,87	71,72,73,74,75,76,77,84,85,86,87,88,89,90	129	126,127,128,129,130,131,132	74,87	129	13	28	0.0935252	40	27	0.388489				0.0719424	0.192308	10	139	39.8571	0.286742
P0AG16	1ECF	B	1	0	0	-0.71649	1	10,195	7,8,9,10,11,12,13,192,193,194,195,196,197,198	204	201,202,203,204,205,206,207	11,196	205	185	3	0.366337	265	36	0.124752				0.594059	0.970874	300	505	186.667	0.369637
P0AG16	1ECF	B	2	-0.22855	0	-0.73905	1	93,120	90,91,92,93,94,95,96,117,118,119,120,121,122,123	130	127,128,129,130,131,132,133	94,121	131	27	3	0.0534653	76	33	0.10495				0.740594	0.973958	374	505	28.3333	0.0561056
P0AG16	1ECF	B	3	-0.91052	1	0.02028	0	125,485	122,123,124,125,126,127,128,482,483,484,485,486,487,488	102	99,100,101,102,103,104,105	126,486	103	360	1	0.712871	425	40	0.146535	0.20396	0.81746	103				505	360	0.712871
P0AG16	1ECF	B	4	-0.71319	1	-0.17691	0	48,81	45,46,47,48,49,50,51,78,79,80,81,82,83,84	30	27,28,29,30,31,32,33	49,82	31	33	15	0.0653465	100	40	0.132673	0.0613861	0.632653	31				505	71.6	0.141782
P0AG16	1ECF	B	5	-0.69382	1	0.07556	0	204,221	201,202,203,204,205,206,207,218,219,220,221,222,223,224	193	190,191,192,193,194,195,196	205,222	194	17	5	0.0336634	53	33	0.116832	0.384158	0.946341	194				505	29	0.0574257
P0AG16	1ECF	B	6	0.63469	1	0.13732	0	312,363	309,310,311,312,313,314,315,360,361,362,363,364,365,366	299	296,297,298,299,300,301,302	313,364	300	51	5	0.10099	89	33	0.126733	0.594059	0.958466	300				505	60.8	0.120396
P0AG16	1ECF	B	7	0.63928	1	0.08285	0	409,460	406,407,408,409,410,411,412,457,458,459,460,461,462,463	399	396,397,398,399,400,401,402	410,461	400	51	1	0.10099	106	35	0.130693	0.792079	0.97561	400				505	51	0.10099
P0AG30	1PVO	D	1	0.06241	0	0.67757	1	175,267	172,173,174,175,176,177,178,264,265,266,267,268,269,270	316	313,314,315,316,317,318,319	175,267	316	92	1	0.21957	161	42	0.178998				0.245823	0.677632	103	419	92	0.21957
P0AG30	1PVO	D	2	0.67087	1	-0.00757	0	316,341	313,314,315,316,317,318,319,338,339,340,341,342,343,344	174	171,172,173,174,175,176,177	316,341	174	25	1	0.0596659	64	41	0.167064	0.415274	0.550633	174				419	25	0.0596659
P0AG44	6XZ7	N	1	0.15836	0	-0.68091	1	35,100	32,33,34,35,36,37,38,97,98,99,100,101,102,103	111	108,109,110,111,112,113,114	35,100	111	65	2	0.511811	91	32	0.307087				0.125984	0.592593	16	127	65.5	0.515748
P0AG55	6XZ7	G	1	-0.74008	1	0.05021	0	130,165	127,128,129,130,131,132,133,162,163,164,165,166,167,168	87	84,85,86,87,88,89,90	130,165	87	35	1	0.19774	76	33	0.293785	0.491525	0.669231	87				177	35	0.19774
P0AG67	4Q7J	D	1	-0.22325	0	-0.60001	1	135,157	132,133,134,135,136,137,138,154,155,156,157,158,159,160	169	166,167,168,169,170,171,172	135,157	169	22	1	0.0394973	52	31	0.0915619				0.696589	0.97	388	557	22	0.0394973
P0AG74	2H8E	A	1	0.69621	1	0	0	87,114	84,85,86,87,88,89,90,111,112,113,114,115,116,117	62	59,60,61,62,63,64,65	87,114	62	27	5	0.225	69	32	0.65	0.516667	0.712644	62				120	31.8	0.265
P0AG80	4AQ4	A	1	0.76961	1	-1.24416	1	16,257	13,14,15,16,17,18,19,254,255,256,257,258,259,260	8,283	5,6,7,8,9,10,11,280,281,282,283,284,285,286	39,280	31,306	241	20	0.550228	353	72	0.23516	0.0707763	0.794872	31	0.30137	0.835443	132	438	169.5	0.386986
P0AG80	4AQ4	A	2	0.67156	1	-0.02744	0	32,296	29,30,31,32,33,34,35,293,294,295,296,297,298,299	8	5,6,7,8,9,10,11	55,319	31	264	26	0.60274	352	32	0.143836	0.0707763	0.563636	31				438	284.5	0.649543
P0AG80	4AQ4	A	3	0.14812	0	-0.76999	1	73,105	70,71,72,73,74,75,76,102,103,104,105,106,107,108	114	111,112,113,114,115,116,117	96,128	137	32	6	0.0730594	68	33	0.134703				0.687215	0.970968	301	438	35.5	0.0810502
P0AG80	4AQ4	A	4	-0.08897	0	-1.80321	2	104,193	101,102,103,104,105,106,107,190,191,192,193,194,195,196	281,363	278,279,280,281,282,283,284,360,361,362,363,364,365,366	127,216	304,386	89	1	0.203196	193	61	0.210046				0.118721	0.234234	52	438	89	0.203196
P0AG80	4AQ4	A	5	-1.41711	3	-0.00371	0	176,365	173,174,175,176,177,178,179,362,363,364,365,366,367,368	117,124,168	114,115,116,117,118,119,120,121,122,123,124,125,126,127,165,166,167,168,169,170,171	199,388	140,147,191	189	131	0.431507	293	101	0.333333	0.319635	0.703518	140				438	139.374	0.318206
P0AG80	4AQ4	A	6	-1.75684	4	0.15772	0	190,360	187,188,189,190,191,192,193,357,358,359,360,361,362,363	117,122,166,176	114,115,116,117,118,119,120,119,120,121,122,123,124,125,163,164,165,166,167,168,169,173,174,175,176,177,178,179	213,383	140,145,189,199	170	20	0.388128	288	116	0.340183	0.319635	0.657277	140				438	175.65	0.401027
P0AG82	1IXH	A	1	0.66035	1	0.12984	0	145,193	142,143,144,145,146,147,148,190,191,192,193,194,195,196	133	130,131,132,133,134,135,136	170,218	158	48	3	0.138728	100	38	0.245665	0.456647	0.929412	158				346	50.3333	0.145472
P0AG82	1IXH	A	2	-0.08388	0	0.61145	1	212,243	209,210,211,212,213,214,215,240,241,242,243,244,245,246	249	246,247,248,249,250,251,252	237,268	274	31	8	0.0895954	70	36	0.150289				0.208092	0.923077	72	346	85.875	0.248194
P0AG82	1IXH	A	3	0.44219	0	-0.89865	1	19,75	16,17,18,19,20,21,22,72,73,74,75,76,77,78	257	254,255,256,257,258,259,260	44,100	282	56	33	0.16185	113	41	0.225434				0.184971	0.260163	64	346	114.394	0.330618
P0AG82	1IXH	A	4	-0.85337	1	0.11988	0	255,296	252,253,254,255,256,257,258,293,294,295,296,297,298,299	74	71,72,73,74,75,76,77	280,321	99	41	40	0.118497	94	38	0.205202	0.286127	0.353571	99				346	91.85	0.265462
P0AGD3	1ISA	A	1	-0.60891	1	-0.05712	0	133,152	130,131,132,133,134,135,136,149,150,151,152,153,154,155	126	123,124,125,126,127,128,129	134,153	127	19	1	0.0984456	56	34	0.238342	0.658031	0.947761	127				193	19	0.0984456
P0AGD3	1ISA	A	2	-0.07058	0	-0.64262	1	79,153	76,77,78,79,80,81,82,150,151,152,153,154,155,156	181	178,179,180,181,182,183,184	80,154	182	74	31	0.38342	113	28	0.326425				0.0569948	0.282051	11	193	115.29	0.597359
P0AGD7	4C7O	A	1	-0.0344	0	0.71041	1	86,259	83,84,85,86,87,88,89,256,257,258,259,260,261,262	269	266,267,268,269,270,271,272	86,259	269	173	12	0.381898	216	32	0.154525				0.406181	0.948454	184	453	202	0.445916
P0AGD7	4C7O	A	2	0.056	0	0.83707	1	102,176	99,100,101,102,103,104,105,173,174,175,176,177,178,179	189	186,187,188,189,190,191,192	102,176	189	74	4	0.163355	120	41	0.152318				0.582781	0.953069	264	453	77.25	0.17053
P0AGD7	4C7O	A	3	0.75379	1	0.20498	0	120,218	117,118,119,120,121,122,123,215,216,217,218,219,220,221	104	101,102,103,104,105,106,107	120,218	104	98	22	0.216336	136	43	0.18543	0.229581	0.866667	104				453	144.864	0.319787
P0AGD7	4C7O	A	4	-0.05566	0	0.68365	3	43,227	40,41,42,43,44,45,46,224,225,226,227,228,229,230	245,259,269	242,243,244,245,246,247,248,256,257,258,259,260,261,262,266,267,268,269,270,271,272	43,227	245,259,269	184	7	0.406181	255	74	0.192053				0.406181	0.814159	184	453	184.286	0.406812
P0AGD7	4C7O	A	5	1.05783	3	-0.00696	0	155,279	152,153,154,155,156,157,158,276,277,278,279,280,281,282	104,118,134	101,102,103,104,105,106,107,115,116,117,118,119,120,121,131,132,133,134,135,136,137	155,279	104,118,134	124	3	0.273731	193	93	0.236203	0.229581	0.670968	104				453	98	0.216336
P0AGE0	1QVC	A	1	-0.23962	0	-0.75573	1	60,84	57,58,59,60,61,62,63,81,82,83,84,85,86,87	101	98,99,100,101,102,103,104	61,85	102	24	1	0.134831	62	29	0.286517				0.426966	0.817204	76	178	24	0.134831
P0AGE9	1JKJ	A	1	-0.0641	0	0.96501	1	141,158	138,139,140,141,142,143,144,155,156,157,158,159,160,161	170	167,168,169,170,171,172,173	142,159	171	17	27	0.0588235	61	32	0.200692				0.408304	0.907692	118	289	77.9259	0.26964
P0AGE9	1JKJ	A	2	0.80765	1	0.24342	0	23,71	20,21,22,23,24,25,26,68,69,70,71,72,73,74	10	7,8,9,10,11,12,13	24,72	11	48	19	0.16609	89	35	0.245675	0.0380623	0.458333	11				289	94.7895	0.327991
P0AGF4	4GC0	A	1	0.98852	1	-0.44541	0	118,192	115,116,117,118,119,120,121,189,190,191,192,193,194,195	27	24,25,26,27,28,29,30	118,192	27	74	6	0.150713	174	35	0.14053	0.0549898	0.228814	27				491	77.6667	0.158181
P0AGF4	4GC0	A	2	-0.04949	0	0.73761	1	296,356	293,294,295,296,297,298,299,353,354,355,356,357,358,359	382	379,380,381,382,383,384,385	296,356	382	60	3	0.1222	120	36	0.148676				0.221996	0.807407	109	491	62	0.126273
P0AGF4	4GC0	A	3	-0.10626	0	0.65583	1	60,126	57,58,59,60,61,62,63,123,124,125,126,127,128,129	135	132,133,134,135,136,137,138	60,126	135	66	15	0.13442	144	36	0.136456				0.725051	0.975342	356	491	77.9333	0.158724
P0AGF4	4GC0	A	4	0.85476	1	-7e-05	0	394,459	391,392,393,394,395,396,397,456,457,458,459,460,461,462	287	284,285,286,287,288,289,290	394,459	287	65	60	0.132383	147	30	0.14053	0.584521	0.728426	287				491	97.6333	0.198846
P0AGF4	4GC0	A	5	0.69857	1	1.05312	1	65,298	62,63,64,65,66,67,68,295,296,297,298,299,300,301	23,402	20,21,22,23,24,25,26,399,400,401,402,403,404,405	65,298	23,402	233	127	0.474542	340	71	0.246436	0.0468432	0.353846	23	0.181263	0.46114	89	491	179.134	0.364835
P0AGG2	1C8U	A	1	0	0	-0.65228	5	5,184	2,3,4,5,6,7,8,181,182,183,184,185,186,187	200,235,246,264,274	197,198,199,200,201,202,203,232,233,234,235,236,237,238,243,244,245,246,247,248,249,261,262,263,264,265,266,267,271,272,273,274,275,276,277	5,184	200,235,246,264,274	179	2	0.625874	237	95	0.416084				0.041958	0.117647	12	286	181	0.632867
P0AGG8	5NJ9	A	1	-0.60917	1	-0.32412	0	39,164	36,37,38,39,40,41,42,161,162,163,164,165,166,167	30	27,28,29,30,31,32,33	39,164	30	125	1	0.259875	205	32	0.178794	0.0623701	0.769231	30				481	125	0.259875
P0AGG8	5NJ9	A	2	-0.74176	1	-0.09492	0	320,367	317,318,319,320,321,322,323,364,365,366,367,368,369,370	298	295,296,297,298,299,300,301	320,367	298	47	2	0.0977131	116	37	0.147609	0.619543	0.93125	298				481	48	0.0997921
P0AGG8	5NJ9	A	3	-0.29044	0	0.72677	7	174,336	171,172,173,174,175,176,177,333,334,335,336,337,338,339	348,364,389,409,422,451,463	345,346,347,348,349,350,351,361,362,363,364,365,366,367,386,387,388,389,390,391,392,406,407,408,409,410,411,412,419,420,421,422,423,424,425,448,449,450,451,452,453,454,460,461,462,463,464,465,466	174,336	348,364,389,409,422,451,463	162	11	0.336798	313	141	0.380457				0.037422	0.124138	18	481	176.818	0.367605
P0AGG8	5NJ9	A	4	0.015	0	0.84743	3	237,408	234,235,236,237,238,239,240,405,406,407,408,409,410,411	422,441,469	419,420,421,422,423,424,425,438,439,440,441,442,443,444,466,467,468,469,470,471,472	237,408	422,441,469	171	7	0.355509	280	84	0.241164				0.024948	0.164384	12	481	175.143	0.364122
P0AGG8	5NJ9	A	5	0.93554	1	-1.48609	2	362,454	359,360,361,362,363,364,365,451,452,453,454,455,456,457	251,467,469	248,249,250,251,252,253,254,464,465,466,467,468,469,470,466,467,468,469,470,471,472	362,454	251,467,469	92	160	0.191268	179	72	0.237006	0.52183	0.69337	251	0.024948	0.444444	12	481	135.275	0.281237
P0AGJ7	4JAL	A	1	-0.00682	0	0.9632	1	76,89	73,74,75,76,77,78,79,86,87,88,89,90,91,92	119	116,117,118,119,120,121,122	76,89	119	13	94	0.0828025	39	25	0.324841				0.242038	0.558824	38	157	53.1383	0.33846
P0AGJ9	6HB5	B	1	0.72042	1	0.09574	0	84,200	81,82,83,84,85,86,87,197,198,199,200,201,202,203	73	70,71,72,73,74,75,76	84,200	73	116	18	0.273585	182	38	0.191038	0.17217	0.869048	73				424	144.5	0.340802
P0AGJ9	6HB5	B	2	0.01453	0	0.66331	1	20,202	17,18,19,20,21,22,23,199,200,201,202,203,204,205	222	219,220,221,222,223,224,225	20,202	222	182	4	0.429245	221	36	0.134434				0.476415	0.90991	202	424	184.5	0.435142
P0AGJ9	6HB5	B	3	0.48035	0	-0.74212	1	84,155	81,82,83,84,85,86,87,152,153,154,155,156,157,158	175	172,173,174,175,176,177,178	84,155	175	71	10	0.167453	121	29	0.127358				0.587264	0.925651	249	424	73.7	0.173821
P0AGK4	1LN4	A	1	0	0	-0.60732	1	8,73	5,6,7,8,9,10,11,70,71,72,73,74,75,76	83	80,81,82,83,84,85,86	8,73	83	65	4	0.670103	90	34	0.56701				0.14433	0.583333	14	97	70	0.721649
P0AGL2	2UYJ	B	1	0.65893	1	0	0	87,119	84,85,86,87,88,89,90,116,117,118,119,120,121,122	77	74,75,76,77,78,79,80	87,119	77	32	1	0.248062	63	32	0.48062	0.596899	0.885057	77				129	32	0.248062
P0AGL7	4E8B	A	1	0.16831	0	0.84088	1	23,133	20,21,22,23,24,25,26,130,131,132,133,134,135,136	144	141,142,143,144,145,146,147	23,133	144	110	2	0.452675	178	29	0.271605				0.407407	0.9	99	243	119.5	0.49177
P0AGL7	4E8B	A	2	1.11834	1	-0.06157	0	102,229	99,100,101,102,103,104,105,226,227,228,229,230,231,232	82	79,80,81,82,83,84,85	102,229	82	127	16	0.522634	173	35	0.26749	0.337449	0.803922	82				243	131.75	0.542181
P0AGL7	4E8B	A	3	1.14785	1	-0.07928	0	196,224	193,194,195,196,197,198,199,221,222,223,224,225,226,227	171	168,169,170,171,172,173,174	196,224	171	28	28	0.115226	56	23	0.238683	0.703704	0.872449	171				243	43.4286	0.178718
P0AGL7	4E8B	A	4	0.01012	0	-0.62409	1	17,55	14,15,16,17,18,19,20,52,53,54,55,56,57,58	64	61,62,63,64,65,66,67	17,55	64	38	1	0.156379	74	33	0.185185				0.736626	0.952128	179	243	38	0.156379
P0AGL7	4E8B	A	5	1.10175	1	0.98913	1	91,196	88,89,90,91,92,93,94,193,194,195,196,197,198,199	82,215	79,80,81,82,83,84,85,212,213,214,215,216,217,218	91,196	82,215	105	69	0.432099	162	63	0.374486	0.337449	0.901099	82	0.115226	0.595745	28	243	67.0435	0.275899
P0AGM7	3QE7	A	1	0.21346	0	0.63808	1	29,326	26,27,28,29,30,31,32,323,324,325,326,327,328,329	341	338,339,340,341,342,343,344	29,326	341	297	1	0.692308	361	30	0.179487				0.205128	0.854369	88	429	297	0.692308
P0AGM7	3QE7	A	2	0	0	0.76244	1	8,63	5,6,7,8,9,10,11,60,61,62,63,64,65,66	306	303,304,305,306,307,308,309	8,63	306	55	3	0.128205	124	35	0.130536				0.286713	0.336066	123	429	56.3333	0.131313
P0AGM7	3QE7	A	3	0.14307	0	-0.88116	1	180,297	177,178,179,180,181,182,183,294,295,296,297,298,299,300	322	319,320,321,322,323,324,325	180,297	322	117	2	0.272727	199	30	0.167832				0.249417	0.810606	107	429	117.5	0.273893
P0AGM7	3QE7	A	4	-0.73853	1	0.09583	0	45,281	42,43,44,45,46,47,48,278,279,280,281,282,283,284	33	30,31,32,33,34,35,36	45,281	33	236	5	0.550117	319	35	0.170163	0.0769231	0.733333	33				429	237.2	0.552914
P0AGM7	3QE7	A	5	1.44612	2	-0.0697	0	237,392	234,235,236,237,238,239,240,389,390,391,392,393,394,395	27,129	24,25,26,27,28,29,30,126,127,128,129,130,131,132	237,392	27,129	155	5	0.361305	292	65	0.237762	0.0629371	0.113924	27				429	74	0.172494
P0AGM7	3QE7	A	6	-0.68629	1	0.93044	3	45,216	42,43,44,45,46,47,48,213,214,215,216,217,218,219	32,240,319,340	29,30,31,32,33,34,35,237,238,239,240,241,242,243,316,317,318,319,320,321,322,337,338,339,340,341,342,343	45,216	32,240,319,340	171	31	0.398601	296	100	0.275058	0.0745921	0.711111	32	0.207459	0.41784	89	429	128.548	0.299647
P0AGM7	3QE7	A	7	-0.21485	0	-0.65908	3	66,253	63,64,65,66,67,68,69,250,251,252,253,254,255,256	286,323,337	283,284,285,286,287,288,289,320,321,322,323,324,325,326,334,335,336,337,338,339,340	66,253	286,323,337	187	6	0.435897	295	98	0.319347				0.214452	0.522727	92	429	208.5	0.486014
P0AGM7	3QE7	A	8	-0.6724	3	1.00007	3	91,219	88,89,90,91,92,93,94,216,217,218,219,220,221,222	33,43,72,240,323,337	30,31,32,33,34,35,36,40,41,42,43,44,45,46,69,70,71,72,73,74,75,237,238,239,240,241,242,243,320,321,322,323,324,325,326,334,335,336,337,338,339,340	91,219	33,43,72,240,323,337	128	23	0.298368	225	124	0.361305	0.0769231	0.362637	33	0.214452	0.438095	92	429	135.826	0.316611
P0AGM7	3QE7	A	9	-0.65979	3	0.18135	0	91,278	88,89,90,91,92,93,94,275,276,277,278,279,280,281	32,43,71	29,30,31,32,33,34,35,40,41,42,43,44,45,46,68,69,70,71,72,73,74	91,278	32,43,71	187	3	0.435897	278	73	0.261072	0.0745921	0.351648	32				429	190.333	0.443667
P0AGM7	3QE7	A	10	0.9473	3	-0.20648	0	216,317	213,214,215,216,217,218,219,314,315,316,317,318,319,320	47,69,94	44,45,46,47,48,49,50,66,67,68,69,70,71,72,91,92,93,94,95,96,97	216,317	47,69,94	101	112	0.235431	195	97	0.263403	0.109557	0.217593	47				429	180.027	0.419643
P0C066	4C5F	A	1	-0.09631	0	-0.67429	1	56,166	53,54,55,56,57,58,59,163,164,165,166,167,168,169	175	172,173,174,175,176,177,178	56,166	175	110	1	0.306407	160	32	0.144847				0.512535	0.953368	184	359	110	0.306407
P0C066	4C5F	A	2	-0.62035	1	-0.09587	0	118,223	115,116,117,118,119,120,121,220,221,222,223,224,225,226	109	106,107,108,109,110,111,112	118,223	109	105	2	0.292479	178	32	0.225627	0.303621	0.923729	109				359	105.5	0.293872
P0C066	4C5F	A	3	-0.13018	0	-0.70666	1	203,249	200,201,202,203,204,205,206,246,247,248,249,250,251,252	271	268,269,270,271,272,273,274	203,249	271	46	1	0.128134	99	30	0.142061				0.245125	0.8	88	359	46	0.128134
P0C0K3	1ZYL	A	1	-0.16909	0	-0.72046	1	25,90	22,23,24,25,26,27,28,87,88,89,90,91,92,93	105	102,103,104,105,106,107,108	25,90	105	65	4	0.198171	108	31	0.176829				0.679878	0.936975	223	328	69.75	0.212652
P0C0R7	1EJ0	A	1	-0.11692	0	-0.63332	1	46,188	43,44,45,46,47,48,49,185,186,187,188,189,190,191	202	199,200,201,202,203,204,205	46,188	202	142	10	0.679426	167	36	0.272727				0.0334928	0.333333	7	209	150.2	0.71866
P0C0R7	1EJ0	A	2	0.63266	1	0.14591	0	69,122	66,67,68,69,70,71,72,119,120,121,122,123,124,125	55	52,53,54,55,56,57,58	69,122	55	53	6	0.253589	88	36	0.315789	0.263158	0.797101	55				209	69.8333	0.334131
P0C0S1	6RLD	G	1	-0.98797	1	0	0	232,269	229,230,231,232,233,234,235,266,267,268,269,270,271,272	191	188,189,190,191,192,193,194	232,269	191	37	5	0.129371	79	23	0.146853	0.667832	0.823276	191				286	39	0.136364
P0C0S1	6RLD	G	2	0.01221	0	-0.6989	1	183,216	180,181,182,183,184,185,186,213,214,215,216,217,218,219	240	237,238,239,240,241,242,243	183,216	240	33	4	0.115385	68	34	0.157343				0.160839	0.657143	46	286	35.25	0.123252
P0C0U4	4IWX	A	1	0.04643	0	-0.98065	1	99,146	96,97,98,99,100,101,102,143,144,145,146,147,148,149	177	174,175,176,177,178,179,180	99,146	177	47	6	0.156667	91	34	0.21				0.41	0.798701	123	300	63.6667	0.212222
P0C0U4	4IWX	A	2	-0.86237	1	-0.02989	0	153,180	150,151,152,153,154,155,156,177,178,179,180,181,182,183	138	135,136,137,138,139,140,141	153,180	138	27	4	0.09	57	33	0.176667	0.46	0.901961	138				300	50.5	0.168333
P0C0U4	4IWX	A	3	0.73236	1	0.10169	0	201,270	198,199,200,201,202,203,204,267,268,269,270,271,272,273	188	185,186,187,188,189,190,191	201,270	188	69	12	0.23	118	36	0.21	0.626667	0.935323	188				300	75.0833	0.250278
P0C960	2Y8P	A	1	-0.16732	0	-0.74518	1	50,95	47,48,49,50,51,52,53,92,93,94,95,96,97,98	118	115,116,117,118,119,120,121	50,95	118	45	2	0.221675	93	29	0.241379				0.418719	0.787037	85	203	45.5	0.224138
P0CB39	6A83	A	1	0.01878	0	0.63641	3	238,376	235,236,237,238,239,240,241,373,374,375,376,377,378,379	387,459,490	384,385,386,387,388,389,390,456,457,458,459,460,461,462,487,488,489,490,491,492,493	238,376	387,459,490	138	1	0.239168	239	87	0.188908				0.15078	0.432836	87	577	138	0.239168
P0CB39	6A83	A	2	0.01193	0	-0.64934	1	242,456	239,240,241,242,243,244,245,453,454,455,456,457,458,459	490	487,488,489,490,491,492,493	242,456	490	214	17	0.370884	285	43	0.131716				0.15078	0.719008	87	577	216.882	0.375879
P0CB39	6A83	A	3	-0.86053	1	-0.12095	0	487,553	484,485,486,487,488,489,490,550,551,552,553,554,555,556	282	279,280,281,282,283,284,285	487,553	282	66	28	0.114385	132	38	0.138648	0.488735	0.579055	282				577	84.9286	0.14719
P0CB39	6A83	A	4	0.99787	1	-1.08078	1	251,466	248,249,250,251,252,253,254,463,464,465,466,467,468,469	244,490	241,242,243,244,245,246,247,487,488,489,490,491,492,493	251,466	244,490	215	149	0.372617	289	63	0.171577	0.422877	0.972112	244	0.15078	0.783784	87	577	186.779	0.323706
P0CB39	6A83	A	5	0.71653	1	-0.02605	0	384,524	381,382,383,384,385,386,387,521,522,523,524,525,526,527	242	239,240,241,242,243,244,245	384,524	242	140	27	0.242634	245	33	0.133449	0.419411	0.630208	242				577	204.222	0.353938
P0CB39	6A83	A	6	0.87653	1	0.11108	0	340,388	337,338,339,340,341,342,343,385,386,387,388,389,390,391	326	323,324,325,326,327,328,329	340,388	326	48	1	0.0831889	96	41	0.126516	0.564991	0.958824	326				577	48	0.0831889
P0CB39	6A83	A	7	0.77815	1	-0.8189	3	261,407	258,259,260,261,262,263,264,404,405,406,407,408,409,410	243,433,459,490	240,241,242,243,244,245,246,430,431,432,433,434,435,436,456,457,458,459,460,461,462,487,488,489,490,491,492,493	261,407	243,433,459,490	146	10	0.253033	239	99	0.209705	0.421144	0.931034	243	0.15078	0.511765	87	577	151.7	0.262912
P0CE47	5JBQ	A	1	-0.91372	1	0	0	359,392	356,357,358,359,360,361,362,389,390,391,392,393,394,395	304	301,302,303,304,305,306,307	360,393	305	33	1	0.0837563	82	37	0.134518	0.774112	0.847222	305				394	33	0.0837563
P0CE47	5JBQ	A	2	-0.80014	1	-0.03209	0	252,295	249,250,251,252,253,254,255,292,293,294,295,296,297,298	242	239,240,241,242,243,244,245	253,296	243	43	2	0.109137	93	34	0.129442	0.616751	0.960474	243				394	46.5	0.11802
P0CE47	5JBQ	A	3	0.0413	0	-0.62566	1	303,342	300,301,302,303,304,305,306,339,340,341,342,343,344,345	359	356,357,358,359,360,361,362	304,343	360	39	7	0.0989848	94	29	0.149746				0.0862944	0.666667	34	394	101.571	0.257796
P0CE47	5JBQ	A	4	0.92891	1	-0.02099	0	69,102	66,67,68,69,70,71,72,99,100,101,102,103,104,105	14	11,12,13,14,15,16,17	70,103	15	33	44	0.0837563	95	34	0.185279	0.0380711	0.214286	15				394	128.75	0.326777
P0CE48	6EZE	A	1	-0.67187	1	-0.08047	0	250,300	247,248,249,250,251,252,253,297,298,299,300,301,302,303	243	240,241,242,243,244,245,246	251,301	244	50	1	0.126904	101	35	0.147208	0.619289	0.972112	244				394	50	0.126904
P0CE48	6EZE	A	2	-0.92091	1	0	0	359,392	356,357,358,359,360,361,362,389,390,391,392,393,394,395	304	301,302,303,304,305,306,307	360,393	305	33	1	0.0837563	83	36	0.129442	0.774112	0.847222	305				394	33	0.0837563
P0CE48	6EZE	A	3	0.04067	0	-0.62576	1	303,342	300,301,302,303,304,305,306,339,340,341,342,343,344,345	359	356,357,358,359,360,361,362	304,343	360	39	5	0.0989848	93	28	0.147208				0.0862944	0.666667	34	394	94.4	0.239594
P0CE48	6EZE	A	4	0.61859	1	0.19612	0	27,104	24,25,26,27,28,29,30,101,102,103,104,105,106,107	15	12,13,14,15,16,17,18	28,105	16	77	13	0.195431	134	38	0.205584	0.0406091	0.571429	16				394	131.615	0.334049
P0DTT0	4ZCK	A	1	-0.18484	0	0.60754	1	318,493	315,316,317,318,319,320,321,490,491,492,493,494,495,496	571	568,569,570,571,572,573,574	318,493	571	175	3	0.288303	236	26	0.125206				0.0593081	0.315789	36	607	185	0.304778
P0DTT0	4ZCK	A	2	-0.89334	1	0.1443	0	436,462	433,434,435,436,437,438,439,459,460,461,462,463,464,465	406	403,404,405,406,407,408,409	436,462	406	26	15	0.0428336	74	30	0.0757825	0.668863	0.931193	406				607	48.8667	0.0805052
P0DTT0	4ZCK	A	3	-0.87193	1	-0.09727	0	514,557	511,512,513,514,515,516,517,554,555,556,557,558,559,560	500	497,498,499,500,501,502,503	514,557	500	43	13	0.0708402	84	29	0.0807249	0.823723	0.972763	500				607	52.2308	0.0860474
P10121	2YHS	A	1	0.66245	1	0.11204	0	340,382	337,338,339,340,341,342,343,379,380,381,382,383,384,385	326	323,324,325,326,327,328,329	340,382	326	42	26	0.084507	83	40	0.136821	0.655936	0.958824	326				497	143.538	0.28881
P10121	2YHS	A	2	-0.04126	0	0.75521	1	279,457	276,277,278,279,280,281,282,454,455,456,457,458,459,460	467	464,465,466,467,468,469,470	279,457	467	178	27	0.358149	223	30	0.136821				0.0603622	0.75	30	497	211.704	0.425963
P10121	2YHS	A	3	0.04929	0	0.84274	1	295,368	292,293,294,295,296,297,298,365,366,367,368,369,370,371	381	378,379,380,381,382,383,384	295,368	381	73	5	0.146881	113	46	0.144869				0.2334	0.899225	116	497	77	0.15493
P10151	6GZ2	A	1	-0.77472	1	0.04818	0	258,278	255,256,257,258,259,260,261,275,276,277,278,279,280,281	187	184,185,186,187,188,189,190	258,278	187	20	17	0.0636943	47	36	0.187898	0.595541	0.724806	187				314	72.8235	0.231922
P10151	6GZ2	A	2	0.6018	1	0.12617	0	223,243	220,221,222,223,224,225,226,240,241,242,243,244,245,246	213	210,211,212,213,214,215,216	223,243	213	20	7	0.0636943	43	34	0.152866	0.678344	0.955157	213				314	30.7143	0.0978162
P10378	4IZ6	A	1	-0.67362	1	0.07595	0	72,177	69,70,71,72,73,74,75,174,175,176,177,178,179,180	61	58,59,60,61,62,63,64	72,177	61	105	2	0.195896	156	30	0.126866	0.113806	0.847222	61				536	108.5	0.202425
P10378	4IZ6	A	2	-0.64959	3	-0.08743	0	104,440	101,102,103,104,105,106,107,437,438,439,440,441,442,443	60,78,91	57,58,59,60,61,62,63,75,76,77,78,79,80,81,88,89,90,91,92,93,94	104,440	60,78,91	336	1	0.626866	420	77	0.233209	0.11194	0.576923	60				536	336	0.626866
P10378	4IZ6	A	3	0.71795	1	0.0656	0	89,125	86,87,88,89,90,91,92,122,123,124,125,126,127,128	76	73,74,75,76,77,78,79	89,125	76	36	7	0.0671642	101	35	0.147388	0.141791	0.853933	76				536	71.1429	0.132729
P10378	4IZ6	A	4	0.80329	1	0.18283	0	236,277	233,234,235,236,237,238,239,274,275,276,277,278,279,280	226	223,224,225,226,227,228,229	236,277	226	41	16	0.0764925	99	39	0.156716	0.421642	0.957627	226				536	85.75	0.159981
P10378	4IZ6	A	5	-0.73662	3	0.68068	1	104,234	101,102,103,104,105,106,107,231,232,233,234,235,236,237	61,77,95,243	58,59,60,61,62,63,64,74,75,76,77,78,79,80,92,93,94,95,96,97,98,240,241,242,243,244,245,246	104,234	61,77,95,243	130	15	0.242537	239	111	0.255597	0.113806	0.586538	61	0.546642	0.970199	293	536	127.133	0.237189
P10408	2FSH	A	1	0.69774	1	-0.11576	0	585,619	582,583,584,585,586,587,588,616,617,618,619,620,621,622	427	424,425,426,427,428,429,430	585,619	427	34	1	0.0377358	65	28	0.0677026	0.473918	0.729915	427				901	34	0.0377358
P10408	2FSH	A	2	-0.05785	0	0.81097	1	425,561	422,423,424,425,426,427,428,558,559,560,561,562,563,564	585	582,583,584,585,586,587,588	425,561	585	136	15	0.150943	177	40	0.0743618				0.350721	0.929412	316	901	161.467	0.179208
P10408	2FSH	A	3	0.79095	1	0.017	0	404,639	401,402,403,404,405,406,407,636,637,638,639,640,641,642	394	391,392,393,394,395,396,397	404,639	394	235	5	0.260821	270	30	0.0665927	0.437292	0.975248	394				901	238.2	0.264373
P10408	2FSH	A	4	0.14806	0	0.67391	1	451,494	448,449,450,451,452,453,454,491,492,493,494,495,496,497	502	499,500,501,502,503,504,505	451,494	502	43	2	0.0477248	82	37	0.0743618				0.442841	0.980344	399	901	43.5	0.0482797
P10441	5W8N	A	1	0.96712	1	0.13502	0	215,272	212,213,214,215,216,217,218,269,270,271,272,273,274,275	194	191,192,193,194,195,196,197	215,272	194	57	13	0.149215	100	35	0.172775	0.507853	0.902326	194				382	74.6923	0.19553
P10443	2HNH	A	1	-0.83548	1	-0.2573	0	81,112	78,79,80,81,82,83,84,109,110,111,112,113,114,115	71	68,69,70,71,72,73,74	81,112	71	31	3	0.0267241	86	36	0.0482759	0.0612069	0.876543	71				1160	33	0.0284483
P10443	2HNH	A	2	-0.78778	1	-0.13816	0	512,538	509,510,511,512,513,514,515,535,536,537,538,539,540,541	429	426,427,428,429,430,431,432	512,538	429	26	1	0.0224138	73	40	0.0560345	0.369828	0.837891	429				1160	26	0.0224138
P10443	2HNH	A	3	-0.01685	0	-0.82541	1	561,609	558,559,560,561,562,563,564,606,607,608,609,610,611,612	770	767,768,769,770,771,772,773	561,609	770	48	5	0.0413793	90	32	0.0543103				0.336207	0.707804	390	1160	227.4	0.196034
P10443	2HNH	A	4	-1.06362	1	-0.86463	1	508,529	505,506,507,508,509,510,511,526,527,528,529,530,531,532	429,538	426,427,428,429,430,431,432,535,536,537,538,539,540,541	508,529	429,538	21	2	0.0181034	69	59	0.0698276	0.369828	0.844488	429	0.536207	0.985737	622	1160	59.5	0.0512931
P10443	2HNH	A	5	0.82645	1	-0.02173	0	30,205	27,28,29,30,31,32,33,202,203,204,205,206,207,208	9	6,7,8,9,10,11,12	30,205	9	175	29	0.150862	249	42	0.0646552	0.00775862	0.3	9				1160	195.655	0.168668
P10443	2HNH	A	6	0.02413	0	0.68572	1	811,823	808,809,810,811,812,813,814,820,821,822,823,824,825,826	832	829,830,831,832,833,834,835	811,823	832	12	19	0.0103448	45	35	0.0439655				0.282759	0.973294	328	1160	103.158	0.0889292
P10443	2HNH	A	7	0.04785	0	-0.71418	3	219,436	216,217,218,219,220,221,222,433,434,435,436,437,438,439	506,513,541	503,504,505,506,507,508,509,510,511,512,513,514,515,516,538,539,540,541,542,543,544	219,436	506,513,541	217	16	0.187069	343	69	0.087069				0.533621	0.854972	619	1160	229.688	0.198006
P10902	1KNR	A	1	0.07025	0	-0.8778	1	51,119	48,49,50,51,52,53,54,116,117,118,119,120,121,122	129	126,127,128,129,130,131,132	51,119	129	68	2	0.125926	123	35	0.124074				0.761111	0.976247	411	540	69	0.127778
P10902	1KNR	A	2	-0.72517	1	-0.10302	0	257,351	254,255,256,257,258,259,260,348,349,350,351,352,353,354	246	243,244,245,246,247,248,249	257,351	246	94	7	0.174074	135	37	0.135185	0.455556	0.957198	246				540	100.143	0.18545
P10902	1KNR	A	3	0.68598	1	-0.82521	3	77,240	74,75,76,77,78,79,80,237,238,239,240,241,242,243	36,354,381,393	33,34,35,36,37,38,39,351,352,353,354,355,356,357,378,379,380,381,382,383,384,390,391,392,393,394,395,396	77,240	36,354,381,393	163	90	0.301852	336	129	0.277778	0.0666667	0.467532	36	0.272222	0.49	147	540	259.844	0.481193
P10902	1KNR	A	4	-0.77131	3	-1.00038	1	127,264	124,125,126,127,128,129,130,261,262,263,264,265,266,267	34,52,119,351	31,32,33,34,35,36,37,49,50,51,52,53,54,55,116,117,118,119,120,121,122,348,349,350,351,352,353,354	127,264	34,52,119,351	137	2	0.253704	303	141	0.290741	0.062963	0.267717	34	0.35	0.684783	189	540	137.5	0.25463
P10902	1KNR	A	5	0.75808	1	-0.78884	1	215,244	212,213,214,215,216,217,218,241,242,243,244,245,246,247	206,350	203,204,205,206,207,208,209,347,348,349,350,351,352,353	215,244	206,350	29	11	0.0537037	100	68	0.164815	0.381481	0.95814	206	0.351852	0.641892	190	540	98.8182	0.182997
P10902	1KNR	A	6	0.75363	1	-0.857	1	86,381	83,84,85,86,87,88,89,378,379,380,381,382,383,384	36,391	33,34,35,36,37,38,39,388,389,390,391,392,393,394	86,381	36,391	295	12	0.546296	429	68	0.218519	0.0666667	0.418605	36	0.275926	0.937107	149	540	302.25	0.559722
P10902	1KNR	A	7	-0.16422	0	0.75251	1	249,307	246,247,248,249,250,251,252,304,305,306,307,308,309,310	346	343,344,345,346,347,348,349	249,307	346	58	2	0.107407	101	35	0.107407				0.359259	0.832618	194	540	58.5	0.108333
P10902	1KNR	A	8	0.84748	1	-0.13999	0	23,201	20,21,22,23,24,25,26,198,199,200,201,202,203,204	14	11,12,13,14,15,16,17	23,201	14	178	16	0.32963	273	41	0.144444	0.0259259	0.608696	14				540	350.375	0.648843
P10902	1KNR	A	9	0.7922	1	-0.4299	0	69,123	66,67,68,69,70,71,72,120,121,122,123,124,125,126	54	51,52,53,54,55,56,57	69,123	54	54	9	0.1	110	38	0.144444	0.1	0.782609	54				540	87.3333	0.161728
P10902	1KNR	A	10	-0.73467	3	0.05012	0	350,448	347,348,349,350,351,352,353,445,446,447,448,449,450,451	163,181,224	160,161,162,163,164,165,166,178,179,180,181,182,183,184,221,222,223,224,225,226,227	350,448	163,181,224	98	11	0.181481	214	84	0.261111	0.301852	0.465714	163				540	167.909	0.310943
P10903	4U4T	A	1	-0.13866	0	0.6983	1	77,130	74,75,76,77,78,79,80,127,128,129,130,131,132,133	139	136,137,138,139,140,141,142	77,130	139	53	30	0.114471	137	34	0.144708				0.699784	0.972973	324	463	62.0667	0.134053
P10903	4U4T	A	2	0.60689	1	0.06124	0	157,235	154,155,156,157,158,159,160,232,233,234,235,236,237,238	43	40,41,42,43,44,45,46	157,235	43	78	35	0.168467	147	37	0.155508	0.0928726	0.273885	43				463	111.514	0.240852
P10903	4U4T	A	3	-0.18104	0	0.60668	1	285,338	282,283,284,285,286,287,288,335,336,337,338,339,340,341	357	354,355,356,357,358,359,360	285,338	357	53	15	0.114471	115	30	0.12743				0.228942	0.848	106	463	61.1333	0.132037
P10903	4U4T	A	4	1.04637	1	-0.11394	0	355,425	352,353,354,355,356,357,358,422,423,424,425,426,427,428	266	263,264,265,266,267,268,269	355,425	266	70	34	0.151188	155	36	0.190065	0.574514	0.749296	266				463	119.824	0.258798
P10903	4U4T	A	5	1.33779	1	-0.80381	1	124,198	121,122,123,124,125,126,127,195,196,197,198,199,200,201	51,212	48,49,50,51,52,53,54,209,210,211,212,213,214,215	124,198	51,212	74	13	0.159827	163	73	0.194384	0.110151	0.41129	51	0.542117	0.94717	251	463	99.3846	0.214654
P11071	6K5L	A	1	-0.04843	0	0.66384	1	51,256	48,49,50,51,52,53,54,253,254,255,256,257,258,259	264	261,262,263,264,265,266,267	51,256	264	205	7	0.354671	282	20	0.126298				0.543253	0.975155	314	578	210.429	0.364063
P11071	6K5L	A	2	0.129	0	-1.25704	2	114,402	111,112,113,114,115,116,117,399,400,401,402,403,404,405	410,416	407,408,409,410,411,412,413,413,414,415,416,417,418,419	114,402	410,416	288	58	0.49827	365	48	0.122837				0.280277	0.920455	162	578	94.1379	0.162868
P11349	1Q16	B	1	-1.28091	2	-0.81029	1	56,343	53,54,55,56,57,58,59,340,341,342,343,344,345,346	8,49,349	5,6,7,8,9,10,11,46,47,48,49,50,51,52,346,347,348,349,350,351,352	56,343	8,49,349	287	100	0.560547	384	101	0.236328	0.015625	0.142857	8	0.318359	0.964497	163	512	186.59	0.364434
P11349	1Q16	B	2	-1.14114	2	0.03422	0	57,393	54,55,56,57,58,59,60,390,391,392,393,394,395,396	7,49	4,5,6,7,8,9,10,46,47,48,49,50,51,52	57,393	7,49	336	1	0.65625	419	74	0.224609	0.0136719	0.122807	7				512	336	0.65625
P11349	1Q16	B	3	-0.83215	1	0.63759	1	91,222	88,89,90,91,92,93,94,219,220,221,222,223,224,225	49,232	46,47,48,49,50,51,52,229,230,231,232,233,234,235	91,222	49,232	131	5	0.255859	217	63	0.181641	0.0957031	0.538462	49	0.546875	0.965517	280	512	135.2	0.264062
P11350	3IR7	C	1	0.03517	0	0.78532	1	13,162	10,11,12,13,14,15,16,159,160,161,162,163,164,165	203	200,201,202,203,204,205,206	13,162	203	149	17	0.662222	187	22	0.302222				0.0977778	0.349206	22	225	160.471	0.713203
P11447	1TJ7	A	1	-0.80542	1	-0.02816	0	162,360	159,160,161,162,163,164,165,357,358,359,360,361,362,363	151	148,149,150,151,152,153,154	162,360	151	198	11	0.43326	262	29	0.100656	0.330416	0.932099	151				457	238.818	0.522578
P11454	5JA2	A	1	0.00689	0	-0.61865	1	805,827	802,803,804,805,806,807,808,824,825,826,827,828,829,830	834	831,832,833,834,835,836,837	805,827	834	22	4	0.0170147	59	25	0.0394432				0.354988	0.984979	459	1293	30.5	0.0235886
P11454	5JA2	A	2	-0.61722	1	-0.3397	0	105,370	102,103,104,105,106,107,108,367,368,369,370,371,372,373	29	26,27,28,29,30,31,32	105,370	29	265	3	0.20495	372	36	0.0402166	0.0224285	0.27619	29				1293	267.333	0.206754
P11454	5JA2	A	3	0	0	-1.06838	1	24,62	21,22,23,24,25,26,27,59,60,61,62,63,64,65	136	133,134,135,136,137,138,139	24,62	136	38	4	0.029389	115	32	0.0533643				0.894818	0.939886	1157	1293	40	0.0309358
P11454	5JA2	A	4	0.00454	0	-0.76585	1	204,295	201,202,203,204,205,206,207,292,293,294,295,296,297,298	393	390,391,392,393,394,395,396	204,295	393	91	33	0.070379	189	35	0.062645				0.696056	0.901804	900	1293	161.061	0.124564
P11454	5JA2	A	5	-0.69678	1	0.11107	0	504,591	501,502,503,504,505,506,507,588,589,590,591,592,593,594	491	488,489,490,491,492,493,494	504,591	491	87	4	0.0672854	146	32	0.0549111	0.379737	0.974206	491				1293	90.75	0.0701856
P11454	5JA2	A	6	-0.27784	0	0.60926	1	514,641	511,512,513,514,515,516,517,638,639,640,641,642,643,644	653	650,651,652,653,654,655,656	514,641	653	127	4	0.0982212	234	30	0.0610982				0.494973	0.981595	640	1293	128.5	0.0993813
P11454	5JA2	A	7	0.6109	1	0.14005	0	525,557	522,523,524,525,526,527,528,554,555,556,557,558,559,560	508	505,506,507,508,509,510,511	525,557	508	32	8	0.0247486	94	34	0.0572312	0.392885	0.967619	508				1293	53.375	0.04128
P11454	5JA2	A	8	0.63224	1	0.1845	0	652,689	649,650,651,652,653,654,655,686,687,688,689,690,691,692	639	636,637,638,639,640,641,642	652,689	639	37	14	0.0286156	98	31	0.0502707	0.4942	0.980061	639				1293	75	0.0580046
P11454	5JA2	A	9	-0.00133	0	1.02821	1	1060,1078	1057,1058,1059,1060,1061,1062,1063,1075,1076,1077,1078,1079,1080,1081	1094	1091,1092,1093,1094,1095,1096,1097	1060,1078	1094	18	8	0.0139211	65	38	0.0494973				0.153906	0.925581	199	1293	22.125	0.0171114
P11454	5JA2	A	10	0.72976	1	0.21396	0	1092,1133	1089,1090,1091,1092,1093,1094,1095,1130,1131,1132,1133,1134,1135,1136	1067	1064,1065,1066,1067,1068,1069,1070	1092,1133	1067	41	5	0.0317092	92	30	0.0510441	0.825213	0.977106	1067				1293	51.8	0.0400619
P11454	5JA2	A	11	-0.6926	3	0.53549	0	536,646	533,534,535,536,537,538,539,643,644,645,646,647,648,649	490,509,527	487,488,489,490,491,492,493,506,507,508,509,510,511,512,524,525,526,527,528,529,530	536,646	490,509,527	110	3	0.0850735	217	80	0.0850735	0.378964	0.914179	490				1293	111	0.0858469
P11454	5JA2	A	12	0.05062	0	-0.7957	3	172,285	169,170,171,172,173,174,175,282,283,284,285,286,287,288	295,325,395	292,293,294,295,296,297,298,322,323,324,325,326,327,328,392,393,394,395,396,397,398	172,285	295,325,395	113	43	0.0873937	207	83	0.0928074				0.694509	0.890873	898	1293	98.9767	0.0765481
P11454	5JA2	A	13	-0.8202	3	-0.14438	0	306,420	303,304,305,306,307,308,309,417,418,419,420,421,422,423	255,272,293	252,253,254,255,256,257,258,269,270,271,272,273,274,275,290,291,292,293,294,295,296	306,420	255,272,293	114	16	0.0881671	213	76	0.0812065	0.197216	0.833333	255				1293	145	0.112142
P11875	5YYM	A	1	-0.77425	1	-0.02929	0	193,235	190,191,192,193,194,195,196,232,233,234,235,236,237,238	169	166,167,168,169,170,171,172	193,235	169	42	8	0.0727903	66	32	0.105719	0.292894	0.875648	169				577	47.625	0.082539
P11875	5YYM	A	2	0.88555	3	-0.01148	0	245,391	242,243,244,245,246,247,248,388,389,390,391,392,393,394	120,132,157	117,118,119,120,121,122,123,129,130,131,132,133,134,135,154,155,156,157,158,159,160	245,391	120,132,157	146	13	0.253033	200	61	0.15078	0.207972	0.489796	120				577	175.308	0.303826
P11875	5YYM	A	3	-0.08278	0	0.6218	1	467,530	464,465,466,467,468,469,470,527,528,529,530,531,532,533	552	549,550,551,552,553,554,555	467,530	552	63	7	0.109185	122	33	0.112652				0.0433276	0.531915	25	577	67.5714	0.117108
P11880	1GG4	A	1	0.13332	0	0.66377	1	18,70	15,16,17,18,19,20,21,67,68,69,70,71,72,73	77	74,75,76,77,78,79,80	18,70	77	52	1	0.115044	77	34	0.103982				0.829646	0.981675	375	452	52	0.115044
P11880	1GG4	A	2	0.82488	1	0.14981	0	114,182	111,112,113,114,115,116,117,179,180,181,182,183,184,185	104	101,102,103,104,105,106,107	114,182	104	68	1	0.150442	140	38	0.159292	0.230088	0.912281	104				452	68	0.150442
P11880	1GG4	A	3	-0.09681	0	0.67434	1	100,148	97,98,99,100,101,102,103,145,146,147,148,149,150,151	156	153,154,155,156,157,158,159	100,148	156	48	21	0.106195	111	43	0.150442				0.654867	0.973684	296	452	62.8571	0.139064
P12281	2NQN	B	1	-0.00488	0	0.80387	1	17,286	14,15,16,17,18,19,20,283,284,285,286,287,288,289	296	293,294,295,296,297,298,299	17,286	296	269	1	0.654501	319	37	0.158151				0.279805	0.92	115	411	269	0.654501
P12281	2NQN	B	2	0.70652	1	0.06001	0	213,248	210,211,212,213,214,215,216,245,246,247,248,249,250,251	180	177,178,179,180,181,182,183	213,248	180	35	25	0.0851582	70	40	0.153285	0.437956	0.84507	180				411	96.56	0.234939
P12281	2NQN	B	3	0.01977	0	-0.87828	1	27,41	24,25,26,27,28,29,30,38,39,40,41,42,43,44	173	170,171,172,173,174,175,176	27,41	173	14	2	0.0340633	41	31	0.124088				0.579075	0.643243	238	411	14.5	0.0352798
P12281	2NQN	B	4	-0.84646	1	-0.02177	0	155,322	152,153,154,155,156,157,158,319,320,321,322,323,324,325	38	35,36,37,38,39,40,41	155,322	38	167	6	0.406326	221	34	0.138686	0.0924574	0.245161	38				411	169	0.411192
P12281	2NQN	B	5	-0.70951	1	-0.18221	0	97,114	94,95,96,97,98,99,100,111,112,113,114,115,116,117	60	57,58,59,60,61,62,63	97,114	60	17	18	0.0413625	55	33	0.148418	0.145985	0.618557	60				411	46.8333	0.11395
P12281	2NQN	B	6	0.03309	0	-0.62473	1	330,385	327,328,329,330,331,332,333,382,383,384,385,386,387,388	401	398,399,400,401,402,403,404	330,385	401	55	7	0.13382	88	31	0.138686				0.0243309	0.384615	10	411	164.286	0.399722
P12281	2NQN	B	7	-0.63345	1	-0.09302	0	363,382	360,361,362,363,364,365,366,379,380,381,382,383,384,385	351	348,349,350,351,352,353,354	363,382	351	19	3	0.0462287	47	33	0.131387	0.854015	0.966942	351				411	26	0.0632603
P12282	1JW9	B	1	0.82741	1	-0.06081	0	50,126	47,48,49,50,51,52,53,123,124,125,126,127,128,129	34	31,32,33,34,35,36,37	50,126	34	76	4	0.305221	121	35	0.297189	0.136546	0.68	34				249	80.75	0.324297
P12295	1FLZ	A	1	-0.06925	0	0.96932	1	50,75	47,48,49,50,51,52,53,72,73,74,75,76,77,78	119	116,117,118,119,120,121,122	50,75	119	25	22	0.10917	82	31	0.283843				0.480349	0.714286	110	229	31.6818	0.138349
P12295	1FLZ	A	2	0.76189	1	0.21054	0	92,164	89,90,91,92,93,94,95,161,162,163,164,165,166,167	60	57,58,59,60,61,62,63	92,164	60	72	55	0.31441	163	35	0.331878	0.262009	0.652174	60				229	107.182	0.468043
P12758	1K3F	C	1	0.03552	0	0.87588	1	2090,2136	2087,2088,2089,2090,2091,2092,2093,2133,2134,2135,2136,2137,2138,2139	2214	2211,2212,2213,2214,2215,2216,2217	90,136	214	46	8	0.181818	119	41	0.245059				0.15415	0.333333	39	253	55.25	0.218379
P12758	1K3F	C	2	1.22678	1	-0.0117	0	2169,2223	2166,2167,2168,2169,2170,2171,2172,2220,2221,2222,2223,2224,2225,2226	2096	2093,2094,2095,2096,2097,2098,2099	169,223	96	54	4	0.213439	131	34	0.237154	0.379447	0.568047	96				253	56.25	0.222332
P12758	1K3F	C	3	-0.03143	0	0.90831	1	2017,2054	2014,2015,2016,2017,2018,2019,2020,2051,2052,2053,2054,2055,2056,2057	2063	2060,2061,2062,2063,2064,2065,2066	17,54	63	37	7	0.146245	76	38	0.245059				0.750988	0.954774	190	253	40.1429	0.158667
P12758	1K3F	C	4	0.78683	1	0.07629	0	2034,2092	2031,2032,2033,2034,2035,2036,2037,2089,2090,2091,2092,2093,2094,2095	2023	2020,2021,2022,2023,2024,2025,2026	34,92	23	58	17	0.229249	115	34	0.300395	0.0909091	0.676471	23				253	174.647	0.690305
P12758	1K3F	C	5	0.61231	1	0.02148	0	2117,2158	2114,2115,2116,2117,2118,2119,2120,2155,2156,2157,2158,2159,2160,2161	2110	2107,2108,2109,2110,2111,2112,2113	117,158	110	41	54	0.162055	93	41	0.288538	0.434783	0.940171	110				253	87.0556	0.344093
P12994	1FJJ	A	1	-0.64257	1	-0.25727	0	67,128	64,65,66,67,68,69,70,125,126,127,128,129,130,131	48	45,46,47,48,49,50,51	67,128	48	61	7	0.386076	127	38	0.392405	0.303797	0.716418	48				158	70	0.443038
P12995	1QJ5	B	1	0.00704	0	-0.7571	1	48,389	45,46,47,48,49,50,51,386,387,388,389,390,391,392	396	393,394,395,396,397,398,399	48,389	396	341	3	0.794872	390	30	0.146853				0.0769231	0.825	33	429	342	0.797203
P12995	1QJ5	B	2	-1.09431	1	0.03145	0	283,316	280,281,282,283,284,285,286,313,314,315,316,317,318,319	108	105,106,107,108,109,110,111	283,316	108	33	58	0.0769231	84	31	0.172494	0.251748	0.381625	108				429	104.862	0.244434
P12995	1QJ5	B	3	0.74378	1	0.17221	0	154,209	151,152,153,154,155,156,157,206,207,208,209,210,211,212	138	135,136,137,138,139,140,141	154,209	138	55	1	0.128205	98	30	0.172494	0.321678	0.896104	138				429	55	0.128205
P12995	1QJ5	B	4	0.30897	0	0.7342	1	182,213	179,180,181,182,183,184,185,210,211,212,213,214,215,216	223	220,221,222,223,224,225,226	182,213	223	31	1	0.0722611	78	33	0.125874				0.480186	0.953704	206	429	31	0.0722611
P12995	1QJ5	B	5	-0.05493	0	-0.84473	3	56,251	53,54,55,56,57,58,59,248,249,250,251,252,253,254	272,285,311	269,270,271,272,273,274,275,282,283,284,285,286,287,288,308,309,310,311,312,313,314	56,251	272,285,311	195	19	0.454545	275	81	0.284382				0.275058	0.662921	118	429	178.158	0.415286
P12995	1QJ5	B	6	0.04169	0	-1.16376	2	68,280	65,66,67,68,69,70,71,277,278,279,280,281,282,283	287,316	284,285,286,287,288,289,290,313,314,315,316,317,318,319	68,280	287,316	212	17	0.494172	274	72	0.212121				0.263403	0.758389	113	429	216	0.503497
P12998	1BS0	A	1	-0.01913	0	-0.92446	3	49,207	46,47,48,49,50,51,52,204,205,206,207,208,209,210	232,243,269	229,230,231,232,233,234,235,240,241,242,243,244,245,246,266,267,268,269,270,271,272	49,207	232,243,269	158	3	0.411458	239	82	0.335938				0.299479	0.649718	115	384	159.667	0.415799
P12998	1BS0	A	2	-1.07106	1	0.02182	0	242,272	239,240,241,242,243,244,245,269,270,271,272,273,274,275	104	101,102,103,104,105,106,107	242,272	104	30	31	0.078125	85	33	0.203125	0.270833	0.429752	104				384	78.4839	0.204385
P12998	1BS0	A	3	-0.55414	0	-0.72125	1	180,348	177,178,179,180,181,182,183,345,346,347,348,349,350,351	358	355,356,357,358,359,360,361	180,348	358	168	19	0.4375	279	30	0.169271				0.0677083	0.722222	26	384	303.211	0.789611
P12998	1BS0	A	4	-0.07229	0	-1.35604	2	52,237	49,50,51,52,53,54,55,234,235,236,237,238,239,240	243,272	240,241,242,243,244,245,246,269,270,271,272,273,274,275	52,237	243,272	185	25	0.481771	245	65	0.252604				0.291667	0.761905	112	384	165.92	0.432083
P12998	1BS0	A	5	0.75027	1	0.1352	0	136,173	133,134,135,136,137,138,139,170,171,172,173,174,175,176	126	123,124,125,126,127,128,129	136,173	126	37	6	0.0963542	75	36	0.192708	0.328125	0.926471	126				384	52.8333	0.137587
P13000	1BYI	A	1	0	0	0.61136	1	3,106	0,1,2,3,4,5,6,103,104,105,106,107,108,109	114	111,112,113,114,115,116,117	4,107	115	103	1	0.457778	153	40	0.266667				0.488889	0.932203	110	225	103	0.457778
P13000	1BYI	A	2	0.66951	1	0.17948	0	58,115	55,56,57,58,59,60,61,112,113,114,115,116,117,118	35	32,33,34,35,36,37,38	59,116	36	57	2	0.253333	103	41	0.32	0.16	0.610169	36				225	59	0.262222
P13001	1M33	A	1	0	0	0.80192	1	5,26	2,3,4,5,6,7,8,23,24,25,26,27,28,29	40	37,38,39,40,41,42,43	5,26	40	21	6	0.0820312	70	27	0.25				0.84375	0.93913	216	256	22.6667	0.0885417
P13001	1M33	A	2	0.70373	1	0.20895	0	29,79	26,27,28,29,30,31,32,76,77,78,79,80,81,82	17	14,15,16,17,18,19,20	29,79	17	50	20	0.195312	111	41	0.273438	0.0664062	0.586207	17				256	179.1	0.699609
P13001	1M33	A	3	0.62278	1	0.17895	0	151,206	148,149,150,151,152,153,154,203,204,205,206,207,208,209	105	102,103,104,105,106,107,108	151,206	105	55	23	0.214844	129	40	0.28125	0.410156	0.695364	105				256	82.9565	0.324049
P13009	3BUL	A	1	-0.01088	0	-0.64283	1	923,1048	920,921,922,923,924,925,926,1045,1046,1047,1048,1049,1050,1051	1059	1056,1057,1058,1059,1060,1061,1062	923,1048	1059	125	9	0.101874	209	39	0.0594947				0.136919	0.938547	168	1227	129.444	0.105497
P13009	3BUL	A	2	-0.84439	1	-0.11286	0	959,1123	956,957,958,959,960,961,962,1120,1121,1122,1123,1124,1125,1126	944	941,942,943,944,945,946,947	959,1123	944	164	1	0.133659	266	27	0.0448248	0.769356	0.984359	944				1227	164	0.133659
P13009	3BUL	A	3	-0.84323	1	0	0	1169,1217	1166,1167,1168,1169,1170,1171,1172,1214,1215,1216,1217,1218,1219,1220	1145	1142,1143,1144,1145,1146,1147,1148	1169,1217	1145	48	3	0.0391198	124	32	0.0537897	0.93317	0.97947	1145				1227	49	0.0399348
P13009	3BUL	A	4	0.06721	0	-0.82975	1	1062,1152	1059,1060,1061,1062,1063,1064,1065,1149,1150,1151,1152,1153,1154,1155	1177	1174,1175,1176,1177,1178,1179,1180	1062,1152	1177	90	42	0.0733496	177	40	0.0586797				0.0407498	0.666667	50	1227	131.69	0.107327
P13009	3BUL	A	5	0.13363	0	0.72176	1	722,768	719,720,721,722,723,724,725,765,766,767,768,769,770,771	776	773,774,775,776,777,778,779	722,768	776	46	2	0.0374898	124	27	0.0554197				0.367563	0.982571	451	1227	47.5	0.0387123
P13009	3BUL	A	6	0.92707	1	0.17737	0	763,804	760,761,762,763,764,765,766,801,802,803,804,805,806,807	750	747,748,749,750,751,752,753	763,804	750	41	24	0.0334148	90	41	0.0627547	0.611247	0.982962	750				1227	164.833	0.134338
P13029	1U2L	A	1	-0.60464	1	0	0	488,721	485,486,487,488,489,490,491,718,719,720,721,722,723,724	474	471,472,473,474,475,476,477	488,721	474	233	3	0.320937	271	30	0.0812672	0.652893	0.971311	474				726	234	0.322314
P13029	1U2L	A	2	0.68735	1	0.03177	0	500,571	497,498,499,500,501,502,503,568,569,570,571,572,573,574	492	489,490,491,492,493,494,495	500,571	492	71	13	0.0977961	125	27	0.0730028	0.677686	0.984	492				726	85.4615	0.117716
P13029	1U2L	A	3	0.0121	0	0.72824	1	628,662	625,626,627,628,629,630,631,659,660,661,662,663,664,665	676	673,674,675,676,677,678,679	628,662	676	34	3	0.046832	75	29	0.0743802				0.0688705	0.78125	50	726	59.6667	0.0821855
P13035	2QCU	A	1	-0.39281	0	-1.84777	2	85,259	82,83,84,85,86,87,88,256,257,258,259,260,261,262	267,316	264,265,266,267,268,269,270,313,314,315,316,317,318,319	85,259	267,316	174	46	0.347305	301	63	0.201597				0.369261	0.764463	185	501	169	0.337325
P13035	2QCU	A	2	0.60186	1	-0.17208	0	67,357	64,65,66,67,68,69,70,354,355,356,357,358,359,360	33	30,31,32,33,34,35,36	67,357	33	290	3	0.578842	378	35	0.171657	0.0658683	0.492537	33				501	292.667	0.584165
P13035	2QCU	A	3	0.0389	0	-0.62693	1	86,118	83,84,85,86,87,88,89,115,116,117,118,119,120,121	141	138,139,140,141,142,143,144	86,118	141	32	37	0.0638723	66	36	0.105788				0.718563	0.939948	360	501	44.2432	0.0883099
P13035	2QCU	A	4	-1.23017	3	-1.26887	1	140,244	137,138,139,140,141,142,143,241,242,243,244,245,246,247	31,45,86,316	28,29,30,31,32,33,34,42,43,44,45,46,47,48,83,84,85,86,87,88,89,313,314,315,316,317,318,319	140,244	31,45,86,316	104	22	0.207585	233	126	0.301397	0.0618762	0.221429	31	0.369261	0.719844	185	501	153.773	0.306932
P13035	2QCU	A	5	-1.2544	3	-0.21706	0	263,415	260,261,262,263,264,265,266,412,413,414,415,416,417,418	45,146,231	42,43,44,45,46,47,48,143,144,145,146,147,148,149,228,229,230,231,232,233,234	263,415	45,146,231	152	23	0.303393	253	83	0.247505	0.0898204	0.171103	45				501	119.522	0.238566
P13036	1KMO	A	1	-0.32863	0	-0.75572	1	163,203	160,161,162,163,164,165,166,200,201,202,203,204,205,206	212	209,210,211,212,213,214,215	196,236	245	40	8	0.0516796	139	41	0.0917313				0.683463	0.983271	529	774	35.25	0.0455426
P13482	2JG0	A	1	-0.6118	1	0.056	0	324,445	321,322,323,324,325,326,327,442,443,444,445,446,447,448	314	311,312,313,314,315,316,317	324,445	314	121	1	0.214159	202	33	0.0955752	0.555752	0.969136	314				565	121	0.214159
P14294	2O5C	A	1	-0.09372	0	1.18953	3	148,339	145,146,147,148,149,150,151,336,337,338,339,340,341,342	381,501,521	378,379,380,381,382,383,384,498,499,500,501,502,503,504,518,519,520,521,522,523,524	148,339	381,501,521	191	2	0.292496	369	72	0.159265				0.202144	0.420382	132	653	193.5	0.296325
P14294	2O5C	A	2	-0.80001	1	-0.02834	0	255,485	252,253,254,255,256,257,258,482,483,484,485,486,487,488	226	223,224,225,226,227,228,229	255,485	226	230	2	0.352221	281	38	0.0995406	0.346095	0.886275	226				653	235.5	0.360643
P14294	2O5C	A	3	-0.78628	3	0.00614	0	309,497	306,307,308,309,310,311,312,494,495,496,497,498,499,500	226,237,299	223,224,225,226,227,228,229,234,235,236,237,238,239,240,296,297,298,299,300,301,302	309,497	226,237,299	188	9	0.287902	282	75	0.147014	0.346095	0.731392	226				653	204	0.312404
P14294	2O5C	A	4	0.90576	1	-0.13144	0	351,386	348,349,350,351,352,353,354,383,384,385,386,387,388,389	335	332,333,334,335,336,337,338	351,386	335	35	54	0.0535988	88	30	0.104135	0.513017	0.954416	335				653	51.8148	0.0793489
P14294	2O5C	A	5	0.73675	1	-0.14601	0	522,571	519,520,521,522,523,524,525,568,569,570,571,572,573,574	200	197,198,199,200,201,202,203	522,571	200	49	22	0.0750383	105	34	0.108729	0.306279	0.383142	200				653	59.1818	0.0906307
P14900	2X5O	A	1	0.68662	1	0.38282	0	185,348	182,183,184,185,186,187,188,345,346,347,348,349,350,351	177	174,175,176,177,178,179,180	186,349	178	163	1	0.372146	255	39	0.178082	0.406393	0.956989	178				438	163	0.372146
P14900	2X5O	A	2	-0.0113	0	0.62688	1	314,394	311,312,313,314,315,316,317,391,392,393,394,395,396,397	408	405,406,407,408,409,410,411	315,395	409	80	1	0.182648	130	41	0.16895				0.06621	0.674419	29	438	80	0.182648
P14900	2X5O	A	3	0.7596	1	-0.01836	0	355,412	352,353,354,355,356,357,358,409,410,411,412,413,414,415	341	338,339,340,341,342,343,344	356,413	342	57	4	0.130137	105	41	0.187215	0.780822	0.960674	342				438	61	0.139269
P14900	2X5O	A	4	0.82683	1	0.17212	0	118,177	115,116,117,118,119,120,121,174,175,176,177,178,179,180	108	105,106,107,108,109,110,111	119,178	109	59	39	0.134703	132	39	0.173516	0.248858	0.915966	109				438	158.974	0.362955
P14900	2X5O	A	5	1.29812	2	0.00275	0	376,413	373,374,375,376,377,378,379,410,411,412,413,414,415,416	343,367	340,341,342,343,344,345,346,364,365,366,367,368,369,370	377,414	344,368	37	1	0.0844749	94	53	0.182648	0.785388	0.912467	344				438	37	0.0844749
P14900	2X5O	A	6	0.78626	1	1.02023	1	23,144	20,21,22,23,24,25,26,141,142,143,144,145,146,147	10,154	7,8,9,10,11,12,13,151,152,153,154,155,156,157	24,145	11,155	121	27	0.276256	204	76	0.221461	0.0251142	0.458333	11	0.646119	0.96587	283	438	78.2222	0.17859
P15005	6GCF	A	1	-0.12224	0	-0.69913	1	77,102	74,75,76,77,78,79,80,99,100,101,102,103,104,105	121	118,119,120,121,122,123,124	77,102	121	25	12	0.0544662	65	27	0.117647				0.736383	0.946779	338	459	34.5	0.0751634
P15034	1WL6	A	1	-0.68724	1	0.71898	1	242,387	239,240,241,242,243,244,245,384,385,386,387,388,389,390	233,404	230,231,232,233,234,235,236,401,402,403,404,405,406,407	243,388	234,405	145	13	0.328798	230	74	0.190476	0.530612	0.962963	234	0.0816327	0.679245	36	441	131.538	0.298273
P15034	1WL6	A	2	0.76028	1	0.24013	0	46,133	43,44,45,46,47,48,49,130,131,132,133,134,135,136	27	24,25,26,27,28,29,30	47,134	28	87	24	0.197279	138	36	0.145125	0.0634921	0.595745	28				441	184.917	0.419312
P15042	2OWO	A	1	-0.0924	0	0.74183	1	82,288	79,80,81,82,83,84,85,285,286,287,288,289,290,291	311	308,309,310,311,312,313,314	82,288	311	206	2	0.307004	256	35	0.09538				0.536513	0.939948	360	671	214	0.318927
P15042	2OWO	A	2	0.96037	1	-0.11674	0	304,523	301,302,303,304,305,306,307,520,521,522,523,524,525,526	82	79,80,81,82,83,84,85	304,523	82	219	1	0.326379	272	25	0.0894188	0.122206	0.269737	82				671	219	0.326379
P15042	2OWO	A	3	-0.84014	1	0.1673	0	199,283	196,197,198,199,200,201,202,280,281,282,283,284,285,286	174	171,172,173,174,175,176,177	199,283	174	84	8	0.125186	155	38	0.104322	0.259314	0.874372	174				671	154.5	0.230253
P15042	2OWO	A	4	-0.77896	1	-0.00117	0	259,292	256,257,258,259,260,261,262,289,290,291,292,293,294,295	110	107,108,109,110,111,112,113	259,292	110	33	13	0.0491803	70	31	0.0730253	0.163934	0.42471	110				671	53.6154	0.0799037
P15043	1OYY	A	1	0.07849	0	0.71607	1	67,111	64,65,66,67,68,69,70,108,109,110,111,112,113,114	120	117,118,119,120,121,122,123	67,111	120	44	1	0.0722496	76	43	0.114943				0.802956	0.981928	489	609	44	0.0722496
P15043	1OYY	A	2	0.11162	0	-0.659	1	366,484	363,364,365,366,367,368,369,481,482,483,484,485,486,487	510	507,508,509,510,511,512,513	366,484	510	118	2	0.19376	170	28	0.124795				0.162562	0.792	99	609	118.5	0.194581
P15067	2WSK	A	1	-0.01238	0	-0.74309	1	69,101	66,67,68,69,70,71,72,98,99,100,101,102,103,104	128	125,126,127,128,129,130,131	69,101	128	32	1	0.0487062	91	37	0.0852359				0.805175	0.951439	529	657	32	0.0487062
P15067	2WSK	A	2	-0.86423	1	0.03747	0	218,233	215,216,217,218,219,220,221,230,231,232,233,234,235,236	202	199,200,201,202,203,204,205	218,233	202	15	1	0.0228311	61	36	0.101979	0.307458	0.926606	202				657	15	0.0228311
P15067	2WSK	A	3	0	0	-0.60905	1	4,35	1,2,3,4,5,6,7,32,33,34,35,36,37,38	59	56,57,58,59,60,61,62	4,35	59	31	5	0.0471842	76	34	0.0974125				0.910198	0.961415	598	657	41.6	0.0633181
P15067	2WSK	A	4	-0.75734	1	-0.19164	0	46,73	43,44,45,46,47,48,49,70,71,72,73,74,75,76	35	32,33,34,35,36,37,38	46,73	35	27	4	0.0410959	73	30	0.086758	0.0532725	0.76087	35				657	44.25	0.0673516
P15067	2WSK	A	5	-0.6865	1	-0.02371	0	106,208	103,104,105,106,107,108,109,205,206,207,208,209,210,211	99	96,97,98,99,100,101,102	106,208	99	102	12	0.155251	214	29	0.0943683	0.150685	0.933962	99				657	153.333	0.233384
P15067	2WSK	A	6	-0.03512	0	0.83664	1	136,242	133,134,135,136,137,138,139,239,240,241,242,243,244,245	257	254,255,256,257,258,259,260	136,242	257	106	23	0.161339	186	35	0.109589				0.608828	0.963855	400	657	119.174	0.181391
P15067	2WSK	A	7	0.88122	1	-0.07876	0	191,512	188,189,190,191,192,193,194,509,510,511,512,513,514,515	153	150,151,152,153,154,155,156	191,512	153	321	19	0.488584	437	33	0.112633	0.232877	0.801047	153				657	356.158	0.542097
P15067	2WSK	A	8	0.78893	1	0.01001	0	472,526	469,470,471,472,473,474,475,523,524,525,526,527,528,529	452	449,450,451,452,453,454,455	472,526	452	54	14	0.0821918	130	32	0.086758	0.687976	0.957627	452				657	63.5	0.0966514
P15640	1GSO	A	1	-0.10428	0	-0.71276	1	301,362	298,299,300,301,302,303,304,359,360,361,362,363,364,365	386	383,384,385,386,387,388,389	301,362	386	61	1	0.142191	135	43	0.177156				0.100233	0.641791	43	429	61	0.142191
P15640	1GSO	A	2	0.74678	1	0.05609	0	214,295	211,212,213,214,215,216,217,292,293,294,295,296,297,298	195	192,193,194,195,196,197,198	214,295	195	81	15	0.188811	147	32	0.184149	0.454545	0.911215	195				429	101.933	0.237607
P15723	6OI7	F	1	0	0	-0.65375	1	6,97	3,4,5,6,7,8,9,94,95,96,97,98,99,100	108	105,106,107,108,109,110,111	6,97	108	91	6	0.180198	159	33	0.118812				0.786139	0.973039	397	505	92	0.182178
P15723	6OI7	F	2	-0.03466	0	-0.64891	1	47,450	44,45,46,47,48,49,50,447,448,449,450,451,452,453	484	481,482,483,484,485,486,487	47,450	484	403	1	0.79802	458	25	0.120792				0.0415842	0.381818	21	505	403	0.79802
P15723	6OI7	F	3	0.67662	1	-0.66631	1	196,450	193,194,195,196,197,198,199,447,448,449,450,451,452,453	125,483	122,123,124,125,126,127,128,480,481,482,483,484,485,486	196,450	125,483	254	9	0.50297	343	44	0.136634	0.247525	0.637755	125	0.0435644	0.4	22	505	307.111	0.608141
P15723	6OI7	F	4	-0.0285	0	0.91686	1	182,216	179,180,181,182,183,184,185,213,214,215,216,217,218,219	233	230,231,232,233,234,235,236	182,216	233	34	13	0.0673267	92	34	0.132673				0.538614	0.941176	272	505	47.6923	0.0944402
P15723	6OI7	F	5	0.87761	1	-0.12163	0	156,415	153,154,155,156,157,158,159,412,413,414,415,416,417,418	136	133,134,135,136,137,138,139	156,415	136	259	23	0.512871	355	24	0.112871	0.269307	0.871795	136				505	297.957	0.590013
P15723	6OI7	F	6	0.68768	3	-0.49229	0	237,472	234,235,236,237,238,239,240,469,470,471,472,473,474,475	125,187,210	122,123,124,125,126,127,128,184,185,186,187,188,189,190,207,208,209,210,211,212,213	237,472	125,187,210	235	26	0.465347	323	80	0.233663	0.247525	0.527426	125				505	131.385	0.260168
P15770	1NYT	A	1	0.63989	1	0.22969	0	138,185	135,136,137,138,139,140,141,182,183,184,185,186,187,188	122	119,120,121,122,123,124,125	138,185	122	47	4	0.172794	82	32	0.235294	0.448529	0.884058	122				272	72	0.264706
P15977	4S3P	A	1	-0.28169	0	0.74728	1	19,457	16,17,18,19,20,21,22,454,455,456,457,458,459,460	470	467,468,469,470,471,472,473	19,457	470	438	1	0.631124	521	33	0.092219				0.322767	0.945148	224	694	438	0.631124
P15977	4S3P	A	2	-0.09013	0	1.04284	1	131,482	128,129,130,131,132,133,134,479,480,481,482,483,484,485	491	488,489,490,491,492,493,494	131,482	491	351	16	0.505764	434	33	0.0951009				0.292507	0.957547	203	694	360.25	0.519092
P15977	4S3P	A	3	0.2019	0	0.79252	1	123,426	120,121,122,123,124,125,126,423,424,425,426,427,428,429	443	440,441,442,443,444,445,446	123,426	443	303	20	0.436599	412	32	0.121037				0.361671	0.936567	251	694	356.45	0.513617
P15977	4S3P	A	4	0.94005	1	-0.21491	0	170,637	167,168,169,170,171,172,173,634,635,636,637,638,639,640	147	144,145,146,147,148,149,150	170,637	147	467	13	0.672911	569	34	0.106628	0.211816	0.864706	147				694	496.231	0.71503
P15977	4S3P	A	5	0.68159	1	0.01387	0	569,649	566,567,568,569,570,571,572,646,647,648,649,650,651,652	552	549,550,551,552,553,554,555	569,649	552	80	7	0.115274	150	29	0.0835735	0.795389	0.970123	552				694	85.8571	0.123713
P15977	4S3P	A	6	-0.79516	1	-0.38325	0	198,252	195,196,197,198,199,200,201,249,250,251,252,253,254,255	188	185,186,187,188,189,190,191	198,252	188	54	4	0.0778098	119	35	0.0979827	0.270893	0.949495	188				694	55.5	0.0799712
P15977	4S3P	A	7	-0.1186	0	-0.73542	1	208,284	205,206,207,208,209,210,211,281,282,283,284,285,286,287	348	345,346,347,348,349,350,351	208,284	348	76	20	0.10951	119	29	0.0893372				0.498559	0.843902	346	694	99.5	0.143372
P15977	4S3P	A	8	-0.71117	1	0.13803	0	325,387	322,323,324,325,326,327,328,384,385,386,387,388,389,390	295	292,293,294,295,296,297,298	325,387	295	62	19	0.0893372	143	29	0.0864553	0.425072	0.907692	295				694	67.7895	0.0976794
P15977	4S3P	A	9	-0.73282	1	-0.10884	0	412,459	409,410,411,412,413,414,415,456,457,458,459,460,461,462	399	396,397,398,399,400,401,402	412,459	399	47	7	0.0677233	122	34	0.0778098	0.574928	0.968447	399				694	52.5714	0.0757513
P16384	2ZXU	A	1	0.72215	1	-0.02931	0	213,297	210,211,212,213,214,215,216,294,295,296,297,298,299,300	202	199,200,201,202,203,204,205	213,297	202	84	1	0.265823	123	32	0.170886	0.639241	0.948357	202				316	84	0.265823
P16384	2ZXU	A	2	0.73484	1	0.2041	0	55,217	52,53,54,55,56,57,58,214,215,216,217,218,219,220	41	38,39,40,41,42,43,44	55,217	41	162	9	0.512658	228	37	0.240506	0.129747	0.745455	41				316	181.667	0.574895
P16456	3U0O	B	1	0.09099	0	-2.07251	2	29,276	26,27,28,29,30,31,32,273,274,275,276,277,278,279	298,302	295,296,297,298,299,300,301,299,300,301,302,303,304,305	29,276	298,302	247	65	0.711816	313	58	0.230548				0.129683	0.633803	45	347	104.815	0.302062
P16456	3U0O	B	2	-1.98814	2	0	0	296,346	293,294,295,296,297,298,299,343,344,345,346,347,348,349	174,248	171,172,173,174,175,176,177,245,246,247,248,249,250,251	296,346	174,248	50	57	0.144092	128	58	0.288184	0.501441	0.587838	174				347	82.2105	0.236918
P16456	3U0O	B	3	0.67648	1	-0.03727	0	125,149	122,123,124,125,126,127,128,146,147,148,149,150,151,152	107	104,105,106,107,108,109,110	125,149	107	24	3	0.0691643	61	35	0.213256	0.308357	0.856	107				347	26.3333	0.0758886
P16456	3U0O	B	4	-1.19471	1	-0.02995	0	247,334	244,245,246,247,248,249,250,331,332,333,334,335,336,337	174	171,172,173,174,175,176,177	247,334	174	87	6	0.25072	159	33	0.178674	0.501441	0.704453	174				347	92.6667	0.267051
P16456	3U0O	B	5	-0.03924	0	-0.83475	1	172,223	169,170,171,172,173,174,175,220,221,222,223,224,225,226	308	305,306,307,308,309,310,311	172,223	308	51	9	0.146974	122	35	0.167147				0.112392	0.314516	39	347	72.4444	0.208774
P16456	3U0O	B	6	0.85812	1	-0.99754	1	205,258	202,203,204,205,206,207,208,255,256,257,258,259,260,261	179,304	176,177,178,179,180,181,182,301,302,303,304,305,306,307	205,258	179,304	53	13	0.152738	134	60	0.236311	0.51585	0.873171	179	0.123919	0.483146	43	347	70.6923	0.203724
P16525	4XR0	A	1	-0.23944	0	0.61779	1	39,170	36,37,38,39,40,41,42,167,168,169,170,171,172,173	257	254,255,256,257,258,259,260	39,170	257	131	2	0.423948	193	32	0.252427				0.168285	0.374101	52	309	131	0.423948
P16525	4XR0	A	2	-0.98323	1	0.11372	0	60,276	57,58,59,60,61,62,63,273,274,275,276,277,278,279	38	35,36,37,38,39,40,41	60,276	38	216	14	0.699029	264	37	0.168285	0.122977	0.633333	38				309	223.643	0.723763
P16525	4XR0	A	3	-0.98356	1	0.61869	1	58,172	55,56,57,58,59,60,61,169,170,171,172,173,174,175	39,259	36,37,38,39,40,41,42,256,257,258,259,260,261,262	58,172	39,259	114	16	0.368932	186	62	0.291262	0.126214	0.672414	39	0.161812	0.364964	50	309	126.25	0.408576
P16685	4XB6	E	1	0.06463	0	-0.66585	1	16,83	13,14,15,16,17,18,19,80,81,82,83,84,85,86	94	91,92,93,94,95,96,97	16,83	94	67	6	0.446667	95	32	0.386667				0.373333	0.835821	56	150	69.8333	0.465556
P16686	4XB6	B	1	0.10802	0	-0.69845	1	29,138	26,27,28,29,30,31,32,135,136,137,138,139,140,141	151	148,149,150,151,152,153,154	29,138	151	109	4	0.561856	169	29	0.324742				0.221649	0.767857	43	194	111.5	0.574742
P16687	4XB6	G	1	-0.76617	1	-0.79517	1	120,279	117,118,119,120,121,122,123,276,277,278,279,280,281,282	102,285	99,100,101,102,103,104,105,282,283,284,285,286,287,288	120,279	102,285	159	19	0.449153	222	59	0.214689	0.288136	0.85	102	0.194915	0.92	69	354	117.263	0.331252
P16687	4XB6	G	2	-0.08478	0	-0.67682	1	163,268	160,161,162,163,164,165,166,265,266,267,268,269,270,271	289	286,287,288,289,290,291,292	163,268	289	105	11	0.29661	176	37	0.180791				0.183616	0.755814	65	354	197.091	0.556754
P16687	4XB6	G	3	-0.0952	0	-0.88489	3	155,223	152,153,154,155,156,157,158,220,221,222,223,224,225,226	255,271,289	252,253,254,255,256,257,258,268,269,270,271,272,273,274,286,287,288,289,290,291,292	155,223	255,271,289	68	57	0.19209	118	66	0.265537				0.183616	0.496183	65	354	121.351	0.342799
P16688	4XB6	H	1	0.67104	1	0.16156	0	82,105	79,80,81,82,83,84,85,102,103,104,105,106,107,108	66	63,64,65,66,67,68,69	82,105	66	23	2	0.0818505	65	37	0.227758	0.234875	0.804878	66				281	32.5	0.115658
P16688	4XB6	H	2	-0.6003	1	0.0394	0	182,225	179,180,181,182,183,184,185,222,223,224,225,226,227,228	175	172,173,174,175,176,177,178	182,225	175	43	1	0.153025	109	33	0.192171	0.622776	0.961538	175				281	43	0.153025
P16692	3G1P	B	1	0.67913	1	0.19071	0	81,222	78,79,80,81,82,83,84,219,220,221,222,223,224,225	74	71,72,73,74,75,76,77	81,222	74	141	1	0.559524	184	35	0.349206	0.293651	0.91358	74				252	141	0.559524
P16692	3G1P	B	2	0.84992	1	0.11716	0	200,222	197,198,199,200,201,202,203,219,220,221,222,223,224,225	187	184,185,186,187,188,189,190	200,222	187	22	1	0.0873016	66	38	0.277778	0.742063	0.935	187				252	22	0.0873016
P16692	3G1P	B	3	0.61395	1	0.21303	0	25,228	22,23,24,25,26,27,28,225,226,227,228,229,230,231	10	7,8,9,10,11,12,13	25,228	10	203	5	0.805556	237	32	0.246032	0.0396825	0.4	10				252	205.8	0.816667
P16703	2V03	A	1	0.68077	1	0.02075	0	76,138	73,74,75,76,77,78,79,135,136,137,138,139,140,141	65	62,63,64,65,66,67,68	76,138	65	62	1	0.20462	91	36	0.244224	0.214521	0.855263	65				303	62	0.20462
P16703	2V03	A	2	0.9007	1	0.0041	0	178,278	175,176,177,178,179,180,181,275,276,277,278,279,280,281	170	167,168,169,170,171,172,173	178,278	170	100	1	0.330033	159	38	0.287129	0.561056	0.955056	170				303	100	0.330033
P16703	2V03	A	3	-0.16108	0	0.66531	1	27,263	24,25,26,27,28,29,30,260,261,262,263,264,265,266	278	275,276,277,278,279,280,281	27,263	278	236	10	0.778878	276	42	0.227723				0.0825083	0.625	25	303	242.5	0.80033
P16703	2V03	A	4	0.75791	1	0.01094	0	99,281	96,97,98,99,100,101,102,278,279,280,281,282,283,284	89	86,87,88,89,90,91,92	99,281	89	182	6	0.60066	249	43	0.290429	0.293729	0.89899	89				303	186.333	0.614961
P16703	2V03	A	5	0.66222	1	-0.04619	0	206,232	203,204,205,206,207,208,209,229,230,231,232,233,234,235	199	196,197,198,199,200,201,202	206,232	199	26	10	0.0858086	64	36	0.161716	0.656766	0.966019	199				303	42.9	0.141584
P16869	6E4V	A	1	-0.61746	3	0	0	292,718	289,290,291,292,293,294,295,715,716,717,718,719,720,721	108,129,274	105,106,107,108,109,110,111,126,127,128,129,130,131,132,271,272,273,274,275,276,277	292,718	108,129,274	426	1	0.584362	520	101	0.1893	0.148148	0.369863	108				729	426	0.584362
P16869	6E4V	A	2	-0.76068	1	-0.718	1	138,169	135,136,137,138,139,140,141,166,167,168,169,170,171,172	129,178	126,127,128,129,130,131,132,175,176,177,178,179,180,181	138,169	129,178	31	7	0.042524	102	47	0.115226	0.176955	0.934783	129	0.75583	0.983929	551	729	34.8571	0.047815
P16869	6E4V	A	3	-0.26237	0	-0.87977	1	526,572	523,524,525,526,527,528,529,569,570,571,572,573,574,575	579	576,577,578,579,580,581,582	526,572	579	46	5	0.0631001	110	26	0.048011				0.205761	0.955414	150	729	48.4	0.0663923
P17109	5EJ8	B	1	0.79042	1	0.18843	0	96,413	93,94,95,96,97,98,99,410,411,412,413,414,415,416	14	11,12,13,14,15,16,17	96,413	14	317	10	0.570144	402	28	0.142086	0.0251799	0.145833	14				556	321.5	0.578237
P17109	5EJ8	B	2	0.79895	1	0	0	265,546	262,263,264,265,266,267,268,543,544,545,546,547,548,549	226	223,224,225,226,227,228,229	265,546	226	281	8	0.505396	362	38	0.161871	0.406475	0.85283	226				556	284.75	0.51214
P17109	5EJ8	B	3	0.11536	0	0.78332	1	101,156	98,99,100,101,102,103,104,153,154,155,156,157,158,159	167	164,165,166,167,168,169,170	101,156	167	55	24	0.0989209	109	40	0.152878				0.69964	0.9725	389	556	128.417	0.230965
P17109	5EJ8	B	4	0.66039	1	0.16417	0	41,76	38,39,40,41,42,43,44,73,74,75,76,77,78,79	26	23,24,25,26,27,28,29	41,76	26	35	18	0.0629496	91	39	0.136691	0.0467626	0.634146	26				556	130.111	0.234013
P17109	5EJ8	B	5	0.04515	0	0.73667	1	465,521	462,463,464,465,466,467,468,518,519,520,521,522,523,524	534	531,532,533,534,535,536,537	465,521	534	56	29	0.100719	94	36	0.113309				0.0395683	0.628571	22	556	118.828	0.213719
P17109	5EJ8	B	6	0.61649	1	0.17558	0	397,439	394,395,396,397,398,399,400,436,437,438,439,440,441,442	387	384,385,386,387,388,389,390	397,439	387	42	5	0.0755396	132	37	0.142086	0.696043	0.974811	387				556	112.8	0.202878
P17109	5EJ8	B	7	1.01537	1	0.78285	1	253,388	250,251,252,253,254,255,256,385,386,387,388,389,390,391	224,400	221,222,223,224,225,226,227,397,398,399,400,401,402,403	253,388	224,400	135	97	0.242806	229	71	0.208633	0.402878	0.885375	224	0.280576	0.928571	156	556	118.753	0.213584
P17109	5EJ8	B	8	0.82425	1	1.15668	1	96,228	93,94,95,96,97,98,99,225,226,227,228,229,230,231	6,327	3,4,5,6,7,8,9,324,325,326,327,328,329,330	96,228	6,327	132	63	0.23741	220	65	0.232014	0.0107914	0.0625	6	0.411871	0.698171	229	556	219.381	0.39457
P17109	5EJ8	B	9	0.77993	3	0.60052	1	290,394	287,288,289,290,291,292,293,391,392,393,394,395,396,397	223,261,283,400	220,221,222,223,224,225,226,258,259,260,261,262,263,264,280,281,282,283,284,285,286,397,398,399,400,401,402,403	290,394	223,261,283,400	104	3	0.18705	206	94	0.208633	0.401079	0.768966	223	0.280576	0.962963	156	556	106.333	0.191247
P17109	5EJ8	B	10	0.96041	3	0	0	293,550	290,291,292,293,294,295,296,547,548,549,550,551,552,553	225,261,284	222,223,224,225,226,227,228,258,259,260,261,262,263,264,281,282,283,284,285,286,287	293,550	225,261,284	257	1	0.46223	349	80	0.192446	0.404676	0.767918	225				556	257	0.46223
P17117	1F5V	A	1	-0.7198	1	0	0	81,237	78,79,80,81,82,83,84,234,235,236,237,238,239,240	12	9,10,11,12,13,14,15	81,237	12	156	1	0.65	206	26	0.333333	0.05	0.148148	12				240	156	0.65
P17117	1F5V	A	2	-0.06175	0	-0.72033	1	76,129	73,74,75,76,77,78,79,126,127,128,129,130,131,132	154	151,152,153,154,155,156,157	76,129	154	53	44	0.220833	112	37	0.283333				0.358333	0.774775	86	240	83.8182	0.349242
P17117	1F5V	A	3	-1.7881	2	0	0	151,231	148,149,150,151,152,153,154,228,229,230,231,232,233,234	13,128	10,11,12,13,14,15,16,125,126,127,128,129,130,131	151,231	13,128	80	43	0.333333	129	51	0.358333	0.0541667	0.0860927	13				240	108.86	0.453585
P17169	2J6H	A	1	-0.12685	0	-0.73147	1	90,116	87,88,89,90,91,92,93,113,114,115,116,117,118,119	125	122,123,124,125,126,127,128	91,117	126	26	1	0.0426929	68	36	0.103448				0.793103	0.981707	483	609	26	0.0426929
P17169	2J6H	A	2	-0.6979	1	-0.25322	0	48,80	45,46,47,48,49,50,51,77,78,79,80,81,82,83	29	26,27,28,29,30,31,32	49,81	30	32	17	0.0525452	90	43	0.101806	0.0492611	0.612245	30				609	49.5294	0.0813291
P17169	2J6H	A	3	-0.74771	1	-0.21894	0	187,214	184,185,186,187,188,189,190,211,212,213,214,215,216,217	180	177,178,179,180,181,182,183	188,215	181	27	6	0.044335	86	33	0.108374	0.297209	0.962766	181				609	29.5	0.0484401
P17169	2J6H	A	4	0.7596	1	0	0	357,608	354,355,356,357,358,359,360,605,606,607,608,609,610,611	346	343,344,345,346,347,348,349	358,609	347	251	7	0.412151	337	41	0.119869	0.569787	0.969274	347				609	253.143	0.41567
P17169	2J6H	A	5	0.00804	0	0.91812	1	238,377	235,236,237,238,239,240,241,374,375,376,377,378,379,380	394	391,392,393,394,395,396,397	239,378	395	139	10	0.228243	222	35	0.111658				0.351396	0.926407	214	609	204.6	0.335961
P17169	2J6H	A	6	0.79752	1	0.06309	0	478,519	475,476,477,478,479,480,481,516,517,518,519,520,521,522	469	466,467,468,469,470,471,472	479,520	470	41	27	0.0673235	92	37	0.106732	0.771757	0.981211	470				609	98.6296	0.161953
P17169	2J6H	A	7	0.9252	1	1.10851	1	313,474	310,311,312,313,314,315,316,471,472,473,474,475,476,477	295,576	292,293,294,295,296,297,298,573,574,575,576,577,578,579	314,475	296,577	161	65	0.264368	281	71	0.172414	0.486043	0.942675	296	0.0525452	0.238806	32	609	132.615	0.217759
P17443	1F0K	B	1	-0.01153	0	0.61931	1	164,248	161,162,163,164,165,166,167,245,246,247,248,249,250,251	255	252,253,254,255,256,257,258	163,247	254	84	1	0.23662	117	29	0.169014				0.284507	0.935185	101	355	84	0.23662
P17443	1F0K	B	2	0.87053	1	0.03167	0	202,259	199,200,201,202,203,204,205,256,257,258,259,260,261,262	187	184,185,186,187,188,189,190	201,258	186	57	24	0.160563	96	36	0.216901	0.523944	0.925373	186				355	98.0833	0.276291
P17802	1MUY	A	1	0	0	-0.71266	1	6,145	3,4,5,6,7,8,9,142,143,144,145,146,147,148	180	177,178,179,180,181,182,183	6,145	180	139	10	0.397143	181	33	0.222857				0.485714	0.829268	170	350	154.9	0.442571
P17802	1MUY	A	2	-0.90617	1	0	0	155,220	152,153,154,155,156,157,158,217,218,219,220,221,222,223	144	141,142,143,144,145,146,147	155,220	144	65	13	0.185714	109	35	0.151429	0.411429	0.929032	144				350	67.7692	0.193626
P17846	2GEP	A	1	-0.03607	0	-0.6314	1	357,391	354,355,356,357,358,359,360,388,389,390,391,392,393,394	399	396,397,398,399,400,401,402	357,391	399	34	1	0.0596491	89	37	0.108772				0.3	0.955307	171	570	34	0.0596491
P17846	2GEP	A	2	-0.78503	1	-0.12575	0	396,432	393,394,395,396,397,398,399,429,430,431,432,433,434,435	360	357,358,359,360,361,362,363	396,432	360	36	5	0.0631579	91	33	0.14386	0.631579	0.909091	360				570	56.4	0.0989474
P17854	1SUR	A	1	0.03285	0	0.82588	1	43,169	40,41,42,43,44,45,46,166,167,168,169,170,171,172	177	174,175,176,177,178,179,180	44,170	178	126	17	0.516393	176	35	0.25				0.270492	0.891892	66	244	147.176	0.603182
P17854	1SUR	A	2	0.78573	1	0.0788	0	64,152	61,62,63,64,65,66,67,149,150,151,152,153,154,155	49	46,47,48,49,50,51,52	65,153	50	88	20	0.360656	129	32	0.266393	0.204918	0.769231	50				244	122.7	0.502869
P17854	1SUR	A	3	0.97769	1	0.00688	0	95,197	92,93,94,95,96,97,98,194,195,196,197,198,199,200	74	71,72,73,74,75,76,77	96,198	75	102	14	0.418033	153	34	0.266393	0.307377	0.78125	75				244	115.071	0.471604
P17888	6DCR	A	1	0.13439	0	0.80618	1	217,342	214,215,216,217,218,219,220,339,340,341,342,343,344,345	353	350,351,352,353,354,355,356	217,342	353	125	2	0.170765	199	41	0.0846995				0.51776	0.971795	379	732	126.5	0.172814
P17888	6DCR	A	2	0.15799	0	0.60146	1	247,292	244,245,246,247,248,249,250,289,290,291,292,293,294,295	299	296,297,298,299,300,301,302	247,292	299	45	1	0.0614754	98	35	0.0901639				0.59153	0.984091	433	732	45	0.0614754
P17888	6DCR	A	3	0.67567	1	-0.06022	0	233,377	230,231,232,233,234,235,236,374,375,376,377,378,379,380	220	217,218,219,220,221,222,223	233,377	220	144	4	0.196721	217	39	0.0887978	0.300546	0.944206	220				732	147	0.20082
P17888	6DCR	A	4	0.19142	0	-1.12137	1	567,679	564,565,566,567,568,569,570,676,677,678,679,680,681,682	689	686,687,688,689,690,691,692	567,679	689	112	2	0.153005	197	38	0.0969945				0.0587432	0.811321	43	732	112.5	0.153689
P17888	6DCR	A	5	-0.91178	1	0	0	690,731	687,688,689,690,691,692,693,728,729,730,731,732,733,734	637	634,635,636,637,638,639,640	690,731	637	41	2	0.0560109	88	35	0.0901639	0.870219	0.923188	637				732	46.5	0.0635246
P17952	2F00	B	1	-0.16591	0	0.75773	1	340,451	337,338,339,340,341,342,343,448,449,450,451,452,453,454	461	458,459,460,461,462,463,464	340,451	461	111	2	0.226069	164	38	0.12831				0.0610998	0.75	30	491	111.5	0.227088
P17952	2F00	B	2	0.89344	1	0.12669	0	137,191	134,135,136,137,138,139,140,188,189,190,191,192,193,194	122	119,120,121,122,123,124,125	137,191	122	54	44	0.10998	128	35	0.167006	0.248473	0.890511	122				491	162.227	0.330402
P17952	2F00	B	3	0.86326	1	0.90587	1	38,150	35,36,37,38,39,40,41,147,148,149,150,151,152,153	24,173	21,22,23,24,25,26,27,170,171,172,173,174,175,176	38,150	24,173	112	32	0.228106	196	77	0.219959	0.0488798	0.631579	24	0.647658	0.932551	318	491	91.625	0.186609
P17952	2F00	B	4	1.00578	3	0.02965	0	158,322	155,156,157,158,159,160,161,319,320,321,322,323,324,325	123,136,148	120,121,122,123,124,125,126,133,134,135,136,137,138,139,145,146,147,148,149,150,151	158,322	123,136,148	164	7	0.334012	234	82	0.209776	0.250509	0.778481	123				491	168.286	0.342741
P17993	4KDC	A	1	0.6115	1	0.21331	0	74,127	71,72,73,74,75,76,77,124,125,126,127,128,129,130	60	57,58,59,60,61,62,63	74,127	60	53	3	0.220833	100	31	0.254167	0.25	0.810811	60				240	56.3333	0.234722
P18393	5JA1	B	1	-0.67954	1	-0.07149	0	24,40	21,22,23,24,25,26,27,37,38,39,40,41,42,43	17	14,15,16,17,18,19,20	24,40	17	16	9	0.222222	34	30	0.486111	0.236111	0.708333	17				72	26.8889	0.373457
P18843	1WXI	A	1	0.99872	3	0.15308	0	100,196	97,98,99,100,101,102,103,193,194,195,196,197,198,199	45,55,81	42,43,44,45,46,47,48,52,53,54,55,56,57,58,78,79,80,81,82,83,84	100,196	45,55,81	96	10	0.349091	162	69	0.334545	0.163636	0.45	45				275	104.6	0.380364
P18843	1WXI	A	2	0	0	0.83897	1	11,163	8,9,10,11,12,13,14,160,161,162,163,164,165,166	183	180,181,182,183,184,185,186	11,163	183	152	4	0.552727	192	28	0.207273				0.334545	0.821429	92	275	155.75	0.566364
P18843	1WXI	A	3	0.74517	1	0.08651	0	60,158	57,58,59,60,61,62,63,155,156,157,158,159,160,161	44	41,42,43,44,45,46,47	60,158	44	98	22	0.356364	135	39	0.294545	0.16	0.733333	44				275	129.818	0.472066
P19624	1PS6	B	1	0.18105	0	0.65964	1	33,57	30,31,32,33,34,35,36,54,55,56,57,58,59,60	73	70,71,72,73,74,75,76	33,57	73	24	26	0.0729483	66	30	0.158055				0.778116	0.941176	256	329	60.1538	0.182838
P19624	1PS6	B	2	0.60274	1	-0.04419	0	17,299	14,15,16,17,18,19,20,296,297,298,299,300,301,302	9	6,7,8,9,10,11,12	17,299	9	282	4	0.857143	321	38	0.231003	0.0273556	0.529412	9				329	284.5	0.864742
P19624	1PS6	B	3	0.00149	0	0.62553	1	160,250	157,158,159,160,161,162,163,247,248,249,250,251,252,253	262	259,260,261,262,263,264,265	160,250	262	90	2	0.273556	126	34	0.18541				0.203647	0.848101	67	329	91	0.276596
P19624	1PS6	B	4	0.68179	1	0.07133	0	226,264	223,224,225,226,227,228,229,261,262,263,264,265,266,267	205	202,203,204,205,206,207,208	226,264	205	38	1	0.115502	75	40	0.224924	0.6231	0.90708	205				329	38	0.115502
P19636	5YSN	B	1	0.02059	0	0.83717	1	134,169	131,132,133,134,135,136,137,166,167,168,169,170,171,172	205	202,203,204,205,206,207,208	134,169	205	35	20	0.118644	89	34	0.216949				0.305085	0.714286	90	295	53.4	0.181017
P19636	5YSN	B	2	0.99113	1	-0.16836	0	185,225	182,183,184,185,186,187,188,222,223,224,225,226,227,228	162	159,160,161,162,163,164,165	185,225	162	40	37	0.135593	100	37	0.271186	0.549153	0.875676	162				295	74.4595	0.252405
P19926	1NT4	A	1	0.0744	0	0.68381	1	15,265	12,13,14,15,16,17,18,262,263,264,265,266,267,268	292	289,290,291,292,293,294,295	37,287	314	250	6	0.605327	303	34	0.186441				0.239709	0.785714	99	413	258	0.624697
P19926	1NT4	A	2	0.63126	1	0.17881	0	52,218	49,50,51,52,53,54,55,215,216,217,218,219,220,221	20	17,18,19,20,21,22,23	74,240	42	166	50	0.401937	248	45	0.171913	0.101695	0.567568	42				413	240.4	0.582082
P19926	1NT4	A	3	1.21825	2	0.00316	0	102,319	99,100,101,102,103,104,105,316,317,318,319,320,321,322	16,89	13,14,15,16,17,18,19,86,87,88,89,90,91,92	124,341	38,111	217	5	0.525424	300	69	0.230024	0.0920097	0.306452	38				413	191.8	0.464407
P19926	1NT4	A	4	0.63817	1	-0.63335	1	37,166	34,35,36,37,38,39,40,163,164,165,166,167,168,169	21,208	18,19,20,21,22,23,24,205,206,207,208,209,210,211	59,188	43,230	129	23	0.312349	208	64	0.230024	0.104116	0.728814	43	0.443099	0.813333	183	413	147.565	0.357301
P20083	1S16	A	1	-0.02066	0	0.72218	1	1026,1094	1023,1024,1025,1026,1027,1028,1029,1091,1092,1093,1094,1095,1096,1097	1116	1113,1114,1115,1116,1117,1118,1119	26,94	116	68	8	0.107937	137	36	0.0968254				0.815873	0.958955	514	630	75.5	0.119841
P20083	1S16	A	2	0.93786	1	-0.27984	0	1107,1244	1104,1105,1106,1107,1108,1109,1110,1241,1242,1243,1244,1245,1246,1247	1038	1035,1036,1037,1038,1039,1040,1041	107,244	38	137	27	0.21746	237	28	0.103175	0.0603175	0.35514	38				630	193	0.306349
P20083	1S16	A	3	-0.07338	0	-0.62514	1	1253,1283	1250,1251,1252,1253,1254,1255,1256,1280,1281,1282,1283,1284,1285,1286	1316	1313,1314,1315,1316,1317,1318,1319	253,283	316	30	2	0.047619	84	29	0.11746				0.498413	0.904899	314	630	32	0.0507937
P21165	4QR8	A	1	0.60337	3	0.07453	0	99,165	96,97,98,99,100,101,102,162,163,164,165,166,167,168	32,70,81	29,30,31,32,33,34,35,67,68,69,70,71,72,73,78,79,80,81,82,83,84	99,165	32,70,81	66	1	0.148984	131	65	0.223476	0.0722348	0.323232	32				443	66	0.148984
P21165	4QR8	A	2	-0.6031	1	0.60365	1	227,388	224,225,226,227,228,229,230,385,386,387,388,389,390,391	218,421	215,216,217,218,219,220,221,418,419,420,421,422,423,424	227,388	218,421	161	5	0.363431	246	69	0.189616	0.492099	0.960352	218	0.0496614	0.4	22	443	141	0.318284
P21165	4QR8	A	3	-0.69411	1	0.08519	0	227,421	224,225,226,227,228,229,230,418,419,420,421,422,423,424	220	217,218,219,220,221,222,223	227,421	220	194	1	0.437923	263	34	0.146727	0.496614	0.969163	220				443	194	0.437923
P21165	4QR8	A	4	0.01868	0	-0.61502	1	295,363	292,293,294,295,296,297,298,360,361,362,363,364,365,366	370	367,368,369,370,371,372,373	295,363	370	68	1	0.153499	132	31	0.10158				0.164786	0.9125	73	443	68	0.153499
P21165	4QR8	A	5	0.76875	1	0.08523	0	55,129	52,53,54,55,56,57,58,126,127,128,129,130,131,132	32	29,30,31,32,33,34,35	55,129	32	74	16	0.167043	118	35	0.137698	0.0722348	0.581818	32				443	156.875	0.35412
P21177	6TNM	A	1	0.90934	3	0.00844	0	359,456	356,357,358,359,360,361,362,453,454,455,456,457,458,459	317,329,340	314,315,316,317,318,319,320,326,327,328,329,330,331,332,337,338,339,340,341,342,343	359,456	317,329,340	97	1	0.133059	161	73	0.131687	0.434842	0.883008	317				729	97	0.133059
P21177	6TNM	A	2	0.83992	1	0.22974	0	328,399	325,326,327,328,329,330,331,396,397,398,399,400,401,402	317	314,315,316,317,318,319,320	328,399	317	71	17	0.0973937	108	34	0.0973937	0.434842	0.966463	317				729	137	0.187929
P21177	6TNM	A	3	0.669	1	-0.14992	0	530,624	527,528,529,530,531,532,533,621,622,623,624,625,626,627	517	514,515,516,517,518,519,520	530,624	517	94	25	0.128944	133	26	0.0713306	0.709191	0.975472	517				729	115.84	0.158903
P21179	4BFL	B	1	-0.27857	0	0.69001	1	141,335	138,139,140,141,142,143,144,332,333,334,335,336,337,338	371	368,369,370,371,372,373,374	141,335	371	194	1	0.257636	315	28	0.0810093				0.507304	0.913876	382	753	194	0.257636
P21179	4BFL	B	2	0.68772	1	0	0	521,745	518,519,520,521,522,523,524,742,743,744,745,746,747,748	512	509,510,511,512,513,514,515	521,745	512	224	1	0.297477	287	33	0.0876494	0.679947	0.982726	512				753	224	0.297477
P21179	4BFL	B	3	0.94898	1	0.05342	0	619,666	616,617,618,619,620,621,622,663,664,665,666,667,668,669	603	600,601,602,603,604,605,606	619,666	603	47	28	0.062417	97	32	0.0942895	0.800797	0.974152	603				753	88.4286	0.117435
P21179	4BFL	B	4	-0.65231	1	-0.36902	0	209,355	206,207,208,209,210,211,212,352,353,354,355,356,357,358	202	199,200,201,202,203,204,205	209,355	202	146	4	0.193891	269	35	0.0942895	0.26826	0.966507	202				753	147.5	0.195883
P21179	4BFL	B	5	-0.10843	0	-0.91796	1	68,135	65,66,67,68,69,70,71,132,133,134,135,136,137,138	383	380,381,382,383,384,385,386	68,135	383	67	7	0.0889774	111	22	0.0849934				0.491368	0.598706	370	753	90.1429	0.119712
P21179	4BFL	B	6	-0.62589	1	0.0619	0	165,386	162,163,164,165,166,167,168,383,384,385,386,387,388,389	134	131,132,133,134,135,136,137	165,386	134	221	21	0.293493	343	37	0.0942895	0.177955	0.812121	134				753	260.19	0.345538
P21179	4BFL	B	7	-0.82299	3	0.04661	0	199,391	196,197,198,199,200,201,202,388,389,390,391,392,393,394	134,165,185	131,132,133,134,135,136,137,162,163,164,165,166,167,168,182,183,184,185,186,187,188	199,391	134,165,185	192	41	0.25498	320	70	0.132802	0.177955	0.673367	134				753	217.61	0.28899
P21179	4BFL	B	8	-0.78364	5	0.3317	0	288,403	285,286,287,288,289,290,291,400,401,402,403,404,405,406	134,163,186,198,277	131,132,133,134,135,136,137,160,161,162,163,164,165,166,183,184,185,186,187,188,189,195,196,197,198,199,200,201,274,275,276,277,278,279,280	288,403	134,163,186,198,277	115	22	0.152722	243	114	0.179283	0.177955	0.465278	134				753	319.273	0.424001
P21179	4BFL	B	9	-0.70836	5	0.23368	0	308,529	305,306,307,308,309,310,311,526,527,528,529,530,531,532	134,163,186,205,256	131,132,133,134,135,136,137,160,161,162,163,164,165,166,183,184,185,186,187,188,189,202,203,204,205,206,207,208,253,254,255,256,257,258,259	308,529	134,163,186,205,256	221	2	0.293493	367	119	0.208499	0.177955	0.435065	134				753	223	0.296149
P21179	4BFL	B	10	-0.8789	7	0.07259	0	356,405	353,354,355,356,357,358,359,402,403,404,405,406,407,408	134,163,186,197,274,290,337	131,132,133,134,135,136,137,160,161,162,163,164,165,166,183,184,185,186,187,188,189,194,195,196,197,198,199,200,271,272,273,274,275,276,277,287,288,289,290,291,292,293,334,335,336,337,338,339,340	356,405	134,163,186,197,274,290,337	49	24	0.065073	149	137	0.217795	0.177955	0.376404	134				753	147.208	0.195496
P21189	3K57	A	1	-1.26666	1	-0.97332	1	73,435	70,71,72,73,74,75,76,432,433,434,435,436,437,438	41,496	38,39,40,41,42,43,44,493,494,495,496,497,498,499	73,435	41,496	362	24	0.462324	518	56	0.135377	0.0523627	0.561644	41	0.366539	0.824713	287	783	288.958	0.36904
P21189	3K57	A	2	-0.72611	1	-0.70637	1	311,718	308,309,310,311,312,313,314,715,716,717,718,719,720,721	282,727	279,280,281,282,283,284,285,724,725,726,727,728,729,730	311,718	282,727	407	2	0.519796	508	52	0.100894	0.360153	0.906752	282	0.0715198	0.861538	56	783	407.5	0.520434
P21189	3K57	A	3	-1.24198	1	-0.41349	0	73,510	70,71,72,73,74,75,76,507,508,509,510,511,512,513	41	38,39,40,41,42,43,44	73,510	41	437	1	0.55811	556	32	0.0996169	0.0523627	0.561644	41				783	437	0.55811
P21189	3K57	A	4	-0.18235	0	-0.73859	1	412,542	409,410,411,412,413,414,415,539,540,541,542,543,544,545	550	547,548,549,550,551,552,553	412,542	550	130	1	0.166028	206	34	0.0817369				0.297573	0.966805	233	783	130	0.166028
P21189	3K57	A	5	-0.06964	0	-0.79144	1	432,451	429,430,431,432,433,434,435,448,449,450,451,452,453,454	459	456,457,458,459,460,461,462	432,451	459	19	2	0.0242656	48	32	0.0727969				0.413793	0.975904	324	783	19.5	0.0249042
P21189	3K57	A	6	-0.796	1	-0.08628	0	550,601	547,548,549,550,551,552,553,598,599,600,601,602,603,604	416	413,414,415,416,417,418,419	550,601	416	51	7	0.0651341	89	35	0.0906769	0.53129	0.756364	416				783	66.4286	0.0848385
P21189	3K57	A	7	0.0126	0	-0.69275	1	44,68	41,42,43,44,45,46,47,65,66,67,68,69,70,71	79	76,77,78,79,80,81,82	44,68	79	24	3	0.0306513	51	32	0.0613027				0.899106	0.984615	704	783	24.6667	0.0315028
P21189	3K57	A	8	-0.14171	0	-1.04672	1	386,436	383,384,385,386,387,388,389,433,434,435,436,437,438,439	511	508,509,510,511,512,513,514	386,436	511	50	38	0.063857	149	35	0.102171				0.347382	0.783862	272	783	99.1842	0.126672
P21189	3K57	A	9	-0.73825	1	0.11973	0	459,514	456,457,458,459,460,461,462,511,512,513,514,515,516,517	433	430,431,432,433,434,435,436	459,514	433	55	23	0.0702427	117	38	0.0996169	0.553001	0.943355	433				783	78.1739	0.099839
P21189	3K57	A	10	0.69756	1	-0.26395	0	166,317	163,164,165,166,167,168,169,314,315,316,317,318,319,320	158	155,156,157,158,159,160,161	166,317	158	151	8	0.192848	209	31	0.0740741	0.201788	0.951807	158				783	160.125	0.204502
P21189	3K57	A	11	0.73538	3	-0.38611	0	197,325	194,195,196,197,198,199,200,322,323,324,325,326,327,328	156,167,179	153,154,155,156,157,158,159,164,165,166,167,168,169,170,176,177,178,179,180,181,182	197,325	156,167,179	128	23	0.163474	189	65	0.108557	0.199234	0.791878	156				783	144.391	0.184408
P21338	2PQX	A	1	-0.14678	0	-0.76727	1	54,115	51,52,53,54,55,56,57,112,113,114,115,116,117,118	129	126,127,128,129,130,131,132	77,138	152	61	8	0.227612	106	33	0.279851				0.432836	0.892308	116	268	70.625	0.263526
P21338	2PQX	A	2	0.29657	0	-0.9766	1	31,198	28,29,30,31,32,33,34,195,196,197,198,199,200,201	205	202,203,204,205,206,207,208	54,221	228	167	2	0.623134	234	36	0.190299				0.149254	0.851064	40	268	169	0.630597
P21338	2PQX	A	3	-0.74497	1	0	0	204,234	201,202,203,204,205,206,207,231,232,233,234,235,236,237	195	192,193,194,195,196,197,198	227,257	218	30	11	0.11194	76	34	0.201493	0.813433	0.960352	218				268	34.9091	0.130258
P21362	2GS4	A	1	0.64896	1	-0.04054	0	31,85	28,29,30,31,32,33,34,82,83,84,85,86,87,88	21	18,19,20,21,22,23,24	31,85	21	54	40	0.325301	95	29	0.373494	0.126506	0.677419	21				166	76.775	0.4625
P21367	1YAC	B	1	0.6046	1	0.13785	0	52,109	49,50,51,52,53,54,55,106,107,108,109,110,111,112	14	11,12,13,14,15,16,17	52,109	14	57	55	0.274038	96	31	0.298077	0.0673077	0.269231	14				208	114.273	0.549388
P21507	2YJT	D	1	0	0	1.09142	1	224,332	221,222,223,224,225,226,227,329,330,331,332,333,334,335	349	346,347,348,349,350,351,352	224,332	349	108	7	0.243243	147	39	0.148649				0.213964	0.848214	95	444	115.571	0.260296
P21507	2YJT	D	2	0.08194	0	0.67618	1	250,294	247,248,249,250,251,252,253,291,292,293,294,295,296,297	302	299,300,301,302,303,304,305	250,294	302	44	2	0.0990991	79	38	0.137387				0.31982	0.946667	142	444	44.5	0.100225
P21507	2YJT	D	3	0.85764	1	-0.00283	0	242,376	239,240,241,242,243,244,245,373,374,375,376,377,378,379	225	222,223,224,225,226,227,228	242,376	225	134	10	0.301802	161	29	0.117117	0.506757	0.929752	225				444	140.3	0.315991
P21507	2YJT	D	4	0.79135	1	0.23354	0	264,323	261,262,263,264,265,266,267,320,321,322,323,324,325,326	252	249,250,251,252,253,254,255	264,323	252	59	2	0.132883	97	34	0.164414	0.567568	0.954545	252				444	61	0.137387
P21513	5F6C	A	1	0.62374	1	-0.16672	0	59,204	56,57,58,59,60,61,62,201,202,203,204,205,206,207	42	39,40,41,42,43,44,45	59,204	42	145	1	0.136664	182	37	0.0593779	0.0395853	0.711864	42				1061	145	0.136664
P21514	4KIE	A	1	-0.88711	1	0	0	140,352	137,138,139,140,141,142,143,349,350,351,352,353,354,355	126	123,124,125,126,127,128,129	140,352	126	212	2	0.585635	244	39	0.162983	0.348066	0.9	126				362	215.5	0.595304
P21514	4KIE	A	2	-0.2255	0	1.10938	1	133,324	130,131,132,133,134,135,136,321,322,323,324,325,326,327	337	334,335,336,337,338,339,340	133,324	337	191	5	0.527624	238	33	0.138122				0.0690608	0.657895	25	362	195.4	0.539779
P21599	6K0K	A	1	0	0	0.6034	1	8,308	5,6,7,8,9,10,11,305,306,307,308,309,310,311	314	311,312,313,314,315,316,317	8,308	314	300	1	0.625	351	39	0.147917				0.345833	0.965116	166	480	300	0.625
P21599	6K0K	A	2	0.79638	0	0.81796	1	64,411	61,62,63,64,65,66,67,408,409,410,411,412,413,414	417	414,415,416,417,418,419,420	64,411	417	347	1	0.722917	420	39	0.133333				0.13125	0.913043	63	480	347	0.722917
P21599	6K0K	A	3	-0.09663	0	0.64737	1	82,102	79,80,81,82,83,84,85,99,100,101,102,103,104,105	109	106,107,108,109,110,111,112	82,102	109	20	3	0.0416667	55	35	0.0916667				0.772917	0.981481	371	480	21	0.04375
P21599	6K0K	A	4	0.9019	1	-0.10486	0	391,460	388,389,390,391,392,393,394,457,458,459,460,461,462,463	383	380,381,382,383,384,385,386	391,460	383	69	2	0.14375	137	36	0.15	0.797917	0.97954	383				480	74.5	0.155208
P21599	6K0K	A	5	1.0477	1	0.02749	0	30,328	27,28,29,30,31,32,33,325,326,327,328,329,330,331	11	8,9,10,11,12,13,14	30,328	11	298	11	0.620833	347	44	0.154167	0.0229167	0.366667	11				480	301.455	0.62803
P21645	3EH0	A	1	0.15999	0	0.71975	1	18,66	15,16,17,18,19,20,21,63,64,65,66,67,68,69	73	70,71,72,73,74,75,76	18,66	73	48	1	0.140762	77	32	0.131965				0.785924	0.974545	268	341	48	0.140762
P21888	1U0B	B	1	0.62709	1	0.78131	1	56,339	53,54,55,56,57,58,59,336,337,338,339,340,341,342	27,388	24,25,26,27,28,29,30,385,386,387,388,389,390,391	56,339	27,388	283	64	0.613883	364	54	0.171367	0.0585683	0.482143	27	0.158351	0.598361	73	461	263.703	0.572024
P21888	1U0B	B	2	0.05662	0	-0.75488	1	118,194	115,116,117,118,119,120,121,191,192,193,194,195,196,197	201	198,199,200,201,202,203,204	118,194	201	76	5	0.164859	109	30	0.110629				0.563991	0.973783	260	461	99	0.214751
P21888	1U0B	B	3	0.93661	3	-0.08431	0	105,290	102,103,104,105,106,107,108,287,288,289,290,291,292,293	28,41,65	25,26,27,28,29,30,31,38,39,40,41,42,43,44,62,63,64,65,66,67,68	105,290	28,41,65	185	16	0.401302	250	76	0.221258	0.0607375	0.266667	28				461	195.938	0.425027
P21888	1U0B	B	4	-0.01653	0	0.74302	1	319,359	316,317,318,319,320,321,322,356,357,358,359,360,361,362	381	378,379,380,381,382,383,384	319,359	381	40	27	0.0867679	85	31	0.138829				0.173536	0.784314	80	461	53.3333	0.115691
P21889	1EQR	C	1	-0.06655	0	-0.68049	1	48,76	45,46,47,48,49,50,51,73,74,75,76,77,78,79	94	91,92,93,94,95,96,97	48,76	94	28	2	0.0474576	72	38	0.10678				0.840678	0.964981	496	590	30	0.0508475
P21889	1EQR	C	2	0.00705	0	-0.78627	1	165,178	162,163,164,165,166,167,168,175,176,177,178,179,180,181	188	185,186,187,188,189,190,191	165,178	188	13	1	0.0220339	31	29	0.0728814				0.681356	0.975728	402	590	13	0.0220339
P21889	1EQR	C	3	-0.79109	1	0.04225	0	462,495	459,460,461,462,463,464,465,492,493,494,495,496,497,498	452	449,450,451,452,453,454,455	462,495	452	33	9	0.0559322	89	31	0.0898305	0.766102	0.978355	452				590	36.7778	0.0623352
P21889	1EQR	C	4	0.15259	0	-0.63967	1	199,489	196,197,198,199,200,201,202,486,487,488,489,490,491,492	531	528,529,530,531,532,533,534	199,489	531	290	12	0.491525	359	37	0.116949				0.1	0.584158	59	590	323.917	0.549011
P21889	1EQR	C	5	-0.75279	1	0	0	185,579	182,183,184,185,186,187,188,576,577,578,579,580,581,582	177	174,175,176,177,178,179,180	185,579	177	394	4	0.667797	443	31	0.0762712	0.3	0.956757	177				590	394.75	0.669068
P21889	1EQR	C	6	-0.14907	0	-0.83478	1	307,350	304,305,306,307,308,309,310,347,348,349,350,351,352,353	394	391,392,393,394,395,396,397	307,350	394	43	21	0.0728814	92	41	0.116949				0.332203	0.816667	196	590	74.9524	0.127038
P21889	1EQR	C	7	0.20478	0	-0.82227	3	199,449	196,197,198,199,200,201,202,446,447,448,449,450,451,452	474,485,532	471,472,473,474,475,476,477,482,483,484,485,486,487,488,529,530,531,532,533,534,535	199,449	474,485,532	250	6	0.423729	336	64	0.167797				0.0983051	0.411348	58	590	233.833	0.396328
P22106	1CT9	A	1	-0.17546	0	-0.68945	1	65,91	62,63,64,65,66,67,68,88,89,90,91,92,93,94	100	97,98,99,100,101,102,103	66,92	101	26	4	0.0469314	69	34	0.0956679				0.81769	0.980519	453	554	27	0.0487365
P22106	1CT9	A	2	-0.75525	1	0.04152	0	98,224	95,96,97,98,99,100,101,221,222,223,224,225,226,227	77	74,75,76,77,78,79,80	99,225	78	126	1	0.227437	222	31	0.122744	0.140794	0.787879	78				554	126	0.227437
P22106	1CT9	A	3	-0.83352	1	-0.18751	0	155,180	152,153,154,155,156,157,158,177,178,179,180,181,182,183	146	143,144,145,146,147,148,149	156,181	147	25	1	0.0451264	81	41	0.138989	0.265343	0.942308	147				554	25	0.0451264
P22188	1E8C	A	1	0.7281	1	0.45773	0	212,388	209,210,211,212,213,214,215,385,386,387,388,389,390,391	205	202,203,204,205,206,207,208	213,389	206	176	3	0.355556	276	37	0.141414	0.416162	0.967136	206				495	177	0.357576
P22188	1E8C	A	2	-0.00072	0	0.66009	1	353,451	350,351,352,353,354,355,356,448,449,450,451,452,453,454	461	458,459,460,461,462,463,464	354,452	462	98	3	0.19798	150	42	0.135354				0.0666667	0.767442	33	495	100	0.20202
P22188	1E8C	A	3	-0.00099	0	0.91669	1	17,75	14,15,16,17,18,19,20,72,73,74,75,76,77,78	83	80,81,82,83,84,85,86	18,76	84	58	7	0.117172	86	31	0.0989899				0.830303	0.980907	411	495	59.5714	0.120346
P22188	1E8C	A	4	-0.05988	0	0.68166	1	110,168	107,108,109,110,111,112,113,165,166,167,168,169,170,171	180	177,178,179,180,181,182,183	111,169	181	58	24	0.117172	125	40	0.151515				0.634343	0.96319	314	495	80.4167	0.162458
P22188	1E8C	A	5	0.8315	1	0.18189	0	122,204	119,120,121,122,123,124,125,201,202,203,204,205,206,207	111	108,109,110,111,112,113,114	123,205	112	82	44	0.165657	151	36	0.161616	0.226263	0.910569	112				495	190.591	0.385032
P22256	1SFF	B	1	0.00639	0	-0.7862	1	46,385	43,44,45,46,47,48,49,382,383,384,385,386,387,388	400	397,398,399,400,401,402,403	46,385	400	339	13	0.795775	379	41	0.15493				0.0610329	0.634146	26	426	346.077	0.812387
P22256	1SFF	B	2	-1.03205	1	0.06781	0	276,300	273,274,275,276,277,278,279,297,298,299,300,301,302,303	107	104,105,106,107,108,109,110	276,300	107	24	69	0.056338	70	36	0.169014	0.251174	0.387681	107				426	100.232	0.235286
P22256	1SFF	B	3	-0.05174	0	-0.82379	3	54,244	51,52,53,54,55,56,57,241,242,243,244,245,246,247	264,277,305	261,262,263,264,265,266,267,274,275,276,277,278,279,280,302,303,304,305,306,307,308	54,244	264,277,305	190	4	0.446009	279	85	0.305164				0.284038	0.664835	121	426	191.5	0.449531
P22256	1SFF	B	4	-0.03232	0	-1.30537	2	62,271	59,60,61,62,63,64,65,268,269,270,271,272,273,274	278,308	275,276,277,278,279,280,281,305,306,307,308,309,310,311	62,271	278,308	209	28	0.49061	277	70	0.20892				0.276995	0.76129	118	426	194.75	0.45716
P22256	1SFF	B	5	0.65388	1	0.23427	0	155,211	152,153,154,155,156,157,158,208,209,210,211,212,213,214	148	145,146,147,148,149,150,151	155,211	148	56	4	0.131455	112	34	0.143192	0.347418	0.954839	148				426	61	0.143192
P22259	1OS1	A	1	0.92055	1	0.23909	0	82,195	79,80,81,82,83,84,85,192,193,194,195,196,197,198	71	68,69,70,71,72,73,74	82,195	71	113	21	0.209259	191	32	0.109259	0.131481	0.865854	71				540	320.333	0.59321
P22259	1OS1	A	2	0.22607	0	0.8239	1	45,174	42,43,44,45,46,47,48,171,172,173,174,175,176,177	192	189,190,191,192,193,194,195	45,174	192	129	3	0.238889	231	31	0.138889				0.644444	0.95082	348	540	145.667	0.269753
P22259	1OS1	A	3	0.62634	1	-0.17638	0	382,480	379,380,381,382,383,384,385,477,478,479,480,481,482,483	371	368,369,370,371,372,373,374	382,480	371	98	11	0.181481	193	36	0.15	0.687037	0.971204	371				540	143.364	0.265488
P22259	1OS1	A	4	-0.70389	3	0.01829	0	333,392	330,331,332,333,334,335,336,389,390,391,392,393,394,395	234,266,286	231,232,233,234,235,236,237,263,264,265,266,267,268,269,283,284,285,286,287,288,289	333,392	234,266,286	59	9	0.109259	179	81	0.233333	0.433333	0.702703	234				540	63.6667	0.117901
P22259	1OS1	A	5	0.04312	0	0.82221	3	15,106	12,13,14,15,16,17,18,103,104,105,106,107,108,109	119,170,192	116,117,118,119,120,121,122,167,168,169,170,171,172,173,189,190,191,192,193,194,195	15,106	119,170,192	91	4	0.168519	169	85	0.196296				0.644444	0.801843	348	540	93.25	0.172685
P22259	1OS1	A	6	0.05624	0	-0.69183	1	286,311	283,284,285,286,287,288,289,308,309,310,311,312,313,314	333	330,331,332,333,334,335,336	286,311	333	25	46	0.0462963	65	43	0.140741				0.383333	0.90393	207	540	233.261	0.431965
P22259	1OS1	A	7	-0.75014	1	0.11796	0	132,159	129,130,131,132,133,134,135,156,157,158,159,160,161,162	123	120,121,122,123,124,125,126	132,159	123	27	35	0.05	80	42	0.101852	0.227778	0.931818	123				540	51.8	0.0959259
P22259	1OS1	A	8	-0.60432	1	0.29204	0	243,266	240,241,242,243,244,245,246,263,264,265,266,267,268,269	235	232,233,234,235,236,237,238	243,266	235	23	29	0.0425926	75	37	0.114815	0.435185	0.967078	235				540	124.103	0.229821
P22523	2WMM	B	1	0.01229	0	0.63646	1	659,695	656,657,658,659,660,661,662,692,693,694,695,696,697,698	778	775,776,777,778,779,780,781	659,695	778	36	1	0.0242261	72	35	0.0376851				0.476447	0.89507	708	1486	36	0.0242261
P22939	1RQJ	A	1	0.63331	1	0.42387	0	117,257	114,115,116,117,118,119,120,254,255,256,257,258,259,260	100	97,98,99,100,101,102,103	96,236	79	140	6	0.468227	224	30	0.207358	0.264214	0.822917	79				299	144.167	0.482163
P22939	1RQJ	A	2	0.60543	1	0	0	256,319	253,254,255,256,257,258,259,316,317,318,319,320,321,322	244	241,242,243,244,245,246,247	235,298	223	63	4	0.210702	115	33	0.19398	0.745819	0.948936	223				299	64	0.214047
P23003	3BT7	A	1	0.71328	1	0.16829	0	228,297	225,226,227,228,229,230,231,294,295,296,297,298,299,300	214	211,212,213,214,215,216,217	228,297	214	69	4	0.188525	111	30	0.18306	0.584699	0.938596	214				366	78.75	0.215164
P23256	1D2F	B	1	0	0	-0.68759	1	33,348	30,31,32,33,34,35,36,345,346,347,348,349,350,351	363	360,361,362,363,364,365,366	33,348	363	315	8	0.807692	356	33	0.141026				0.0692308	0.642857	27	390	316.625	0.811859
P23256	1D2F	B	2	-1.09799	1	0.05493	0	241,270	238,239,240,241,242,243,244,267,268,269,270,271,272,273	92	89,90,91,92,93,94,95	241,270	92	29	56	0.074359	63	32	0.15641	0.235897	0.381743	92				390	92.4643	0.237088
P23256	1D2F	B	3	-0.03748	0	-1.58088	2	46,235	43,44,45,46,47,48,49,232,233,234,235,236,237,238	244,277	241,242,243,244,245,246,247,274,275,276,277,278,279,280	46,235	244,277	189	17	0.484615	247	63	0.207692				0.289744	0.729032	113	390	185.941	0.476772
P23256	1D2F	B	4	0.73013	1	0.21102	0	124,167	121,122,123,124,125,126,127,164,165,166,167,168,169,170	114	111,112,113,114,115,116,117	124,167	114	43	3	0.110256	83	33	0.179487	0.292308	0.919355	114				390	55	0.141026
P23367	1B63	A	1	0.00161	0	0.76987	1	15,74	12,13,14,15,16,17,18,71,72,73,74,75,76,77	98	95,96,97,98,99,100,101	15,74	98	59	3	0.095935	130	27	0.0780488				0.84065	0.955638	517	615	61.3333	0.099729
P23367	1B63	A	2	0.79903	1	-0.08628	0	94,261	91,92,93,94,95,96,97,258,259,260,261,262,263,264	30	27,28,29,30,31,32,33	94,261	30	167	17	0.271545	257	25	0.113821	0.0487805	0.319149	30				615	200.941	0.326734
P23367	1B63	A	3	0.09088	0	-0.6621	1	243,276	240,241,242,243,244,245,246,273,274,275,276,277,278,279	286	283,284,285,286,287,288,289	243,276	286	33	1	0.0536585	74	33	0.0845528				0.534959	0.970501	329	615	33	0.0536585
P23522	1DXE	B	1	0.03463	0	0.70633	1	19,227	16,17,18,19,20,21,22,224,225,226,227,228,229,230	233	230,231,232,233,234,235,236	19,227	233	208	1	0.8125	234	33	0.1875				0.0898438	0.793103	23	256	208	0.8125
P23522	1DXE	B	2	0.84389	1	0.00795	0	41,236	38,39,40,41,42,43,44,233,234,235,236,237,238,239	21	18,19,20,21,22,23,24	41,236	21	195	2	0.761719	228	29	0.234375	0.0820312	0.512195	21				256	199	0.777344
P23721	1BJO	A	1	0	0	-1.74305	2	12,197	9,10,11,12,13,14,15,194,195,196,197,198,199,200	206,246	203,204,205,206,207,208,209,243,244,245,246,247,248,249	12,197	206,246	185	13	0.51105	263	53	0.232044				0.320442	0.70303	116	362	168.923	0.466638
P23721	1BJO	A	2	0	0	-0.72261	1	7,322	4,5,6,7,8,9,10,319,320,321,322,323,324,325	335	332,333,334,335,336,337,338	7,322	335	315	13	0.870166	348	34	0.160221				0.0745856	0.675	27	362	316.846	0.875266
P23721	1BJO	A	3	-0.94835	1	0.04974	0	205,242	202,203,204,205,206,207,208,239,240,241,242,243,244,245	71	68,69,70,71,72,73,74	205,242	71	37	78	0.10221	73	35	0.174033	0.196133	0.346341	71				362	118.231	0.326604
P23721	1BJO	A	4	0.71137	1	0.15143	0	106,147	103,104,105,106,107,108,109,144,145,146,147,148,149,150	95	92,93,94,95,96,97,98	106,147	95	41	3	0.11326	80	35	0.174033	0.262431	0.896226	95				362	45.3333	0.12523
P23827	1ECY	A	1	-0.71009	1	-0.04357	0	74,99	71,72,73,74,75,76,77,96,97,98,99,100,101,102	49	46,47,48,49,50,51,52	94,119	69	25	26	0.154321	54	24	0.395062	0.425926	0.734043	69				162	42.5	0.262346
P23827	1ECY	A	2	-0.03515	0	-1.19954	1	20,73	17,18,19,20,21,22,23,70,71,72,73,74,75,76	116	113,114,115,116,117,118,119	40,93	136	53	11	0.32716	117	32	0.302469				0.160494	0.376812	26	162	56.2727	0.347363
P23827	1ECY	A	3	-0.02507	0	-1.8728	2	14,64	11,12,13,14,15,16,17,61,62,63,64,65,66,67	72,117	69,70,71,72,73,74,75,114,115,116,117,118,119,120	34,84	92,137	50	5	0.308642	118	46	0.358025				0.154321	0.320513	25	162	52.4	0.323457
P23843	3TCH	A	1	0.68005	1	0.45296	0	332,399	329,330,331,332,333,334,335,396,397,398,399,400,401,402	321	318,319,320,321,322,323,324	332,399	321	67	4	0.123389	138	34	0.12523	0.59116	0.966867	321				543	68.25	0.125691
P23843	3TCH	A	2	0.65535	1	0.04248	0	397,439	394,395,396,397,398,399,400,436,437,438,439,440,441,442	390	387,388,389,390,391,392,393	397,439	390	42	1	0.0773481	82	31	0.103131	0.718232	0.982368	390				543	42	0.0773481
P23843	3TCH	A	3	0.80331	1	0	0	249,535	246,247,248,249,250,251,252,532,533,534,535,536,537,538	44	41,42,43,44,45,46,47	249,535	44	286	18	0.526703	333	32	0.128913	0.0810313	0.176707	44				543	345.556	0.636382
P23843	3TCH	A	4	-0.48497	0	0.69364	1	349,447	346,347,348,349,350,351,352,444,445,446,447,448,449,450	506	503,504,505,506,507,508,509	349,447	506	98	21	0.180479	149	38	0.143646				0.06814	0.385417	37	543	114.286	0.210471
P23843	3TCH	A	5	-1.80496	3	0.011	0	347,529	344,345,346,347,348,349,350,526,527,528,529,530,531,532	294,300,317	291,292,293,294,295,296,297,297,298,299,300,301,302,303,314,315,316,317,318,319,320	347,529	294,300,317	182	8	0.335175	269	85	0.208103	0.541436	0.847262	294				543	94.375	0.173803
P23843	3TCH	A	6	0.08872	0	-0.82547	1	55,122	52,53,54,55,56,57,58,119,120,121,122,123,124,125	191	188,189,190,191,192,193,194	55,122	191	67	15	0.123389	151	35	0.123389				0.64825	0.836105	352	543	74.6	0.137385
P23843	3TCH	A	7	-0.65463	1	-0.06502	0	316,502	313,314,315,316,317,318,319,499,500,501,502,503,504,505	301	298,299,300,301,302,303,304	316,502	301	186	8	0.342541	231	41	0.13628	0.554328	0.952532	301				543	187.125	0.344613
P23843	3TCH	A	8	0.00103	0	-1.84876	2	183,349	180,181,182,183,184,185,186,346,347,348,349,350,351,352	508,514	505,506,507,508,509,510,511,511,512,513,514,515,516,517	183,349	508,514	166	44	0.305709	304	62	0.195212				0.053407	0.149485	29	543	172.977	0.318559
P23847	1DPE	A	1	0.67281	1	0	0	22,498	19,20,21,22,23,24,25,495,496,497,498,499,500,501	7	4,5,6,7,8,9,10	50,526	35	476	1	0.88972	507	33	0.157009	0.0654206	0.7	35				535	476	0.88972
P23847	1DPE	A	2	-0.38589	0	0.6637	1	315,410	312,313,314,315,316,317,318,407,408,409,410,411,412,413	473	470,471,472,473,474,475,476	343,438	501	95	23	0.17757	159	38	0.162617				0.0635514	0.350515	34	535	118.739	0.221942
P23847	1DPE	A	3	0.64518	1	0.06902	0	372,400	369,370,371,372,373,374,375,397,398,399,400,401,402,403	347	344,345,346,347,348,349,350	400,428	375	28	6	0.0523364	65	28	0.115888	0.700935	0.9375	375				535	37	0.0691589
P23847	1DPE	A	4	-0.0564	0	-1.67683	2	44,313	41,42,43,44,45,46,47,310,311,312,313,314,315,316	477,481	474,475,476,477,478,479,480,478,479,480,481,482,483,484	72,341	505,509	269	45	0.502804	394	53	0.170093				0.0485981	0.134021	26	535	228.6	0.42729
P23847	1DPE	A	5	-0.64171	1	0.03426	0	283,468	280,281,282,283,284,285,286,465,466,467,468,469,470,471	267	264,265,266,267,268,269,270	311,496	295	185	9	0.345794	234	43	0.147664	0.551402	0.948553	295				535	187.778	0.350987
P23847	1DPE	A	6	0.11256	0	-0.83643	1	17,93	14,15,16,17,18,19,20,90,91,92,93,94,95,96	156	153,154,155,156,157,158,159	45,121	184	76	13	0.142056	162	38	0.140187				0.656075	0.847826	351	535	87.3846	0.163336
P23847	1DPE	A	7	-1.87464	3	-0.03752	0	313,495	310,311,312,313,314,315,316,492,493,494,495,496,497,498	260,266,287	257,258,259,260,261,262,263,263,264,265,266,267,268,269,284,285,286,287,288,289,290	341,523	288,294,315	182	18	0.340187	268	88	0.22243	0.538318	0.844575	288				535	73.5556	0.137487
P23865	5WQL	D	1	-0.51438	0	0.67369	1	90,155	87,88,89,90,91,92,93,152,153,154,155,156,157,158	168	165,166,167,168,169,170,171	90,155	168	65	24	0.0953079	126	23	0.0777126				0.753666	0.975332	514	682	71.0417	0.104167
P23865	5WQL	D	2	0.62857	1	0.30378	0	417,456	414,415,416,417,418,419,420,453,454,455,456,457,458,459	409	406,407,408,409,410,411,412	417,456	409	39	24	0.0571848	110	30	0.120235	0.599707	0.980815	409				682	95.625	0.140213
P23865	5WQL	D	3	-0.65474	1	-0.13273	0	292,318	289,290,291,292,293,294,295,315,316,317,318,319,320,321	284	281,282,283,284,285,286,287	292,318	284	26	2	0.0381232	58	34	0.0718475	0.416422	0.972603	284				682	32	0.0469208
P23865	5WQL	D	4	-0.10839	0	-0.69255	1	228,486	225,226,227,228,229,230,231,483,484,485,486,487,488,489	503	500,501,502,503,504,505,506	228,486	503	258	8	0.378299	328	34	0.0733138				0.262463	0.913265	179	682	416.875	0.611254
P23869	1LOP	A	1	-0.18753	0	-1.56034	2	51,86	48,49,50,51,52,53,54,83,84,85,86,87,88,89	94,121	91,92,93,94,95,96,97,118,119,120,121,122,123,124	51,86	94,121	35	58	0.213415	87	66	0.554878				0.262195	0.551282	43	164	47.6724	0.290685
P23869	1LOP	A	2	-0.83214	1	0.01229	0	98,123	95,96,97,98,99,100,101,120,121,122,123,124,125,126	84	81,82,83,84,85,86,87	98,123	84	25	8	0.152439	66	37	0.463415	0.512195	0.857143	84				164	33	0.20122
P23872	4KRY	B	1	0.02008	0	0.85315	1	75,100	72,73,74,75,76,77,78,97,98,99,100,101,102,103	118	115,116,117,118,119,120,121	75,100	118	25	34	0.0783699	83	38	0.238245				0.630094	0.917808	201	319	48.1471	0.150931
P23872	4KRY	B	2	0.9339	1	0.342	0	110,162	107,108,109,110,111,112,113,159,160,161,162,163,164,165	87	84,85,86,87,88,89,90	110,162	87	52	24	0.163009	120	37	0.260188	0.272727	0.790909	87				319	180	0.564263
P23872	4KRY	B	3	0.73462	1	0.27057	0	221,264	218,219,220,221,222,223,224,261,262,263,264,265,266,267	197	194,195,196,197,198,199,200	221,264	197	43	20	0.134796	115	37	0.225705	0.617555	0.891403	197				319	56	0.175549
P23874	2WIU	A	1	-0.69012	1	-0.754	1	167,223	164,165,166,167,168,169,170,220,221,222,223,224,225,226	160,231	157,158,159,160,161,162,163,228,229,230,231,232,233,234	167,223	160,231	56	6	0.127273	128	55	0.159091	0.363636	0.958084	160	0.475	0.963134	209	440	55	0.125
P23874	2WIU	A	2	-0.77709	1	0.03829	0	229,413	226,227,228,229,230,231,232,410,411,412,413,414,415,416	206	203,204,205,206,207,208,209	229,413	206	184	4	0.418182	269	33	0.152273	0.468182	0.899563	206				440	186	0.422727
P23882	2FMT	A	1	-0.79407	1	-0.00495	0	119,145	116,117,118,119,120,121,122,142,143,144,145,146,147,148	111	108,109,110,111,112,113,114	120,146	112	26	11	0.0825397	77	38	0.193651	0.355556	0.933333	112				315	57.5455	0.182684
P23882	2FMT	A	2	-0.74758	3	0.1783	0	164,228	161,162,163,164,165,166,167,225,226,227,228,229,230,231	124,137,150	121,122,123,124,125,126,127,134,135,136,137,138,139,140,147,148,149,150,151,152,153	165,229	125,138,151	64	12	0.203175	135	78	0.326984	0.396825	0.757576	125				315	66.6667	0.21164
P23909	1NG9	A	1	-0.3986	0	0.94861	1	305,349	302,303,304,305,306,307,308,346,347,348,349,350,351,352	552	549,550,551,552,553,554,555	305,349	552	44	9	0.0515826	110	31	0.0832356				0.352872	0.597222	301	853	152	0.178195
P23909	1NG9	A	2	-0.04906	0	0.83167	1	572,634	569,570,571,572,573,574,575,631,632,633,634,635,636,637	646	643,644,645,646,647,648,649	572,634	646	62	26	0.0726846	129	32	0.0656506				0.242673	0.945205	207	853	216.346	0.25363
P23909	1NG9	A	3	0.65981	1	0.8264	1	151,349	148,149,150,151,152,153,154,346,347,348,349,350,351,352	134,556	131,132,133,134,135,136,137,553,554,555,556,557,558,559	151,349	134,556	198	58	0.232122	298	77	0.138335	0.157093	0.887417	134	0.348183	0.589286	297	853	131.5	0.154162
P23909	1NG9	A	4	-0.15194	0	-0.66791	1	473,492	470,471,472,473,474,475,476,489,490,491,492,493,494,495	500	497,498,499,500,501,502,503	473,492	500	19	5	0.0222743	45	29	0.052755				0.413834	0.977839	353	853	21.4	0.0250879
P23909	1NG9	A	5	-0.82557	1	-0.01805	0	756,771	753,754,755,756,757,758,759,768,769,770,771,772,773,774	747	744,745,746,747,748,749,750	756,771	747	15	4	0.017585	46	34	0.063306	0.875733	0.988095	747				853	18.75	0.0219812
P23909	1NG9	A	6	-0.00291	0	-0.66813	1	40,58	37,38,39,40,41,42,43,55,56,57,58,59,60,61	67	64,65,66,67,68,69,70	40,58	67	18	4	0.021102	34	32	0.0504103				0.921454	0.988679	786	853	27	0.031653
P23909	1NG9	A	7	0.90089	3	0.0766	0	172,261	169,170,171,172,173,174,175,258,259,260,261,262,263,264	135,146,156	132,133,134,135,136,137,138,143,144,145,146,147,148,149,153,154,155,156,157,158,159	172,261	135,146,156	89	13	0.104338	140	71	0.10551	0.158265	0.784884	135				853	136.154	0.159618
P23930	5N6L	A	1	-0.08058	0	-0.70268	1	214,454	211,212,213,214,215,216,217,451,452,453,454,455,456,457	475	472,473,474,475,476,477,478	214,454	475	240	7	0.46875	293	32	0.126953				0.0722656	0.637931	37	512	258.286	0.504464
[truncated: 1,198 more rows]
