# Supplementary material for: A widespread protein misfolding mechanism is differentially rescued by chaperones based on gene essentiality
Source: bioRxiv. 2025 Sep 19:2025.09.18.677077. Preprint. [Version 1] doi: 10.1101/2025.09.18.677077 (PMC12458143; doi:10.1101/2025.09.18.677077)
Supplement: Supplement 3 [file media-3.xlsx]

## Sheet: Sheet1
Gene	PDB	chain	ENT-ID	gn	N_term_thread	gc	C_term_thread	unmapped-NC	unmapped-NC_wbuff	unmapped-crossings	unmapped-crossings_wbuff	mapped-NC	mapped-crossings	loopsize	num_zipper_nc	perc_bb_loop	num_loop_contacting_res	num_cross_nearest_neighbors	ent_coverage	min_N_prot_depth_left	min_N_thread_depth_left	min_N_thread_slippage_left	min_C_prot_depth_right	min_C_thread_depth_right	min_C_thread_slippage_right	prot_size	ACO	RCO
A0A385XJE6	AF	A	1	0.0547	0	-0.62126	1	109,293	106,107,108,109,110,111,112,290,291,292,293,294,295,296	304	301,302,303,304,305,306,307	109,293	304	184	12	0.564417	220	30	0.211656				0.0674847	0.666667	22	326	215.333	0.660532
A0A385XJE6	AF	A	2	0.74072	1	0.02064	0	186,274	183,184,185,186,187,188,189,271,272,273,274,275,276,277	142	139,140,141,142,143,144,145	186,274	142	88	24	0.269939	132	37	0.174847	0.435583	0.763441	142				326	117.542	0.360557
A0A385XJL4	AF	A	1	0.73778	1	0.07706	0	65,124	62,63,64,65,66,67,68,121,122,123,124,125,126,127	41	38,39,40,41,42,43,44	65,124	41	59	19	0.353293	94	32	0.287425	0.245509	0.630769	41				167	81.5789	0.488497
P00350	AF	A	1	0.61188	1	0.0315	0	232,325	229,230,231,232,233,234,235,322,323,324,325,326,327,328	199	196,197,198,199,200,201,202	232,325	199	93	24	0.198718	157	27	0.145299	0.425214	0.857759	199				468	122.583	0.26193
P00363	AF	A	1	0.86656	1	-0.2039	0	140,400	137,138,139,140,141,142,143,397,398,399,400,401,402,403	37	34,35,36,37,38,39,40	140,400	37	260	70	0.431894	412	35	0.147841	0.0614618	0.264286	37				602	409.614	0.680422
P00363	AF	A	2	-0.18587	0	0.61309	1	238,307	235,236,237,238,239,240,241,304,305,306,307,308,309,310	351	348,349,350,351,352,353,354	238,307	351	69	4	0.114618	125	38	0.0946844				0.416944	0.850847	251	602	71	0.11794
P00363	AF	A	3	0.93361	1	-0.16606	0	20,190	17,18,19,20,21,22,23,187,188,189,190,191,192,193	10	7,8,9,10,11,12,13	20,190	10	170	16	0.282392	288	45	0.141196	0.0166113	0.5	10				602	357.875	0.594477
P00363	AF	A	4	0.78948	1	-0.4447	0	69,119	66,67,68,69,70,71,72,116,117,118,119,120,121,122	54	51,52,53,54,55,56,57	69,119	54	50	11	0.0830565	121	39	0.137874	0.089701	0.782609	54				602	55.8182	0.0927212
P00363	AF	A	5	0.06219	0	-0.91808	1	51,115	48,49,50,51,52,53,54,112,113,114,115,116,117,118	125	122,123,124,125,126,127,128	51,115	125	64	3	0.106312	130	36	0.116279				0.792359	0.979466	477	602	65	0.107973
P00363	AF	A	6	-0.079	0	-0.70679	1	309,339	306,307,308,309,310,311,312,336,337,338,339,340,341,342	350	347,348,349,350,351,352,353	309,339	350	30	2	0.0498339	71	34	0.0847176				0.418605	0.958175	252	602	30.5	0.0506645
P00363	AF	A	7	-0.72804	1	-0.1092	0	288,393	285,286,287,288,289,290,291,390,391,392,393,394,395,396	232	229,230,231,232,233,234,235	288,393	232	105	38	0.174419	217	41	0.147841	0.385382	0.805556	232				602	249.447	0.414364
P00363	AF	A	8	-0.76578	1	0.05661	0	276,319	273,274,275,276,277,278,279,316,317,318,319,320,321,322	253	250,251,252,253,254,255,256	276,319	253	43	7	0.0714286	107	36	0.0996678	0.420266	0.916667	253				602	93.4286	0.155197
P00363	AF	A	9	-0.7748	3	-1.29725	1	123,280	120,121,122,123,124,125,126,277,278,279,280,281,282,283	36,52,116,356	33,34,35,36,37,38,39,49,50,51,52,53,54,55,113,114,115,116,117,118,119,353,354,355,356,357,358,359	123,280	36,52,116,356	157	1	0.260797	357	149	0.282392	0.0598007	0.292683	36	0.408638	0.763975	246	602	157	0.260797
P00363	AF	A	10	0.72989	1	-1.08226	1	203,240	200,201,202,203,204,205,206,237,238,239,240,241,242,243	195,355	192,193,194,195,196,197,198,352,353,354,355,356,357,358	203,240	195,355	37	13	0.0614618	122	71	0.147841	0.32392	0.960591	195	0.410299	0.68232	247	602	118.154	0.196269
P00363	AF	A	11	0.7438	1	-0.80102	1	86,386	83,84,85,86,87,88,89,383,384,385,386,387,388,389	37,395	34,35,36,37,38,39,40,392,393,394,395,396,397,398	86,386	37,395	300	12	0.498339	448	73	0.204319	0.0614618	0.430233	37	0.343854	0.958333	207	602	308.25	0.512043
P00363	AF	A	12	-0.61636	3	0.04731	0	390,532	387,388,389,390,391,392,393,529,530,531,532,533,534,535	213,229,358	210,211,212,213,214,215,216,226,227,228,229,230,231,232,355,356,357,358,359,360,361	390,532	213,229,358	142	1	0.23588	260	87	0.209302	0.353821	0.546154	213				602	142	0.23588
P00363	AF	A	13	0.72765	1	-1.10615	3	77,226	74,75,76,77,78,79,80,223,224,225,226,227,228,229	36,360,386,398	33,34,35,36,37,38,39,357,358,359,360,361,362,363,383,384,385,386,387,388,389,395,396,397,398,399,400,401	77,226	36,360,386,398	149	82	0.247508	335	131	0.267442	0.0598007	0.467532	36	0.33887	0.542553	204	602	222.61	0.369784
P00370	AF	A	1	0.03069	0	0.76361	1	80,101	77,78,79,80,81,82,83,98,99,100,101,102,103,104	128	125,126,127,128,129,130,131	80,101	128	21	40	0.0469799	75	49	0.17226				0.713647	0.921965	319	447	59.075	0.132159
P00370	AF	A	2	1.03112	1	0.02563	0	116,348	113,114,115,116,117,118,119,345,346,347,348,349,350,351	95	92,93,94,95,96,97,98	116,348	95	232	36	0.519016	329	36	0.219239	0.212528	0.818966	95				447	278.167	0.622297
P00393	AF	A	1	-0.02451	0	0.73104	1	138,252	135,136,137,138,139,140,141,249,250,251,252,253,254,255	270	267,268,269,270,271,272,273	138,252	270	114	13	0.262673	171	36	0.142857				0.37788	0.901099	164	434	117.846	0.271535
P00393	AF	A	2	0.75761	1	0.04302	0	20,119	17,18,19,20,21,22,23,116,117,118,119,120,121,122	9	6,7,8,9,10,11,12	20,119	9	99	17	0.228111	151	34	0.152074	0.0207373	0.45	9				434	291.824	0.672404
P00393	AF	A	3	0.87559	1	-0.00978	0	75,408	72,73,74,75,76,77,78,405,406,407,408,409,410,411	39	36,37,38,39,40,41,42	75,408	39	333	8	0.767281	393	35	0.145161	0.0898618	0.52	39				434	347.125	0.799827
P00393	AF	A	4	0.82163	1	0.00413	0	185,271	182,183,184,185,186,187,188,268,269,270,271,272,273,274	174	171,172,173,174,175,176,177	185,271	174	86	6	0.198157	141	40	0.175115	0.400922	0.940541	174				434	156	0.359447
P00393	AF	A	5	0.91543	1	-0.14947	0	223,330	220,221,222,223,224,225,226,327,328,329,330,331,332,333	214	211,212,213,214,215,216,217	223,330	214	107	10	0.246544	190	34	0.165899	0.493088	0.959641	214				434	142.3	0.32788
P00448	AF	A	1	-0.79174	1	0	0	139,202	136,137,138,139,140,141,142,199,200,201,202,203,204,205	132	129,130,131,132,133,134,135	139,202	132	63	1	0.305825	123	40	0.276699	0.640777	0.94964	132				206	63	0.305825
P00448	AF	A	2	-0.04941	0	-0.67709	1	84,165	81,82,83,84,85,86,87,162,163,164,165,166,167,168	193	190,191,192,193,194,195,196	84,165	193	81	27	0.393204	123	28	0.334951				0.0631068	0.317073	13	206	132.37	0.642575
P00452	AF	A	1	0.1276	0	0.71069	1	72,641	69,70,71,72,73,74,75,638,639,640,641,642,643,644	655	652,653,654,655,656,657,658	72,641	655	569	2	0.7477	646	35	0.0762155				0.13929	0.883333	106	761	569.5	0.748357
P00452	AF	A	2	0.9667	1	-0.38048	0	243,452	240,241,242,243,244,245,246,449,450,451,452,453,454,455	228	225,226,227,228,229,230,231	243,452	228	209	15	0.274639	278	40	0.0906702	0.299606	0.938272	228				761	228.533	0.300307
P00452	AF	A	3	0.17546	0	0.60112	1	406,697	403,404,405,406,407,408,409,694,695,696,697,698,699,700	729	726,727,728,729,730,731,732	406,697	729	291	16	0.382392	395	41	0.0932983				0.0420499	0.5	32	761	325.312	0.42748
P00452	AF	A	4	-0.16476	0	-0.72896	1	115,157	112,113,114,115,116,117,118,154,155,156,157,158,159,160	168	165,166,167,168,169,170,171	115,157	168	42	3	0.0551905	95	33	0.0801577				0.779238	0.981788	593	761	44.3333	0.0582567
P00452	AF	A	5	0.07579	0	-0.68041	1	552,573	549,550,551,552,553,554,555,570,571,572,573,574,575,576	610	607,608,609,610,611,612,613	552,573	610	21	31	0.0275953	57	35	0.088042				0.198423	0.803191	151	761	53.3548	0.0701115
P00490	AF	A	1	1.56101	2	0.30425	0	77,456	74,75,76,77,78,79,80,453,454,455,456,457,458,459	65,69	62,63,64,65,66,67,68,66,67,68,69,70,71,72	77,456	65,69	379	85	0.475533	477	52	0.121706	0.0815558	0.844156	65				797	316.247	0.396797
P00490	AF	A	2	0.73909	1	0.682	1	428,636	425,426,427,428,429,430,431,633,634,635,636,637,638,639	421,643	418,419,420,421,422,423,424,640,641,642,643,644,645,646	428,636	421,643	208	1	0.260979	324	64	0.114178	0.528231	0.983645	421	0.193225	0.956522	154	797	208	0.260979
P00490	AF	A	3	1.31185	1	1.3687	1	114,535	111,112,113,114,115,116,117,532,533,534,535,536,537,538	66,622	63,64,65,66,67,68,69,619,620,621,622,623,624,625	114,535	66,622	421	42	0.528231	551	69	0.136763	0.0828105	0.578947	66	0.219573	0.667939	175	797	419.333	0.52614
P00490	AF	A	4	0.64501	1	1.18301	1	146,574	143,144,145,146,147,148,149,571,572,573,574,575,576,577	138,625	135,136,137,138,139,140,141,622,623,624,625,626,627,628	146,574	138,625	428	4	0.537014	592	72	0.151819	0.173149	0.945205	138	0.215809	0.7713	172	797	438.75	0.550502
P00490	AF	A	5	-0.63165	1	0.27396	0	192,274	189,190,191,192,193,194,195,271,272,273,274,275,276,277	181	178,179,180,181,182,183,184	192,274	181	82	7	0.102886	162	30	0.0777917	0.227102	0.942708	181				797	155	0.194479
P00490	AF	A	6	0.62434	1	0.01283	0	428,681	425,426,427,428,429,430,431,678,679,680,681,682,683,684	421	418,419,420,421,422,423,424	428,681	421	253	3	0.31744	357	36	0.0815558	0.528231	0.983645	421				797	254.333	0.319113
P00490	AF	A	7	-0.1307	0	0.94689	1	521,597	518,519,520,521,522,523,524,594,595,596,597,598,599,600	608	605,606,607,608,609,610,611	521,597	608	76	1	0.0953576	144	33	0.06399				0.237139	0.945	189	797	76	0.0953576
P00490	AF	A	8	-0.06288	0	1.18649	1	43,75	40,41,42,43,44,45,46,72,73,74,75,76,77,78	133	130,131,132,133,134,135,136	43,75	133	32	39	0.0401506	97	33	0.102886				0.833124	0.919668	664	797	64.5897	0.0810411
P00490	AF	A	9	0.01499	0	1.0053	1	47,206	44,45,46,47,48,49,50,203,204,205,206,207,208,209	215	212,213,214,215,216,217,218	47,206	215	159	2	0.199498	268	37	0.0865747				0.730238	0.984772	582	797	160	0.200753
P00490	AF	A	10	0.78588	1	-0.1433	0	567,752	564,565,566,567,568,569,570,749,750,751,752,753,754,755	530	527,528,529,530,531,532,533	567,752	530	185	12	0.23212	280	36	0.0853199	0.664994	0.934744	530				797	192.25	0.241217
P00490	AF	A	11	0.99459	3	0.17649	0	210,455	207,208,209,210,211,212,213,452,453,454,455,456,457,458	64,125,137	61,62,63,64,65,66,67,122,123,124,125,126,127,128,134,135,136,137,138,139,140	210,455	64,125,137	245	5	0.307403	359	79	0.151819	0.0803011	0.304762	64				797	259.4	0.325471
P00490	AF	A	12	0.85291	1	-0.87909	1	554,706	551,552,553,554,555,556,557,703,704,705,706,707,708,709	531,742	528,529,530,531,532,533,534,739,740,741,742,743,744,745	554,706	531,742	152	55	0.190715	269	68	0.12798	0.666248	0.958484	531	0.0690088	0.604396	55	797	154.836	0.194274
P00490	AF	A	13	0.94953	3	-0.88946	1	592,711	589,590,591,592,593,594,595,708,709,710,711,712,713,714	531,546,570,742	528,529,530,531,532,533,534,543,544,545,546,547,548,549,567,568,569,570,571,572,573,739,740,741,742,743,744,745	592,711	531,546,570,742	119	19	0.14931	232	93	0.159348	0.666248	0.896959	531	0.0690088	0.639535	55	797	137	0.171895
P00509	AF	A	1	-0.05631	0	-1.63614	2	49,248	46,47,48,49,50,51,52,245,246,247,248,249,250,251	257,292	254,255,256,257,258,259,260,289,290,291,292,293,294,295	49,248	257,292	199	18	0.502525	263	63	0.224747				0.262626	0.702703	104	396	185.056	0.467312
P00509	AF	A	2	-1.09551	1	0.06449	0	254,287	251,252,253,254,255,256,257,284,285,286,287,288,289,290	99	96,97,98,99,100,101,102	254,287	99	33	50	0.0833333	82	43	0.166667	0.25	0.389764	99				396	96.72	0.244242
P00509	AF	A	3	0.60247	1	0.30452	0	137,176	134,135,136,137,138,139,140,173,174,175,176,177,178,179	123	120,121,122,123,124,125,126	137,176	123	39	4	0.0984848	76	31	0.171717	0.310606	0.89781	123				396	51.25	0.129419
P00547	AF	A	1	-1.21535	2	-0.55544	0	18,188	15,16,17,18,19,20,21,185,186,187,188,189,190,191	7,9	4,5,6,7,8,9,10,6,7,8,9,10,11,12	18,188	7,9	170	55	0.548387	237	58	0.309677	0.0225806	0.388889	7				310	175.2	0.565161
P00550	AF	A	1	-0.7242	1	-0.151	0	256,298	253,254,255,256,257,258,259,295,296,297,298,299,300,301	219	216,217,218,219,220,221,222	256,298	219	42	12	0.0659341	122	46	0.1146	0.343799	0.855469	219				637	47.75	0.0749608
P00550	AF	A	2	0.71963	1	-0.04232	0	398,428	395,396,397,398,399,400,401,425,426,427,428,429,430,431	380	377,378,379,380,381,382,383	398,428	380	30	21	0.0470958	68	36	0.10989	0.596546	0.954774	380				637	62.8571	0.0986768
P00561	AF	A	1	0.73312	1	-0.9569	1	260,347	257,258,259,260,261,262,263,344,345,346,347,348,349,350	248,360	245,246,247,248,249,250,251,357,358,359,360,361,362,363	260,347	248,360	87	22	0.106098	186	70	0.123171	0.302439	0.953846	248	0.560976	0.972516	460	820	82.7727	0.100942
P00561	AF	A	2	-0.92193	1	-0.12837	0	361,442	358,359,360,361,362,363,364,439,440,441,442,443,444,445	317	314,315,316,317,318,319,320	361,442	317	81	2	0.0987805	138	34	0.0878049	0.386585	0.878116	317				820	87.5	0.106707
P00561	AF	A	3	0.00138	0	-0.82069	1	317,428	314,315,316,317,318,319,320,425,426,427,428,429,430,431	438	435,436,437,438,439,440,441	317,428	438	111	2	0.135366	155	30	0.0926829				0.465854	0.97449	382	820	111.5	0.135976
P00561	AF	A	4	-0.9634	1	-0.92342	1	350,429	347,348,349,350,351,352,353,426,427,428,429,430,431,432	317,440	314,315,316,317,318,319,320,437,438,439,440,441,442,443	350,429	317,440	79	9	0.0963415	144	67	0.10122	0.386585	0.905714	317	0.463415	0.971867	380	820	65.1111	0.0794038
P00561	AF	A	5	0.80154	1	0.09556	0	480,552	477,478,479,480,481,482,483,549,550,551,552,553,554,555	468	465,466,467,468,469,470,471	480,552	468	72	25	0.0878049	112	34	0.0841463	0.570732	0.975	468				820	272.92	0.332829
P00562	AF	A	1	0.5099	0	-0.78509	1	164,345	161,162,163,164,165,166,167,342,343,344,345,346,347,348	364	361,362,363,364,365,366,367	164,345	364	181	1	0.223457	296	28	0.0753086				0.550617	0.95914	446	810	181	0.223457
P00562	AF	A	2	-0.88655	1	-0.11518	0	350,435	347,348,349,350,351,352,353,432,433,434,435,436,437,438	320	317,318,319,320,321,322,323	350,435	320	85	1	0.104938	135	34	0.0962963	0.395062	0.914286	320				810	85	0.104938
P00562	AF	A	3	0.89578	1	0.01741	0	171,198	168,169,170,171,172,173,174,195,196,197,198,199,200,201	156	153,154,155,156,157,158,159	171,198	156	27	1	0.0333333	83	31	0.0592593	0.192593	0.912281	156				810	27	0.0333333
P00562	AF	A	4	0.65451	1	-0.15014	0	262,431	259,260,261,262,263,264,265,428,429,430,431,432,433,434	253	250,251,252,253,254,255,256	262,431	253	169	1	0.208642	235	30	0.0876543	0.312346	0.965649	253				810	169	0.208642
P00562	AF	A	5	0.20199	0	0.6963	1	44,176	41,42,43,44,45,46,47,173,174,175,176,177,178,179	191	188,189,190,191,192,193,194	44,176	191	132	3	0.162963	189	46	0.1				0.764198	0.976341	619	810	145.333	0.179424
P00562	AF	A	6	0.95406	1	0.06706	0	38,229	35,36,37,38,39,40,41,226,227,228,229,230,231,232	16	13,14,15,16,17,18,19	38,229	16	191	10	0.235802	240	37	0.0839506	0.0197531	0.421053	16				810	243.1	0.300123
P00562	AF	A	7	0.8194	1	0.14465	0	473,546	470,471,472,473,474,475,476,543,544,545,546,547,548,549	461	458,459,460,461,462,463,464	473,546	461	73	24	0.0901235	107	33	0.082716	0.569136	0.97463	461				810	290.125	0.358179
P00562	AF	A	8	0.77772	1	-1.01092	1	264,349	261,262,263,264,265,266,267,346,347,348,349,350,351,352	252,363	249,250,251,252,253,254,255,360,361,362,363,364,365,366	264,349	252,363	85	24	0.104938	183	64	0.112346	0.311111	0.954545	252	0.551852	0.969631	447	810	96.4167	0.119033
P00562	AF	A	9	-0.93676	1	-0.86137	1	363,422	360,361,362,363,364,365,366,419,420,421,422,423,424,425	318,435	315,316,317,318,319,320,321,432,433,434,435,436,437,438	363,422	318,435	59	22	0.0728395	121	61	0.0950617	0.392593	0.876033	318	0.462963	0.966495	375	810	66.0909	0.0815937
P00579	AF	A	1	-0.69188	1	0.30827	0	240,351	237,238,239,240,241,242,243,348,349,350,351,352,353,354	136	133,134,135,136,137,138,139	240,351	136	111	4	0.181077	151	29	0.0929853	0.22186	0.566667	136				613	113.25	0.184747
P00582	AF	A	1	0.8022	3	-0.4167	0	395,491	392,393,394,395,396,397,398,488,489,490,491,492,493,494	355,370,384	352,353,354,355,356,357,358,367,368,369,370,371,372,373,381,382,383,384,385,386,387	395,491	355,370,384	96	2	0.103448	180	73	0.0969828	0.382543	0.898734	355				928	97	0.104526
P00582	AF	A	2	-0.77462	1	-0.08394	0	456,662	453,454,455,456,457,458,459,659,660,661,662,663,664,665	444	441,442,443,444,445,446,447	456,662	444	206	1	0.221983	308	34	0.0700431	0.478448	0.973684	444				928	206	0.221983
P00582	AF	A	3	-0.07545	0	-0.73964	1	699,873	696,697,698,699,700,701,702,870,871,872,873,874,875,876	887	884,885,886,887,888,889,890	699,873	887	174	1	0.1875	238	32	0.0592672				0.044181	0.745455	41	928	174	0.1875
P00582	AF	A	4	0.0791	0	-0.86487	1	325,466	322,323,324,325,326,327,328,463,464,465,466,467,468,469	502	499,500,501,502,503,504,505	325,466	502	141	4	0.15194	202	40	0.0657328				0.459052	0.922078	426	928	142	0.153017
P00582	AF	A	5	0.00175	0	-1.09827	1	667,821	664,665,666,667,668,669,670,818,819,820,821,822,823,824	850	847,848,849,850,851,852,853	667,821	850	154	22	0.165948	244	32	0.0657328				0.0840517	0.728972	78	928	295.273	0.318182
P00582	AF	A	6	-0.68328	1	0.01733	0	654,696	651,652,653,654,655,656,657,693,694,695,696,697,698,699	545	542,543,544,545,546,547,548	654,696	545	42	3	0.0452586	97	32	0.0678879	0.587284	0.833333	545				928	166	0.178879
P00582	AF	A	7	-0.85425	1	0	0	885,924	882,883,884,885,886,887,888,921,922,923,924,925,926,927	701	698,699,700,701,702,703,704	885,924	701	39	9	0.0420259	86	36	0.0668103	0.755388	0.79209	701				928	106.778	0.115062
P00582	AF	A	8	0.69167	1	-0.06902	0	53,133	50,51,52,53,54,55,56,130,131,132,133,134,135,136	10	7,8,9,10,11,12,13	53,133	10	80	7	0.0862069	140	37	0.0689655	0.0107759	0.188679	10				928	110.286	0.118842
P00582	AF	A	9	0.72989	1	0.04233	0	78,113	75,76,77,78,79,80,81,110,111,112,113,114,115,116	63	60,61,62,63,64,65,66	78,113	63	35	30	0.0377155	77	30	0.0625	0.0678879	0.807692	63				928	125.5	0.135237
P00582	AF	A	10	0.75702	1	-0.28995	0	369,486	366,367,368,369,370,371,372,483,484,485,486,487,488,489	355	352,353,354,355,356,357,358	369,486	355	117	16	0.126078	207	42	0.0797414	0.382543	0.96206	355				928	127.625	0.137527
P00634	AF	A	1	0.08216	0	0.86125	3	28,375	25,26,27,28,29,30,31,372,373,374,375,376,377,378	386,389,440	383,384,385,386,387,388,389,386,387,388,389,390,391,392,437,438,439,440,441,442,443	28,375	386,389,440	347	12	0.73673	434	70	0.220807				0.0658174	0.322917	31	471	83.0833	0.176398
P00634	AF	A	2	0.08214	0	0.76234	3	68,329	65,66,67,68,69,70,71,326,327,328,329,330,331,332	344,389,440	341,342,343,344,345,346,347,386,387,388,389,390,391,392,437,438,439,440,441,442,443	68,329	344,389,440	261	1	0.55414	384	91	0.261146				0.0658174	0.21831	31	471	261	0.55414
P00634	AF	A	3	-0.7836	1	-0.05713	0	438,454	435,436,437,438,439,440,441,451,452,453,454,455,456,457	105	102,103,104,105,106,107,108	438,454	105	16	1	0.0339703	57	36	0.118896	0.22293	0.239726	105				471	16	0.0339703
P00634	AF	A	4	0.26719	0	1.49148	2	46,84	43,44,45,46,47,48,49,81,82,83,84,85,86,87	101,386	98,99,100,101,102,103,104,383,384,385,386,387,388,389	46,84	101,386	38	13	0.0806794	114	67	0.242038				0.180467	0.219638	85	471	55.1538	0.117099
P00634	AF	A	5	0.79994	1	0	0	340,464	337,338,339,340,341,342,343,461,462,463,464,465,466,467	70	67,68,69,70,71,72,73	340,464	70	124	87	0.26327	237	39	0.18259	0.14862	0.205882	70				471	308.333	0.654636
P00634	AF	A	6	0.68843	1	0.08924	0	181,342	178,179,180,181,182,183,184,339,340,341,342,343,344,345	167	164,165,166,167,168,169,170	181,342	167	161	5	0.341826	243	43	0.191083	0.354565	0.922652	167				471	164.6	0.349469
P00634	AF	A	7	1.45943	2	-1.66095	2	86,412	83,84,85,86,87,88,89,409,410,411,412,413,414,415	71,74,421,441	68,69,70,71,72,73,74,71,72,73,74,75,76,77,418,419,420,421,422,423,424,438,439,440,441,442,443,444	86,412	71,74,421,441	326	163	0.692144	418	109	0.280255	0.150743	0.825581	71	0.0636943	0.508475	30	471	220.11	0.467326
P00722	AF	A	1	0.01572	0	-0.92807	1	31,171	28,29,30,31,32,33,34,168,169,170,171,172,173,174	213	210,211,212,213,214,215,216	31,171	213	140	23	0.136719	254	37	0.078125				0.791992	0.950762	811	1024	155.174	0.151537
P00722	AF	A	2	-0.62296	1	0.04058	0	916,941	913,914,915,916,917,918,919,938,939,940,941,942,943,944	900	897,898,899,900,901,902,903	916,941	900	25	9	0.0244141	78	32	0.0585938	0.878906	0.982533	900				1024	40.4444	0.0394965
P00722	AF	A	3	0	0	-1.23263	3	11,154	8,9,10,11,12,13,14,151,152,153,154,155,156,157	161,171,214	158,159,160,161,162,163,164,168,169,170,171,172,173,174,211,212,213,214,215,216,217	11,154	161,171,214	143	24	0.139648	259	83	0.102539				0.791016	0.931034	810	1024	137.792	0.134562
P00722	AF	A	4	-0.03602	0	-1.58113	2	27,163	24,25,26,27,28,29,30,160,161,162,163,164,165,166	170,213	167,168,169,170,171,172,173,210,211,212,213,214,215,216	27,163	170,213	136	4	0.132812	248	65	0.0830078				0.791992	0.941928	811	1024	142	0.138672
P00722	AF	A	5	-0.77271	1	-0.88964	1	817,969	814,815,816,817,818,819,820,966,967,968,969,970,971,972	782,986	779,780,781,782,783,784,785,983,984,985,986,987,988,989	817,969	782,986	152	9	0.148438	255	55	0.0898438	0.763672	0.95716	782	0.0371094	0.690909	38	1024	166	0.162109
P00722	AF	A	6	-0.90745	1	-0.83609	1	75,154	72,73,74,75,76,77,78,151,152,153,154,155,156,157	60,186	57,58,59,60,61,62,63,183,184,185,186,187,188,189	75,154	60,186	79	21	0.0771484	184	63	0.0810547	0.0585938	0.8	60	0.818359	0.963218	838	1024	85.2381	0.0832403
P00722	AF	A	7	-1.98926	2	0.3384	0	167,415	164,165,166,167,168,169,170,412,413,414,415,416,417,418	32,144	29,30,31,32,33,34,35,141,142,143,144,145,146,147	167,415	32,144	248	100	0.242188	416	66	0.109375	0.03125	0.191617	32				1024	300.18	0.293145
P00722	AF	A	8	-0.77068	1	0.80161	1	93,364	90,91,92,93,94,95,96,361,362,363,364,365,366,367	31,410	28,29,30,31,32,33,34,407,408,409,410,411,412,413	93,364	31,410	271	2	0.264648	409	68	0.102539	0.0302734	0.333333	31	0.599609	0.930303	614	1024	273.5	0.26709
P00722	AF	A	9	-0.7476	1	0.65027	1	44,311	41,42,43,44,45,46,47,308,309,310,311,312,313,314	33,328	30,31,32,33,34,35,36,325,326,327,328,329,330,331	44,311	33,328	267	11	0.260742	372	61	0.0791016	0.0322266	0.75	33	0.679688	0.976157	696	1024	258.091	0.252042
P00722	AF	A	10	0.0285	0	0.63012	1	304,381	301,302,303,304,305,306,307,378,379,380,381,382,383,384	387	384,385,386,387,388,389,390	304,381	387	77	1	0.0751953	183	40	0.0722656				0.62207	0.990669	637	1024	77	0.0751953
P00722	AF	A	11	-0.08979	0	0.85381	1	353,554	350,351,352,353,354,355,356,551,552,553,554,555,556,557	566	563,564,565,566,567,568,569	353,554	566	201	6	0.196289	325	45	0.0654297				0.447266	0.974468	458	1024	204	0.199219
P00722	AF	A	12	0.70768	1	-0.16656	0	385,568	382,383,384,385,386,387,388,565,566,567,568,569,570,571	354	351,352,353,354,355,356,357	385,568	354	183	33	0.178711	292	32	0.0693359	0.345703	0.919481	354				1024	255.212	0.249231
P00722	AF	A	13	0.05973	0	-1.28905	3	17,67	14,15,16,17,18,19,20,64,65,66,67,68,69,70	122,188,213	119,120,121,122,123,124,125,185,186,187,188,189,190,191,210,211,212,213,214,215,216	17,67	122,188,213	50	10	0.0488281	132	85	0.110352				0.791992	0.84744	811	1024	58.6	0.0572266
P00722	AF	A	14	-1.93429	2	0.81069	1	167,366	164,165,166,167,168,169,170,363,364,365,366,367,368,369	31,149,409	28,29,30,31,32,33,34,146,147,148,149,150,151,152,406,407,408,409,410,411,412	167,366	31,149,409	199	33	0.194336	366	102	0.12793	0.0302734	0.185629	31	0.600586	0.93465	615	1024	201.97	0.197236
P00722	AF	A	15	0.01366	0	-1.08757	3	619,904	616,617,618,619,620,621,622,901,902,903,904,905,906,907	912,941,953	909,910,911,912,913,914,915,938,939,940,941,942,943,944,950,951,952,953,954,955,956	619,904	912,941,953	285	2	0.27832	381	75	0.0947266				0.0693359	0.591667	71	1024	286.5	0.279785
P00803	AF	A	1	-1.04749	3	-0.19419	0	210,307	207,208,209,210,211,212,213,304,305,306,307,308,309,310	132,145,193	129,130,131,132,133,134,135,142,143,144,145,146,147,148,190,191,192,193,194,195,196	210,307	132,145,193	97	6	0.299383	187	76	0.311728	0.407407	0.628571	132				324	74	0.228395
P00803	AF	A	2	-0.27544	0	-1.05839	3	97,193	94,95,96,97,98,99,100,190,191,192,193,194,195,196	226,237,295	223,224,225,226,227,228,229,234,235,236,237,238,239,240,292,293,294,295,296,297,298	97,193	226,237,295	96	41	0.296296	177	80	0.354938				0.0895062	0.221374	29	324	110	0.339506
P00803	AF	A	3	-0.73557	1	0.00294	0	143,294	140,141,142,143,144,145,146,291,292,293,294,295,296,297	133	130,131,132,133,134,135,136	143,294	133	151	3	0.466049	184	32	0.16358	0.410494	0.93007	133				324	160	0.493827
P00804	AF	A	1	0.02228	0	-0.62195	1	24,110	21,22,23,24,25,26,27,107,108,109,110,111,112,113	123	120,121,122,123,124,125,126	24,110	123	86	4	0.52439	138	34	0.432927				0.25	0.759259	41	164	88	0.536585
P00805	AF	A	1	0.84216	1	0.04208	0	57,108	54,55,56,57,58,59,60,105,106,107,108,109,110,111	28	25,26,27,28,29,30,31	57,108	28	51	19	0.146552	108	37	0.206897	0.0804598	0.491228	28				348	88.8421	0.255293
P00811	AF	A	1	-0.00147	0	-0.76077	1	75,202	72,73,74,75,76,77,78,199,200,201,202,203,204,205	240	237,238,239,240,241,242,243	75,202	240	127	21	0.33687	196	43	0.180371				0.363395	0.782857	137	377	146	0.387268
P00811	AF	A	2	-0.94426	1	0.16832	0	237,335	234,235,236,237,238,239,240,332,333,334,335,336,337,338	81	78,79,80,81,82,83,84	237,335	81	98	61	0.259947	189	37	0.190981	0.214854	0.341772	81				377	141.295	0.374788
P00811	AF	A	3	-0.78299	1	0.02556	0	151,169	148,149,150,151,152,153,154,166,167,168,169,170,171,172	131	128,129,130,131,132,133,134	151,169	131	18	7	0.0477454	58	35	0.180371	0.34748	0.86755	131				377	57	0.151194
P00811	AF	A	4	-0.73624	1	0.00163	0	299,328	296,297,298,299,300,301,302,325,326,327,328,329,330,331	289	286,287,288,289,290,291,292	299,328	289	29	12	0.0769231	72	35	0.177719	0.766578	0.966555	289				377	61.25	0.162467
P00861	AF	A	1	0.90758	1	0.16904	0	158,191	155,156,157,158,159,160,161,188,189,190,191,192,193,194	142	139,140,141,142,143,144,145	158,191	142	33	6	0.0785714	78	41	0.161905	0.338095	0.898734	142				420	34.6667	0.0825397
P00861	AF	A	2	0.01669	0	0.70124	1	43,228	40,41,42,43,44,45,46,225,226,227,228,229,230,231	266	263,264,265,266,267,268,269	43,228	266	185	9	0.440476	231	37	0.178571				0.366667	0.802083	154	420	201.222	0.479101
P00861	AF	A	3	0.70585	1	0.04718	0	65,273	62,63,64,65,66,67,68,270,271,272,273,274,275,276	50	47,48,49,50,51,52,53	65,273	50	208	7	0.495238	249	33	0.171429	0.119048	0.769231	50				420	285.286	0.679252
P00861	AF	A	4	0.15437	0	-0.70239	1	317,337	314,315,316,317,318,319,320,334,335,336,337,338,339,340	361	358,359,360,361,362,363,364	317,337	361	20	59	0.047619	52	30	0.169048				0.140476	0.710843	59	420	84.8814	0.202098
P00861	AF	A	5	-1.40181	1	0.09119	0	343,386	340,341,342,343,344,345,346,383,384,385,386,387,388,389	305	302,303,304,305,306,307,308	343,386	305	43	6	0.102381	117	36	0.121429	0.72619	0.889213	305				420	46	0.109524
P00864	AF	A	1	-0.02475	0	-0.70452	1	87,619	84,85,86,87,88,89,90,616,617,618,619,620,621,622	628	625,626,627,628,629,630,631	87,619	628	532	1	0.602492	612	26	0.0713477				0.288788	0.965909	255	883	532	0.602492
P00864	AF	A	2	0.14084	0	-0.63404	1	201,697	198,199,200,201,202,203,204,694,695,696,697,698,699,700	716	713,714,715,716,717,718,719	201,697	716	496	10	0.561721	590	30	0.0826727				0.189128	0.897849	167	883	506.3	0.573386
P00864	AF	A	3	0.68706	1	-0.69005	1	258,698	255,256,257,258,259,260,261,695,696,697,698,699,700,701	250,714	247,248,249,250,251,252,253,711,712,713,714,715,716,717	258,698	250,714	440	7	0.498301	561	65	0.103058	0.283126	0.968992	250	0.191393	0.913514	169	883	443.286	0.502022
P00864	AF	A	4	0.62102	1	0.18205	0	786,847	783,784,785,786,787,788,789,844,845,846,847,848,849,850	774	771,772,773,774,775,776,777	786,847	774	61	6	0.0690827	125	26	0.0724802	0.876557	0.984733	774				883	63	0.0713477
P00864	AF	A	5	0.85005	1	0.03059	0	220,628	217,218,219,220,221,222,223,625,626,627,628,629,630,631	131	128,129,130,131,132,133,134	220,628	131	408	26	0.462061	499	31	0.0792752	0.148358	0.595455	131				883	415.846	0.470947
P00864	AF	A	6	0.11002	0	0.68008	1	239,353	236,237,238,239,240,241,242,350,351,352,353,354,355,356	386	383,384,385,386,387,388,389	239,353	386	114	6	0.129105	179	33	0.0679502				0.562854	0.937736	497	883	121.667	0.137788
P00887	AF	A	1	0.97698	1	-0.06007	0	103,323	100,101,102,103,104,105,106,320,321,322,323,324,325,326	93	90,91,92,93,94,95,96	103,323	93	220	34	0.632184	297	36	0.20977	0.267241	0.902913	93				348	248.647	0.714503
P00887	AF	A	2	-0.0569	0	0.85987	1	41,79	38,39,40,41,42,43,44,76,77,78,79,80,81,82	88	85,86,87,88,89,90,91	41,79	88	38	2	0.109195	103	39	0.195402				0.747126	0.966543	260	348	41.5	0.119253
P00887	AF	A	3	-0.01354	0	0.83095	1	53,288	50,51,52,53,54,55,56,285,286,287,288,289,290,291	297	294,295,296,297,298,299,300	53,288	297	235	1	0.675287	302	33	0.192529				0.146552	0.85	51	348	235	0.675287
P00887	AF	A	4	0.32085	0	0.65316	1	275,306	272,273,274,275,276,277,278,303,304,305,306,307,308,309	327	324,325,326,327,328,329,330	275,306	327	31	3	0.0890805	84	32	0.158046				0.0603448	0.5	21	348	32	0.091954
P00887	AF	A	5	-0.05322	0	0.82304	1	25,123	22,23,24,25,26,27,28,120,121,122,123,124,125,126	138	135,136,137,138,139,140,141	25,123	138	98	21	0.281609	165	37	0.206897				0.603448	0.933333	210	348	102.905	0.295703
P00887	AF	A	6	0.87597	1	0.62893	1	112,311	109,110,111,112,113,114,115,308,309,310,311,312,313,314	94,322	91,92,93,94,95,96,97,319,320,321,322,323,324,325	112,311	94,322	199	3	0.571839	285	56	0.212644	0.270115	0.839286	94	0.0747126	0.702703	26	348	205	0.58908
P00888	AF	A	1	-0.01698	0	0.80199	1	55,290	52,53,54,55,56,57,58,287,288,289,290,291,292,293	299	296,297,298,299,300,301,302	55,290	299	235	1	0.660112	300	34	0.191011				0.160112	0.863636	57	356	235	0.660112
P00888	AF	A	2	0.26906	0	0.65217	1	276,308	273,274,275,276,277,278,279,305,306,307,308,309,310,311	330	327,328,329,330,331,332,333	276,308	330	32	2	0.0898876	83	34	0.154494				0.0730337	0.541667	26	356	32.5	0.0912921
P00888	AF	A	3	-0.07257	0	0.78816	1	27,125	24,25,26,27,28,29,30,122,123,124,125,126,127,128	140	137,138,139,140,141,142,143	27,125	140	98	18	0.275281	171	33	0.196629				0.606742	0.935065	216	356	102.111	0.286829
P00888	AF	A	4	1.10561	1	-0.07931	0	76,306	73,74,75,76,77,78,79,303,304,305,306,307,308,309	58	55,56,57,58,59,60,61	76,306	58	230	34	0.646067	301	37	0.202247	0.162921	0.763158	58				356	252.5	0.70927
P00888	AF	A	5	0.90446	1	0.72018	1	114,313	111,112,113,114,115,116,117,310,311,312,313,314,315,316	96,326	93,94,95,96,97,98,99,323,324,325,326,327,328,329	114,313	96,326	199	13	0.558989	281	59	0.22191	0.269663	0.842105	96	0.0842697	0.697674	30	356	209.692	0.589023
P00893	AF	A	1	1.16449	1	1.20909	1	154,219	151,152,153,154,155,156,157,216,217,218,219,220,221,222	141,322	138,139,140,141,142,143,144,319,320,321,322,323,324,325	154,219	141,322	65	16	0.11324	186	70	0.189895	0.245645	0.915584	141	0.439024	0.709859	252	574	102.562	0.17868
P00893	AF	A	2	0.04281	0	0.78007	1	99,142	96,97,98,99,100,101,102,139,140,141,142,143,144,145	159	156,157,158,159,160,161,162	99,142	159	43	23	0.0749129	94	47	0.149826				0.722997	0.960648	415	574	96.5217	0.168156
P00893	AF	A	3	0.60157	1	0.11216	0	37,72	34,35,36,37,38,39,40,69,70,71,72,73,74,75	22	19,20,21,22,23,24,25	37,72	22	35	13	0.0609756	93	35	0.130662	0.0383275	0.594595	22				574	85.3077	0.14862
P00893	AF	A	4	0.86728	1	0.0311	0	273,350	270,271,272,273,274,275,276,347,348,349,350,351,352,353	208	205,206,207,208,209,210,211	273,350	208	77	106	0.134146	136	34	0.10453	0.362369	0.761905	208				574	162.66	0.28338
P00893	AF	A	5	0.10664	0	0.77834	1	469,531	466,467,468,469,470,471,472,528,529,530,531,532,533,534	543	540,541,542,543,544,545,546	469,531	543	62	26	0.108014	105	41	0.116725				0.054007	0.72093	31	574	129.115	0.22494
P00893	AF	A	6	0.68455	1	0.15821	0	402,445	399,400,401,402,403,404,405,442,443,444,445,446,447,448	391	388,389,390,391,392,393,394	402,445	391	43	6	0.0749129	115	45	0.144599	0.681185	0.972637	391				574	121.5	0.211672
P00893	AF	A	7	0.77367	3	-0.12995	0	293,560	290,291,292,293,294,295,296,557,558,559,560,561,562,563	212,254,279	209,210,211,212,213,214,215,251,252,253,254,255,256,257,276,277,278,279,280,281,282	293,560	212,254,279	267	15	0.465157	371	76	0.184669	0.369338	0.723549	212				574	270.467	0.471196
P00894	AF	A	1	0.00739	0	-0.72619	1	88,113	85,86,87,88,89,90,91,110,111,112,113,114,115,116	122	119,120,121,122,123,124,125	88,113	122	25	2	0.153374	51	32	0.306748				0.251534	0.82	41	163	25.5	0.156442
P00894	AF	A	2	-0.7041	1	0.03275	0	43,71	40,41,42,43,44,45,46,68,69,70,71,72,73,74	8	5,6,7,8,9,10,11	43,71	8	28	1	0.171779	65	33	0.288344	0.0490798	0.186047	8				163	28	0.171779
P00895	AF	A	1	-0.92848	1	-0.85107	1	38,454	35,36,37,38,39,40,41,451,452,453,454,455,456,457	24,465	21,22,23,24,25,26,27,462,463,464,465,466,467,468	38,454	24,465	416	38	0.8	504	63	0.213462	0.0461538	0.631579	24	0.105769	0.833333	55	520	272.447	0.523937
P00895	AF	A	2	-1.03165	3	-0.94445	1	127,456	124,125,126,127,128,129,130,453,454,455,456,457,458,459	24,37,53,465	21,22,23,24,25,26,27,34,35,36,37,38,39,40,50,51,52,53,54,55,56,462,463,464,465,466,467,468	127,456	24,37,53,465	329	42	0.632692	453	104	0.265385	0.0461538	0.188976	24	0.105769	0.859375	55	520	290.714	0.559066
P00895	AF	A	3	-0.05306	0	-0.74427	1	291,393	288,289,290,291,292,293,294,390,391,392,393,394,395,396	400	397,398,399,400,401,402,403	291,393	400	102	1	0.196154	179	42	0.148077				0.230769	0.944882	120	520	102	0.196154
P00895	AF	A	4	0	0	-0.96106	1	6,83	3,4,5,6,7,8,9,80,81,82,83,84,85,86	194	191,192,193,194,195,196,197	6,83	194	77	25	0.148077	168	40	0.136538				0.626923	0.745995	326	520	117.4	0.225769
P00895	AF	A	5	0.07115	0	-0.86351	1	263,361	260,261,262,263,264,265,266,358,359,360,361,362,363,364	481	478,479,480,481,482,483,484	263,361	481	98	40	0.188462	220	39	0.169231				0.075	0.245283	39	520	165.75	0.31875
P00895	AF	A	6	-0.9833	3	-0.93595	3	118,375	115,116,117,118,119,120,121,372,373,374,375,376,377,378	24,36,54,417,453,465	21,22,23,24,25,26,27,33,34,35,36,37,38,39,51,52,53,54,55,56,57,414,415,416,417,418,419,420,450,451,452,453,454,455,456,462,463,464,465,466,467,468	118,375	24,36,54,417,453,465	257	41	0.494231	451	136	0.326923	0.0461538	0.20339	24	0.105769	0.37931	55	520	222.244	0.427392
P00895	AF	A	7	-1.32343	4	-1.12223	1	175,454	172,173,174,175,176,177,178,451,452,453,454,455,456,457	24,37,52,147,465	21,22,23,24,25,26,27,34,35,36,37,38,39,40,49,50,51,52,53,54,55,144,145,146,147,148,149,150,462,463,464,465,466,467,468	175,454	24,37,52,147,465	279	46	0.536538	420	125	0.267308	0.0461538	0.137143	24	0.105769	0.833333	55	520	299.5	0.575962
P00903	AF	A	1	-0.46505	0	-0.72734	1	115,144	112,113,114,115,116,117,118,141,142,143,144,145,146,147	153	150,151,152,153,154,155,156	115,144	153	29	8	0.15508	82	33	0.304813				0.181818	0.790698	34	187	34.5	0.184492
P00904	AF	A	1	-0.49713	0	-0.67936	1	120,147	117,118,119,120,121,122,123,144,145,146,147,148,149,150	155	152,153,154,155,156,157,158	120,147	155	27	2	0.0508475	79	29	0.105461				0.708098	0.979167	376	531	27.5	0.0517891
P00904	AF	A	2	0.19109	0	0.67474	1	303,340	300,301,302,303,304,305,306,337,338,339,340,341,342,343	347	344,345,346,347,348,349,350	303,340	347	37	14	0.0696798	90	38	0.120527				0.346516	0.963351	184	531	66.1429	0.124563
P00904	AF	A	3	0.82798	1	0.02503	0	289,421	286,287,288,289,290,291,292,418,419,420,421,422,423,424	276	273,274,275,276,277,278,279	289,421	276	132	56	0.248588	232	41	0.156309	0.519774	0.955017	276				531	191.357	0.360371
P00904	AF	A	4	0.61327	3	-0.03183	0	324,465	321,322,323,324,325,326,327,462,463,464,465,466,467,468	277,288,307	274,275,276,277,278,279,280,285,286,287,288,289,290,291,304,305,306,307,308,309,310	324,465	277,288,307	141	37	0.265537	240	83	0.193974	0.521657	0.854938	277				531	171.459	0.322899
P00909	AF	A	1	1.10351	1	-0.17128	0	290,428	287,288,289,290,291,292,293,425,426,427,428,429,430,431	282	279,280,281,282,283,284,285	290,428	282	138	18	0.304636	184	35	0.15894	0.622517	0.972414	282				453	161.111	0.355654
P00909	AF	A	2	0.02567	0	1.06203	1	33,125	30,31,32,33,34,35,36,122,123,124,125,126,127,128	133	130,131,132,133,134,135,136	33,125	133	92	5	0.203091	149	40	0.136865				0.706402	0.97561	320	453	97.6	0.215453
P00909	AF	A	3	-0.027	0	0.76047	1	51,224	48,49,50,51,52,53,54,221,222,223,224,225,226,227	233	230,231,232,233,234,235,236	51,224	233	173	1	0.381898	232	36	0.15011				0.485651	0.960699	220	453	173	0.381898
P00909	AF	A	4	0.27643	0	0.83395	1	225,415	222,223,224,225,226,227,228,412,413,414,415,416,417,418	424	421,422,423,424,425,426,427	225,415	424	190	2	0.419426	258	37	0.147903				0.0640177	0.763158	29	453	191.5	0.422737
P00909	AF	A	5	0	0	0.92381	1	9,60	6,7,8,9,10,11,12,57,58,59,60,61,62,63	112	109,110,111,112,113,114,115	9,60	112	51	13	0.112583	115	36	0.163355				0.752759	0.867684	341	453	83.3846	0.184072
P00909	AF	A	6	0.85406	1	-0.17374	0	78,240	75,76,77,78,79,80,81,237,238,239,240,241,242,243	53	50,51,52,53,54,55,56	78,240	53	162	21	0.357616	227	38	0.14128	0.116998	0.679487	53				453	180.714	0.398928
P00914	AF	A	1	0.76754	3	0.15551	0	58,202	55,56,57,58,59,60,61,199,200,201,202,203,204,205	7,17,34	4,5,6,7,8,9,10,14,15,16,17,18,19,20,31,32,33,34,35,36,37	58,202	7,17,34	144	4	0.305085	224	73	0.230932	0.0148305	0.12069	7				472	165.75	0.351165
P00926	AF	A	1	0.66838	1	0.0228	0	175,236	172,173,174,175,176,177,178,233,234,235,236,237,238,239	164	161,162,163,164,165,166,167	175,236	164	61	1	0.138009	103	42	0.171946	0.371041	0.937143	164				442	61	0.138009
P00926	AF	A	2	0.73108	1	-0.07913	0	291,422	288,289,290,291,292,293,294,419,420,421,422,423,424,425	274	271,272,273,274,275,276,277	291,422	274	131	2	0.29638	233	43	0.205882	0.61991	0.941581	274				442	133	0.300905
P00926	AF	A	3	-0.04356	0	0.68995	1	103,394	100,101,102,103,104,105,106,391,392,393,394,395,396,397	422	419,420,421,422,423,424,425	103,394	422	291	14	0.658371	382	42	0.171946				0.0452489	0.416667	20	442	299.357	0.677279
P00926	AF	A	4	0.12506	0	0.91955	1	215,327	212,213,214,215,216,217,218,324,325,326,327,328,329,330	343	340,341,342,343,344,345,346	215,327	343	112	36	0.253394	209	46	0.165158				0.223982	0.86087	99	442	273.889	0.619658
P00926	AF	A	5	0.8061	1	0.61805	0	198,338	195,196,197,198,199,200,201,335,336,337,338,339,340,341	190	187,188,189,190,191,192,193	198,338	190	140	8	0.316742	244	40	0.167421	0.429864	0.959596	190				442	215.625	0.487839
P00926	AF	A	6	0.9377	1	-0.05105	0	337,365	334,335,336,337,338,339,340,362,363,364,365,366,367,368	305	302,303,304,305,306,307,308	337,365	305	28	15	0.0633484	108	47	0.169683	0.690045	0.905045	305				442	39.8	0.0900452
P00934	AF	A	1	0.46199	0	0.93718	1	27,194	24,25,26,27,28,29,30,191,192,193,194,195,196,197	211	208,209,210,211,212,213,214	27,194	211	167	5	0.390187	264	38	0.170561				0.507009	0.92735	217	428	171.2	0.4
P00934	AF	A	2	0.14811	0	0.78771	1	93,358	90,91,92,93,94,95,96,355,356,357,358,359,360,361	374	371,372,373,374,375,376,377	93,358	374	265	6	0.619159	356	39	0.161215				0.126168	0.771429	54	428	268.667	0.627726
P00934	AF	A	3	0.71148	1	0.23952	0	145,211	142,143,144,145,146,147,148,208,209,210,211,212,213,214	130	127,128,129,130,131,132,133	145,211	130	66	6	0.154206	132	36	0.184579	0.303738	0.896552	130				428	73.3333	0.17134
P00934	AF	A	4	0.99474	1	0.5923	0	166,299	163,164,165,166,167,168,169,296,297,298,299,300,301,302	156	153,154,155,156,157,158,159	166,299	156	133	31	0.310748	271	36	0.193925	0.364486	0.939759	156				428	227.774	0.532183
P00934	AF	A	5	0.36858	0	0.87988	1	187,293	184,185,186,187,188,189,190,290,291,292,293,294,295,296	303	300,301,302,303,304,305,306	187,293	303	106	2	0.247664	213	37	0.14486				0.292056	0.925926	125	428	107	0.25
P00934	AF	A	6	1.05348	1	0.0151	0	252,374	249,250,251,252,253,254,255,371,372,373,374,375,376,377	244	241,242,243,244,245,246,247	252,374	244	122	2	0.285047	187	42	0.189252	0.570093	0.968254	244				428	123	0.287383
P00934	AF	A	7	0.84456	1	-0.05974	0	298,333	295,296,297,298,299,300,301,330,331,332,333,334,335,336	273	270,271,272,273,274,275,276	298,333	273	35	18	0.0817757	91	41	0.151869	0.63785	0.916107	273				428	57	0.133178
P00934	AF	A	8	1.01141	3	0	0	202,417	199,200,201,202,203,204,205,414,415,416,417,418,419,420	156,167,180	153,154,155,156,157,158,159,164,165,166,167,168,169,170,177,178,179,180,181,182,183	202,417	156,167,180	215	18	0.502336	317	69	0.224299	0.364486	0.772277	156				428	221.5	0.517523
P00935	AF	A	1	0.60488	1	0.22406	0	108,142	105,106,107,108,109,110,111,139,140,141,142,143,144,145	94	91,92,93,94,95,96,97	108,142	94	34	1	0.0880829	67	34	0.183938	0.243523	0.87037	94				386	34	0.0880829
P00935	AF	A	2	-0.62221	1	-0.73339	1	146,278	143,144,145,146,147,148,149,275,276,277,278,279,280,281	72,297	69,70,71,72,73,74,75,294,295,296,297,298,299,300	146,278	72,297	132	15	0.341969	227	80	0.305699	0.186528	0.493151	72	0.23057	0.824074	89	386	134.733	0.34905
P00935	AF	A	3	-0.6043	1	-0.7137	1	98,352	95,96,97,98,99,100,101,349,350,351,352,353,354,355	72,359	69,70,71,72,73,74,75,356,357,358,359,360,361,362	98,352	72,359	254	73	0.658031	334	72	0.287565	0.186528	0.734694	72	0.0699482	0.794118	27	386	127.562	0.330471
P00935	AF	A	4	-1.32858	2	-0.61288	1	204,329	201,202,203,204,205,206,207,326,327,328,329,330,331,332	72,197,361	69,70,71,72,73,74,75,194,195,196,197,198,199,200,358,359,360,361,362,363,364	204,329	72,197,361	125	3	0.323834	223	103	0.303109	0.186528	0.352941	72	0.0647668	0.438596	25	386	126.667	0.328152
P00935	AF	A	5	-0.07082	0	-0.84252	1	72,196	69,70,71,72,73,74,75,193,194,195,196,197,198,199	210	207,208,209,210,211,212,213	72,196	210	124	5	0.321244	193	44	0.194301				0.455959	0.926316	176	386	130.8	0.33886
P00936	AF	A	1	0.15404	0	0.76561	1	162,212	159,160,161,162,163,164,165,209,210,211,212,213,214,215	233	230,231,232,233,234,235,236	162,212	233	50	1	0.0589623	111	30	0.0589623				0.725236	0.966981	615	848	50	0.0589623
P00936	AF	A	2	0.60406	1	-0.14011	0	758,811	755,756,757,758,759,760,761,808,809,810,811,812,813,814	745	742,743,744,745,746,747,748	758,811	745	53	1	0.0625	95	33	0.0707547	0.878538	0.98285	745				848	53	0.0625
P00944	AF	A	1	-0.17403	0	0.80939	1	42,322	39,40,41,42,43,44,45,319,320,321,322,323,324,325	337	334,335,336,337,338,339,340	42,322	337	280	3	0.636364	330	37	0.184091				0.234091	0.872881	103	440	285.667	0.649242
P00944	AF	A	2	0.829	1	-0.00746	0	93,353	90,91,92,93,94,95,96,350,351,352,353,354,355,356	44	41,42,43,44,45,46,47	93,353	44	260	21	0.590909	312	37	0.165909	0.1	0.473118	44				440	272.762	0.619913
P00946	AF	A	1	0	0	-0.65489	1	8,19	5,6,7,8,9,10,11,16,17,18,19,20,21,22	33	30,31,32,33,34,35,36	8,19	33	11	2	0.028133	37	31	0.12532				0.915601	0.962366	358	391	14	0.0358056
P00946	AF	A	2	-0.08076	0	-0.68495	1	87,139	84,85,86,87,88,89,90,136,137,138,139,140,141,142	262	259,260,261,262,263,264,265	87,139	262	52	3	0.132992	118	37	0.161125				0.329923	0.511905	129	391	95.3333	0.243819
P00946	AF	A	3	0.08528	0	-0.8522	1	143,216	140,141,142,143,144,145,146,213,214,215,216,217,218,219	236	233,234,235,236,237,238,239	143,216	236	73	2	0.186701	113	30	0.148338				0.396419	0.885714	155	391	74.5	0.190537
P00946	AF	A	4	0	0	-1.15842	2	1,357	-2,-1,0,1,2,3,4,354,355,356,357,358,359,360	366,386	363,364,365,366,367,368,369,383,384,385,386,387,388,389	1,357	366,386	356	10	0.910486	391	59	0.207161				0.0127877	0.147059	5	391	355.5	0.909207
P00946	AF	A	5	0.09815	0	-1.69281	2	93,219	90,91,92,93,94,95,96,216,217,218,219,220,221,222	230,254	227,228,229,230,231,232,233,251,252,253,254,255,256,257	93,219	230,254	126	12	0.322251	204	65	0.212276				0.350384	0.796512	137	391	124.5	0.318414
P00946	AF	A	6	-2.05878	2	-0.03723	0	229,276	226,227,228,229,230,231,232,273,274,275,276,277,278,279	96,145	93,94,95,96,97,98,99,142,143,144,145,146,147,148	229,276	96,145	47	88	0.120205	132	72	0.248082	0.245524	0.419214	96				391	103.352	0.264328
P00954	AF	A	1	0.60765	1	-0.0626	0	19,186	16,17,18,19,20,21,22,183,184,185,186,187,188,189	8	5,6,7,8,9,10,11	19,186	8	167	16	0.5	219	32	0.248503	0.0239521	0.421053	8				334	194.375	0.581961
P00954	AF	A	2	0.46804	0	-0.68398	1	49,117	46,47,48,49,50,51,52,114,115,116,117,118,119,120	127	124,125,126,127,128,129,130	49,117	127	68	3	0.203593	134	29	0.152695				0.61976	0.953917	207	334	69.6667	0.208583
P00954	AF	A	3	0.60255	3	0.00734	0	62,296	59,60,61,62,63,64,65,293,294,295,296,297,298,299	10,20,40	7,8,9,10,11,12,13,17,18,19,20,21,22,23,37,38,39,40,41,42,43	62,296	10,20,40	234	5	0.700599	300	74	0.293413	0.0299401	0.16129	10				334	240	0.718563
P00956	AF	A	1	0.70541	3	0.33882	0	145,769	142,143,144,145,146,147,148,766,767,768,769,770,771,772	57,74,94	54,55,56,57,58,59,60,71,72,73,74,75,76,77,91,92,93,94,95,96,97	145,769	57,74,94	624	15	0.665245	736	76	0.117271	0.0607676	0.393103	57				938	518.133	0.552381
P00956	AF	A	2	0.01169	0	-1.17006	1	184,336	181,182,183,184,185,186,187,333,334,335,336,337,338,339	404	401,402,403,404,405,406,407	184,336	404	152	8	0.162047	219	26	0.08742				0.569296	0.887043	534	938	156.25	0.166578
P00956	AF	A	3	-0.01163	0	-0.80545	1	465,474	462,463,464,465,466,467,468,471,472,473,474,475,476,477	530	527,528,529,530,531,532,533	465,474	530	9	66	0.00959488	43	32	0.0660981				0.434968	0.87931	408	938	313	0.333689
P00956	AF	A	4	-0.90391	1	-0.10159	0	194,420	191,192,193,194,195,196,197,417,418,419,420,421,422,423	186	183,184,185,186,187,188,189	194,420	186	226	16	0.240938	250	39	0.0639659	0.198294	0.958763	186				938	277.312	0.295642
P00956	AF	A	5	-0.65437	1	-0.12224	0	377,403	374,375,376,377,378,379,380,400,401,402,403,404,405,406	207	204,205,206,207,208,209,210	377,403	207	26	24	0.0277186	56	28	0.0660981	0.220682	0.549072	207				938	81.0833	0.0864428
P00956	AF	A	6	-0.07679	0	-0.98817	1	825,881	822,823,824,825,826,827,828,878,879,880,881,882,883,884	891	888,889,890,891,892,893,894	825,881	891	56	6	0.0597015	87	33	0.0522388				0.0501066	0.824561	47	938	62.1667	0.0662758
P00956	AF	A	7	-1.045	3	0.0432	0	271,394	268,269,270,271,272,273,274,391,392,393,394,395,396,397	212,237,262	209,210,211,212,213,214,215,234,235,236,237,238,239,240,259,260,261,262,263,264,265	271,394	212,237,262	123	4	0.13113	186	78	0.0927505	0.226013	0.782288	212				938	77.75	0.0828891
P00956	AF	A	8	0.29292	0	-1.20456	3	112,190	109,110,111,112,113,114,115,187,188,189,190,191,192,193	420,465,530	417,418,419,420,421,422,423,462,463,464,465,466,467,468,527,528,529,530,531,532,533	112,190	420,465,530	78	9	0.0831557	182	67	0.105544				0.434968	0.545455	408	938	261.444	0.278725
P00956	AF	A	9	0.66853	1	-0.01698	0	284,329	281,282,283,284,285,286,287,326,327,328,329,330,331,332	273	270,271,272,273,274,275,276	284,329	273	45	2	0.0479744	106	35	0.0682303	0.291045	0.961268	273				938	46.5	0.0495736
P00956	AF	A	10	-0.06871	0	0.88008	1	655,715	652,653,654,655,656,657,658,712,713,714,715,716,717,718	752	749,750,751,752,753,754,755	655,715	752	60	31	0.0639659	125	31	0.0810235				0.198294	0.834081	186	938	76.3548	0.0814017
P00956	AF	A	11	0.82404	1	0.10029	0	726,809	723,724,725,726,727,728,729,806,807,808,809,810,811,812	689	686,687,688,689,690,691,692	726,809	689	83	32	0.0884861	170	32	0.0618337	0.734542	0.949036	689				938	158.156	0.16861
P00956	AF	A	12	0.70608	1	0.77723	3	81,703	78,79,80,81,82,83,84,700,701,702,703,704,705,706	56,760,761,763	53,54,55,56,57,58,59,757,758,759,760,761,762,763,758,759,760,761,762,763,764,760,761,762,763,764,765,766	81,703	56,760,761,763	622	60	0.663113	743	76	0.105544	0.0597015	0.691358	56	0.186567	0.744681	175	938	586.767	0.625551
P00957	AF	A	1	0.60562	1	-0.04571	0	143,183	140,141,142,143,144,145,146,180,181,182,183,184,185,186	131	128,129,130,131,132,133,134	143,183	131	40	1	0.0456621	79	35	0.0742009	0.149543	0.916084	131				876	40	0.0456621
P00957	AF	A	2	0.00101	0	0.86137	1	461,654	458,459,460,461,462,463,464,651,652,653,654,655,656,657	667	664,665,666,667,668,669,670	461,654	667	193	2	0.22032	256	34	0.0753425				0.238584	0.941441	209	876	393	0.44863
P00957	AF	A	3	0.33796	0	-0.72867	3	48,173	45,46,47,48,49,50,51,170,171,172,173,174,175,176	182,214,236	179,180,181,182,183,184,185,211,212,213,214,215,216,217,233,234,235,236,237,238,239	48,173	182,214,236	125	7	0.142694	207	69	0.109589				0.730594	0.910384	640	876	129.429	0.14775
P00957	AF	A	4	-0.18137	0	-0.86434	1	86,209	83,84,85,86,87,88,89,206,207,208,209,210,211,212	238	235,236,237,238,239,240,241	86,209	238	123	4	0.140411	196	40	0.0993151				0.728311	0.956522	638	876	157.5	0.179795
P00959	AF	A	1	0.62888	1	0	0	605,673	602,603,604,605,606,607,608,670,671,672,673,674,675,676	583	580,581,582,583,584,585,586	605,673	583	68	1	0.100443	96	39	0.0723781	0.861152	0.963636	583				677	68	0.100443
P00959	AF	A	2	0.02648	0	0.65328	1	390,446	387,388,389,390,391,392,393,443,444,445,446,447,448,449	481	478,479,480,481,482,483,484	390,446	481	56	36	0.0827179	108	34	0.103397				0.289513	0.848485	196	677	70.4167	0.104013
P00959	AF	A	3	-0.18497	0	-0.72629	1	613,642	610,611,612,613,614,615,616,639,640,641,642,643,644,645	649	646,647,648,649,650,651,652	613,642	649	29	1	0.042836	72	30	0.0768095				0.0413589	0.8	28	677	29	0.042836
P00959	AF	A	4	0.06237	0	-0.66169	1	191,243	188,189,190,191,192,193,194,240,241,242,243,244,245,246	250	247,248,249,250,251,252,253	191,243	250	52	24	0.0768095	99	29	0.0856721				0.630724	0.983871	427	677	158.292	0.233813
P00959	AF	A	5	-0.69539	1	-0.0364	0	155,177	152,153,154,155,156,157,158,174,175,176,177,178,179,180	142	139,140,141,142,143,144,145	155,177	142	22	6	0.0324963	46	29	0.0664697	0.209749	0.916129	142				677	71.5	0.105613
P00959	AF	A	6	0.66095	1	0.6434	1	34,433	31,32,33,34,35,36,37,430,431,432,433,434,435,436	14,485	11,12,13,14,15,16,17,482,483,484,485,486,487,488	34,433	14,485	399	43	0.589365	500	70	0.159527	0.0206795	0.411765	14	0.283604	0.786885	192	677	329.14	0.486174
P00959	AF	A	7	0.38686	0	-1.18692	3	64,133	61,62,63,64,65,66,67,130,131,132,133,134,135,136	190,234,251	187,188,189,190,191,192,193,231,232,233,234,235,236,237,248,249,250,251,252,253,254	64,133	190,234,251	69	10	0.10192	147	54	0.127031				0.629247	0.783088	426	677	82.3	0.121566
P00959	AF	A	8	0.7987	3	-0.07992	0	88,344	85,86,87,88,89,90,91,341,342,343,344,345,346,347	12,22,49	9,10,11,12,13,14,15,19,20,21,22,23,24,25,46,47,48,49,50,51,52	88,344	12,22,49	256	16	0.378139	322	72	0.152142	0.0177253	0.136364	12				677	281.562	0.415897
P00960	AF	A	1	0.20207	0	-0.6123	1	48,148	45,46,47,48,49,50,51,145,146,147,148,149,150,151	163	160,161,162,163,164,165,166	48,148	163	100	5	0.330033	186	36	0.260726				0.462046	0.903226	140	303	104	0.343234
P00960	AF	A	2	0.62963	1	0.38502	0	42,245	39,40,41,42,43,44,45,242,243,244,245,246,247,248	35	32,33,34,35,36,37,38	42,245	35	203	1	0.669967	271	26	0.19802	0.115512	0.833333	35				303	203	0.669967
P00960	AF	A	3	0.23922	0	-0.61793	3	45,126	42,43,44,45,46,47,48,123,124,125,126,127,128,129	133,144,163	130,131,132,133,134,135,136,141,142,143,144,145,146,147,160,161,162,163,164,165,166	45,126	133,144,163	81	3	0.267327	179	62	0.313531				0.462046	0.79096	140	303	83.3333	0.275028
P00961	AF	A	1	-0.60761	1	-0.14077	0	51,253	48,49,50,51,52,53,54,250,251,252,253,254,255,256	8	5,6,7,8,9,10,11	51,253	8	202	1	0.293179	268	36	0.113208	0.011611	0.156863	8				689	202	0.293179
P00961	AF	A	2	-0.09859	0	-0.83334	1	254,286	251,252,253,254,255,256,257,283,284,285,286,287,288,289	303	300,301,302,303,304,305,306	254,286	303	32	30	0.0464441	87	34	0.0986938				0.560232	0.957816	386	689	46.1667	0.0670053
P00961	AF	A	3	-0.04716	0	0.60714	1	579,644	576,577,578,579,580,581,582,641,642,643,644,645,646,647	672	669,670,671,672,673,674,675	579,644	672	65	8	0.0943396	110	25	0.095791				0.0246734	0.377778	17	689	68.25	0.0990566
P00962	AF	A	1	0.07359	0	0.87973	1	344,413	341,342,343,344,345,346,347,410,411,412,413,414,415,416	458	455,456,457,458,459,460,461	344,413	458	69	1	0.124549	114	37	0.138989				0.173285	0.680851	96	554	69	0.124549
P00962	AF	A	2	0.72024	1	0.09168	0	54,229	51,52,53,54,55,56,57,226,227,228,229,230,231,232	31	28,29,30,31,32,33,34	54,229	31	175	25	0.315884	227	35	0.111913	0.0559567	0.574074	31				554	227.68	0.410975
P00962	AF	A	3	0.76571	1	-0.06258	0	89,294	86,87,88,89,90,91,92,291,292,293,294,295,296,297	63	60,61,62,63,64,65,66	89,294	63	205	16	0.370036	274	35	0.142599	0.113718	0.707865	63				554	213.625	0.385605
P00962	AF	A	4	0.83094	1	0.22094	0	458,520	455,456,457,458,459,460,461,517,518,519,520,521,522,523	344	341,342,343,344,345,346,347	458,520	344	62	9	0.111913	120	34	0.128159	0.620939	0.751092	344				554	89.4444	0.161452
P00962	AF	A	5	-0.19537	0	-0.76959	1	355,422	352,353,354,355,356,357,358,419,420,421,422,423,424,425	436	433,434,435,436,437,438,439	355,422	436	67	1	0.120939	111	30	0.0920578				0.212996	0.893939	118	554	67	0.120939
P00962	AF	A	6	-0.04284	0	-0.61347	1	104,199	101,102,103,104,105,106,107,196,197,198,199,200,201,202	208	205,206,207,208,209,210,211	104,199	208	95	18	0.17148	125	31	0.101083				0.624549	0.974648	346	554	121.667	0.219615
P00962	AF	A	7	-0.78655	1	-0.0934	0	148,176	145,146,147,148,149,150,151,173,174,175,176,177,178,179	121	118,119,120,121,122,123,124	148,176	121	28	26	0.0505415	61	32	0.0956679	0.218412	0.817568	121				554	41.5	0.0749097
P00962	AF	A	8	0.063	0	-0.6896	1	347,470	344,345,346,347,348,349,350,467,468,469,470,471,472,473	502	499,500,501,502,503,504,505	347,470	502	123	3	0.222022	152	32	0.113718				0.0938628	0.619048	52	554	124	0.223827
P00963	AF	A	1	0.00941	0	-0.80862	1	37,57	34,35,36,37,38,39,40,54,55,56,57,58,59,60	68	65,66,67,68,69,70,71	37,57	68	20	2	0.0606061	49	32	0.142424				0.793939	0.959707	262	330	21	0.0636364
P00963	AF	A	2	-0.22636	0	-0.68184	1	109,246	106,107,108,109,110,111,112,243,244,245,246,247,248,249	294	291,292,293,294,295,296,297	109,246	294	137	17	0.415152	222	33	0.224242				0.109091	0.428571	36	330	212.471	0.64385
P00963	AF	A	3	0.05689	0	-0.74972	3	75,217	72,73,74,75,76,77,78,214,215,216,217,218,219,220	234,251,294	231,232,233,234,235,236,237,248,249,250,251,252,253,254,291,292,293,294,295,296,297	75,217	234,251,294	142	10	0.430303	234	68	0.333333				0.109091	0.318584	36	330	145.5	0.440909
P00968	AF	A	1	0	0	0.64723	1	2,224	-1,0,1,2,3,4,5,221,222,223,224,225,226,227	300	297,298,299,300,301,302,303	2,224	300	222	1	0.206897	346	35	0.0680336				0.72041	0.910483	773	1073	222	0.206897
P00968	AF	A	2	0.62512	1	-0.01871	0	779,849	776,777,778,779,780,781,782,846,847,848,849,850,851,852	763	760,761,762,763,764,765,766	779,849	763	70	7	0.0652377	151	39	0.082013	0.71109	0.979461	763				1073	81.4286	0.0758887
P00968	AF	A	3	0.77994	1	0	0	80,1062	77,78,79,80,81,82,83,1059,1060,1061,1062,1063,1064,1065	67	64,65,66,67,68,69,70	80,1062	67	982	8	0.915191	1046	43	0.0652377	0.0624418	0.8375	67				1073	984.25	0.917288
P00968	AF	A	4	0.66028	1	0.00994	0	234,307	231,232,233,234,235,236,237,304,305,306,307,308,309,310	216	213,214,215,216,217,218,219	234,307	216	73	16	0.0680336	159	40	0.0782852	0.201305	0.923077	216				1073	99.5	0.0927307
P00968	AF	A	5	0.734	1	-0.01603	0	594,636	591,592,593,594,595,596,597,633,634,635,636,637,638,639	561	558,559,560,561,562,563,564	594,636	561	42	43	0.0391426	111	29	0.0503262	0.522833	0.944444	561				1073	211.419	0.197035
P00968	AF	A	6	0.67286	1	-0.03886	0	964,1012	961,962,963,964,965,966,967,1009,1010,1011,1012,1013,1014,1015	944	941,942,943,944,945,946,947	964,1012	944	48	18	0.0447344	80	29	0.054986	0.879776	0.979253	944				1073	82.3889	0.0767837
P00968	AF	A	7	0.81248	0	-0.82247	1	17,894	14,15,16,17,18,19,20,891,892,893,894,895,896,897	915	912,913,914,915,916,917,918	17,894	915	877	1	0.817335	946	44	0.0792171				0.147251	0.882682	158	1073	877	0.817335
P00968	AF	A	8	-0.78116	1	-0.01815	0	183,211	180,181,182,183,184,185,186,208,209,210,211,212,213,214	166	163,164,165,166,167,168,169	183,211	166	28	7	0.0260951	70	31	0.0587139	0.154706	0.907104	166				1073	148.286	0.138197
P00968	AF	A	9	-0.8815	1	0.51596	0	373,426	370,371,372,373,374,375,376,423,424,425,426,427,428,429	360	357,358,359,360,361,362,363	373,426	360	53	12	0.0493942	134	40	0.0810811	0.335508	0.965147	360				1073	57.4167	0.0535104
P00968	AF	A	10	0.0967	0	-0.80632	1	675,715	672,673,674,675,676,677,678,712,713,714,715,716,717,718	752	749,750,751,752,753,754,755	675,715	752	40	1	0.0372787	81	33	0.0605778				0.299161	0.896648	321	1073	40	0.0372787
P00968	AF	A	11	0.01224	0	-1.07339	1	387,529	384,385,386,387,388,389,390,526,527,528,529,530,531,532	545	542,543,544,545,546,547,548	387,529	545	142	31	0.132339	197	33	0.0782852				0.492078	0.970588	528	1073	192.097	0.179028
P00968	AF	A	12	0.65977	3	-0.16896	0	59,863	56,57,58,59,60,61,62,860,861,862,863,864,865,866	14,24,47	11,12,13,14,15,16,17,21,22,23,24,25,26,27,44,45,46,47,48,49,50	59,863	14,24,47	804	2	0.749301	921	90	0.12302	0.0130475	0.237288	14				1073	801	0.746505
P00968	AF	A	13	-0.86121	1	-0.94232	1	177,899	174,175,176,177,178,179,180,896,897,898,899,900,901,902	170,914	167,168,169,170,171,172,173,911,912,913,914,915,916,917	177,899	170,914	722	29	0.67288	848	83	0.100652	0.158434	0.960452	170	0.148183	0.913793	159	1073	458.172	0.427001
P00968	AF	A	14	-1.00471	1	0.64873	1	542,610	539,540,541,542,543,544,545,607,608,609,610,611,612,613	525,616	522,523,524,525,526,527,528,613,614,615,616,617,618,619	542,610	525,616	68	15	0.0633737	157	62	0.0745573	0.489282	0.968635	525	0.425909	0.987041	457	1073	69.1333	0.0644299
P00968	AF	A	15	-0.65482	1	0.89523	1	729,1018	726,727,728,729,730,731,732,1015,1016,1017,1018,1019,1020,1021	715,1042	712,713,714,715,716,717,718,1039,1040,1041,1042,1043,1044,1045	729,1018	715,1042	289	15	0.269338	424	68	0.0894688	0.666356	0.980796	715	0.028891	0.563636	31	1073	200.8	0.187139
P00968	AF	A	16	-0.98805	1	0.7534	1	906,1017	903,904,905,906,907,908,909,1014,1015,1016,1017,1018,1019,1020	893,1040	890,891,892,893,894,895,896,1037,1038,1039,1040,1041,1042,1043	906,1017	893,1040	111	18	0.103448	194	74	0.107176	0.832246	0.985651	893	0.0307549	0.589286	33	1073	126.611	0.117997
P00968	AF	A	17	0.79939	1	-0.87113	1	26,174	23,24,25,26,27,28,29,171,172,173,174,175,176,177	13,203	10,11,12,13,14,15,16,200,201,202,203,204,205,206	26,174	13,203	148	46	0.137931	260	77	0.111836	0.0121156	0.5	13	0.810811	0.967742	870	1073	141.283	0.131671
P00968	AF	A	18	1.01665	1	0.95371	1	24,570	21,22,23,24,25,26,27,567,568,569,570,571,572,573	14,618	11,12,13,14,15,16,17,615,616,617,618,619,620,621	24,570	14,618	546	77	0.508854	658	86	0.130475	0.0130475	0.583333	14	0.424045	0.904573	455	1073	333.701	0.310998
P00968	AF	A	19	0.81307	3	0.97341	1	57,580	54,55,56,57,58,59,60,577,578,579,580,581,582,583	13,27,47,618	10,11,12,13,14,15,16,24,25,26,27,28,29,30,44,45,46,47,48,49,50,615,616,617,618,619,620,621	57,580	13,27,47,618	523	6	0.487418	661	125	0.149115	0.0121156	0.22807	13	0.424045	0.922921	455	1073	531.167	0.49503
P02358	AF	A	1	0	0	-0.80665	1	1,33	-2,-1,0,1,2,3,4,30,31,32,33,34,35,36	65	62,63,64,65,66,67,68	1,33	65	32	6	0.237037	65	33	0.348148				0.518519	0.686275	70	135	35.6667	0.264198
P02358	AF	A	2	-0.68301	1	0.12199	0	57,85	54,55,56,57,58,59,60,82,83,84,85,86,87,88	9	6,7,8,9,10,11,12	57,85	9	28	5	0.207407	73	31	0.392593	0.0666667	0.157895	9				135	37.6	0.278519
P02359	AF	A	1	-0.89781	1	0.0135	0	88,145	85,86,87,88,89,90,91,142,143,144,145,146,147,148	73	70,71,72,73,74,75,76	88,145	73	57	14	0.318436	93	28	0.268156	0.407821	0.829545	73				179	63.9286	0.357143
P02916	AF	A	1	-0.10136	0	0.68929	1	98,234	95,96,97,98,99,100,101,231,232,233,234,235,236,237	254	251,252,253,254,255,256,257	98,234	254	136	5	0.264591	155	30	0.0856031				0.505837	0.928571	260	514	139	0.270428
P02916	AF	A	2	-0.61274	1	0.13487	0	131,175	128,129,130,131,132,133,134,172,173,174,175,176,177,178	124	121,122,123,124,125,126,127	131,175	124	44	8	0.0856031	72	31	0.0933852	0.241245	0.946565	124				514	57.625	0.112111
P02916	AF	A	3	-0.9659	3	0.06709	0	159,189	156,157,158,159,160,161,162,186,187,188,189,190,191,192	123,133,144	120,121,122,123,124,125,126,130,131,132,133,134,135,136,141,142,143,144,145,146,147	159,189	123,133,144	30	19	0.0583658	60	52	0.143969	0.2393	0.773585	123				514	30.9474	0.0602089
P02918	AF	A	1	-1.11991	1	0.16952	0	380,757	377,378,379,380,381,382,383,754,755,756,757,758,759,760	309	306,307,308,309,310,311,312	380,757	309	377	4	0.443529	490	29	0.0776471	0.363529	0.813158	309				850	377.5	0.444118
P02918	AF	A	2	0.01238	0	-0.81239	1	460,554	457,458,459,460,461,462,463,551,552,553,554,555,556,557	567	564,565,566,567,568,569,570	460,554	567	94	1	0.110588	165	40	0.0705882				0.332941	0.956081	283	850	94	0.110588
P02918	AF	A	3	-0.92549	1	0.00662	0	518,820	515,516,517,518,519,520,521,817,818,819,820,821,822,823	468	465,466,467,468,469,470,471	518,820	468	302	8	0.355294	405	36	0.107059	0.550588	0.903475	468				850	326.125	0.383676
P02918	AF	A	4	-0.86395	1	-0.03774	0	811,828	808,809,810,811,812,813,814,825,826,827,828,829,830,831	803	800,801,802,803,804,805,806	811,828	803	17	9	0.02	41	32	0.0517647	0.944706	0.990136	803				850	19.5556	0.0230065
P02918	AF	A	5	-0.09843	0	-0.83769	1	44,129	41,42,43,44,45,46,47,126,127,128,129,130,131,132	165	162,163,164,165,166,167,168	44,129	165	85	26	0.1	158	31	0.0835294				0.805882	0.950069	685	850	105.692	0.124344
P02918	AF	A	6	0.03746	0	-0.67156	1	308,348	305,306,307,308,309,310,311,345,346,347,348,349,350,351	421	418,419,420,421,422,423,424	308,348	421	40	22	0.0470588	95	32	0.0776471				0.504706	0.854582	429	850	67.8182	0.0797861
P02918	AF	A	7	-1.79546	2	0.08119	0	391,752	388,389,390,391,392,393,394,749,750,751,752,753,754,755	313,382	310,311,312,313,314,315,316,379,380,381,382,383,384,385	391,752	313,382	361	18	0.424706	482	54	0.0858824	0.368235	0.800512	313				850	363.5	0.427647
P02918	AF	A	8	-0.96125	1	-0.72901	1	516,804	513,514,515,516,517,518,519,801,802,803,804,805,806,807	469,820	466,467,468,469,470,471,472,817,818,819,820,821,822,823	516,804	469,820	288	35	0.338824	399	65	0.111765	0.551765	0.908915	469	0.0352941	0.652174	30	850	214.429	0.252269
P02918	AF	A	9	-0.24971	0	0.71159	1	547,621	544,545,546,547,548,549,550,618,619,620,621,622,623,624	673	670,671,672,673,674,675,676	547,621	673	74	8	0.0870588	159	35	0.0776471				0.208235	0.772926	177	850	112.25	0.132059
P02919	AF	A	1	-1.10542	2	-0.03505	0	162,439	159,160,161,162,163,164,165,436,437,438,439,440,441,442	104,155	101,102,103,104,105,106,107,152,153,154,155,156,157,158	162,439	104,155	277	7	0.328199	346	66	0.10782	0.123223	0.641975	104				844	330.714	0.391842
P02919	AF	A	2	-0.92906	1	-0.86991	1	564,772	561,562,563,564,565,566,567,769,770,771,772,773,774,775	515,783	512,513,514,515,516,517,518,780,781,782,783,784,785,786	564,772	515,783	208	39	0.246445	315	58	0.109005	0.61019	0.913121	515	0.0722749	0.847222	61	844	183.59	0.217523
P02919	AF	A	3	0.01896	0	-0.77839	1	505,602	502,503,504,505,506,507,508,599,600,601,602,603,604,605	615	612,613,614,615,616,617,618	505,602	615	97	1	0.114929	161	40	0.0699052				0.271327	0.946281	229	844	97	0.114929
P02919	AF	A	4	-0.07086	0	-0.83163	1	100,276	97,98,99,100,101,102,103,273,274,275,276,277,278,279	312	309,310,311,312,313,314,315	100,276	312	176	20	0.208531	244	30	0.0770142				0.630332	0.93662	532	844	200.4	0.237441
P02919	AF	A	5	0.07663	0	-0.77141	1	110,161	107,108,109,110,111,112,113,158,159,160,161,162,163,164	197	194,195,196,197,198,199,200	110,161	197	51	3	0.0604265	93	29	0.0616114				0.766588	0.947291	647	844	51.6667	0.0612164
P02920	AF	A	1	-0.12066	0	0.73339	1	48,95	45,46,47,48,49,50,51,92,93,94,95,96,97,98	113	110,111,112,113,114,115,116	48,95	113	47	24	0.11271	105	28	0.167866				0.729017	0.944099	304	417	61	0.146283
P02920	AF	A	2	0.67085	1	0.18175	0	57,363	54,55,56,57,58,59,60,360,361,362,363,364,365,366	24	21,22,23,24,25,26,27	57,363	24	306	2	0.733813	372	28	0.182254	0.057554	0.421053	24				417	313.5	0.751799
P02920	AF	A	3	-0.17346	0	0.62048	1	250,309	247,248,249,250,251,252,253,306,307,308,309,310,311,312	321	318,319,320,321,322,323,324	250,309	321	59	27	0.141487	130	27	0.141487				0.230216	0.888889	96	417	64.5556	0.154809
P02920	AF	A	4	0.83385	1	0.0149	0	340,401	337,338,339,340,341,342,343,398,399,400,401,402,403,404	231	228,229,230,231,232,233,234	340,401	231	61	35	0.146283	123	31	0.158273	0.553957	0.679412	231				417	91.4286	0.219253
P02920	AF	A	5	0.79794	1	0.93964	1	49,241	46,47,48,49,50,51,52,238,239,240,241,242,243,244	18,354	15,16,17,18,19,20,21,351,352,353,354,355,356,357	49,241	18,354	192	95	0.460432	274	55	0.275779	0.0431655	0.367347	18	0.151079	0.357955	63	417	183.516	0.440086
P02924	AF	A	1	0.80923	1	0.19915	0	40,87	37,38,39,40,41,42,43,84,85,86,87,88,89,90	29	26,27,28,29,30,31,32	40,87	29	47	40	0.142857	94	40	0.231003	0.0881459	0.725	29				329	214.85	0.65304
P02924	AF	A	2	0.64564	1	0.25548	0	182,225	179,180,181,182,183,184,185,222,223,224,225,226,227,228	160	157,158,159,160,161,162,163	182,225	160	43	9	0.130699	86	39	0.231003	0.486322	0.879121	160				329	54	0.164134
P02925	AF	A	1	0.84659	1	0.184	0	41,89	38,39,40,41,42,43,44,86,87,88,89,90,91,92	31	28,29,30,31,32,33,34	41,89	31	48	33	0.162162	96	40	0.277027	0.10473	0.756098	31				296	189.788	0.641175
P02925	AF	A	2	0.64601	1	0.22414	0	166,189	163,164,165,166,167,168,169,186,187,188,189,190,191,192	155	152,153,154,155,156,157,158	166,189	155	23	11	0.0777027	64	36	0.216216	0.523649	0.933735	155				296	52.0909	0.175983
P02930	AF	A	1	0.04567	0	-0.92568	1	125,243	122,123,124,125,126,127,128,240,241,242,243,244,245,246	415	412,413,414,415,416,417,418	125,243	415	118	85	0.239351	187	28	0.15213				0.158215	0.312	78	493	174.212	0.353371
P02930	AF	A	2	0.79917	1	-0.447	0	175,384	172,173,174,175,176,177,178,381,382,383,384,385,386,387	132	129,130,131,132,133,134,135	175,384	132	209	25	0.423935	322	29	0.129817	0.267748	0.754286	132				493	229.08	0.464665
P02931	AF	A	1	-0.15195	0	-0.73519	1	227,264	224,225,226,227,228,229,230,261,262,263,264,265,266,267	272	269,270,271,272,273,274,275	227,264	272	37	1	0.10221	96	34	0.138122				0.248619	0.918367	90	362	37	0.10221
P02943	AF	A	1	-0.69297	1	0.05705	0	188,228	185,186,187,188,189,190,191,225,226,227,228,229,230,231	176	173,174,175,176,177,178,179	188,228	176	40	14	0.0896861	92	32	0.103139	0.394619	0.93617	176				446	102.286	0.22934
P03004	AF	A	1	0.67864	1	-0.01862	0	178,294	175,176,177,178,179,180,181,291,292,293,294,295,296,297	170	167,168,169,170,171,172,173	178,294	170	116	2	0.248394	157	38	0.141328	0.364026	0.955056	170				467	116.5	0.249465
P03004	AF	A	2	0.03294	0	0.65713	1	169,237	166,167,168,169,170,171,172,234,235,236,237,238,239,240	266	263,264,265,266,267,268,269	169,237	266	68	4	0.14561	124	39	0.156317				0.430407	0.873913	201	467	84.5	0.180942
P03007	AF	A	1	0.92318	1	-0.38091	0	36,165	33,34,35,36,37,38,39,162,163,164,165,166,167,168	11	8,9,10,11,12,13,14	36,165	11	129	15	0.530864	167	38	0.242798	0.0452675	0.305556	11				243	132.467	0.54513
P03007	AF	A	2	0.75914	3	-0.47124	0	67,161	64,65,66,67,68,69,70,158,159,160,161,162,163,164	12,31,51	9,10,11,12,13,14,15,28,29,30,31,32,33,34,48,49,50,51,52,53,54	67,161	12,31,51	94	6	0.386831	132	71	0.37037	0.0493827	0.179104	12				243	95.8333	0.394376
P03018	AF	A	1	0.63491	1	0.0048	0	35,279	32,33,34,35,36,37,38,276,277,278,279,280,281,282	27	24,25,26,27,28,29,30	35,279	27	244	1	0.338889	297	38	0.0819444	0.0375	0.771429	27				720	244	0.338889
P03018	AF	A	2	0.90634	1	0.04045	0	336,644	333,334,335,336,337,338,339,641,642,643,644,645,646,647	319	316,317,318,319,320,321,322	336,644	319	308	2	0.427778	372	30	0.0805556	0.443056	0.949405	319				720	310	0.430556
P03018	AF	A	3	0.77103	1	0.25499	0	363,573	360,361,362,363,364,365,366,570,571,572,573,574,575,576	351	348,349,350,351,352,353,354	363,573	351	210	4	0.291667	272	34	0.105556	0.4875	0.966942	351				720	214.75	0.298264
P03018	AF	A	4	-0.02702	0	0.75717	3	113,539	110,111,112,113,114,115,116,536,537,538,539,540,541,542	572,600,613	569,570,571,572,573,574,575,597,598,599,600,601,602,603,610,611,612,613,614,615,616	113,539	572,600,613	426	30	0.591667	536	80	0.172222				0.148611	0.59116	107	720	333.1	0.462639
P03018	AF	A	5	-0.61685	1	0	0	683,720	680,681,682,683,684,685,686,717,718,719,720,721,722,723	676	673,674,675,676,677,678,679	683,720	676	37	1	0.0513889	52	24	0.0513889	0.938889	0.989751	676				720	37	0.0513889
P03018	AF	A	6	0.73092	1	1.2393	3	185,400	182,183,184,185,186,187,188,397,398,399,400,401,402,403	113,571,602,612	110,111,112,113,114,115,116,568,569,570,571,572,573,574,599,600,601,602,603,604,605,609,610,611,612,613,614,615	185,400	113,571,602,612	215	13	0.298611	361	103	0.186111	0.156944	0.610811	113	0.15	0.3375	108	720	241.385	0.335256
P03018	AF	A	7	0.61439	1	0.9067	1	296,600	293,294,295,296,297,298,299,597,598,599,600,601,602,603	286,613	283,284,285,286,287,288,289,610,611,612,613,614,615,616	296,600	286,613	304	11	0.422222	384	65	0.1375	0.397222	0.966216	286	0.148611	0.891667	107	720	329.364	0.457449
P03023	AF	A	1	0.85023	1	0.08133	0	83,123	80,81,82,83,84,85,86,120,121,122,123,124,125,126	65	62,63,64,65,66,67,68	83,123	65	40	23	0.111111	78	38	0.197222	0.180556	0.783133	65				360	179.783	0.499396
P03023	AF	A	2	0.61839	1	0.11669	0	197,220	194,195,196,197,198,199,200,217,218,219,220,221,222,223	186	183,184,185,186,187,188,189	197,220	186	23	9	0.0638889	58	34	0.166667	0.516667	0.944162	186				360	52.5556	0.145988
P03024	AF	A	1	0.78714	1	0.1377	0	194,244	191,192,193,194,195,196,197,241,242,243,244,245,246,247	181	178,179,180,181,182,183,184	194,244	181	50	6	0.145773	103	36	0.22449	0.527697	0.93299	181				343	60.8333	0.177357
P03024	AF	A	2	0.65003	1	0.16226	0	74,99	71,72,73,74,75,76,77,96,97,98,99,100,101,102	66	63,64,65,66,67,68,69	74,99	66	25	24	0.0728863	63	36	0.172012	0.19242	0.891892	66				343	179.375	0.522959
P03030	AF	A	1	0.76648	1	0.00319	0	123,282	120,121,122,123,124,125,126,279,280,281,282,283,284,285	100	97,98,99,100,101,102,103	123,282	100	159	11	0.511254	196	35	0.189711	0.321543	0.813008	100				311	175.273	0.563578
P03030	AF	A	2	0.70849	1	0.11797	0	207,242	204,205,206,207,208,209,210,239,240,241,242,243,244,245	195	192,193,194,195,196,197,198	207,242	195	35	1	0.11254	69	34	0.205788	0.62701	0.942029	195				311	35	0.11254
P03030	AF	A	3	-1.98347	2	0	0	182,306	179,180,181,182,183,184,185,303,304,305,306,307,308,309	167,169	164,165,166,167,168,169,170,166,167,168,169,170,171,172	182,306	167,169	124	36	0.398714	173	43	0.228296	0.536977	0.917582	167				311	61.9722	0.199268
P03030	AF	A	4	0.83186	1	-0.64581	1	108,163	105,106,107,108,109,110,111,160,161,162,163,164,165,166	99,270	96,97,98,99,100,101,102,267,268,269,270,271,272,273	108,163	99,270	55	26	0.176849	94	63	0.254019	0.318328	0.916667	99	0.131833	0.277027	41	311	132.231	0.425179
P03813	AF	A	1	0.6346	1	0.25654	0	138,194	135,136,137,138,139,140,141,191,192,193,194,195,196,197	121	118,119,120,121,122,123,124	138,194	121	56	3	0.243478	96	38	0.282609	0.526087	0.876812	121				230	66	0.286957
P03819	AF	A	1	0.14152	0	0.79622	1	63,337	60,61,62,63,64,65,66,334,335,336,337,338,339,340	365	362,363,364,365,366,367,368	63,337	365	274	1	0.441935	327	35	0.137097				0.41129	0.90106	255	620	274	0.441935
P03819	AF	A	2	0.90143	1	0.15468	0	418,468	415,416,417,418,419,420,421,465,466,467,468,469,470,471	402	399,400,401,402,403,404,405	418,468	402	50	4	0.0806452	79	34	0.0967742	0.648387	0.961722	402				620	55.75	0.0899194
P03819	AF	A	3	0.00336	0	1.57698	2	31,129	28,29,30,31,32,33,34,126,127,128,129,130,131,132	152,279	149,150,151,152,153,154,155,276,277,278,279,280,281,282	31,129	152,279	98	11	0.158065	193	65	0.164516				0.55	0.694501	341	620	80.5455	0.129912
P03819	AF	A	4	1.46511	2	0.66	1	152,332	149,150,151,152,153,154,155,329,330,331,332,333,334,335	65,125,365	62,63,64,65,66,67,68,122,123,124,125,126,127,128,362,363,364,365,366,367,368	152,332	65,125,365	180	109	0.290323	276	96	0.209677	0.104839	0.427632	65	0.41129	0.885417	255	620	197.56	0.318645
P03835	AF	A	1	0.69978	1	-0.17572	0	76,385	73,74,75,76,77,78,79,382,383,384,385,386,387,388	56	53,54,55,56,57,58,59	76,385	56	309	5	0.699095	360	31	0.142534	0.126697	0.736842	56				442	312	0.705882
P03835	AF	A	2	0.70465	1	0.0914	0	172,309	169,170,171,172,173,174,175,306,307,308,309,310,311,312	130	127,128,129,130,131,132,133	172,309	130	137	28	0.309955	183	34	0.140271	0.294118	0.755814	130				442	172.571	0.390433
P03835	AF	A	3	0.05349	0	-0.77855	1	96,333	93,94,95,96,97,98,99,330,331,332,333,334,335,336	341	338,339,340,341,342,343,344	96,333	341	237	19	0.536199	284	31	0.131222				0.228507	0.926606	101	442	262.474	0.593832
P03841	AF	A	1	0.13223	0	-1.0044	1	51,114	48,49,50,51,52,53,54,111,112,113,114,115,116,117	159	156,157,158,159,160,161,162	51,114	159	63	18	0.205882	130	35	0.196078				0.480392	0.765625	147	306	81.7222	0.267066
P03841	AF	A	2	-0.8182	1	0.09277	0	142,172	139,140,141,142,143,144,145,169,170,171,172,173,174,175	109	106,107,108,109,110,111,112	142,172	109	30	10	0.0980392	85	42	0.25817	0.356209	0.767606	109				306	40.6	0.13268
P03959	AF	A	1	0.0866	0	-0.78196	1	352,446	349,350,351,352,353,354,355,443,444,445,446,447,448,449	455	452,453,454,455,456,457,458	352,446	455	94	2	0.168761	198	35	0.122083				0.183124	0.918919	102	557	94.5	0.169659
P03959	AF	A	2	0.06639	0	-0.78435	1	31,149	28,29,30,31,32,33,34,146,147,148,149,150,151,152	169	166,167,168,169,170,171,172	31,149	169	118	8	0.211849	196	27	0.116697				0.696589	0.95098	388	557	121.125	0.21746
P03959	AF	A	3	-0.60426	1	-0.20969	0	163,501	160,161,162,163,164,165,166,498,499,500,501,502,503,504	144	141,142,143,144,145,146,147	163,501	144	338	8	0.606822	465	31	0.136445	0.258528	0.883436	144				557	347.375	0.623654
P03959	AF	A	4	-0.6288	1	0	0	457,546	454,455,456,457,458,459,460,543,544,545,546,547,548,549	384	381,382,383,384,385,386,387	457,546	384	89	12	0.159785	194	29	0.141831	0.689408	0.840263	384				557	97.25	0.174596
P03960	AF	A	1	-0.69593	1	-0.05623	0	114,133	111,112,113,114,115,116,117,130,131,132,133,134,135,136	107	104,105,106,107,108,109,110	114,133	107	19	4	0.0278592	45	30	0.0762463	0.156891	0.938596	107				682	46.5	0.0681818
P03960	AF	A	2	0.08517	0	-0.81004	1	131,147	128,129,130,131,132,133,134,144,145,146,147,148,149,150	189	186,187,188,189,190,191,192	131,147	189	16	5	0.0234604	60	37	0.0835777				0.722874	0.921495	493	682	31.2	0.0457478
P03960	AF	A	3	-0.89113	1	0.13389	0	164,183	161,162,163,164,165,166,167,180,181,182,183,184,185,186	153	150,151,152,153,154,155,156	164,183	153	19	2	0.0278592	57	31	0.0703812	0.22434	0.932927	153				682	20.5	0.0300587
P03960	AF	A	4	0.05037	0	0.92595	1	199,536	196,197,198,199,200,201,202,533,534,535,536,537,538,539	548	545,546,547,548,549,550,551	199,536	548	337	1	0.494135	434	34	0.0997067				0.196481	0.917808	134	682	337	0.494135
P03960	AF	A	5	0.86282	1	-0.02809	0	463,559	460,461,462,463,464,465,466,556,557,558,559,560,561,562	305	302,303,304,305,306,307,308	463,559	305	96	10	0.140762	144	31	0.0953079	0.447214	0.658747	305				682	115.6	0.169501
P04036	AF	A	1	0.0642	0	0.68299	1	154,194	151,152,153,154,155,156,157,191,192,193,194,195,196,197	207	204,205,206,207,208,209,210	154,194	207	40	1	0.14652	79	32	0.194139				0.241758	0.835443	66	273	40	0.14652
P04036	AF	A	2	0.649	1	0.0848	0	174,220	171,172,173,174,175,176,177,217,218,219,220,221,222,223	158	155,156,157,158,159,160,161	174,220	158	46	5	0.168498	83	34	0.238095	0.578755	0.908046	158				273	49	0.179487
P04036	AF	A	3	0.75054	1	0.05663	0	21,77	18,19,20,21,22,23,24,74,75,76,77,78,79,80	8	5,6,7,8,9,10,11	21,77	8	56	24	0.205128	93	36	0.271062	0.029304	0.380952	8				273	201.417	0.73779
P04079	AF	A	1	0.71405	1	0.72132	1	34,338	31,32,33,34,35,36,37,335,336,337,338,339,340,341	13,379	10,11,12,13,14,15,16,376,377,378,379,380,381,382	34,338	13,379	304	46	0.579048	383	61	0.16	0.0247619	0.382353	13	0.278095	0.780749	146	525	204.304	0.389151
P04079	AF	A	2	-0.37321	0	-0.7295	1	122,157	119,120,121,122,123,124,125,154,155,156,157,158,159,160	166	163,164,165,166,167,168,169	122,157	166	35	12	0.0666667	89	31	0.108571				0.68381	0.975543	359	525	41.3333	0.0787302
P04079	AF	A	3	0.76779	1	0.18777	0	247,333	244,245,246,247,248,249,250,330,331,332,333,334,335,336	231	228,229,230,231,232,233,234	247,333	231	86	24	0.16381	137	32	0.131429	0.44	0.935223	231				525	129.792	0.247222
P04079	AF	A	4	0.86887	1	0.10833	0	281,391	278,279,280,281,282,283,284,388,389,390,391,392,393,394	258	255,256,257,258,259,260,261	281,391	258	110	9	0.209524	169	39	0.133333	0.491429	0.918149	258				525	119.222	0.22709
P04128	AF	A	1	-0.61355	1	0	0	141,178	138,139,140,141,142,143,144,175,176,177,178,179,180,181	94	91,92,93,94,95,96,97	141,178	94	37	4	0.203297	102	34	0.230769	0.516484	0.666667	94				182	38.5	0.211538
P04152	AF	A	1	0.61837	1	0.11908	0	38,72	35,36,37,38,39,40,41,69,70,71,72,73,74,75	29	26,27,28,29,30,31,32	38,72	29	34	2	0.0805687	63	37	0.146919	0.0687204	0.763158	29				422	35	0.0829384
P04152	AF	A	2	0.06913	0	-0.83159	1	250,291	247,248,249,250,251,252,253,288,289,290,291,292,293,294	344	341,342,343,344,345,346,347	250,291	344	41	4	0.0971564	103	39	0.163507				0.184834	0.59542	78	422	42.75	0.101303
P04152	AF	A	3	-0.79013	1	-0.02335	0	315,351	312,313,314,315,316,317,318,348,349,350,351,352,353,354	285	282,283,284,285,286,287,288	315,351	285	36	7	0.0853081	96	35	0.130332	0.675355	0.904762	285				422	48.5714	0.115098
P04335	AF	A	1	0.63306	1	0.43979	0	317,368	314,315,316,317,318,319,320,365,366,367,368,369,370,371	300	297,298,299,300,301,302,303	317,368	300	51	5	0.123188	126	39	0.18599	0.724638	0.946372	300				414	54.4	0.131401
P04335	AF	A	2	-0.04708	0	0.87225	1	184,207	181,182,183,184,185,186,187,204,205,206,207,208,209,210	225	222,223,224,225,226,227,228	184,207	225	23	33	0.0555556	78	39	0.173913				0.456522	0.913043	189	414	73.8788	0.178451
P04335	AF	A	3	0.91215	1	0.31469	0	218,270	215,216,217,218,219,220,221,267,268,269,270,271,272,273	197	194,195,196,197,198,199,200	218,270	197	52	15	0.125604	120	39	0.181159	0.475845	0.90367	197				414	161.2	0.389372
P04391	AF	A	1	0.05446	0	-0.61089	1	24,143	21,22,23,24,25,26,27,140,141,142,143,144,145,146	325	322,323,324,325,326,327,328	24,143	325	119	3	0.356287	159	33	0.185629				0.0269461	0.0471204	9	334	122	0.365269
P04391	AF	A	2	0.81083	1	0.13127	0	63,105	60,61,62,63,64,65,66,102,103,104,105,106,107,108	49	46,47,48,49,50,51,52	63,105	49	42	24	0.125749	85	36	0.197605	0.146707	0.777778	49				334	194.708	0.582959
P04391	AF	A	3	0.68063	1	0.22251	0	173,230	170,171,172,173,174,175,176,227,228,229,230,231,232,233	159	156,157,158,159,160,161,162	173,230	159	57	4	0.170659	101	35	0.254491	0.476048	0.919075	159				334	61.5	0.184132
P04395	AF	A	1	-0.39018	0	-0.7359	1	45,144	42,43,44,45,46,47,48,141,142,143,144,145,146,147	154	151,152,153,154,155,156,157	45,144	154	99	5	0.351064	177	31	0.195035				0.453901	0.927536	128	282	101.4	0.359574
P04425	AF	A	1	0.00635	0	-0.79157	1	140,162	137,138,139,140,141,142,143,159,160,161,162,163,164,165	195	192,193,194,195,196,197,198	140,162	195	22	10	0.0696203	52	29	0.167722				0.382911	0.785714	121	316	46.8	0.148101
P04425	AF	A	2	-0.84461	1	-0.03842	0	172,200	169,170,171,172,173,174,175,197,198,199,200,201,202,203	157	154,155,156,157,158,159,160	172,200	157	28	4	0.0886076	57	29	0.170886	0.496835	0.912791	157				316	55.5	0.175633
P04425	AF	A	3	0.60129	1	0.05054	0	223,289	220,221,222,223,224,225,226,286,287,288,289,290,291,292	209	206,207,208,209,210,211,212	223,289	209	66	6	0.208861	124	36	0.227848	0.661392	0.93722	209				316	72.5	0.22943
P04693	AF	A	1	0.63648	1	0.28024	0	138,177	135,136,137,138,139,140,141,174,175,176,177,178,179,180	125	122,123,124,125,126,127,128	138,177	125	39	5	0.0982368	82	31	0.171285	0.314861	0.905797	125				397	55.4	0.139547
P04693	AF	A	2	-0.01891	0	-1.29007	2	53,251	50,51,52,53,54,55,56,248,249,250,251,252,253,254	258,291	255,256,257,258,259,260,261,288,289,290,291,292,293,294	53,251	258,291	198	19	0.498741	266	64	0.224181				0.267003	0.726027	106	397	193.474	0.487339
P04693	AF	A	3	-1.10417	1	0.06775	0	255,288	252,253,254,255,256,257,258,285,286,287,288,289,290,291	100	97,98,99,100,101,102,103	255,288	100	33	52	0.0831234	82	42	0.171285	0.251889	0.392157	100				397	98.9231	0.249177
P04805	AF	A	1	-0.85816	1	-0.12709	0	126,143	123,124,125,126,127,128,129,140,141,142,143,144,145,146	97	94,95,96,97,98,99,100	126,143	97	17	13	0.0360934	40	29	0.116773	0.205945	0.769841	97				471	35.0769	0.0744733
P04805	AF	A	2	-0.61754	1	0.0494	0	276,305	273,274,275,276,277,278,279,302,303,304,305,306,307,308	268	265,266,267,268,269,270,271	276,305	268	29	6	0.0615711	68	32	0.133758	0.569002	0.971014	268				471	31.8333	0.0675867
P04816	AF	A	1	0.79917	1	-1.06207	1	55,284	52,53,54,55,56,57,58,281,282,283,284,285,286,287	31,300	28,29,30,31,32,33,34,297,298,299,300,301,302,303	55,284	31,300	229	62	0.620596	303	71	0.276423	0.0840108	0.563636	31	0.186992	0.811765	69	369	212.452	0.57575
P04816	AF	A	2	0.72462	1	0.15758	0	181,221	178,179,180,181,182,183,184,218,219,220,221,222,223,224	165	162,163,164,165,166,167,168	181,221	165	40	14	0.108401	79	35	0.181572	0.447154	0.911602	165				369	56.6429	0.153504
P04825	AF	A	1	0.95513	1	0.29425	0	373,821	370,371,372,373,374,375,376,818,819,820,821,822,823,824	347	344,345,346,347,348,349,350	373,821	347	448	14	0.514943	546	25	0.083908	0.398851	0.930295	347				870	480.857	0.552709
P04825	AF	A	2	-0.00886	0	0.85816	1	317,364	314,315,316,317,318,319,320,361,362,363,364,365,366,367	382	379,380,381,382,383,384,385	317,364	382	47	29	0.054023	109	35	0.0804598				0.56092	0.964427	488	870	236.931	0.272335
P04825	AF	A	3	-0.10764	0	0.63225	1	288,668	285,286,287,288,289,290,291,665,666,667,668,669,670,671	677	674,675,676,677,678,679,680	288,668	677	380	7	0.436782	466	30	0.062069				0.221839	0.955446	193	870	392.429	0.451067
P04825	AF	A	4	-0.02016	0	-0.68305	1	460,501	457,458,459,460,461,462,463,498,499,500,501,502,503,504	521	518,519,520,521,522,523,524	460,501	521	41	1	0.0471264	111	27	0.0494253				0.401149	0.945799	349	870	41	0.0471264
P04825	AF	A	5	-0.68927	1	0.19788	0	496,559	493,494,495,496,497,498,499,556,557,558,559,560,561,562	488	485,486,487,488,489,490,491	496,559	488	63	1	0.0724138	123	36	0.0735632	0.56092	0.983871	488				870	63	0.0724138
P04846	AF	A	1	0.60548	1	-0.68405	1	95,140	92,93,94,95,96,97,98,137,138,139,140,141,142,143	88,229	85,86,87,88,89,90,91,226,227,228,229,230,231,232	95,140	88,229	45	1	0.165441	116	49	0.297794	0.323529	0.926316	88	0.158088	0.325758	43	272	45	0.165441
P04846	AF	A	2	0.89146	1	-0.79755	1	46,111	43,44,45,46,47,48,49,108,109,110,111,112,113,114	37,231	34,35,36,37,38,39,40,228,229,230,231,232,233,234	46,111	37,231	65	23	0.238971	117	68	0.360294	0.136029	0.804348	37	0.150735	0.254658	41	272	95.6957	0.351822
P04846	AF	A	3	-0.78146	3	-0.10161	0	164,227	161,162,163,164,165,166,167,224,225,226,227,228,229,230	116,135,145	113,114,115,116,117,118,119,132,133,134,135,136,137,138,142,143,144,145,146,147,148	164,227	116,135,145	63	5	0.231618	122	84	0.386029	0.426471	0.707317	116				272	51.8	0.190441
P04846	AF	A	4	0.80656	1	-0.04171	0	60,243	57,58,59,60,61,62,63,240,241,242,243,244,245,246	37	34,35,36,37,38,39,40	60,243	37	183	28	0.672794	223	39	0.216912	0.136029	0.616667	37				272	200.607	0.737526
P04846	AF	A	5	-0.863	1	0	0	229,271	226,227,228,229,230,231,232,268,269,270,271,272,273,274	109	106,107,108,109,110,111,112	229,271	109	42	17	0.154412	91	31	0.1875	0.400735	0.475983	109				272	62.1765	0.22859
P04949	AF	A	1	0.10447	0	0.60364	1	166,391	163,164,165,166,167,168,169,388,389,390,391,392,393,394	403	400,401,402,403,404,405,406	166,391	403	225	1	0.451807	259	28	0.144578				0.190763	0.88785	95	498	225	0.451807
P04949	AF	A	2	-0.75907	1	-0.02468	0	232,279	229,230,231,232,233,234,235,276,277,278,279,280,281,282	225	222,223,224,225,226,227,228	232,279	225	47	1	0.0943775	84	25	0.110442	0.451807	0.969828	225				498	47	0.0943775
P04951	AF	A	1	-0.04562	0	-0.71739	1	127,144	124,125,126,127,128,129,130,141,142,143,144,145,146,147	179	176,177,178,179,180,181,182	127,144	179	17	1	0.0685484	48	27	0.258065				0.278226	0.663462	69	248	17	0.0685484
P04951	AF	A	2	-0.97974	1	-0.64854	1	154,203	151,152,153,154,155,156,157,200,201,202,203,204,205,206	143,211	140,141,142,143,144,145,146,208,209,210,211,212,213,214	154,203	143,211	49	27	0.197581	106	56	0.237903	0.576613	0.928571	143	0.149194	0.822222	37	248	58.8519	0.237306
P04951	AF	A	3	0.6573	1	-0.00798	0	182,226	179,180,181,182,183,184,185,223,224,225,226,227,228,229	126	123,124,125,126,127,128,129	182,226	126	44	2	0.177419	91	38	0.241935	0.508065	0.692308	126				248	46	0.185484
P04968	AF	A	1	-0.1903	0	0.66383	1	48,293	45,46,47,48,49,50,51,290,291,292,293,294,295,296	313	310,311,312,313,314,315,316	48,293	313	245	8	0.476654	300	40	0.151751				0.391051	0.909502	201	514	251.875	0.490029
P04968	AF	A	2	0.7367	1	0.02379	0	94,154	91,92,93,94,95,96,97,151,152,153,154,155,156,157	83	80,81,82,83,84,85,86	94,154	83	60	3	0.116732	87	37	0.149805	0.161479	0.882979	83				514	63.3333	0.123217
P04968	AF	A	3	0.94808	1	0.59362	0	117,240	114,115,116,117,118,119,120,237,238,239,240,241,242,243	108	105,106,107,108,109,110,111	117,240	108	123	1	0.2393	220	38	0.143969	0.210117	0.923077	108				514	123	0.2393
P04968	AF	A	4	0.78533	1	0.02118	0	196,313	193,194,195,196,197,198,199,310,311,312,313,314,315,316	184	181,182,183,184,185,186,187	196,313	184	117	3	0.227626	183	40	0.171206	0.357977	0.938776	184				514	120.333	0.234112
P04968	AF	A	5	0.87762	1	-0.05925	0	238,267	235,236,237,238,239,240,241,264,265,266,267,268,269,270	213	210,211,212,213,214,215,216	238,267	213	29	13	0.0564202	87	39	0.13035	0.414397	0.894958	213				514	49.0769	0.0954804
P04968	AF	A	6	-0.03044	0	-1.08212	1	329,466	326,327,328,329,330,331,332,463,464,465,466,467,468,469	476	473,474,475,476,477,478,479	329,466	476	137	1	0.266537	178	34	0.120623				0.07393	0.791667	38	514	137	0.266537
P04968	AF	A	7	-0.00639	0	-0.81512	1	340,366	337,338,339,340,341,342,343,363,364,365,366,367,368,369	381	378,379,380,381,382,383,384	340,366	381	26	2	0.0505837	68	31	0.110895				0.258755	0.898649	133	514	26.5	0.0515564
P04968	AF	A	8	-1.28318	1	-0.78036	1	371,459	368,369,370,371,372,373,374,456,457,458,459,460,461,462	340,477	337,338,339,340,341,342,343,474,475,476,477,478,479,480	371,459	340,477	88	65	0.171206	154	65	0.188716	0.661479	0.916442	340	0.0719844	0.672727	37	514	80.8462	0.157288
P04982	AF	A	1	-0.00481	0	0.95199	1	26,51	23,24,25,26,27,28,29,48,49,50,51,52,53,54	122	119,120,121,122,123,124,125	26,51	122	25	25	0.179856	56	39	0.42446				0.122302	0.193182	17	139	40.6	0.292086
P04982	AF	A	2	0.99503	1	-0.61744	1	54,122	51,52,53,54,55,56,57,119,120,121,122,123,124,125	24,131	21,22,23,24,25,26,27,128,129,130,131,132,133,134	54,122	24,131	68	42	0.489209	117	52	0.582734	0.172662	0.444444	24	0.057554	0.470588	8	139	78.4524	0.564406
P04982	AF	A	3	1.76488	2	0	0	88,131	85,86,87,88,89,90,91,128,129,130,131,132,133,134	26,68	23,24,25,26,27,28,29,65,66,67,68,69,70,71	88,131	26,68	43	60	0.309353	100	65	0.618705	0.18705	0.295455	26				139	62.5833	0.45024
P04983	AF	A	1	0.76329	1	-0.10671	0	294,468	291,292,293,294,295,296,297,465,466,467,468,469,470,471	281	278,279,280,281,282,283,284	294,468	281	174	7	0.347305	235	43	0.167665	0.560878	0.955782	281				501	178.714	0.356715
P04983	AF	A	2	0.0036	0	0.789	1	32,184	29,30,31,32,33,34,35,181,182,183,184,185,186,187	195	192,193,194,195,196,197,198	32,184	195	152	4	0.303393	208	40	0.123752				0.610778	0.9653	306	501	155.75	0.310878
P04983	AF	A	3	-0.03845	0	0.80953	1	280,438	277,278,279,280,281,282,283,435,436,437,438,439,440,441	448	445,446,447,448,449,450,451	280,438	448	158	11	0.315369	216	37	0.135729				0.105788	0.84127	53	501	179.818	0.358919
P04993	AF	A	1	0.76764	1	0.06856	0	180,355	177,178,179,180,181,182,183,352,353,354,355,356,357,358	168	165,166,167,168,169,170,171	180,355	168	175	3	0.287829	253	39	0.121711	0.276316	0.933333	168				608	177.333	0.291667
P04993	AF	A	2	1.19475	1	0.48503	0	211,574	208,209,210,211,212,213,214,571,572,573,574,575,576,577	202	199,200,201,202,203,204,205	211,574	202	363	1	0.597039	462	37	0.131579	0.332237	0.957346	202				608	363	0.597039
P04993	AF	A	3	-0.01178	0	0.95998	1	119,276	116,117,118,119,120,121,122,273,274,275,276,277,278,279	292	289,290,291,292,293,294,295	119,276	292	157	15	0.258224	233	30	0.120066				0.519737	0.951807	316	608	166.533	0.273904
P04993	AF	A	4	0.27384	0	1.05831	1	164,325	161,162,163,164,165,166,167,322,323,324,325,326,327,328	351	348,349,350,351,352,353,354	164,325	351	161	30	0.264803	239	36	0.116776				0.422697	0.908127	257	608	178.8	0.294079
P04993	AF	A	5	0.08683	0	0.84738	1	377,563	374,375,376,377,378,379,380,560,561,562,563,564,565,566	579	576,577,578,579,580,581,582	377,563	579	186	18	0.305921	236	35	0.129934				0.0476974	0.644444	29	608	218.278	0.35901
P04993	AF	A	6	0.86111	1	0	0	348,604	345,346,347,348,349,350,351,601,602,603,604,605,606,607	313	310,311,312,313,314,315,316	348,604	313	256	2	0.421053	322	27	0.09375	0.514803	0.899425	313				608	257.5	0.42352
P04993	AF	A	7	0.71173	1	0.21879	0	454,552	451,452,453,454,455,456,457,549,550,551,552,553,554,555	441	438,439,440,441,442,443,444	454,552	441	98	5	0.161184	151	40	0.120066	0.725329	0.971366	441				608	103.2	0.169737
P04993	AF	A	8	1.06781	0	0.61903	3	208,543	205,206,207,208,209,210,211,540,541,542,543,544,545,546	550,569,579	547,548,549,550,551,552,553,566,567,568,569,570,571,572,576,577,578,579,580,581,582	208,543	550,569,579	335	8	0.550987	450	74	0.174342				0.0476974	0.446154	29	608	270.5	0.444901
P04993	AF	A	9	1.09694	1	0.61587	1	211,543	208,209,210,211,212,213,214,540,541,542,543,544,545,546	201,549	198,199,200,201,202,203,204,546,547,548,549,550,551,552	211,543	201,549	332	6	0.546053	450	70	0.152961	0.330592	0.952607	201	0.0970395	0.907692	59	608	197.167	0.324287
P04993	AF	A	10	-0.7145	1	0.02962	0	498,533	495,496,497,498,499,500,501,530,531,532,533,534,535,536	482	479,480,481,482,483,484,485	498,533	482	35	2	0.0575658	62	33	0.0986842	0.792763	0.967871	482				608	36.5	0.0600329
P04994	AF	A	1	-0.09914	0	0.89102	1	126,223	123,124,125,126,127,128,129,220,221,222,223,224,225,226	232	229,230,231,232,233,234,235	126,223	232	97	15	0.212719	141	38	0.157895				0.491228	0.961373	224	456	100.733	0.220906
P04994	AF	A	2	0.78594	1	-0.04544	0	156,202	153,154,155,156,157,158,159,199,200,201,202,203,204,205	143	140,141,142,143,144,145,146	156,202	143	46	26	0.100877	95	39	0.151316	0.313596	0.916667	143				456	95.0385	0.208418
P04995	AF	A	1	0.63337	1	-0.08947	0	58,435	55,56,57,58,59,60,61,432,433,434,435,436,437,438	51	48,49,50,51,52,53,54	58,435	51	377	13	0.793684	431	32	0.136842	0.107368	0.87931	51				475	395.692	0.833036
P04995	AF	A	2	0.96677	1	-0.55817	0	34,184	31,32,33,34,35,36,37,181,182,183,184,185,186,187	14	11,12,13,14,15,16,17	34,184	14	150	11	0.315789	239	42	0.134737	0.0294737	0.411765	14				475	153.182	0.322488
P04995	AF	A	3	0.127	0	-0.91209	1	106,233	103,104,105,106,107,108,109,230,231,232,233,234,235,236	307	304,305,306,307,308,309,310	106,233	307	127	3	0.267368	206	33	0.143158				0.353684	0.694215	168	475	128	0.269474
P04995	AF	A	4	-0.78077	1	0.11037	0	245,312	242,243,244,245,246,247,248,309,310,311,312,313,314,315	229	226,227,228,229,230,231,232	245,312	229	67	18	0.141053	118	39	0.132632	0.482105	0.934694	229				475	83.8333	0.176491
P04995	AF	A	5	-0.97972	1	-1.07403	1	162,238	159,160,161,162,163,164,165,235,236,237,238,239,240,241	139,308	136,137,138,139,140,141,142,305,306,307,308,309,310,311	162,238	139,308	76	16	0.16	143	55	0.170526	0.292632	0.858025	139	0.351579	0.704641	167	475	89	0.187368
P04995	AF	A	6	-0.8241	3	0.0297	0	298,347	295,296,297,298,299,300,301,344,345,346,347,348,349,350	229,246,261	226,227,228,229,230,231,232,243,244,245,246,247,248,249,258,259,260,261,262,263,264	298,347	229,246,261	49	23	0.103158	105	75	0.214737	0.482105	0.768456	229				475	69	0.145263
P05020	AF	A	1	0.18237	0	0.74133	1	151,208	148,149,150,151,152,153,154,205,206,207,208,209,210,211	226	223,224,225,226,227,228,229	151,208	226	57	1	0.163793	113	32	0.172414				0.350575	0.871429	122	348	57	0.163793
P05020	AF	A	2	0.63054	1	-0.17529	0	37,248	34,35,36,37,38,39,40,245,246,247,248,249,250,251	17	14,15,16,17,18,19,20	37,248	17	211	11	0.606322	261	37	0.221264	0.0488506	0.459459	17				348	233.182	0.670063
P05020	AF	A	3	-0.66074	1	-0.02789	0	276,313	273,274,275,276,277,278,279,310,311,312,313,314,315,316	11	8,9,10,11,12,13,14	276,313	11	37	28	0.106322	75	31	0.183908	0.0316092	0.0398551	11				348	66.5357	0.191195
P05020	AF	A	4	1.03494	1	0.60025	1	221,260	218,219,220,221,222,223,224,257,258,259,260,261,262,263	199,268	196,197,198,199,200,201,202,265,266,267,268,269,270,271	221,260	199,268	39	17	0.112069	114	68	0.238506	0.571839	0.900452	199	0.229885	0.909091	80	348	43.9412	0.126268
P05041	AF	A	1	-0.9476	1	-0.20269	0	35,230	32,33,34,35,36,37,38,227,228,229,230,231,232,233	26	23,24,25,26,27,28,29	35,230	26	195	10	0.430464	308	24	0.161148	0.0573951	0.742857	26				453	207.3	0.457616
P05041	AF	A	2	-0.27184	0	-0.68859	1	48,102	45,46,47,48,49,50,51,99,100,101,102,103,104,105	138	135,136,137,138,139,140,141	48,102	138	54	11	0.119205	109	38	0.172185				0.695364	0.897436	315	453	74.0909	0.163556
P05041	AF	A	3	-0.95064	3	-0.79812	1	102,396	99,100,101,102,103,104,105,393,394,395,396,397,398,399	24,34,49,407	21,22,23,24,25,26,27,31,32,33,34,35,36,37,46,47,48,49,50,51,52,404,405,406,407,408,409,410	102,396	24,34,49,407	294	164	0.649007	404	103	0.295806	0.0529801	0.235294	24	0.101545	0.807018	46	453	235.799	0.520527
P05041	AF	A	4	-1.41124	2	-0.82098	1	139,399	136,137,138,139,140,141,142,396,397,398,399,400,401,402	49,104,407	46,47,48,49,50,51,52,101,102,103,104,105,106,107,404,405,406,407,408,409,410	139,399	49,104,407	260	3	0.573951	390	98	0.258278	0.108168	0.352518	49	0.101545	0.851852	46	453	256.333	0.565857
P05042	AF	A	1	-0.77052	1	0.05076	0	194,402	191,192,193,194,195,196,197,399,400,401,402,403,404,405	183	180,181,182,183,184,185,186	194,402	183	208	11	0.445396	280	31	0.100642	0.391863	0.943299	183				467	236.636	0.506716
P05050	AF	A	1	-0.09327	0	-1.5627	2	19,156	16,17,18,19,20,21,22,153,154,155,156,157,158,159	175,207	172,173,174,175,176,177,178,204,205,206,207,208,209,210	19,156	175,207	137	36	0.634259	200	66	0.467593				0.0416667	0.15	9	216	124.194	0.574974
P05050	AF	A	2	0.14444	0	-0.69958	1	130,155	127,128,129,130,131,132,133,152,153,154,155,156,157,158	187	184,185,186,187,188,189,190	130,155	187	25	21	0.115741	89	32	0.240741				0.134259	0.47541	29	216	118.905	0.550485
P05050	AF	A	3	-0.83889	1	0.03643	0	167,190	164,165,166,167,168,169,170,187,188,189,190,191,192,193	154	151,152,153,154,155,156,157	167,190	154	23	3	0.106481	77	35	0.226852	0.712963	0.922156	154				216	25	0.115741
P05052	AF	A	1	-0.17999	0	0.83173	1	37,78	34,35,36,37,38,39,40,75,76,77,78,79,80,81	128	125,126,127,128,129,130,131	37,78	128	41	55	0.164659	87	32	0.204819				0.485944	0.707602	121	249	62.9818	0.252939
P05055	AF	A	1	-0.61336	1	0.11581	0	161,203	158,159,160,161,162,163,164,200,201,202,203,204,205,206	154	151,152,153,154,155,156,157	161,203	154	42	5	0.0590717	101	40	0.0829817	0.216596	0.956522	154				711	45	0.0632911
P05055	AF	A	2	-0.25487	0	-0.69388	1	653,677	650,651,652,653,654,655,656,674,675,676,677,678,679,680	687	684,685,686,687,688,689,690	653,677	687	24	1	0.0337553	60	32	0.0759494				0.0337553	0.705882	24	711	24	0.0337553
P05055	AF	A	3	0.07723	0	-0.75269	1	310,469	307,308,309,310,311,312,313,466,467,468,469,470,471,472	480	477,478,479,480,481,482,483	310,469	480	159	6	0.223629	244	34	0.0843882				0.324895	0.954545	231	711	162	0.227848
P05055	AF	A	4	-0.82223	1	0.1168	0	477,518	474,475,476,477,478,479,480,515,516,517,518,519,520,521	466	463,464,465,466,467,468,469	477,518	466	41	8	0.0576653	111	43	0.0970464	0.655415	0.976939	466				711	45	0.0632911
P05055	AF	A	5	0.35675	0	0.64775	1	193,502	190,191,192,193,194,195,196,499,500,501,502,503,504,505	508	505,506,507,508,509,510,511	193,502	508	309	1	0.434599	413	32	0.0857947				0.285513	0.971292	203	711	309	0.434599
P05100	AF	A	1	0	0	0.60406	1	6,132	3,4,5,6,7,8,9,129,130,131,132,133,134,135	167	164,165,166,167,168,169,170	6,132	167	126	2	0.673797	160	28	0.315508				0.106952	0.363636	20	187	126.5	0.676471
P05194	AF	A	1	0	0	0.82114	1	1,192	-2,-1,0,1,2,3,4,189,190,191,192,193,194,195	198	195,196,197,198,199,200,201	1,192	198	191	2	0.757937	229	33	0.186508				0.214286	0.9	54	252	195.5	0.775794
P05194	AF	A	2	0	0	0.91307	1	7,69	4,5,6,7,8,9,10,66,67,68,69,70,71,72	75	72,73,74,75,76,77,78	7,69	75	62	1	0.246032	113	29	0.202381				0.702381	0.967213	177	252	62	0.246032
P05194	AF	A	3	1.06508	1	0.14658	0	40,228	37,38,39,40,41,42,43,225,226,227,228,229,230,231	18	15,16,17,18,19,20,21	40,228	18	188	10	0.746032	239	37	0.246032	0.0714286	0.45	18				252	196.5	0.779762
P05458	AF	A	1	-0.01786	0	-0.67206	1	65,115	62,63,64,65,66,67,68,112,113,114,115,116,117,118	132	129,130,131,132,133,134,135	65,115	132	50	1	0.0519751	132	37	0.0561331				0.862786	0.979929	830	962	50	0.0519751
P05458	AF	A	2	-0.80661	1	0.0372	0	104,158	101,102,103,104,105,106,107,155,156,157,158,159,160,161	96	93,94,95,96,97,98,99	104,158	96	54	2	0.0561331	112	32	0.0467775	0.0997921	0.923077	96				962	55.5	0.0576923
P05458	AF	A	3	-0.25458	0	-0.63882	1	205,470	202,203,204,205,206,207,208,467,468,469,470,471,472,473	476	473,474,475,476,477,478,479	205,470	476	265	9	0.275468	406	32	0.0665281				0.505198	0.987805	486	962	276.444	0.287364
P05458	AF	A	4	0.10665	0	-0.62609	1	755,799	752,753,754,755,756,757,758,796,797,798,799,800,801,802	819	816,817,818,819,820,821,822	755,799	819	44	1	0.045738	117	35	0.0592516				0.148649	0.877301	143	962	44	0.045738
P05458	AF	A	5	-0.76117	1	-0.46494	0	125,343	122,123,124,125,126,127,128,340,341,342,343,344,345,346	70	67,68,69,70,71,72,73	125,343	70	218	13	0.226611	392	39	0.0790021	0.0727651	0.56	70				962	378.846	0.393811
P05458	AF	A	6	-0.04572	0	-0.77255	1	506,583	503,504,505,506,507,508,509,580,581,582,583,584,585,586	609	606,607,608,609,610,611,612	506,583	609	77	21	0.0800416	173	34	0.0665281				0.366944	0.931398	353	962	152.476	0.158499
P05458	AF	A	7	-0.62403	1	0.26181	0	343,421	340,341,342,343,344,345,346,418,419,420,421,422,423,424	311	308,309,310,311,312,313,314	343,421	311	78	5	0.0810811	186	24	0.0706861	0.323285	0.906706	311				962	234	0.243243
P05458	AF	A	8	-0.63739	1	0.00707	0	600,732	597,598,599,600,601,602,603,729,730,731,732,733,734,735	555	552,553,554,555,556,557,558	600,732	555	132	4	0.137214	242	33	0.0582121	0.576923	0.925	555				962	133.5	0.138773
P05458	AF	A	9	-0.64436	1	0.02559	0	808,919	805,806,807,808,809,810,811,916,917,918,919,920,921,922	762	759,760,761,762,763,764,765	808,919	762	111	2	0.115385	211	43	0.0727651	0.7921	0.943069	762				962	112	0.116424
P05458	AF	A	10	0.67165	1	-0.76046	1	395,589	392,393,394,395,396,397,398,586,587,588,589,590,591,592	371,601	368,369,370,371,372,373,374,598,599,600,601,602,603,604	395,589	371,601	194	10	0.201663	385	59	0.109148	0.385655	0.939241	371	0.37526	0.967828	361	962	122.1	0.126923
P05458	AF	A	11	0.69218	5	0.28713	0	406,867	403,404,405,406,407,408,409,864,865,866,867,868,869,870	308,317,336,338,371	305,306,307,308,309,310,311,314,315,316,317,318,319,320,333,334,335,336,337,338,339,335,336,337,338,339,340,341,368,369,370,371,372,373,374	406,867	308,317,336,338,371	461	4	0.47921	649	99	0.154886	0.320166	0.758621	308				962	462	0.480249
P05458	AF	A	12	0.16652	0	0.63723	1	236,407	233,234,235,236,237,238,239,404,405,406,407,408,409,410	417	414,415,416,417,418,419,420	236,407	417	171	6	0.177755	319	26	0.0727651				0.566528	0.981982	545	962	331.167	0.344248
P05459	AF	A	1	-0.1943	0	0.68549	1	255,317	252,253,254,255,256,257,258,314,315,316,317,318,319,320	347	344,345,346,347,348,349,350	255,317	347	62	49	0.164021	121	26	0.171958				0.0820106	0.508197	31	378	123.306	0.326207
P05459	AF	A	2	0.65705	1	0.23548	0	131,172	128,129,130,131,132,133,134,169,170,171,172,173,174,175	119	116,117,118,119,120,121,122	131,172	119	41	4	0.108466	75	34	0.171958	0.314815	0.908397	119				378	44.25	0.117063
P05459	AF	A	3	-0.7828	1	0.57391	0	115,305	112,113,114,115,116,117,118,302,303,304,305,306,307,308	93	90,91,92,93,94,95,96	115,305	93	190	5	0.502646	261	33	0.203704	0.246032	0.808696	93				378	192	0.507937
P05523	AF	A	1	-0.15275	0	-0.7073	1	68,95	65,66,67,68,69,70,71,92,93,94,95,96,97,98	104	101,102,103,104,105,106,107	68,95	104	27	29	0.100372	80	37	0.271375				0.613383	0.948276	165	269	64.6552	0.240354
P05637	AF	A	1	0.7178	1	0.07685	0	16,253	13,14,15,16,17,18,19,250,251,252,253,254,255,256	7	4,5,6,7,8,9,10	16,253	7	237	1	0.846429	268	44	0.264286	0.025	0.4375	7				280	237	0.846429
P05637	AF	A	2	0.87394	1	0	0	85,270	82,83,84,85,86,87,88,267,268,269,270,271,272,273	62	59,60,61,62,63,64,65	85,270	62	185	1	0.660714	239	37	0.285714	0.221429	0.729412	62				280	185	0.660714
P05637	AF	A	3	-0.03096	0	0.64736	1	135,163	132,133,134,135,136,137,138,160,161,162,163,164,165,166	173	170,171,172,173,174,175,176	135,163	173	28	6	0.1	63	29	0.189286				0.382143	0.91453	107	280	34	0.121429
P05706	AF	A	1	0	0	0.66271	1	10,30	7,8,9,10,11,12,13,27,28,29,30,31,32,33	40	37,38,39,40,41,42,43	10,30	40	20	1	0.162602	50	33	0.398374				0.674797	0.892473	83	123	20	0.162602
P05706	AF	A	2	0.02384	0	0.62351	1	69,91	66,67,68,69,70,71,72,88,89,90,91,92,93,94	99	96,97,98,99,100,101,102	69,91	99	22	5	0.178862	57	34	0.365854				0.195122	0.75	24	123	22.8	0.185366
P05707	AF	A	1	0.84592	1	0.02011	0	150,203	147,148,149,150,151,152,153,200,201,202,203,204,205,206	140	137,138,139,140,141,142,143	150,203	140	53	2	0.204633	124	39	0.277992	0.540541	0.933333	140				259	53.5	0.206564
P05719	AF	A	1	-0.00704	0	-0.62227	1	27,43	24,25,26,27,28,29,30,40,41,42,43,44,45,46	61	58,59,60,61,62,63,64	27,43	61	16	3	0.0344828	34	29	0.127155				0.868534	0.957245	403	464	17.3333	0.0373563
P05719	AF	A	2	0.02094	0	-0.86988	1	23,82	20,21,22,23,24,25,26,79,80,81,82,83,84,85	108	105,106,107,108,109,110,111	23,82	108	59	3	0.127155	95	33	0.131466				0.767241	0.931937	356	464	59.6667	0.128592
P05719	AF	A	3	-0.88379	1	-0.08509	0	95,119	92,93,94,95,96,97,98,116,117,118,119,120,121,122	77	74,75,76,77,78,79,80	95,119	77	24	24	0.0517241	71	32	0.133621	0.165948	0.810526	77				464	44.2083	0.0952766
P05719	AF	A	4	0.0013	0	-0.65938	1	205,333	202,203,204,205,206,207,208,330,331,332,333,334,335,336	371	368,369,370,371,372,373,374	205,333	371	128	14	0.275862	170	31	0.148707				0.200431	0.709924	93	464	135.429	0.291872
P05719	AF	A	5	0.06159	0	-0.91993	1	237,292	234,235,236,237,238,239,240,289,290,291,292,293,294,295	320	317,318,319,320,321,322,323	237,292	320	55	2	0.118534	96	34	0.118534				0.310345	0.837209	144	464	58.5	0.126078
P05719	AF	A	6	0.08342	0	-0.74852	1	245,254	242,243,244,245,246,247,248,251,252,253,254,255,256,257	269	266,267,268,269,270,271,272	245,254	269	9	2	0.0193966	31	27	0.0905172				0.420259	0.928571	195	464	9	0.0193966
P05719	AF	A	7	-0.80123	1	-0.15405	0	307,332	304,305,306,307,308,309,310,329,330,331,332,333,334,335	287	284,285,286,287,288,289,290	307,332	287	25	23	0.0538793	74	32	0.125	0.618534	0.934853	287				464	46.7391	0.100731
P05719	AF	A	8	-0.7914	1	-0.69723	1	54,79	51,52,53,54,55,56,57,76,77,78,79,80,81,82	42,103	39,40,41,42,43,44,45,100,101,102,103,104,105,106	54,79	42,103	25	24	0.0538793	74	44	0.174569	0.0905172	0.777778	42	0.778017	0.937662	361	464	40.6667	0.0876437
P05719	AF	A	9	-0.7866	1	-0.82744	1	263,289	260,261,262,263,264,265,266,286,287,288,289,290,291,292	251,314	248,249,250,251,252,253,254,311,312,313,314,315,316,317	263,289	251,314	26	38	0.0560345	73	45	0.18319	0.540948	0.954373	251	0.323276	0.857143	150	464	45.2632	0.0975499
P05791	AF	A	1	0.34578	0	0.78121	1	82,164	79,80,81,82,83,84,85,161,162,163,164,165,166,167	194	191,192,193,194,195,196,197	82,164	194	82	2	0.133117	184	46	0.150974				0.685065	0.933628	422	616	82.5	0.133929
P05791	AF	A	2	0.75107	1	0.06974	0	490,587	487,488,489,490,491,492,493,584,585,586,587,588,589,590	479	476,477,478,479,480,481,482	490,587	479	97	1	0.157468	184	43	0.125	0.777597	0.977551	479				616	97	0.157468
P05791	AF	A	3	0.75939	1	0.10248	0	50,78	47,48,49,50,51,52,53,75,76,77,78,79,80,81	42	39,40,41,42,43,44,45	50,78	42	28	46	0.0454545	73	35	0.11039	0.0681818	0.84	42				616	157.652	0.255929
P05791	AF	A	4	0.19365	0	0.82932	1	283,489	280,281,282,283,284,285,286,486,487,488,489,490,491,492	524	521,522,523,524,525,526,527	283,489	524	206	25	0.334416	362	41	0.162338				0.149351	0.724409	92	616	352.88	0.572857
P05791	AF	A	5	0.80785	1	-0.09414	0	193,223	190,191,192,193,194,195,196,220,221,222,223,224,225,226	146	143,144,145,146,147,148,149	193,223	146	30	14	0.0487013	106	48	0.13961	0.237013	0.756477	146				616	149.286	0.242347
P05791	AF	A	6	0.37404	0	0.85657	3	86,458	83,84,85,86,87,88,89,455,456,457,458,459,460,461	476,492,510	473,474,475,476,477,478,479,489,490,491,492,493,494,495,507,508,509,510,511,512,513	86,458	476,492,510	372	1	0.603896	497	85	0.162338				0.172078	0.670886	106	616	372	0.603896
P05791	AF	A	7	0.61645	1	0.80041	1	172,498	169,170,171,172,173,174,175,495,496,497,498,499,500,501	163,509	160,161,162,163,164,165,166,506,507,508,509,510,511,512	172,498	163,509	326	13	0.529221	479	70	0.152597	0.26461	0.947674	163	0.173701	0.90678	107	616	328.538	0.533342
P05793	AF	A	1	0	0	0.84314	3	4,136	1,2,3,4,5,6,7,133,134,135,136,137,138,139	150,175,193	147,148,149,150,151,152,153,172,173,174,175,176,177,178,190,191,192,193,194,195,196	4,136	150,175,193	132	6	0.268839	197	72	0.201629				0.606925	0.839437	298	491	133.667	0.272234
P05793	AF	A	2	0.97212	1	-0.15587	0	344,405	341,342,343,344,345,346,347,402,403,404,405,406,407,408	257	254,255,256,257,258,259,260	344,405	257	61	109	0.124236	146	31	0.1222	0.523422	0.747093	257				491	126.028	0.256675
P05793	AF	A	3	0.04646	0	0.8564	1	23,175	20,21,22,23,24,25,26,172,173,174,175,176,177,178	194	191,192,193,194,195,196,197	23,175	194	152	4	0.309572	211	35	0.14664				0.604888	0.939873	297	491	166.25	0.338595
P05793	AF	A	4	0.71423	1	0.30678	0	56,103	53,54,55,56,57,58,59,100,101,102,103,104,105,106	40	37,38,39,40,41,42,43	56,103	40	47	26	0.095723	80	31	0.12831	0.0814664	0.714286	40				491	112.423	0.228968
P05793	AF	A	5	-0.05826	0	0.62244	1	228,296	225,226,227,228,229,230,231,293,294,295,296,297,298,299	360	357,358,359,360,361,362,363	228,296	360	68	36	0.138493	142	38	0.185336				0.266802	0.671795	131	491	161.667	0.32926
P05793	AF	A	6	-0.065	0	-0.60419	1	174,385	171,172,173,174,175,176,177,382,383,384,385,386,387,388	418	415,416,417,418,419,420,421	174,385	418	211	12	0.429735	336	26	0.203666				0.148676	0.688679	73	491	308.167	0.627631
P05793	AF	A	7	-0.60032	1	-0.97092	1	258,364	255,256,257,258,259,260,261,361,362,363,364,365,366,367	230,421	227,228,229,230,231,232,233,418,419,420,421,422,423,424	258,364	230,421	106	149	0.215886	187	52	0.191446	0.468432	0.891473	230	0.142566	0.551181	70	491	117.282	0.238863
P05793	AF	A	8	-0.73622	3	0.0044	0	391,470	388,389,390,391,392,393,394,467,468,469,470,471,472,473	228,282,362	225,226,227,228,229,230,231,279,280,281,282,283,284,285,359,360,361,362,363,364,365	391,470	228,282,362	79	15	0.160896	156	84	0.246436	0.464358	0.58312	228				491	87.8	0.178819
P05804	AF	A	1	-0.96792	1	-0.82067	1	35,98	32,33,34,35,36,37,38,95,96,97,98,99,100,101	20,131	17,18,19,20,21,22,23,128,129,130,131,132,133,134	35,98	20,131	63	20	0.104478	143	56	0.126036	0.0331675	0.571429	20	0.782753	0.934653	472	603	51.7	0.085738
P05804	AF	A	2	-0.09481	0	0.69229	1	279,493	276,277,278,279,280,281,282,490,491,492,493,494,495,496	499	496,497,498,499,500,501,502	279,493	499	214	1	0.354892	320	36	0.0945274				0.172471	0.945455	104	603	214	0.354892
P05804	AF	A	3	-0.06801	0	0.73442	1	289,537	286,287,288,289,290,291,292,534,535,536,537,538,539,540	545	542,543,544,545,546,547,548	289,537	545	248	1	0.411277	346	39	0.114428				0.0961857	0.878788	58	603	248	0.411277
P05804	AF	A	4	0.93924	1	-0.28345	0	318,551	315,316,317,318,319,320,321,548,549,550,551,552,553,554	292	289,290,291,292,293,294,295	318,551	292	233	25	0.386401	318	38	0.124378	0.484245	0.918239	292				603	258.8	0.429187
P05804	AF	A	5	0.92015	1	0.37352	0	521,561	518,519,520,521,522,523,524,558,559,560,561,562,563,564	508	505,506,507,508,509,510,511	521,561	508	40	3	0.066335	116	33	0.0995025	0.842454	0.975048	508				603	42.6667	0.0707573
P05804	AF	A	6	0	0	-0.7554	1	4,87	1,2,3,4,5,6,7,84,85,86,87,88,89,90	175	172,173,174,175,176,177,178	4,87	175	83	8	0.137645	144	36	0.102819				0.709784	0.829457	428	603	98.75	0.163765
P05804	AF	A	7	-0.60902	1	-0.06438	0	115,177	112,113,114,115,116,117,118,174,175,176,177,178,179,180	86	83,84,85,86,87,88,89	115,177	86	62	7	0.102819	156	34	0.104478	0.14262	0.747826	86				603	246.857	0.409382
P05804	AF	A	8	-1.0449	1	0.78686	1	111,304	108,109,110,111,112,113,114,301,302,303,304,305,306,307	92,348	89,90,91,92,93,94,95,345,346,347,348,349,350,351	111,304	92,348	193	44	0.320066	347	76	0.179104	0.15257	0.828829	92	0.422886	0.852843	255	603	183.136	0.303709
P05824	AF	A	1	0.63688	3	-0.1467	0	56,514	53,54,55,56,57,58,59,511,512,513,514,515,516,517	25,36,47	22,23,24,25,26,27,28,33,34,35,36,37,38,39,44,45,46,47,48,49,50	56,514	25,36,47	458	2	0.82821	520	83	0.200723	0.045208	0.446429	25				553	458.5	0.829114
P05824	AF	A	2	-0.06003	0	0.81694	1	24,474	21,22,23,24,25,26,27,471,472,473,474,475,476,477	486	483,484,485,486,487,488,489	24,474	486	450	3	0.813743	501	37	0.119349				0.121157	0.848101	67	553	452.333	0.817963
P05825	AF	A	1	-0.65975	1	0.76303	1	87,710	84,85,86,87,88,89,90,707,708,709,710,711,712,713	77,730	74,75,76,77,78,79,80,727,728,729,730,731,732,733	87,710	77,730	623	26	0.835121	702	75	0.144772	0.103217	0.885057	77	0.0214477	0.444444	16	746	469.038	0.628738
P05825	AF	A	2	-0.60267	1	-0.04538	0	90,730	87,88,89,90,91,92,93,727,728,729,730,731,732,733	79	76,77,78,79,80,81,82	90,730	79	640	5	0.857909	706	41	0.113941	0.105898	0.877778	79				746	641.2	0.859517
P05825	AF	A	3	-0.31922	0	-0.72619	1	107,155	104,105,106,107,108,109,110,152,153,154,155,156,157,158	164	161,162,163,164,165,166,167	107,155	164	48	2	0.0643432	141	39	0.0844504				0.780161	0.984772	582	746	49	0.0656836
P05825	AF	A	4	-0.08321	0	-0.77609	1	415,568	412,413,414,415,416,417,418,565,566,567,568,569,570,571	577	574,575,576,577,578,579,580	415,568	577	153	4	0.205094	247	39	0.080429				0.226542	0.949438	169	746	154.5	0.207105
P05825	AF	A	5	-0.09848	0	0.73388	1	669,711	666,667,668,669,670,671,672,708,709,710,711,712,713,714	726	723,724,725,726,727,728,729	669,711	726	42	4	0.0563003	111	42	0.0831099				0.0268097	0.571429	20	746	44.5	0.0596515
P05827	AF	A	1	0.81761	1	0.11746	0	109,274	106,107,108,109,110,111,112,271,272,273,274,275,276,277	97	94,95,96,97,98,99,100	109,274	97	165	6	0.555556	205	35	0.262626	0.326599	0.889908	97				297	176.333	0.593715
P05827	AF	A	2	0.67725	1	0.1678	0	208,241	205,206,207,208,209,210,211,238,239,240,241,242,243,244	193	190,191,192,193,194,195,196	208,241	193	33	4	0.111111	78	37	0.232323	0.649832	0.927885	193				297	36.5	0.122896
P05827	AF	A	3	0.80359	1	-0.76122	1	109,161	106,107,108,109,110,111,112,158,159,160,161,162,163,164	96,273	93,94,95,96,97,98,99,270,271,272,273,274,275,276	109,161	96,273	52	36	0.175084	102	64	0.282828	0.323232	0.880734	96	0.0808081	0.176471	24	297	114.556	0.385709
P05827	AF	A	4	-0.78467	1	-0.00245	0	243,270	240,241,242,243,244,245,246,267,268,269,270,271,272,273	165	162,163,164,165,166,167,168	243,270	165	27	5	0.0909091	56	31	0.198653	0.555556	0.679012	165				297	67.8	0.228283
P05847	AF	A	1	-0.76444	1	0	0	64,303	61,62,63,64,65,66,67,300,301,302,303,304,305,306	28	25,26,27,28,29,30,31	64,303	28	239	4	0.788779	280	37	0.161716	0.0924092	0.4375	28				303	242.5	0.80033
P05847	AF	A	2	0.21706	0	-0.98147	1	164,203	161,162,163,164,165,166,167,200,201,202,203,204,205,206	270	267,268,269,270,271,272,273	164,203	270	39	46	0.128713	96	40	0.158416				0.108911	0.33	33	303	90.9783	0.300258
P05847	AF	A	3	-0.84581	1	-0.02725	0	255,276	252,253,254,255,256,257,258,273,274,275,276,277,278,279	199	196,197,198,199,200,201,202	255,276	199	21	21	0.0693069	82	41	0.310231	0.656766	0.780392	199				303	55.0952	0.181832
P05847	AF	A	4	0.6422	1	0.01668	0	97,147	94,95,96,97,98,99,100,144,145,146,147,148,149,150	82	79,80,81,82,83,84,85	97,147	82	50	2	0.165017	93	33	0.224422	0.270627	0.845361	82				303	52	0.171617
P05852	AF	A	1	-0.13343	0	-0.93866	1	18,121	15,16,17,18,19,20,21,118,119,120,121,122,123,124	304	301,302,303,304,305,306,307	18,121	304	103	1	0.305638	167	41	0.210682				0.0979228	0.152778	33	337	103	0.305638
P05852	AF	A	2	-0.64973	1	0	0	151,331	148,149,150,151,152,153,154,328,329,330,331,332,333,334	112	109,110,111,112,113,114,115	151,331	112	180	3	0.534125	267	33	0.183976	0.332344	0.741722	112				337	181.333	0.538081
P05852	AF	A	3	-0.18341	0	0.7658	1	172,215	169,170,171,172,173,174,175,212,213,214,215,216,217,218	236	233,234,235,236,237,238,239	172,215	236	43	34	0.127596	95	35	0.183976				0.299703	0.827869	101	337	52.9706	0.157183
P06129	AF	A	1	-0.58863	0	-0.79016	1	104,138	101,102,103,104,105,106,107,135,136,137,138,139,140,141	147	144,145,146,147,148,149,150	104,138	147	34	5	0.0553746	131	37	0.140065				0.760586	0.981092	467	614	37	0.0602606
P06134	AF	A	1	-0.79397	1	0.10769	0	37,58	34,35,36,37,38,39,40,55,56,57,58,59,60,61	29	26,27,28,29,30,31,32	37,58	29	21	16	0.059322	58	31	0.144068	0.0819209	0.783784	29				354	30.875	0.0872175
P06134	AF	A	2	0.63344	1	0.05441	0	205,242	202,203,204,205,206,207,208,239,240,241,242,243,244,245	190	187,188,189,190,191,192,193	205,242	190	37	20	0.10452	70	32	0.161017	0.536723	0.926829	190				354	76.55	0.216243
P06136	AF	A	1	0.62023	1	-0.11708	0	138,160	135,136,137,138,139,140,141,157,158,159,160,161,162,163	130	127,128,129,130,131,132,133	138,160	130	22	1	0.0797101	50	24	0.173913	0.471014	0.942029	130				276	22	0.0797101
P06149	AF	A	1	-0.32469	0	-0.70233	1	162,489	159,160,161,162,163,164,165,486,487,488,489,490,491,492	496	493,494,495,496,497,498,499	162,489	496	327	2	0.57268	416	35	0.138354				0.131349	0.914634	75	571	327.5	0.573555
P06149	AF	A	2	-0.72469	1	0.17484	0	187,263	184,185,186,187,188,189,190,260,261,262,263,264,265,266	175	172,173,174,175,176,177,178	187,263	175	76	1	0.1331	154	37	0.105079	0.30648	0.935829	175				571	76	0.1331
P06149	AF	A	3	-0.03705	0	-1.12208	1	115,173	112,113,114,115,116,117,118,170,171,172,173,174,175,176	267	264,265,266,267,268,269,270	115,173	267	58	41	0.101576	132	32	0.117338				0.532399	0.763819	304	571	115.732	0.202682
P06149	AF	A	4	-0.88403	1	0.12587	0	496,528	493,494,495,496,497,498,499,525,526,527,528,529,530,531	459	456,457,458,459,460,461,462	496,528	459	32	5	0.056042	76	38	0.127846	0.803853	0.925403	459				571	34.2	0.0598949
P06149	AF	A	5	-1.46495	2	0.18131	0	185,554	182,183,184,185,186,187,188,551,552,553,554,555,556,557	154,168	151,152,153,154,155,156,157,165,166,167,168,169,170,171	185,554	154,168	369	65	0.646235	452	65	0.204904	0.269702	0.832432	154				571	238.908	0.418402
P06149	AF	A	6	-0.78729	1	-0.65273	1	242,489	239,240,241,242,243,244,245,486,487,488,489,490,491,492	162,496	159,160,161,162,163,164,165,493,494,495,496,497,498,499	242,489	162,496	247	17	0.432574	353	70	0.17338	0.283713	0.669421	162	0.131349	0.914634	75	571	168.176	0.29453
P06149	AF	A	7	-0.17057	0	-2.05763	2	125,334	122,123,124,125,126,127,128,331,332,333,334,335,336,337	395,434	392,393,394,395,396,397,398,431,432,433,434,435,436,437	125,334	395,434	209	22	0.366025	338	61	0.185639				0.23993	0.578059	137	571	138.455	0.242477
P06149	AF	A	8	-0.67101	1	-0.61008	1	233,300	230,231,232,233,234,235,236,297,298,299,300,301,302,303	164,395	161,162,163,164,165,166,167,392,393,394,395,396,397,398	233,300	164,395	67	34	0.117338	181	62	0.148862	0.287215	0.703863	164	0.308231	0.649446	176	571	191.265	0.334964
P06149	AF	A	9	-0.81324	1	-0.72268	1	293,490	290,291,292,293,294,295,296,487,488,489,490,491,492,493	279,496	276,277,278,279,280,281,282,493,494,495,496,497,498,499	293,490	279,496	197	78	0.345009	267	71	0.178634	0.488616	0.952218	279	0.131349	0.925926	75	571	112.679	0.197337
P06149	AF	A	10	-2.06398	3	0.03172	0	363,447	360,361,362,363,364,365,366,444,445,446,447,448,449,450	279,321,322	276,277,278,279,280,281,282,318,319,320,321,322,323,324,319,320,321,322,323,324,325	363,447	279,321,322	84	14	0.14711	141	66	0.166375	0.488616	0.768595	279				571	83.5714	0.14636
P06149	AF	A	11	-1.73091	2	-0.75484	1	392,490	389,390,391,392,393,394,395,487,488,489,490,491,492,493	279,309,496	276,277,278,279,280,281,282,306,307,308,309,310,311,312,493,494,495,496,497,498,499	392,490	279,309,496	98	21	0.171629	193	90	0.17338	0.488616	0.711735	279	0.131349	0.925926	75	571	151.667	0.265616
P06149	AF	A	12	-0.23203	0	0.84004	1	39,78	36,37,38,39,40,41,42,75,76,77,78,79,80,81	97	94,95,96,97,98,99,100	39,78	97	39	30	0.0683012	101	33	0.115587				0.830123	0.96146	474	571	44.1667	0.0773497
P06149	AF	A	13	0.64023	1	-0.00301	0	92,533	89,90,91,92,93,94,95,530,531,532,533,534,535,536	75	72,73,74,75,76,77,78	92,533	75	441	15	0.772329	508	38	0.148862	0.131349	0.815217	75				571	464.667	0.813777
P06282	AF	A	1	-0.72436	1	-0.24615	0	139,193	136,137,138,139,140,141,142,190,191,192,193,194,195,196	126	123,124,125,126,127,128,129	139,193	126	54	1	0.215139	120	44	0.358566	0.501992	0.906475	126				251	54	0.215139
P06282	AF	A	2	-0.01901	0	-0.69406	1	154,215	151,152,153,154,155,156,157,212,213,214,215,216,217,218	224	221,222,223,224,225,226,227	154,215	224	61	25	0.243028	110	36	0.258964				0.10757	0.75	27	251	88.96	0.354422
P06609	AF	A	1	-0.03738	0	-0.67715	1	19,264	16,17,18,19,20,21,22,261,262,263,264,265,266,267	281	278,279,280,281,282,283,284	19,264	281	245	5	0.751534	291	37	0.180982				0.138037	0.725806	45	326	254.6	0.780982
P06609	AF	A	2	-0.69676	1	0.14504	0	122,192	119,120,121,122,123,124,125,189,190,191,192,193,194,195	95	92,93,94,95,96,97,98	122,192	95	70	26	0.214724	124	42	0.214724	0.291411	0.778689	95				326	103.769	0.318311
P06609	AF	A	3	-0.01775	0	0.74829	1	66,183	63,64,65,66,67,68,69,180,181,182,183,184,185,186	251	248,249,250,251,252,253,254	66,183	251	117	40	0.358896	177	40	0.254601				0.230061	0.524476	75	326	132.75	0.407209
P06609	AF	A	4	1.30026	1	-0.24599	0	215,272	212,213,214,215,216,217,218,269,270,271,272,273,274,275	75	72,73,74,75,76,77,78	215,272	75	57	14	0.174847	139	35	0.214724	0.230061	0.348837	75				326	64.4286	0.197634
P06610	AF	A	1	0.67644	1	-0.06171	0	71,145	68,69,70,71,72,73,74,142,143,144,145,146,147,148	64	61,62,63,64,65,66,67	71,145	64	74	35	0.404372	119	34	0.36612	0.349727	0.901408	64				183	115.143	0.629196
P06610	AF	A	2	0.00867	0	0.65722	1	13,64	10,11,12,13,14,15,16,61,62,63,64,65,66,67	93	90,91,92,93,94,95,96	13,64	93	51	5	0.278689	101	30	0.306011				0.491803	0.756303	90	183	62.6	0.342077
P06610	AF	A	3	0.9468	1	-0.61621	1	39,126	36,37,38,39,40,41,42,123,124,125,126,127,128,129	31,147	28,29,30,31,32,33,34,144,145,146,147,148,149,150	39,126	31,147	87	1	0.47541	137	54	0.409836	0.169399	0.794872	31	0.196721	0.631579	36	183	87	0.47541
P06611	AF	A	1	0.00415	0	0.75671	1	28,176	25,26,27,28,29,30,31,173,174,175,176,177,178,179	186	183,184,185,186,187,188,189	28,176	186	148	5	0.594378	196	38	0.248996				0.253012	0.863014	63	249	151.2	0.607229
P06612	AF	A	1	-0.74425	1	-0.01753	0	247,471	244,245,246,247,248,249,250,468,469,470,471,472,473,474	225	222,223,224,225,226,227,228	247,471	225	224	1	0.25896	279	34	0.0809249	0.260116	0.910931	225				865	224	0.25896
P06612	AF	A	2	-0.93895	1	-0.12622	0	323,494	320,321,322,323,324,325,326,491,492,493,494,495,496,497	282	279,280,281,282,283,284,285	323,494	282	171	4	0.197688	279	35	0.0890173	0.326012	0.873065	282				865	172.5	0.199422
P06612	AF	A	3	-0.74409	3	0.01748	0	301,479	298,299,300,301,302,303,304,476,477,478,479,480,481,482	224,235,292	221,222,223,224,225,226,227,232,233,234,235,236,237,238,289,290,291,292,293,294,295	301,479	224,235,292	178	10	0.20578	275	73	0.112139	0.25896	0.744186	224				865	194.1	0.224393
P06612	AF	A	4	0.89748	1	-0.15699	0	334,369	331,332,333,334,335,336,337,366,367,368,369,370,371,372	325	322,323,324,325,326,327,328	334,369	325	35	42	0.0404624	72	33	0.0763006	0.375723	0.973054	325				865	57.7619	0.0667768
P06612	AF	A	5	0.65231	1	-0.10212	0	491,540	488,489,490,491,492,493,494,537,538,539,540,541,542,543	198	195,196,197,198,199,200,201	491,540	198	49	10	0.0566474	105	34	0.0716763	0.228902	0.403259	198				865	54	0.0624277
P06616	AF	A	1	0.65556	1	0.1317	0	60,93	57,58,59,60,61,62,63,90,91,92,93,94,95,96	11	8,9,10,11,12,13,14	60,93	11	33	30	0.109635	90	44	0.259136	0.0365449	0.183333	11				301	113.267	0.376301
P06709	AF	A	1	-0.78768	1	0	0	286,319	283,284,285,286,287,288,289,316,317,318,319,320,321,322	276	273,274,275,276,277,278,279	286,319	276	33	1	0.102804	61	28	0.11838	0.859813	0.965035	276				321	33	0.102804
P06709	AF	A	2	-0.18827	0	-0.69902	1	123,183	120,121,122,123,124,125,126,180,181,182,183,184,185,186	206	203,204,205,206,207,208,209	123,183	206	60	13	0.186916	152	36	0.23053				0.358255	0.833333	115	321	78.6923	0.245147
P06709	AF	A	3	-0.77987	1	0.09109	0	173,265	170,171,172,173,174,175,176,262,263,264,265,266,267,268	153	150,151,152,153,154,155,156	173,265	153	92	25	0.286604	167	33	0.183801	0.476636	0.884393	153				321	115.12	0.358629
P06710	AF	A	1	0.04673	0	0.61479	1	42,128	39,40,41,42,43,44,45,125,126,127,128,129,130,131	154	151,152,153,154,155,156,157	42,128	154	86	4	0.133748	137	35	0.096423				0.760498	0.949515	489	643	100	0.155521
P06710	AF	A	2	0.62014	1	0.03858	0	54,175	51,52,53,54,55,56,57,172,173,174,175,176,177,178	42	39,40,41,42,43,44,45	54,175	42	121	3	0.18818	152	37	0.11042	0.0653188	0.777778	42				643	123.333	0.191809
P06715	AF	A	1	0.74477	1	0.06459	0	19,136	16,17,18,19,20,21,22,133,134,135,136,137,138,139	9	6,7,8,9,10,11,12	19,136	9	117	8	0.26	181	39	0.16	0.02	0.473684	9				450	231.5	0.514444
P06715	AF	A	2	-0.00434	0	0.74623	1	169,241	166,167,168,169,170,171,172,238,239,240,241,242,243,244	254	251,252,253,254,255,256,257	169,241	254	72	12	0.16	124	28	0.12				0.435556	0.937799	196	450	82.9167	0.184259
P06715	AF	A	3	0.83682	1	0.03513	0	186,258	183,184,185,186,187,188,189,255,256,257,258,259,260,261	171	168,169,170,171,172,173,174	186,258	171	72	8	0.16	120	38	0.155556	0.38	0.919355	171				450	130	0.288889
P06715	AF	A	4	0.87478	1	0.08258	0	217,346	214,215,216,217,218,219,220,343,344,345,346,347,348,349	196	193,194,195,196,197,198,199	217,346	196	129	38	0.286667	226	33	0.16	0.435556	0.903226	196				450	165.132	0.366959
P06720	AF	A	1	0.66594	1	-0.19342	0	52,306	49,50,51,52,53,54,55,303,304,305,306,307,308,309	38	35,36,37,38,39,40,41	52,306	38	254	6	0.563193	356	36	0.159645	0.0842572	0.730769	38				451	260	0.576497
P06720	AF	A	2	0.62292	1	0.1614	0	21,83	18,19,20,21,22,23,24,80,81,82,83,84,85,86	7	4,5,6,7,8,9,10	21,83	7	62	3	0.137472	111	35	0.166297	0.0155211	0.333333	7				451	87.3333	0.193644
P06720	AF	A	3	-0.85609	1	0.28083	0	263,363	260,261,262,263,264,265,266,360,361,362,363,364,365,366	173	170,171,172,173,174,175,176	263,363	173	100	30	0.221729	199	36	0.208426	0.383592	0.657795	173				451	159.167	0.352919
P06720	AF	A	4	-0.82206	1	-0.71648	1	200,353	197,198,199,200,201,202,203,350,351,352,353,354,355,356	173,362	170,171,172,173,174,175,176,359,360,361,362,363,364,365	200,353	173,362	153	5	0.339246	254	67	0.195122	0.383592	0.865	173	0.197339	0.908163	89	451	149.6	0.331707
P06721	AF	A	1	-0.67084	1	-0.70166	1	131,360	128,129,130,131,132,133,134,357,358,359,360,361,362,363	82,371	79,80,81,82,83,84,85,368,369,370,371,372,373,374	131,360	82,371	229	73	0.579747	315	72	0.296203	0.207595	0.625954	82	0.0607595	0.685714	24	395	124.466	0.315103
P06721	AF	A	2	-0.75773	1	-0.61934	1	188,289	185,186,187,188,189,190,191,286,287,288,289,290,291,292	82,307	79,80,81,82,83,84,85,304,305,306,307,308,309,310	188,289	82,307	101	16	0.255696	197	73	0.301266	0.207595	0.43617	82	0.222785	0.830189	88	395	133.5	0.337975
P06721	AF	A	3	-1.24107	2	-0.4662	0	215,342	212,213,214,215,216,217,218,339,340,341,342,343,344,345	82,208	79,80,81,82,83,84,85,205,206,207,208,209,210,211	215,342	82,208	127	1	0.321519	226	66	0.227848	0.207595	0.381395	82				395	127	0.321519
P06721	AF	A	4	-0.04297	0	-0.90786	1	75,204	72,73,74,75,76,77,78,201,202,203,204,205,206,207	224	221,222,223,224,225,226,227	75,204	224	129	4	0.326582	190	40	0.172152				0.432911	0.895288	171	395	134	0.339241
P06722	AF	A	1	0.72507	1	-0.18934	0	90,127	87,88,89,90,91,92,93,124,125,126,127,128,129,130	82	79,80,81,82,83,84,85	90,127	82	37	2	0.161572	87	27	0.209607	0.358079	0.911111	82				229	37.5	0.163755
P06722	AF	A	2	0.19563	0	-0.88537	1	170,196	167,168,169,170,171,172,173,193,194,195,196,197,198,199	207	204,205,206,207,208,209,210	170,196	207	26	18	0.113537	59	33	0.227074				0.0960699	0.666667	22	229	65.5	0.286026
P06846	AF	A	1	0.85604	1	0.09788	0	89,119	86,87,88,89,90,91,92,116,117,118,119,120,121,122	65	62,63,64,65,66,67,68	89,119	65	30	43	0.0917431	70	29	0.211009	0.198777	0.730337	65				327	165.186	0.505156
P06846	AF	A	2	0.68089	1	0.1577	0	192,216	189,190,191,192,193,194,195,213,214,215,216,217,218,219	181	178,179,180,181,182,183,184	192,216	181	24	5	0.0733945	59	40	0.198777	0.553517	0.942708	181				327	42.6	0.130275
P06864	AF	A	1	0	0	-1.2943	3	4,56	1,2,3,4,5,6,7,53,54,55,56,57,58,59	111,176,201	108,109,110,111,112,113,114,173,174,175,176,177,178,179,198,199,200,201,202,203,204	4,56	111,176,201	52	1	0.0504854	136	86	0.104854				0.804854	0.851129	829	1030	52	0.0504854
P06864	AF	A	2	-0.3432	0	-0.93254	3	768,877	765,766,767,768,769,770,771,874,875,876,877,878,879,880	908,935,961	905,906,907,908,909,910,911,932,933,934,935,936,937,938,958,959,960,961,962,963,964	768,877	908,935,961	109	1	0.105825	226	71	0.108738				0.0669903	0.45098	69	1030	109	0.105825
P06864	AF	A	3	0.04422	0	0.64551	1	288,365	285,286,287,288,289,290,291,362,363,364,365,366,367,368	371	368,369,370,371,372,373,374	288,365	371	77	1	0.0747573	188	39	0.0708738				0.639806	0.990977	659	1030	77	0.0747573
P06864	AF	A	4	-0.16541	0	0.89959	1	337,528	334,335,336,337,338,339,340,525,526,527,528,529,530,531	539	536,537,538,539,540,541,542	337,528	539	191	5	0.185437	312	39	0.0660194				0.476699	0.978088	491	1030	194.4	0.188738
P06864	AF	A	5	0.73901	1	-0.06849	0	369,545	366,367,368,369,370,371,372,542,543,544,545,546,547,548	337	334,335,336,337,338,339,340	369,545	337	176	37	0.170874	282	37	0.0786408	0.327184	0.913279	337				1030	242.676	0.235607
P06864	AF	A	6	-0.6121	1	-0.06714	0	647,680	644,645,646,647,648,649,650,677,678,679,680,681,682,683	628	625,626,627,628,629,630,631	647,680	628	33	1	0.0320388	86	31	0.0456311	0.609709	0.970634	628				1030	33	0.0320388
P06864	AF	A	7	-0.27459	0	-0.62009	1	765,936	762,763,764,765,766,767,768,933,934,935,936,937,938,939	963	960,961,962,963,964,965,966	765,936	963	171	7	0.166019	286	35	0.0747573				0.0650485	0.712766	67	1030	175.143	0.170042
P06864	AF	A	8	-0.61096	1	0.03776	0	886,911	883,884,885,886,887,888,889,908,909,910,911,912,913,914	870	867,868,869,870,871,872,873	886,911	870	25	6	0.0242718	75	32	0.0592233	0.84466	0.981941	870				1030	43.8333	0.0425566
P06864	AF	A	9	-0.77404	1	-1.02224	1	775,946	772,773,774,775,776,777,778,943,944,945,946,947,948,949	765,962	762,763,764,765,766,767,768,959,960,961,962,963,964,965	775,946	765,962	171	7	0.166019	286	62	0.0834951	0.742718	0.987097	765	0.0660194	0.809524	68	1030	179.857	0.174619
P06864	AF	A	10	0.01176	0	-1.7832	2	13,147	10,11,12,13,14,15,16,144,145,146,147,148,149,150	159,201	156,157,158,159,160,161,162,198,199,200,201,202,203,204	13,147	159,201	134	49	0.130097	241	66	0.0893204				0.804854	0.938845	829	1030	144.041	0.139845
P06864	AF	A	11	-0.83578	1	-0.84044	1	64,142	61,62,63,64,65,66,67,139,140,141,142,143,144,145	49,175	46,47,48,49,50,51,52,172,173,174,175,176,177,178	64,142	49,175	78	22	0.0757282	183	63	0.0757282	0.0475728	0.765625	49	0.830097	0.962838	855	1030	79.2727	0.0769638
P06864	AF	A	12	-1.93574	2	0.33642	0	155,399	152,153,154,155,156,157,158,396,397,398,399,400,401,402	20,137	17,18,19,20,21,22,23,134,135,136,137,138,139,140	155,399	20,137	244	99	0.236893	416	74	0.116505	0.0194175	0.129032	20				1030	291.646	0.283152
P06864	AF	A	13	-0.73	1	0.64446	1	31,295	28,29,30,31,32,33,34,292,293,294,295,296,297,298	21,312	18,19,20,21,22,23,24,309,310,311,312,313,314,315	31,295	21,312	264	10	0.256311	361	57	0.0757282	0.0203883	0.677419	21	0.697087	0.976871	718	1030	269.5	0.26165
P06864	AF	A	14	-0.65366	1	0.64555	1	82,346	79,80,81,82,83,84,85,343,344,345,346,347,348,349	18,393	15,16,17,18,19,20,21,390,391,392,393,394,395,396	82,346	18,393	264	9	0.256311	412	70	0.108738	0.0174757	0.219512	18	0.618447	0.931287	637	1030	269.111	0.261273
P06864	AF	A	15	-1.8972	2	0.81114	1	155,350	152,153,154,155,156,157,158,347,348,349,350,351,352,353	19,137,394	16,17,18,19,20,21,22,134,135,136,137,138,139,140,391,392,393,394,395,396,397	155,350	19,137,394	195	29	0.18932	370	111	0.135922	0.0184466	0.122581	19	0.617476	0.935294	636	1030	202.207	0.196317
P06959	AF	A	1	-0.05433	0	-0.69835	1	431,581	428,429,430,431,432,433,434,578,579,580,581,582,583,584	595	592,593,594,595,596,597,598	431,581	595	150	1	0.238095	190	36	0.0857143				0.0555556	0.714286	35	630	150	0.238095
P06959	AF	A	2	-0.86252	1	0.1256	0	488,605	485,486,487,488,489,490,491,602,603,604,605,606,607,608	479	476,477,478,479,480,481,482	488,605	479	117	1	0.185714	166	31	0.0761905	0.760317	0.981557	479				630	117	0.185714
P06960	AF	A	1	0.04899	0	-0.60781	1	24,143	21,22,23,24,25,26,27,140,141,142,143,144,145,146	325	322,323,324,325,326,327,328	24,143	325	119	2	0.356287	159	33	0.182635				0.0269461	0.0471204	9	334	120.5	0.360778
P06960	AF	A	2	0.81409	1	0.13633	0	63,105	60,61,62,63,64,65,66,102,103,104,105,106,107,108	49	46,47,48,49,50,51,52	63,105	49	42	27	0.125749	84	36	0.197605	0.146707	0.777778	49				334	195.259	0.584609
P06960	AF	A	3	0.68255	1	0.22013	0	173,230	170,171,172,173,174,175,176,227,228,229,230,231,232,233	159	156,157,158,159,160,161,162	173,230	159	57	5	0.170659	101	35	0.254491	0.476048	0.919075	159				334	70.2	0.21018
P06968	AF	A	1	-0.10245	0	-0.79245	1	32,71	29,30,31,32,33,34,35,68,69,70,71,72,73,74	118	115,116,117,118,119,120,121	32,71	118	39	1	0.256579	107	31	0.361842				0.223684	0.419753	34	152	39	0.256579
P06971	AF	A	1	-0.76617	1	-0.62795	1	145,175	142,143,144,145,146,147,148,172,173,174,175,176,177,178	137,182	134,135,136,137,138,139,140,179,180,181,182,183,184,185	145,175	137,182	30	5	0.0401606	113	57	0.128514	0.1834	0.944828	137	0.756359	0.987762	565	747	33.2	0.0444444
P06971	AF	A	2	-0.92682	3	0	0	297,736	294,295,296,297,298,299,300,733,734,735,736,737,738,739	122,134,277	119,120,121,122,123,124,125,131,132,133,134,135,136,137,274,275,276,277,278,279,280	297,736	122,134,277	439	6	0.587684	538	92	0.182062	0.16332	0.410774	122				747	435.333	0.582776
P06971	AF	A	3	-0.21127	0	-0.69419	1	541,585	538,539,540,541,542,543,544,582,583,584,585,586,587,588	592	589,590,591,592,593,594,595	541,585	592	44	1	0.0589023	109	25	0.0495315				0.207497	0.95679	155	747	44	0.0589023
P06972	AF	A	1	-0.07903	0	-0.74821	1	344,601	341,342,343,344,345,346,347,598,599,600,601,602,603,604	615	612,613,614,615,616,617,618	344,601	615	257	4	0.389394	322	40	0.0893939				0.0681818	0.762712	45	660	258.25	0.391288
P06972	AF	A	2	0.00917	0	-0.64524	1	13,268	10,11,12,13,14,15,16,265,266,267,268,269,270,271	286	283,284,285,286,287,288,289	13,268	286	255	4	0.386364	315	36	0.0909091				0.566667	0.954082	374	660	257.5	0.390152
P06972	AF	A	3	-0.75521	1	0.49432	0	474,563	471,472,473,474,475,476,477,560,561,562,563,564,565,566	425	422,423,424,425,426,427,428	474,563	425	89	14	0.134848	171	42	0.116667	0.643939	0.896624	425				660	108.5	0.164394
P06972	AF	A	4	0.00192	0	0.95984	1	65,183	62,63,64,65,66,67,68,180,181,182,183,184,185,186	252	249,250,251,252,253,254,255	65,183	252	118	50	0.178788	200	36	0.109091				0.618182	0.855346	408	660	131.9	0.199848
P06972	AF	A	5	1.19894	1	-0.24405	0	213,273	210,211,212,213,214,215,216,270,271,272,273,274,275,276	78	75,76,77,78,79,80,81	213,273	78	60	7	0.0909091	133	36	0.0954545	0.118182	0.366197	78				660	65.4286	0.0991342
P06972	AF	A	6	-0.0466	0	0.80069	1	397,516	394,395,396,397,398,399,400,513,514,515,516,517,518,519	585	582,583,584,585,586,587,588	397,516	585	119	34	0.180303	209	40	0.109091				0.113636	0.520833	75	660	133.382	0.202094
P06972	AF	A	7	1.19015	1	-0.23928	0	546,606	543,544,545,546,547,548,549,603,604,605,606,607,608,609	410	407,408,409,410,411,412,413	546,606	410	60	7	0.0909091	141	39	0.104545	0.621212	0.750916	410				660	65	0.0984848
P06972	AF	A	8	-0.80036	1	0.62932	1	140,223	137,138,139,140,141,142,143,220,221,222,223,224,225,226	97,252	94,95,96,97,98,99,100,249,250,251,252,253,254,255	140,223	97,252	83	23	0.125758	166	65	0.157576	0.14697	0.692857	97	0.618182	0.933638	408	660	102.478	0.15527
P06974	AF	A	1	-0.73919	1	-0.03681	0	115,189	112,113,114,115,116,117,118,186,187,188,189,190,191,192	102	99,100,101,102,103,104,105	115,189	102	74	28	0.221557	122	34	0.176647	0.305389	0.886957	102				334	98.1786	0.293948
P06974	AF	A	2	-0.61049	0	-0.62645	1	129,208	126,127,128,129,130,131,132,205,206,207,208,209,210,211	216	213,214,215,216,217,218,219	129,208	216	79	3	0.236527	155	33	0.185629				0.353293	0.936508	118	334	82	0.245509
P06983	AF	A	1	0.65479	1	-0.85298	1	23,99	20,21,22,23,24,25,26,96,97,98,99,100,101,102	9,202	6,7,8,9,10,11,12,199,200,201,202,203,204,205	23,99	9,202	76	26	0.242812	133	73	0.290735	0.028754	0.391304	9	0.354633	0.518692	111	313	116.269	0.371467
P06983	AF	A	2	-1.43783	3	0.09184	0	134,245	131,132,133,134,135,136,137,242,243,244,245,246,247,248	98,105,127	95,96,97,98,99,100,101,102,103,104,105,106,107,108,124,125,126,127,128,129,130	134,245	98,105,127	111	52	0.354633	217	87	0.396166	0.313099	0.731343	98				313	85.6346	0.273593
P06986	AF	A	1	-0.0326	0	-0.63417	1	35,320	32,33,34,35,36,37,38,317,318,319,320,321,322,323	335	332,333,334,335,336,337,338	35,320	335	285	20	0.800562	329	40	0.179775				0.0589888	0.583333	21	356	290.65	0.816433
P06986	AF	A	2	-0.04423	0	-1.30404	2	45,218	42,43,44,45,46,47,48,215,216,217,218,219,220,221	225,253	222,223,224,225,226,227,228,250,251,252,253,254,255,256	45,218	225,253	173	28	0.485955	244	64	0.233146				0.289326	0.746377	103	356	136.143	0.382424
P06986	AF	A	3	-0.62143	1	-0.69511	1	158,324	155,156,157,158,159,160,161,321,322,323,324,325,326,327	81,334	78,79,80,81,82,83,84,331,332,333,334,335,336,337	158,324	81,334	166	52	0.466292	267	76	0.300562	0.227528	0.512658	81	0.0617978	0.6875	22	356	98.6154	0.27701
P06986	AF	A	4	0.68932	1	0.18307	0	113,151	110,111,112,113,114,115,116,148,149,150,151,152,153,154	103	100,101,102,103,104,105,106	113,151	103	38	3	0.106742	87	34	0.199438	0.289326	0.911504	103				356	49.6667	0.139513
P06987	AF	A	1	-0.66859	1	0	0	275,355	272,273,274,275,276,277,278,352,353,354,355,356,357,358	253	250,251,252,253,254,255,256	275,355	253	80	2	0.225352	136	30	0.149296	0.712676	0.92	253				355	81	0.228169
P06987	AF	A	2	-0.00865	0	-0.66702	1	228,289	225,226,227,228,229,230,231,286,287,288,289,290,291,292	311	308,309,310,311,312,313,314	228,289	311	61	29	0.171831	141	35	0.208451				0.123944	0.666667	44	355	78.3103	0.220593
P06988	AF	A	1	0	0	0.95245	2	3,256	0,1,2,3,4,5,6,253,254,255,256,257,258,259	266,304	263,264,265,266,267,268,269,301,302,303,304,305,306,307	3,256	266,304	253	1	0.582949	346	46	0.156682				0.299539	0.730337	130	434	253	0.582949
P06988	AF	A	2	-0.08	0	0.61165	1	84,139	81,82,83,84,85,86,87,136,137,138,139,140,141,142	145	142,143,144,145,146,147,148	84,139	145	55	7	0.126728	125	39	0.138249				0.665899	0.979661	289	434	96.4286	0.222186
P06988	AF	A	3	0	0	0.92716	1	6,275	3,4,5,6,7,8,9,272,273,274,275,276,277,278	307	304,305,306,307,308,309,310	6,275	307	269	6	0.619816	354	41	0.131336				0.292627	0.798742	127	434	276	0.635945
P06988	AF	A	4	0.83441	1	-0.00185	0	145,207	142,143,144,145,146,147,148,204,205,206,207,208,209,210	127	124,125,126,127,128,129,130	145,207	127	62	28	0.142857	138	38	0.198157	0.292627	0.875862	127				434	210.036	0.483953
P06988	AF	A	5	1.00144	1	-0.16005	0	259,326	256,257,258,259,260,261,262,323,324,325,326,327,328,329	238	235,236,237,238,239,240,241	259,326	238	67	12	0.154378	121	42	0.186636	0.548387	0.918919	238				434	86.5833	0.199501
P06989	AF	A	1	-0.16721	0	-0.79619	1	26,75	23,24,25,26,27,28,29,72,73,74,75,76,77,78	89	86,87,88,89,90,91,92	26,75	89	49	1	0.241379	81	35	0.26601				0.561576	0.890625	114	203	49	0.241379
P06992	AF	A	1	0.69863	1	0.10599	0	51,111	48,49,50,51,52,53,54,108,109,110,111,112,113,114	41	38,39,40,41,42,43,44	51,111	41	60	1	0.21978	95	33	0.249084	0.150183	0.803922	41				273	60	0.21978
P06992	AF	A	2	0.00199	0	-0.7761	1	139,176	136,137,138,139,140,141,142,173,174,175,176,177,178,179	190	187,188,189,190,191,192,193	139,176	190	37	28	0.135531	80	30	0.190476				0.304029	0.85567	83	273	143.929	0.527211
P06993	AF	A	1	0.12372	0	-0.64849	1	279,311	276,277,278,279,280,281,282,308,309,310,311,312,313,314	318	315,316,317,318,319,320,321	279,311	318	32	1	0.0355161	61	28	0.0521643				0.647059	0.988136	583	901	32	0.0355161
P06993	AF	A	2	-0.00531	0	0.92298	1	34,146	31,32,33,34,35,36,37,143,144,145,146,147,148,149	156	153,154,155,156,157,158,159	34,146	156	112	5	0.124306	167	39	0.0699223				0.826859	0.986755	745	901	114	0.126526
P06993	AF	A	3	0.79731	1	0.09833	0	288,343	285,286,287,288,289,290,291,340,341,342,343,344,345,346	273	270,271,272,273,274,275,276	288,343	273	55	13	0.0610433	92	26	0.0643729	0.302997	0.947917	273				901	64.0769	0.0711176
P06996	AF	A	1	0.90512	1	-0.00958	0	184,225	181,182,183,184,185,186,187,222,223,224,225,226,227,228	174	171,172,173,174,175,176,177	184,225	174	41	1	0.111717	90	36	0.152589	0.474114	0.945652	174				367	41	0.111717
P06999	AF	A	1	0.76608	1	-0.00055	0	69,89	66,67,68,69,70,71,72,86,87,88,89,90,91,92	61	58,59,60,61,62,63,64	69,89	61	20	1	0.0647249	56	36	0.203883	0.197411	0.884058	61				309	20	0.0647249
P07000	AF	A	1	0.01216	0	0.82176	1	46,67	43,44,45,46,47,48,49,64,65,66,67,68,69,70	84	81,82,83,84,85,86,87	46,67	84	21	22	0.0617647	69	34	0.205882				0.752941	0.937729	256	340	46.4545	0.136631
P07000	AF	A	2	0.75423	1	0.09835	0	82,134	79,80,81,82,83,84,85,131,132,133,134,135,136,137	56	53,54,55,56,57,58,59	82,134	56	52	20	0.152941	120	30	0.176471	0.164706	0.682927	56				340	195.9	0.576176
P07000	AF	A	3	0.13417	0	0.71111	1	108,191	105,106,107,108,109,110,111,188,189,190,191,192,193,194	241	238,239,240,241,242,243,244	108,191	241	83	11	0.244118	151	32	0.170588				0.291176	0.66443	99	340	91.5455	0.269251
P07000	AF	A	4	0.79973	1	0.27908	0	210,271	207,208,209,210,211,212,213,268,269,270,271,272,273,274	165	162,163,164,165,166,167,168	210,271	165	61	30	0.179412	158	41	0.2	0.485294	0.785714	165				340	90.4	0.265882
P07001	AF	A	1	-0.0621	0	0.81021	1	148,300	145,146,147,148,149,150,151,297,298,299,300,301,302,303	309	306,307,308,309,310,311,312	148,300	309	152	1	0.298039	181	37	0.103922				0.394118	0.957143	201	510	152	0.298039
P07001	AF	A	2	0.71251	1	0.16448	0	180,253	177,178,179,180,181,182,183,250,251,252,253,254,255,256	169	166,167,168,169,170,171,172	180,253	169	73	2	0.143137	113	39	0.15098	0.331373	0.938889	169				510	75.5	0.148039
P07003	AF	A	1	0.60382	1	0.09905	0	29,71	26,27,28,29,30,31,32,68,69,70,71,72,73,74	22	19,20,21,22,23,24,25	29,71	22	42	6	0.0734266	102	37	0.132867	0.0384615	0.758621	22				572	71	0.124126
P07003	AF	A	2	0.44175	0	1.2068	1	92,235	89,90,91,92,93,94,95,232,233,234,235,236,237,238	310	307,308,309,310,311,312,313	92,235	310	143	4	0.25	246	35	0.178322				0.458042	0.777448	262	572	153.75	0.268794
P07003	AF	A	3	0.21234	0	0.72794	1	96,141	93,94,95,96,97,98,99,138,139,140,141,142,143,144	157	154,155,156,157,158,159,160	96,141	157	45	18	0.0786713	95	48	0.13986				0.725524	0.962877	415	572	95.6667	0.167249
P07003	AF	A	4	0.74842	1	0.09773	0	222,272	219,220,221,222,223,224,225,269,270,271,272,273,274,275	205	202,203,204,205,206,207,208	222,272	205	50	88	0.0874126	119	38	0.129371	0.358392	0.923423	205				572	115.773	0.2024
P07003	AF	A	5	0.01505	0	0.72403	1	456,511	453,454,455,456,457,458,459,508,509,510,511,512,513,514	524	521,522,523,524,525,526,527	456,511	524	55	27	0.0961538	111	40	0.124126				0.0839161	0.786885	48	572	131.741	0.230316
P07003	AF	A	6	0.63605	1	0.13017	0	387,430	384,385,386,387,388,389,390,427,428,429,430,431,432,433	376	373,374,375,376,377,378,379	387,430	376	43	7	0.0751748	110	41	0.129371	0.657343	0.971576	376				572	97	0.16958
P07003	AF	A	7	0.92966	3	0.13518	0	280,539	277,278,279,280,281,282,283,536,537,538,539,540,541,542	205,247,270	202,203,204,205,206,207,208,244,245,246,247,248,249,250,267,268,269,270,271,272,273	280,539	205,247,270	259	1	0.452797	366	75	0.181818	0.358392	0.732143	205				572	259	0.452797
P07004	AF	A	1	0.61504	1	0.03378	0	294,320	291,292,293,294,295,296,297,317,318,319,320,321,322,323	285	282,283,284,285,286,287,288	294,320	285	26	11	0.0623501	66	31	0.148681	0.683453	0.969388	285				417	73.2727	0.175714
P07004	AF	A	2	0.73946	1	-0.08381	0	132,382	129,130,131,132,133,134,135,379,380,381,382,383,384,385	118	115,116,117,118,119,120,121	132,382	118	250	11	0.59952	331	37	0.194245	0.282974	0.893939	118				417	261.273	0.626553
P07004	AF	A	3	0.80694	1	-0.06613	0	254,340	251,252,253,254,255,256,257,337,338,339,340,341,342,343	225	222,223,224,225,226,227,228	254,340	225	86	24	0.206235	129	41	0.179856	0.539568	0.885827	225				417	114.833	0.27538
P07012	AF	A	1	0.03544	0	-0.64698	1	129,166	126,127,128,129,130,131,132,163,164,165,166,167,168,169	181	178,179,180,181,182,183,184	129,166	181	37	1	0.10137	83	33	0.145205				0.50411	0.924623	184	365	37	0.10137
P07012	AF	A	2	-1.03196	1	0.14044	0	174,207	171,172,173,174,175,176,177,204,205,206,207,208,209,210	142	139,140,141,142,143,144,145	174,207	142	33	3	0.090411	107	34	0.134247	0.389041	0.816092	142				365	39.6667	0.108676
P07013	AF	A	1	-0.04778	0	-0.68857	1	53,81	50,51,52,53,54,55,56,78,79,80,81,82,83,84	92	89,90,91,92,93,94,95	53,81	92	28	1	0.269231	67	29	0.490385				0.115385	0.521739	12	104	28	0.269231
P07021	AF	A	1	0.76127	1	0	0	112,153	109,110,111,112,113,114,115,150,151,152,153,154,155,156	89	86,87,88,89,90,91,92	112,153	89	41	4	0.25625	86	44	0.45625	0.55625	0.794643	89				160	43.25	0.270313
P07023	AF	A	1	0.8449	1	0	0	287,365	284,285,286,287,288,289,290,362,363,364,365,366,367,368	257	254,255,256,257,258,259,260	287,365	257	78	4	0.209115	102	25	0.144772	0.689008	0.89547	257				373	81.75	0.219169
P07023	AF	A	2	0.7639	1	0.27667	0	118,147	115,116,117,118,119,120,121,144,145,146,147,148,149,150	101	98,99,100,101,102,103,104	118,147	101	29	22	0.077748	66	32	0.179625	0.270777	0.855932	101				373	83.5	0.223861
P07024	AF	A	1	0.85789	1	-0.14185	0	120,429	117,118,119,120,121,122,123,426,427,428,429,430,431,432	112	109,110,111,112,113,114,115	120,429	112	309	1	0.561818	431	40	0.158182	0.203636	0.933333	112				550	309	0.561818
P07024	AF	A	2	0.7747	1	0.10601	0	151,187	148,149,150,151,152,153,154,184,185,186,187,188,189,190	139	136,137,138,139,140,141,142	151,187	139	36	2	0.0654545	97	40	0.103636	0.252727	0.92053	139				550	38	0.0690909
P07024	AF	A	3	0.83379	1	0.14196	0	70,297	67,68,69,70,71,72,73,294,295,296,297,298,299,300	36	33,34,35,36,37,38,39	70,297	36	227	53	0.412727	296	38	0.114545	0.0654545	0.514286	36				550	270.849	0.492453
P07024	AF	A	4	0.7657	1	0.05951	0	178,252	175,176,177,178,179,180,181,249,250,251,252,253,254,255	171	168,169,170,171,172,173,174	178,252	171	74	7	0.134545	149	45	0.165455	0.310909	0.960674	171				550	283.286	0.515065
P07024	AF	A	5	-0.0792	0	-0.79468	1	254,410	251,252,253,254,255,256,257,407,408,409,410,411,412,413	422	419,420,421,422,423,424,425	254,410	422	156	1	0.283636	279	27	0.156364				0.232727	0.914286	128	550	156	0.283636
P07024	AF	A	6	-1.03234	3	0	0	451,549	448,449,450,451,452,453,454,546,547,548,549,550,551,552	389,402,433	386,387,388,389,390,391,392,399,400,401,402,403,404,405,430,431,432,433,434,435,436	451,549	389,402,433	98	2	0.178182	174	82	0.210909	0.707273	0.862528	389				550	62	0.112727
P07024	AF	A	7	-1.61179	4	0	0	470,548	467,468,469,470,471,472,473,545,546,547,548,549,550,551	390,402,434,463	387,388,389,390,391,392,393,399,400,401,402,403,404,405,431,432,433,434,435,436,437,460,461,462,463,464,465,466	470,548	390,402,434,463	78	18	0.141818	151	98	0.209091	0.709091	0.829787	390				550	81.1667	0.147576
P07024	AF	A	8	1.05627	3	0.03695	0	107,345	104,105,106,107,108,109,110,342,343,344,345,346,347,348	38,59,80	35,36,37,38,39,40,41,56,57,58,59,60,61,62,77,78,79,80,81,82,83	107,345	38,59,80	238	22	0.432727	309	84	0.178182	0.0690909	0.35514	38				550	253.818	0.461488
P07024	AF	A	9	0.93788	1	-0.7709	1	228,454	225,226,227,228,229,230,231,451,452,453,454,455,456,457	219,496	216,217,218,219,220,221,222,493,494,495,496,497,498,499	228,454	219,496	226	54	0.410909	369	83	0.205455	0.398182	0.960526	219	0.0981818	0.5625	54	550	75.2963	0.136902
P07026	AF	A	1	0.69553	1	-0.01592	0	60,172	57,58,59,60,61,62,63,169,170,171,172,173,174,175	43	40,41,42,43,44,45,46	60,172	43	112	4	0.466667	147	34	0.2375	0.179167	0.716667	43				240	113.5	0.472917
P07102	AF	A	1	0.11032	0	0.92478	1	36,297	33,34,35,36,37,38,39,294,295,296,297,298,299,300	328	325,326,327,328,329,330,331	36,297	328	261	6	0.604167	327	33	0.178241				0.240741	0.77037	104	432	265.667	0.614969
P07102	AF	A	2	0.7031	1	0.20757	0	76,248	73,74,75,76,77,78,79,245,246,247,248,249,250,251	38	35,36,37,38,39,40,41	76,248	38	172	55	0.398148	257	43	0.180556	0.087963	0.5	38				432	256.6	0.593981
P07102	AF	A	3	1.20735	2	0.10591	0	122,354	119,120,121,122,123,124,125,351,352,353,354,355,356,357	37,108	34,35,36,37,38,39,40,105,106,107,108,109,110,111	122,354	37,108	232	6	0.537037	322	77	0.243056	0.0856481	0.303279	37				432	207.5	0.480324
P07102	AF	A	4	0.69382	1	-0.60787	1	59,192	56,57,58,59,60,61,62,189,190,191,192,193,194,195	42,236	39,40,41,42,43,44,45,233,234,235,236,237,238,239	59,192	42,236	133	26	0.30787	218	64	0.222222	0.0972222	0.711864	42	0.453704	0.816667	196	432	154.192	0.356927
P07109	AF	A	1	-0.06129	0	0.64095	1	33,199	30,31,32,33,34,35,36,196,197,198,199,200,201,202	207	204,205,206,207,208,209,210	33,199	207	166	1	0.645914	213	38	0.229572				0.194553	0.862069	50	257	166	0.645914
P07117	AF	A	1	0.64157	3	0.10006	0	117,484	114,115,116,117,118,119,120,481,482,483,484,485,486,487	52,62,75	49,50,51,52,53,54,55,59,60,61,62,63,64,65,72,73,74,75,76,77,78	117,484	52,62,75	367	204	0.731076	474	93	0.276892	0.103586	0.444444	52				502	218.868	0.435991
P07117	AF	A	2	0	0	1.10955	3	11,151	8,9,10,11,12,13,14,148,149,150,151,152,153,154	179,255,341	176,177,178,179,180,181,182,252,253,254,255,256,257,258,338,339,340,341,342,343,344	11,151	179,255,341	140	22	0.278884	305	86	0.258964				0.320717	0.458689	161	502	122.455	0.243933
P07117	AF	A	3	0.80437	1	-0.05527	0	227,290	224,225,226,227,228,229,230,287,288,289,290,291,292,293	79	76,77,78,79,80,81,82	227,290	79	63	22	0.125498	165	27	0.143426	0.157371	0.348018	79				502	113.909	0.226911
P07117	AF	A	4	0.65671	1	0.01997	0	257,344	254,255,256,257,258,259,260,341,342,343,344,345,346,347	50	47,48,49,50,51,52,53	257,344	50	87	1	0.173307	194	37	0.175299	0.0996016	0.194553	50				502	87	0.173307
P07117	AF	A	5	0.06175	0	0.75963	1	40,98	37,38,39,40,41,42,43,95,96,97,98,99,100,101	260	257,258,259,260,261,262,263	40,98	260	58	7	0.115538	156	33	0.125498				0.482072	0.59901	242	502	65	0.129482
P07117	AF	A	6	0.33523	0	-0.85847	1	187,257	184,185,186,187,188,189,190,254,255,256,257,258,259,260	284	281,282,283,284,285,286,287	187,257	284	70	6	0.139442	163	30	0.181275				0.434263	0.889796	218	502	75	0.149402
P07117	AF	A	7	0	0	1.19629	2	10,325	7,8,9,10,11,12,13,322,323,324,325,326,327,328	333,337	330,331,332,333,334,335,336,334,335,336,337,338,339,340	10,325	333,337	315	44	0.62749	416	49	0.13745				0.328685	0.932203	165	502	256.864	0.511681
P07117	AF	A	8	0.66107	1	0.64761	1	150,312	147,148,149,150,151,152,153,309,310,311,312,313,314,315	72,336	69,70,71,72,73,74,75,333,334,335,336,337,338,339	150,312	72,336	162	4	0.322709	306	69	0.215139	0.143426	0.48	72	0.330677	0.873684	166	502	163.75	0.326195
P07117	AF	A	9	1.60226	2	0.02707	0	254,405	251,252,253,254,255,256,257,402,403,404,405,406,407,408	54,143	51,52,53,54,55,56,57,140,141,142,143,144,145,146	254,405	54,143	151	50	0.300797	290	69	0.211155	0.10757	0.212598	54				502	165.98	0.330637
P07117	AF	A	10	-0.64906	1	0.62501	1	76,286	73,74,75,76,77,78,79,283,284,285,286,287,288,289	56,340	53,54,55,56,57,58,59,337,338,339,340,341,342,343	76,286	56,340	210	10	0.418327	368	51	0.209163	0.111554	0.736842	56	0.322709	0.75	162	502	216.9	0.432072
P07117	AF	A	11	-0.71448	1	0.93002	3	80,229	77,78,79,80,81,82,83,226,227,228,229,230,231,232	55,252,284,339	52,53,54,55,56,57,58,249,250,251,252,253,254,255,281,282,283,284,285,286,287,336,337,338,339,340,341,342	80,229	55,252,284,339	149	70	0.296813	311	108	0.284861	0.109562	0.6875	55	0.324701	0.59707	163	502	150.514	0.299829
P07118	AF	A	1	-0.00923	0	0.76826	1	19,130	16,17,18,19,20,21,22,127,128,129,130,131,132,133	136	133,134,135,136,137,138,139	19,130	136	111	3	0.116719	172	32	0.0536278				0.856993	0.992692	815	951	113.333	0.119173
P07118	AF	A	2	-0.04078	0	0.67996	1	24,64	21,22,23,24,25,26,27,61,62,63,64,65,66,67	73	70,71,72,73,74,75,76	24,64	73	40	2	0.042061	105	39	0.06204				0.923239	0.989853	878	951	43	0.0452156
P07118	AF	A	3	0.6627	1	-0.04179	0	242,273	239,240,241,242,243,244,245,270,271,272,273,274,275,276	234	231,232,233,234,235,236,237	242,273	234	31	3	0.0325973	71	37	0.0609884	0.246057	0.966942	234				951	32	0.0336488
P07118	AF	A	4	0.60491	1	-0.25989	0	836,871	833,834,835,836,837,838,839,868,869,870,871,872,873,874	825	822,823,824,825,826,827,828	836,871	825	35	3	0.0368034	75	31	0.0588854	0.867508	0.986842	825				951	38	0.0399579
P07118	AF	A	5	0.01237	0	0.80959	1	652,712	649,650,651,652,653,654,655,709,710,711,712,713,714,715	736	733,734,735,736,737,738,739	652,712	736	60	29	0.0630915	117	32	0.0672976				0.226078	0.899582	215	951	74.1724	0.0779941
P07118	AF	A	6	0.86106	1	0.05218	0	719,797	716,717,718,719,720,721,722,794,795,796,797,798,799,800	676	673,674,675,676,677,678,679	719,797	676	78	11	0.0820189	149	30	0.0630915	0.710831	0.940195	676				951	104.727	0.110123
P07118	AF	A	7	0.86522	3	0.22891	0	133,756	130,131,132,133,134,135,136,753,754,755,756,757,758,759	40,57,77	37,38,39,40,41,42,43,54,55,56,57,58,59,60,74,75,76,77,78,79,80	133,756	40,57,77	623	17	0.6551	715	73	0.118822	0.042061	0.300752	40				951	487.824	0.512958
P07118	AF	A	8	0.00076	0	-1.12551	1	172,280	169,170,171,172,173,174,175,277,278,279,280,281,282,283	364	361,362,363,364,365,366,367	172,280	364	108	12	0.113565	174	28	0.0904311				0.617245	0.874814	587	951	117.583	0.123642
P07118	AF	A	9	-1.12394	1	0.01387	0	182,424	179,180,181,182,183,184,185,421,422,423,424,425,426,427	172	169,170,171,172,173,174,175	182,424	172	242	15	0.254469	286	34	0.0662461	0.180862	0.945055	172				951	276.267	0.290501
P07118	AF	A	10	-0.00878	0	-0.79283	1	426,435	423,424,425,426,427,428,429,432,433,434,435,436,437,438	472	469,470,471,472,473,474,475	426,435	472	9	52	0.00946372	41	32	0.0662461				0.50368	0.928295	479	951	278.269	0.292607
P07118	AF	A	11	-0.92291	1	-0.02864	0	338,373	335,336,337,338,339,340,341,370,371,372,373,374,375,376	196	193,194,195,196,197,198,199	338,373	196	35	24	0.0368034	71	28	0.0788644	0.206099	0.579882	196				951	90.6667	0.0953382
P07118	AF	A	12	-0.08603	0	-0.93984	1	814,866	811,812,813,814,815,816,817,863,864,865,866,867,868,869	877	874,875,876,877,878,879,880	814,866	877	52	7	0.0546793	79	34	0.0504732				0.0778128	0.870588	74	951	59.1429	0.0621902
P07118	AF	A	13	-0.98824	1	-0.61317	1	186,416	183,184,185,186,187,188,189,413,414,415,416,417,418,419	172,422	169,170,171,172,173,174,175,419,420,421,422,423,424,425	186,416	172,422	230	2	0.241851	281	55	0.0778128	0.180862	0.924731	172	0.556257	0.988785	529	951	214.5	0.225552
P07118	AF	A	14	0.77987	1	0.68053	1	69,689	66,67,68,69,70,71,72,686,687,688,689,690,691,692	41,750	38,39,40,41,42,43,44,747,748,749,750,751,752,753	69,689	41,750	620	66	0.651945	736	74	0.119874	0.0431125	0.594203	41	0.211356	0.767176	201	951	580.439	0.610346
P07118	AF	A	15	0.19279	0	-1.05029	3	102,179	99,100,101,102,103,104,105,176,177,178,179,180,181,182	381,426,472	378,379,380,381,382,383,384,423,424,425,426,427,428,429,469,470,471,472,473,474,475	102,179	381,426,472	77	7	0.0809674	167	65	0.103049				0.50368	0.620466	479	951	172.857	0.181764
P07330	AF	A	1	-0.62277	1	0.02832	0	243,270	240,241,242,243,244,245,246,267,268,269,270,271,272,273	236	233,234,235,236,237,238,239	243,270	236	27	2	0.0773639	76	33	0.17765	0.676218	0.971193	236				349	27.5	0.0787966
P07330	AF	A	2	0.86189	1	0.23027	0	174,280	171,172,173,174,175,176,177,277,278,279,280,281,282,283	160	157,158,159,160,161,162,163	174,280	160	106	21	0.303725	173	44	0.243553	0.458453	0.91954	160				349	145.667	0.417383
P07363	AF	A	1	0.03969	0	-0.6413	1	161,187	158,159,160,161,162,163,164,184,185,186,187,188,189,190	197	194,195,196,197,198,199,200	161,187	197	26	1	0.0397554	52	35	0.0703364				0.698777	0.978587	457	654	26	0.0397554
P07363	AF	A	2	-0.8743	1	0.00618	0	198,226	195,196,197,198,199,200,201,223,224,225,226,227,228,229	160	157,158,159,160,161,162,163	198,226	160	28	1	0.0428135	55	26	0.0718654	0.244648	0.808081	160				654	28	0.0428135
P07363	AF	A	3	-0.75095	1	-0.00811	0	525,605	522,523,524,525,526,527,528,602,603,604,605,606,607,608	515	512,513,514,515,516,517,518	525,605	515	80	15	0.122324	114	34	0.0810398	0.787462	0.980952	515				654	105.467	0.161264
P07363	AF	A	4	-0.31032	0	0.63305	1	568,619	565,566,567,568,569,570,571,616,617,618,619,620,621,622	633	630,631,632,633,634,635,636	568,619	633	51	1	0.0779817	105	28	0.0840979				0.0321101	0.6	21	654	51	0.0779817
P07364	AF	A	1	0.8013	1	0.15645	0	133,228	130,131,132,133,134,135,136,225,226,227,228,229,230,231	120	117,118,119,120,121,122,123	133,228	120	95	3	0.332168	146	36	0.258741	0.41958	0.902256	120				286	98.3333	0.343823
P07395	AF	A	1	0.04932	0	-0.90056	1	265,290	262,263,264,265,266,267,268,287,288,289,290,291,292,293	304	301,302,303,304,305,306,307	265,290	304	25	29	0.0314465	79	33	0.115723				0.61761	0.972277	491	795	69.4138	0.0873129
P07395	AF	A	2	0	0	-0.74587	1	2,36	-1,0,1,2,3,4,5,33,34,35,36,37,38,39	157	154,155,156,157,158,159,160	2,36	157	34	1	0.0427673	70	33	0.0603774				0.802516	0.84058	638	795	34	0.0427673
P07395	AF	A	3	-0.12384	0	-0.6842	1	78,110	75,76,77,78,79,80,81,107,108,109,110,111,112,113	117	114,115,116,117,118,119,120	78,110	117	32	5	0.0402516	79	32	0.0679245				0.85283	0.989781	678	795	48.6	0.0611321
P07395	AF	A	4	0.00339	0	-0.77103	1	515,533	512,513,514,515,516,517,518,530,531,532,533,534,535,536	543	540,541,542,543,544,545,546	515,533	543	18	1	0.0226415	42	31	0.0566038				0.316981	0.961832	252	795	18	0.0226415
P07395	AF	A	5	0.06486	0	-0.70921	1	403,436	400,401,402,403,404,405,406,433,434,435,436,437,438,439	447	444,445,446,447,448,449,450	403,436	447	33	6	0.0415094	64	36	0.0666667				0.437736	0.969359	348	795	213.833	0.268973
P07395	AF	A	6	-0.90094	1	0.06481	0	315,338	312,313,314,315,316,317,318,335,336,337,338,339,340,341	266	263,264,265,266,267,268,269	315,338	266	23	31	0.0289308	82	37	0.109434	0.334591	0.844444	266				795	39.9355	0.0502333
P07395	AF	A	7	-0.00433	0	-0.67482	1	549,661	546,547,548,549,550,551,552,658,659,660,661,662,663,664	682	679,680,681,682,683,684,685	549,661	682	112	6	0.140881	172	40	0.104403				0.142138	0.843284	113	795	136.167	0.171279
P07395	AF	A	8	0.03616	0	-0.68337	1	709,741	706,707,708,709,710,711,712,738,739,740,741,742,743,744	757	754,755,756,757,758,759,760	709,741	757	32	2	0.0402516	63	37	0.0641509				0.0477987	0.703704	38	795	33	0.0415094
P07395	AF	A	9	-1.02521	1	0	0	755,794	752,753,754,755,756,757,758,791,792,793,794,795,796,797	712	709,710,711,712,713,714,715	755,794	712	39	4	0.0490566	80	29	0.0591195	0.895597	0.943046	712				795	45.25	0.0569182
P07395	AF	A	10	0.03502	0	0.63351	1	192,375	189,190,191,192,193,194,195,372,373,374,375,376,377,378	389	386,387,388,389,390,391,392	192,375	389	183	4	0.230189	234	31	0.0779874				0.510692	0.966667	406	795	184.25	0.231761
P07395	AF	A	11	0.60855	1	-0.09875	0	69,143	66,67,68,69,70,71,72,140,141,142,143,144,145,146	47	44,45,46,47,48,49,50	69,143	47	74	3	0.0930818	106	40	0.0679245	0.0591195	0.681159	47				795	74.6667	0.0939203
P07395	AF	A	12	-0.04382	0	-0.88255	3	549,641	546,547,548,549,550,551,552,638,639,640,641,642,643,644	650,661,682	647,648,649,650,651,652,653,658,659,660,661,662,663,664,679,680,681,682,683,684,685	549,641	650,661,682	92	6	0.115723	159	65	0.124528				0.142138	0.733766	113	795	105.667	0.132914
P07464	AF	A	1	0.06659	0	-0.68681	1	14,116	11,12,13,14,15,16,17,113,114,115,116,117,118,119	127	124,125,126,127,128,129,130	14,116	127	102	1	0.502463	141	29	0.231527				0.374384	0.873563	76	203	102	0.502463
P07604	AF	A	1	0.05961	0	0.63943	1	231,300	228,229,230,231,232,233,234,297,298,299,300,301,302,303	337	334,335,336,337,338,339,340	231,300	337	69	2	0.134503	126	35	0.120858				0.34308	0.826291	176	513	77.5	0.151072
P07604	AF	A	2	0.66159	1	0.02237	0	243,365	240,241,242,243,244,245,246,362,363,364,365,366,367,368	230	227,228,229,230,231,232,233	243,365	230	122	4	0.237817	156	32	0.118908	0.448343	0.946502	230				513	125.25	0.244152
P07623	AF	A	1	0.00384	0	0.85381	1	20,56	17,18,19,20,21,22,23,53,54,55,56,57,58,59	65	62,63,64,65,66,67,68	20,56	65	36	15	0.116505	84	29	0.20712				0.789644	0.964427	244	309	42.7333	0.138296
P07623	AF	A	2	0.86945	1	0.04903	0	58,104	55,56,57,58,59,60,61,101,102,103,104,105,106,107	38	35,36,37,38,39,40,41	58,104	38	46	30	0.148867	102	29	0.239482	0.122977	0.655172	38				309	183.667	0.594391
P07623	AF	A	3	-0.43413	0	-0.6455	1	187,212	184,185,186,187,188,189,190,209,210,211,212,213,214,215	219	216,217,218,219,220,221,222	187,212	219	25	7	0.0809061	77	29	0.197411				0.291262	0.927835	90	309	33.2857	0.107721
P07639	AF	A	1	0.64921	1	-0.04055	0	142,323	139,140,141,142,143,144,145,320,321,322,323,324,325,326	129	126,127,128,129,130,131,132	142,323	129	181	1	0.5	266	40	0.256906	0.356354	0.908451	129				362	181	0.5
P07639	AF	A	2	-0.01541	0	0.8388	1	15,139	12,13,14,15,16,17,18,136,137,138,139,140,141,142	163	160,161,162,163,164,165,166	15,139	163	124	6	0.342541	173	39	0.20442				0.549724	0.892377	199	362	127.167	0.351289
P07639	AF	A	3	0.72682	1	0.34952	0	57,100	54,55,56,57,58,59,60,97,98,99,100,101,102,103	37	34,35,36,37,38,39,40	57,100	37	43	7	0.118785	88	34	0.187845	0.10221	0.649123	37				362	80.5714	0.222573
P07639	AF	A	4	0.68511	1	-0.14998	0	292,338	289,290,291,292,293,294,295,335,336,337,338,339,340,341	272	269,270,271,272,273,274,275	292,338	272	46	11	0.127072	112	40	0.196133	0.751381	0.931507	272				362	51.0909	0.141135
P07639	AF	A	5	-0.60559	1	0.12326	0	204,296	201,202,203,204,205,206,207,293,294,295,296,297,298,299	185	182,183,184,185,186,187,188	204,296	185	92	7	0.254144	173	37	0.179558	0.51105	0.906863	185				362	94.8571	0.262036
P07648	AF	A	1	0.72375	1	0.2073	0	46,214	43,44,45,46,47,48,49,211,212,213,214,215,216,217	35	32,33,34,35,36,37,38	46,214	35	168	1	0.149733	223	31	0.057041	0.0311943	0.76087	35				1122	168	0.149733
P07648	AF	A	2	0.96734	1	0.02423	0	388,784	385,386,387,388,389,390,391,781,782,783,784,785,786,787	377	374,375,376,377,378,379,380	388,784	377	396	13	0.352941	499	36	0.0588235	0.336007	0.971649	377				1122	406.077	0.361922
P07648	AF	A	3	0.65728	1	0.17606	0	418,678	415,416,417,418,419,420,421,675,676,677,678,679,680,681	411	408,409,410,411,412,413,414	418,678	411	260	1	0.231729	338	32	0.0597148	0.36631	0.983254	411				1122	260	0.231729
P07648	AF	A	4	0.88847	1	0.01056	0	471,864	468,469,470,471,472,473,474,861,862,863,864,865,866,867	449	446,447,448,449,450,451,452	471,864	449	393	5	0.350267	559	23	0.0490196	0.400178	0.953291	449				1122	396.2	0.353119
P07648	AF	A	5	0	0	1.02626	1	2,228	-1,0,1,2,3,4,5,225,226,227,228,229,230,231	237	234,235,236,237,238,239,240	2,228	237	226	3	0.201426	290	35	0.0525847				0.78877	0.989933	885	1122	228.333	0.203506
P07648	AF	A	6	0.1391	0	0.98708	1	342,717	339,340,341,342,343,344,345,714,715,716,717,718,719,720	729	726,727,728,729,730,731,732	342,717	729	375	30	0.334225	506	40	0.0793226				0.350267	0.97037	393	1122	431.033	0.384165
P07648	AF	A	7	0.6538	1	0.34594	0	161,694	158,159,160,161,162,163,164,691,692,693,694,695,696,697	137	134,135,136,137,138,139,140	161,694	137	533	7	0.475045	695	26	0.0508021	0.122103	0.850932	137				1122	539.571	0.480901
P07648	AF	A	8	0.60765	1	-0.08939	0	266,323	263,264,265,266,267,268,269,320,321,322,323,324,325,326	248	245,246,247,248,249,250,251	266,323	248	57	9	0.0508021	107	36	0.0641711	0.221034	0.932331	248				1122	61.3333	0.0546643
P07648	AF	A	9	1.04524	3	0.0628	0	433,802	430,431,432,433,434,435,436,799,800,801,802,803,804,805	377,387,416	374,375,376,377,378,379,380,384,385,386,387,388,389,390,413,414,415,416,417,418,419	433,802	377,387,416	369	4	0.328877	493	78	0.0980392	0.336007	0.87067	377				1122	370.5	0.330214
P07648	AF	A	10	-0.03242	0	0.73232	3	217,668	214,215,216,217,218,219,220,665,666,667,668,669,670,671	677,714,729	674,675,676,677,678,679,680,711,712,713,714,715,716,717,726,727,728,729,730,731,732	217,668	677,714,729	451	5	0.401961	592	82	0.109626				0.350267	0.865639	393	1122	551.4	0.491444
P07648	AF	A	11	0.96166	3	0.04164	0	522,868	519,520,521,522,523,524,525,865,866,867,868,869,870,871	458,471,502	455,456,457,458,459,460,461,468,469,470,471,472,473,474,499,500,501,502,503,504,505	522,868	458,471,502	346	24	0.308378	529	76	0.0828877	0.4082	0.877395	458				1122	367.375	0.327429
P07649	AF	A	1	-0.96423	1	-0.66654	1	58,170	55,56,57,58,59,60,61,167,168,169,170,171,172,173	13,200	10,11,12,13,14,15,16,197,198,199,200,201,202,203	58,170	13,200	112	1	0.414815	224	67	0.351852	0.0481481	0.224138	13	0.259259	0.7	70	270	112	0.414815
P07649	AF	A	2	-1.07065	1	-0.63595	1	64,134	61,62,63,64,65,66,67,131,132,133,134,135,136,137	14,247	11,12,13,14,15,16,17,244,245,246,247,248,249,250	64,134	14,247	70	52	0.259259	146	66	0.314815	0.0518519	0.21875	14	0.0851852	0.169118	23	270	130.75	0.484259
P07649	AF	A	3	0.6368	1	-0.07024	0	136,189	133,134,135,136,137,138,139,186,187,188,189,190,191,192	121	118,119,120,121,122,123,124	136,189	121	53	1	0.196296	110	37	0.211111	0.448148	0.889706	121				270	53	0.196296
P07649	AF	A	4	-0.79856	1	0.01337	0	195,251	192,193,194,195,196,197,198,248,249,250,251,252,253,254	117	114,115,116,117,118,119,120	195,251	117	56	4	0.207407	124	35	0.222222	0.433333	0.6	117				270	64.75	0.239815
P07649	AF	A	5	-0.02067	0	-0.73013	1	117,180	114,115,116,117,118,119,120,177,178,179,180,181,182,183	194	191,192,193,194,195,196,197	117,180	194	63	3	0.233333	124	33	0.222222				0.281481	0.844444	76	270	64	0.237037
P07650	AF	A	1	-0.01354	0	0.67858	1	110,142	107,108,109,110,111,112,113,139,140,141,142,143,144,145	153	150,151,152,153,154,155,156	110,142	153	32	12	0.0727273	87	38	0.138636				0.652273	0.963087	287	440	61.75	0.140341
P07650	AF	A	2	0.67197	1	0	0	271,433	268,269,270,271,272,273,274,430,431,432,433,434,435,436	257	254,255,256,257,258,259,260	271,433	257	162	1	0.368182	241	38	0.152273	0.584091	0.948339	257				440	162	0.368182
P07650	AF	A	3	0.74578	1	0.11165	0	92,202	89,90,91,92,93,94,95,199,200,201,202,203,204,205	84	81,82,83,84,85,86,87	92,202	84	110	47	0.25	232	36	0.209091	0.190909	0.913043	84				440	180.915	0.41117
P07650	AF	A	4	-0.98246	1	-0.01239	0	390,427	387,388,389,390,391,392,393,424,425,426,427,428,429,430	350	347,348,349,350,351,352,353	390,427	350	37	3	0.0840909	77	30	0.1	0.795455	0.897436	350				440	38	0.0863636
P07650	AF	A	5	1.15458	3	0.03133	0	151,312	148,149,150,151,152,153,154,309,310,311,312,313,314,315	84,100,112	81,82,83,84,85,86,87,97,98,99,100,101,102,103,109,110,111,112,113,114,115	151,312	84,100,112	161	50	0.365909	282	86	0.25	0.190909	0.556291	84				440	178.22	0.405045
P07650	AF	A	6	0.68632	1	-1.00371	1	129,379	126,127,128,129,130,131,132,376,377,378,379,380,381,382	113,402	110,111,112,113,114,115,116,399,400,401,402,403,404,405	129,379	113,402	250	35	0.568182	383	72	0.240909	0.256818	0.875969	113	0.0863636	0.622951	38	440	135.143	0.307143
P07654	AF	A	1	-0.10724	0	0.75719	1	84,238	81,82,83,84,85,86,87,235,236,237,238,239,240,241	246	243,244,245,246,247,248,249	84,238	246	154	12	0.52027	187	36	0.165541				0.168919	0.862069	50	296	161.583	0.54589
P07762	AF	A	1	-0.75433	1	0.07202	0	56,92	53,54,55,56,57,58,59,89,90,91,92,93,94,95	47	44,45,46,47,48,49,50	56,92	47	36	1	0.0494505	68	31	0.0590659	0.0645604	0.839286	47				728	36	0.0494505
P07762	AF	A	2	-0.64485	1	-0.06844	0	161,191	158,159,160,161,162,163,164,188,189,190,191,192,193,194	152	149,150,151,152,153,154,155	161,191	152	30	1	0.0412088	93	34	0.0865385	0.208791	0.944099	152				728	30	0.0412088
P07762	AF	A	3	-0.71237	1	0.20973	0	216,346	213,214,215,216,217,218,219,343,344,345,346,347,348,349	208	205,206,207,208,209,210,211	216,346	208	130	1	0.178571	223	39	0.092033	0.285714	0.962963	208				728	130	0.178571
P07762	AF	A	4	0.08128	0	-0.64416	1	339,367	336,337,338,339,340,341,342,364,365,366,367,368,369,370	373	370,371,372,373,374,375,376	339,367	373	28	1	0.0384615	72	30	0.081044				0.487637	0.98338	355	728	28	0.0384615
P07762	AF	A	5	0.05261	0	-0.64162	1	104,167	101,102,103,104,105,106,107,164,165,166,167,168,169,170	176	173,174,175,176,177,178,179	104,167	176	63	18	0.0865385	134	36	0.0851648				0.758242	0.983957	552	728	105.778	0.145299
P07762	AF	A	6	-0.0794	0	0.96539	1	224,315	221,222,223,224,225,226,227,312,313,314,315,316,317,318	332	329,330,331,332,333,334,335	224,315	332	91	26	0.125	176	34	0.10989				0.543956	0.958838	396	728	105.115	0.144389
P07762	AF	A	7	0.80273	1	0.30549	0	281,558	278,279,280,281,282,283,284,555,556,557,558,559,560,561	245	242,243,244,245,246,247,248	281,558	245	277	20	0.380495	401	36	0.112637	0.336538	0.871886	245				728	316.1	0.434203
P07762	AF	A	8	-0.35511	0	0.74069	3	213,262	210,211,212,213,214,215,216,259,260,261,262,263,264,265	284,309,332	281,282,283,284,285,286,287,306,307,308,309,310,311,312,329,330,331,332,333,334,335	213,262	284,309,332	49	2	0.0673077	123	84	0.153846				0.543956	0.849785	396	728	49.5	0.0679945
P07813	AF	A	1	-0.00739	0	0.74184	1	19,113	16,17,18,19,20,21,22,110,111,112,113,114,115,116	119	116,117,118,119,120,121,122	19,113	119	94	2	0.109302	168	29	0.0604651				0.861628	0.991968	741	860	96	0.111628
P07813	AF	A	2	-0.02611	0	0.65074	1	24,64	21,22,23,24,25,26,27,61,62,63,64,65,66,67	73	70,71,72,73,74,75,76	24,64	73	40	2	0.0465116	110	37	0.0697674				0.915116	0.988693	787	860	43	0.05
P07813	AF	A	3	-0.02334	0	0.7488	1	676,736	673,674,675,676,677,678,679,733,734,735,736,737,738,739	747	744,745,746,747,748,749,750	676,736	747	60	1	0.0697674	107	26	0.0686047				0.131395	0.91129	113	860	60	0.0697674
P07813	AF	A	4	-0.60083	1	0.09559	0	585,615	582,583,584,585,586,587,588,612,613,614,615,616,617,618	574	571,572,573,574,575,576,577	585,615	574	30	10	0.0348837	47	39	0.0534884	0.667442	0.981197	574				860	38	0.044186
P07813	AF	A	5	-0.18368	0	-1.64376	1	155,329	152,153,154,155,156,157,158,326,327,328,329,330,331,332	419	416,417,418,419,420,421,422	155,329	419	174	1	0.202326	247	30	0.0872093				0.512791	0.830508	441	860	174	0.202326
P07813	AF	A	6	-1.04522	1	-0.02199	0	329,418	326,327,328,329,330,331,332,415,416,417,418,419,420,421	229	226,227,228,229,230,231,232	329,418	229	89	3	0.103488	135	33	0.0825581	0.266279	0.696049	229				860	141	0.163953
P07813	AF	A	7	-0.61807	1	-0.02867	0	368,382	365,366,367,368,369,370,371,379,380,381,382,383,384,385	360	357,358,359,360,361,362,363	368,382	360	14	2	0.0162791	42	32	0.055814	0.418605	0.978261	360				860	14.5	0.0168605
P07813	AF	A	8	-0.0229	0	-0.82936	1	423,432	420,421,422,423,424,425,426,429,430,431,432,433,434,435	489	486,487,488,489,490,491,492	423,432	489	9	60	0.0104651	46	34	0.0802326				0.431395	0.866822	371	860	311.25	0.361919
P07813	AF	A	9	0.78476	1	0.76152	1	65,713	62,63,64,65,66,67,68,710,711,712,713,714,715,716	38,761	35,36,37,38,39,40,41,758,759,760,761,762,763,764	65,713	38,761	648	89	0.753488	755	72	0.117442	0.044186	0.584615	38	0.115116	0.673469	99	860	505.798	0.588137
P07813	AF	A	10	0.40856	0	-1.16914	3	84,162	81,82,83,84,85,86,87,159,160,161,162,163,164,165	190,422,490	187,188,189,190,191,192,193,419,420,421,422,423,424,425,487,488,489,490,491,492,493	84,162	190,422,490	78	3	0.0906977	174	63	0.116279				0.430233	0.530086	370	860	84	0.0976744
P07813	AF	A	11	0.85133	3	-0.14492	0	117,643	114,115,116,117,118,119,120,640,641,642,643,644,645,646	40,50,76	37,38,39,40,41,42,43,47,48,49,50,51,52,53,73,74,75,76,77,78,79	117,643	40,50,76	526	20	0.611628	606	78	0.138372	0.0465116	0.34188	40				860	547.65	0.636802
P07813	AF	A	12	-0.96822	1	-0.90537	1	169,223	166,167,168,169,170,171,172,220,221,222,223,224,225,226	157,419	154,155,156,157,158,159,160,416,417,418,419,420,421,422	169,223	157,419	54	28	0.0627907	103	57	0.0930233	0.182558	0.928994	157	0.512791	0.692308	441	860	252.357	0.293439
P07821	AF	A	1	0.65786	1	-0.12834	0	53,221	50,51,52,53,54,55,56,218,219,220,221,222,223,224	40	37,38,39,40,41,42,43	53,221	40	168	3	0.633962	221	37	0.283019	0.150943	0.754717	40				265	170.333	0.642767
P07821	AF	A	2	0.05045	0	0.80458	1	39,191	36,37,38,39,40,41,42,188,189,190,191,192,193,194	201	198,199,200,201,202,203,204	39,191	201	152	4	0.573585	203	38	0.230189				0.241509	0.864865	64	265	155	0.584906
P07822	AF	A	1	0.76464	1	0.09494	0	49,101	46,47,48,49,50,51,52,98,99,100,101,102,103,104	38	35,36,37,38,39,40,41	49,101	38	52	18	0.175676	97	33	0.226351	0.128378	0.77551	38				296	89.0556	0.300863
P07822	AF	A	2	1.00098	1	0.39214	0	68,181	65,66,67,68,69,70,71,178,179,180,181,182,183,184	60	57,58,59,60,61,62,63	68,181	60	113	16	0.381757	195	32	0.253378	0.202703	0.882353	60				296	192.5	0.650338
P07822	AF	A	3	0.64951	1	0.1086	0	191,238	188,189,190,191,192,193,194,235,236,237,238,239,240,241	179	176,177,178,179,180,181,182	191,238	179	47	11	0.158784	98	33	0.246622	0.60473	0.937173	179				296	77.3636	0.261364
P07862	AF	A	1	0.06442	0	-0.71673	1	101,144	98,99,100,101,102,103,104,141,142,143,144,145,146,147	179	176,177,178,179,180,181,182	101,144	179	43	13	0.140523	80	36	0.22549				0.415033	0.783951	127	306	60.7692	0.198592
P07862	AF	A	2	-0.8232	1	-0.01368	0	156,182	153,154,155,156,157,158,159,179,180,181,182,183,184,185	141	138,139,140,141,142,143,144	156,182	141	26	6	0.0849673	55	31	0.176471	0.460784	0.903846	141				306	51.6667	0.168845
P07862	AF	A	3	0.66268	1	0.04691	0	203,282	200,201,202,203,204,205,206,279,280,281,282,283,284,285	188	185,186,187,188,189,190,191	203,282	188	79	11	0.25817	140	35	0.215686	0.614379	0.926108	188				306	87.2727	0.285205
P07913	AF	A	1	-0.82875	3	0.21357	0	121,325	118,119,120,121,122,123,124,322,323,324,325,326,327,328	36,64,87	33,34,35,36,37,38,39,61,62,63,64,65,66,67,84,85,86,87,88,89,90	121,325	36,64,87	204	11	0.59824	268	78	0.31085	0.105572	0.297521	36				341	201.727	0.591576
P07913	AF	A	2	0.75034	1	0.20165	0	179,237	176,177,178,179,180,181,182,234,235,236,237,238,239,240	167	164,165,166,167,168,169,170	179,237	167	58	5	0.170088	106	37	0.225806	0.489736	0.932961	167				341	66.4	0.194721
P08142	AF	A	1	0.67326	1	0.09528	0	43,81	40,41,42,43,44,45,46,78,79,80,81,82,83,84	32	29,30,31,32,33,34,35	43,81	32	38	12	0.0676157	93	36	0.131673	0.0569395	0.744186	32				562	79.0833	0.140718
P08142	AF	A	2	-0.02389	0	0.71574	1	108,151	105,106,107,108,109,110,111,148,149,150,151,152,153,154	169	166,167,168,169,170,171,172	108,151	169	43	23	0.0765125	90	44	0.140569				0.699288	0.956204	393	562	99.2174	0.176543
P08142	AF	A	3	-0.01816	0	0.89271	1	194,308	191,192,193,194,195,196,197,305,306,307,308,309,310,311	324	321,322,323,324,325,326,327	194,308	324	114	10	0.202847	184	37	0.0960854				0.423488	0.937008	238	562	144.4	0.25694
P08142	AF	A	4	0.62923	1	-0.00056	0	238,280	235,236,237,238,239,240,241,277,278,279,280,281,282,283	215	212,213,214,215,216,217,218	238,280	215	42	107	0.0747331	112	35	0.122776	0.382562	0.903361	215				562	154.617	0.275119
P08142	AF	A	5	0.13548	0	0.71712	1	465,527	462,463,464,465,466,467,468,524,525,526,527,528,529,530	536	533,534,535,536,537,538,539	465,527	536	62	21	0.11032	105	38	0.119217				0.0462633	0.742857	26	562	133.905	0.238265
P08142	AF	A	6	0.68967	1	0.18073	0	398,441	395,396,397,398,399,400,401,438,439,440,441,442,443,444	387	384,385,386,387,388,389,390	398,441	387	43	7	0.0765125	116	40	0.133452	0.688612	0.972362	387				562	121.714	0.216573
P08142	AF	A	7	0.71663	3	0	0	296,555	293,294,295,296,297,298,299,552,553,554,555,556,557,558	215,257,279	212,213,214,215,216,217,218,254,255,256,257,258,259,260,276,277,278,279,280,281,282	296,555	215,257,279	259	8	0.460854	360	71	0.170819	0.382562	0.726351	215				562	261.75	0.465747
P08178	AF	A	1	0.88343	1	-0.10257	0	122,154	119,120,121,122,123,124,125,151,152,153,154,155,156,157	110	107,108,109,110,111,112,113	122,154	110	32	3	0.0927536	88	37	0.194203	0.318841	0.901639	110				345	34	0.0985507
P08178	AF	A	2	-1.19525	1	0	0	266,334	263,264,265,266,267,268,269,331,332,333,334,335,336,337	181	178,179,180,181,182,183,184	266,334	181	68	21	0.197101	133	33	0.165217	0.524638	0.680451	181				345	77.8571	0.225673
P08178	AF	A	3	-0.05089	0	-0.74907	1	55,101	52,53,54,55,56,57,58,98,99,100,101,102,103,104	163	160,161,162,163,164,165,166	55,101	163	46	27	0.133333	108	36	0.171014				0.527536	0.745902	182	345	93.4074	0.270746
P08178	AF	A	4	-0.0745	0	-0.96325	1	179,243	176,177,178,179,180,181,182,240,241,242,243,244,245,246	307	304,305,306,307,308,309,310	179,243	307	64	29	0.185507	140	33	0.17971				0.110145	0.372549	38	345	102.897	0.298251
P08178	AF	A	5	-2.05859	2	0	0	295,344	292,293,294,295,296,297,298,341,342,343,344,345,346,347	181,267	178,179,180,181,182,183,184,264,265,266,267,268,269,270	295,344	181,267	49	40	0.142029	111	58	0.249275	0.524638	0.613559	181				345	64.6	0.187246
P08178	AF	A	6	0.77403	1	-1.05894	1	222,279	219,220,221,222,223,224,225,276,277,278,279,280,281,282	188,300	185,186,187,188,189,190,191,297,298,299,300,301,302,303	222,279	188,300	57	28	0.165217	144	52	0.214493	0.544928	0.846847	188	0.130435	0.681818	45	345	82.2143	0.238302
P08179	AF	A	1	-0.71899	1	-0.0179	0	117,143	114,115,116,117,118,119,120,140,141,142,143,144,145,146	109	106,107,108,109,110,111,112	117,143	109	26	4	0.122642	73	37	0.264151	0.514151	0.931624	109				212	27	0.127358
P08189	AF	A	1	-0.64634	1	0	0	136,174	133,134,135,136,137,138,139,171,172,173,174,175,176,177	85	82,83,84,85,86,87,88	136,174	85	38	4	0.215909	101	36	0.238636	0.482955	0.625	85				176	40	0.227273
P08191	AF	A	1	-0.04263	0	-0.77502	1	53,95	50,51,52,53,54,55,56,92,93,94,95,96,97,98	129	126,127,128,129,130,131,132	53,95	129	42	1	0.14	116	34	0.19				0.57	0.834146	171	300	42	0.14
P08191	AF	A	2	-0.6801	1	-0.10636	0	110,153	107,108,109,110,111,112,113,150,151,152,153,154,155,156	78	75,76,77,78,79,80,81	110,153	78	43	1	0.143333	128	35	0.18	0.26	0.709091	78				300	43	0.143333
P08191	AF	A	3	-0.76662	1	0	0	262,300	259,260,261,262,263,264,265,297,298,299,300,301,302,303	214	211,212,213,214,215,216,217	262,300	214	38	5	0.126667	92	31	0.143333	0.713333	0.816794	214				300	39.8	0.132667
P08192	AF	A	1	0.75749	1	0.01523	0	345,401	342,343,344,345,346,347,348,398,399,400,401,402,403,404	328	325,326,327,328,329,330,331	345,401	328	56	1	0.132701	102	43	0.189573	0.777251	0.950725	328				422	56	0.132701
P08192	AF	A	2	0.00991	0	1.00851	1	17,89	14,15,16,17,18,19,20,86,87,88,89,90,91,92	145	142,143,144,145,146,147,148	17,89	145	72	38	0.170616	171	42	0.208531				0.656398	0.831832	277	422	92.1842	0.218446
P08192	AF	A	3	0.91055	1	0.0082	0	63,165	60,61,62,63,64,65,66,162,163,164,165,166,167,168	53	50,51,52,53,54,55,56	63,165	53	102	44	0.241706	195	41	0.180095	0.125592	0.84127	53				422	197.636	0.468333
P08192	AF	A	4	0.06152	0	0.63142	1	299,385	296,297,298,299,300,301,302,382,383,384,385,386,387,388	399	396,397,398,399,400,401,402	299,385	399	86	3	0.203791	125	40	0.161137				0.0545024	0.621622	23	422	89.3333	0.21169
P08194	AF	A	1	1.10754	1	-0.35003	0	117,186	114,115,116,117,118,119,120,183,184,185,186,187,188,189	44	41,42,43,44,45,46,47	117,186	44	69	13	0.152655	152	37	0.159292	0.0973451	0.376068	44				452	79.3846	0.17563
P08194	AF	A	2	-0.27249	0	0.72415	1	72,107	69,70,71,72,73,74,75,104,105,106,107,108,109,110	133	130,131,132,133,134,135,136	72,107	133	35	28	0.0774336	90	40	0.165929				0.705752	0.924638	319	452	59.2143	0.131005
P08194	AF	A	3	-0.17155	0	0.71519	1	284,339	281,282,283,284,285,286,287,336,337,338,339,340,341,342	356	353,354,355,356,357,358,359	284,339	356	55	18	0.121681	109	32	0.137168				0.212389	0.849558	96	452	62.1111	0.137414
P08194	AF	A	4	0.8305	1	-0.01849	0	368,431	365,366,367,368,369,370,371,428,429,430,431,432,433,434	264	261,262,263,264,265,266,267	368,431	264	63	31	0.139381	122	38	0.152655	0.584071	0.717391	264				452	94.5484	0.209178
P08194	AF	A	5	1.1437	1	0.92056	1	69,274	66,67,68,69,70,71,72,271,272,273,274,275,276,277	40,389	37,38,39,40,41,42,43,386,387,388,389,390,391,392	69,274	40,389	205	113	0.45354	308	69	0.280973	0.0884956	0.57971	40	0.139381	0.353933	63	452	187.265	0.414304
P08200	AF	A	1	0.82013	1	0.01	0	45,99	42,43,44,45,46,47,48,96,97,98,99,100,101,102	30	27,28,29,30,31,32,33	45,99	30	54	57	0.129808	115	39	0.201923	0.0721154	0.666667	30				416	310.842	0.747217
P08200	AF	A	2	-0.12032	0	0.7143	1	149,289	146,147,148,149,150,151,152,286,287,288,289,290,291,292	300	297,298,299,300,301,302,303	149,289	300	140	2	0.336538	178	41	0.177885				0.278846	0.913386	116	416	144.5	0.347356
P08200	AF	A	3	0.79116	1	0.06186	0	241,300	238,239,240,241,242,243,244,297,298,299,300,301,302,303	225	222,223,224,225,226,227,228	241,300	225	59	6	0.141827	107	37	0.1875	0.540865	0.93361	225				416	62.6667	0.150641
P08201	AF	A	1	0.60567	1	-0.09003	0	63,297	60,61,62,63,64,65,66,294,295,296,297,298,299,300	36	33,34,35,36,37,38,39	63,297	36	234	1	0.276269	307	30	0.0968123	0.042503	0.571429	36				847	234	0.276269
P08201	AF	A	2	0.01003	0	0.66366	1	147,219	144,145,146,147,148,149,150,216,217,218,219,220,221,222	233	230,231,232,233,234,235,236	147,219	233	72	20	0.0850059	122	32	0.0672963				0.724911	0.977707	614	847	90.6	0.106966
P08201	AF	A	3	0.6339	1	0.00477	0	164,236	161,162,163,164,165,166,167,233,234,235,236,237,238,239	148	145,146,147,148,149,150,151	164,236	148	72	4	0.0850059	121	36	0.0779221	0.174734	0.902439	148				847	76.75	0.0906139
P08201	AF	A	4	0.87284	1	0.11818	0	202,326	199,200,201,202,203,204,205,323,324,325,326,327,328,329	174	171,172,173,174,175,176,177	202,326	174	124	32	0.146399	216	34	0.0720189	0.205431	0.861386	174				847	156.438	0.184696
P08201	AF	A	5	-0.87527	1	-0.0864	0	602,628	599,600,601,602,603,604,605,625,626,627,628,629,630,631	568	565,566,567,568,569,570,571	602,628	568	26	10	0.0306966	71	36	0.0802834	0.670602	0.943522	568				847	37.4	0.0441558
P08202	AF	A	1	0.8104	1	-0.99392	1	202,396	199,200,201,202,203,204,205,393,394,395,396,397,398,399	179,451	176,177,178,179,180,181,182,448,449,450,451,452,453,454	202,396	179,451	194	43	0.388	264	72	0.196	0.358	0.886139	179	0.098	0.471154	49	500	165.535	0.33107
P08202	AF	A	2	0.09018	0	-0.85803	1	352,371	349,350,351,352,353,354,355,368,369,370,371,372,373,374	382	379,380,381,382,383,384,385	352,371	382	19	6	0.038	70	43	0.148				0.236	0.914729	118	500	67.1667	0.134333
P08202	AF	A	3	-0.07468	0	-0.67989	1	345,413	342,343,344,345,346,347,348,410,411,412,413,414,415,416	428	425,426,427,428,429,430,431	345,413	428	68	1	0.136	159	40	0.12				0.144	0.827586	72	500	68	0.136
P08202	AF	A	4	-0.80965	1	0.01681	0	409,459	406,407,408,409,410,411,412,456,457,458,459,460,461,462	392	389,390,391,392,393,394,395	409,459	392	50	30	0.1	118	33	0.136	0.784	0.958435	392				500	70.3333	0.140667
P08202	AF	A	5	0.8224	1	-0.0472	0	350,450	347,348,349,350,351,352,353,447,448,449,450,451,452,453	333	330,331,332,333,334,335,336	350,450	333	100	1	0.2	181	34	0.142	0.666	0.951429	333				500	100	0.2
P08202	AF	A	6	0.69749	1	0.07483	0	48,77	45,46,47,48,49,50,51,74,75,76,77,78,79,80	9	6,7,8,9,10,11,12	48,77	9	29	36	0.058	73	35	0.136	0.018	0.1875	9				500	92.8611	0.185722
P08203	AF	A	1	-0.70236	1	-0.06417	0	125,209	122,123,124,125,126,127,128,206,207,208,209,210,211,212	112	109,110,111,112,113,114,115	125,209	112	84	13	0.363636	139	30	0.238095	0.484848	0.896	112				231	95.4615	0.413253
P08204	AF	A	1	-0.67746	1	-0.07557	0	116,180	113,114,115,116,117,118,119,177,178,179,180,181,182,183	92	89,90,91,92,93,94,95	116,180	92	64	4	0.113074	118	38	0.128975	0.162544	0.793103	92				566	73	0.128975
P08204	AF	A	2	0.10019	0	-0.72504	1	244,322	241,242,243,244,245,246,247,319,320,321,322,323,324,325	330	327,328,329,330,331,332,333	244,322	330	78	14	0.137809	188	35	0.127208				0.416961	0.967213	236	566	140.429	0.248107
P08204	AF	A	3	-0.72178	1	-0.14014	0	324,496	321,322,323,324,325,326,327,493,494,495,496,497,498,499	278	275,276,277,278,279,280,281	324,496	278	172	4	0.303887	277	36	0.151943	0.491166	0.858025	278				566	179.5	0.317138
P08204	AF	A	4	-0.12458	0	0.94675	1	344,398	341,342,343,344,345,346,347,395,396,397,398,399,400,401	426	423,424,425,426,427,428,429	344,398	426	54	31	0.0954064	94	25	0.120141				0.24735	0.833333	140	566	117.226	0.207113
P08204	AF	A	5	0.89176	1	0.08433	0	404,440	401,402,403,404,405,406,407,437,438,439,440,441,442,443	395	392,393,394,395,396,397,398	404,440	395	36	14	0.0636042	85	37	0.128975	0.69788	0.977723	395				566	107.357	0.189677
P08244	AF	A	1	1.02096	1	-0.21964	0	32,224	29,30,31,32,33,34,35,221,222,223,224,225,226,227	19	16,17,18,19,20,21,22	32,224	19	192	12	0.783673	228	32	0.236735	0.077551	0.59375	19				245	195.083	0.796259
P08312	AF	A	1	0.11892	0	-0.60086	1	212,275	209,210,211,212,213,214,215,272,273,274,275,276,277,278	293	290,291,292,293,294,295,296	212,275	293	63	22	0.192661	96	36	0.204893				0.103976	0.653846	34	327	113.864	0.348207
P08331	AF	A	1	0.96552	1	0.06672	0	239,257	236,237,238,239,240,241,242,254,255,256,257,258,259,260	226	223,224,225,226,227,228,229	239,257	226	18	6	0.0278207	65	36	0.106646	0.349304	0.945607	226				647	26.3333	0.0407007
P08331	AF	A	2	0.82521	1	0.09497	0	65,319	62,63,64,65,66,67,68,316,317,318,319,320,321,322	25	22,23,24,25,26,27,28	65,319	25	254	1	0.392581	311	36	0.119011	0.0386399	0.384615	25				647	254	0.392581
P08331	AF	A	3	0.72859	1	0.11593	0	151,196	148,149,150,151,152,153,154,193,194,195,196,197,198,199	139	136,137,138,139,140,141,142	151,196	139	45	1	0.0695518	105	38	0.0834621	0.214838	0.92053	139				647	45	0.0695518
P08331	AF	A	4	0.73776	1	-0.10099	0	488,509	485,486,487,488,489,490,491,506,507,508,509,510,511,512	461	458,459,460,461,462,463,464	488,509	461	21	5	0.0324575	78	35	0.0911901	0.712519	0.944672	461				647	23.6	0.036476
P08331	AF	A	5	0.97876	3	-0.12778	0	121,441	118,119,120,121,122,123,124,438,439,440,441,442,443,444	34,55,112	31,32,33,34,35,36,37,52,53,54,55,56,57,58,109,110,111,112,113,114,115	121,441	34,55,112	320	1	0.49459	466	92	0.210201	0.0525502	0.280992	34				647	320	0.49459
P08331	AF	A	6	0.74771	3	-0.32974	0	190,547	187,188,189,190,191,192,193,544,545,546,547,548,549,550	36,51,181	33,34,35,36,37,38,39,48,49,50,51,52,53,54,178,179,180,181,182,183,184	190,547	36,51,181	357	2	0.551777	514	97	0.202473	0.0556414	0.189474	36				647	213.5	0.329985
P08331	AF	A	7	0.95254	3	0.03803	0	107,337	104,105,106,107,108,109,110,334,335,336,337,338,339,340	27,56,71	24,25,26,27,28,29,30,53,54,55,56,57,58,59,68,69,70,71,72,73,74	107,337	27,56,71	230	19	0.355487	300	85	0.157651	0.0417311	0.252336	27				647	249.789	0.386073
P08331	AF	A	8	-0.75598	1	0.1644	0	511,550	508,509,510,511,512,513,514,547,548,549,550,551,552,553	456	453,454,455,456,457,458,459	511,550	456	39	3	0.0602782	98	29	0.0927357	0.704791	0.892368	456				647	39.6667	0.0613086
P08331	AF	A	9	-0.12165	0	-0.79959	1	403,454	400,401,402,403,404,405,406,451,452,453,454,455,456,457	540	537,538,539,540,541,542,543	403,454	540	51	38	0.0788253	141	39	0.114374				0.165379	0.554404	107	647	92.9474	0.143659
P08331	AF	A	10	-0.73519	1	-0.02993	0	421,609	418,419,420,421,422,423,424,606,607,608,609,610,611,612	379	376,377,378,379,380,381,382	421,609	379	188	18	0.290572	267	35	0.139104	0.585781	0.900238	379				647	209	0.323029
P08331	AF	A	11	1.58299	2	-0.75157	1	43,410	40,41,42,43,44,45,46,407,408,409,410,411,412,413	29,34,433	26,27,28,29,30,31,32,31,32,33,34,35,36,37,430,431,432,433,434,435,436	43,410	29,34,433	367	77	0.567233	473	90	0.199382	0.0448223	0.674419	29	0.330757	0.902954	214	647	276.74	0.427728
P08331	AF	A	12	-0.95204	3	-0.0252	0	491,593	488,489,490,491,492,493,494,590,591,592,593,594,595,596	382,404,445	379,380,381,382,383,384,385,401,402,403,404,405,406,407,442,443,444,445,446,447,448	491,593	382,404,445	102	18	0.157651	188	76	0.16847	0.590417	0.778004	382				647	129.333	0.199897
P08331	AF	A	13	-1.69031	4	0.0213	0	501,595	498,499,500,501,502,503,504,592,593,594,595,596,597,598	379,404,445,491	376,377,378,379,380,381,382,401,402,403,404,405,406,407,442,443,444,445,446,447,448,488,489,490,491,492,493,494	501,595	379,404,445,491	94	34	0.145286	182	96	0.205564	0.585781	0.756487	379				647	102.529	0.158469
P08337	AF	A	1	0	0	-0.79261	1	10,68	7,8,9,10,11,12,13,65,66,67,68,69,70,71	85	82,83,84,85,86,87,88	10,68	85	58	1	0.449612	94	34	0.395349				0.341085	0.721311	44	129	58	0.449612
P08337	AF	A	2	-0.70136	1	0.02978	0	33,105	30,31,32,33,34,35,36,102,103,104,105,106,107,108	20	17,18,19,20,21,22,23	33,105	20	72	12	0.55814	105	35	0.418605	0.155039	0.606061	20				129	82	0.635659
P08369	AF	A	1	0.01581	0	0.69999	1	49,112	46,47,48,49,50,51,52,109,110,111,112,113,114,115	205	202,203,204,205,206,207,208	49,112	205	63	5	0.14	137	36	0.135556				0.544444	0.724852	245	450	67.4	0.149778
P08369	AF	A	2	0.66287	1	-0.26263	0	146,272	143,144,145,146,147,148,149,269,270,271,272,273,274,275	56	53,54,55,56,57,58,59	146,272	56	126	2	0.28	189	38	0.146667	0.124444	0.383562	56				450	127	0.282222
P08369	AF	A	3	-0.86736	1	-0.65071	1	84,174	81,82,83,84,85,86,87,171,172,173,174,175,176,177	59,181	56,57,58,59,60,61,62,178,179,180,181,182,183,184	84,174	59,181	90	7	0.2	170	58	0.162222	0.131111	0.702381	59	0.597778	0.974638	269	450	45.7143	0.101587
P08373	AF	A	1	-0.11669	0	-0.90256	1	190,254	187,188,189,190,191,192,193,251,252,253,254,255,256,257	262	259,260,261,262,263,264,265	190,254	262	64	1	0.187135	116	30	0.160819				0.233918	0.909091	80	342	64	0.187135
P08373	AF	A	2	0.02398	0	-0.82594	1	82,135	79,80,81,82,83,84,85,132,133,134,135,136,137,138	176	173,174,175,176,177,178,179	82,135	176	53	16	0.154971	114	34	0.187135				0.48538	0.801932	166	342	97.375	0.284722
P08373	AF	A	3	-0.75665	1	-0.11976	0	159,232	156,157,158,159,160,161,162,229,230,231,232,233,234,235	122	119,120,121,122,123,124,125	159,232	122	73	5	0.21345	152	34	0.207602	0.356725	0.767296	122				342	98.4	0.287719
P08373	AF	A	4	0	0	0.6831	1	8,46	5,6,7,8,9,10,11,43,44,45,46,47,48,49	62	59,60,61,62,63,64,65	8,46	62	38	16	0.111111	91	36	0.210526				0.818713	0.945946	280	342	40.8125	0.119335
P08373	AF	A	5	0.80768	1	-0.09356	0	55,300	52,53,54,55,56,57,58,297,298,299,300,301,302,303	45	42,43,44,45,46,47,48	55,300	45	245	19	0.716374	309	37	0.230994	0.131579	0.818182	45				342	271.684	0.794398
P08390	AF	A	1	0.80882	1	0.13418	0	117,225	114,115,116,117,118,119,120,222,223,224,225,226,227,228	108	105,106,107,108,109,110,111	117,225	108	108	2	0.320475	185	37	0.154303	0.320475	0.923077	108				337	108.5	0.321958
P08390	AF	A	2	0.00063	0	0.68929	1	158,199	155,156,157,158,159,160,161,196,197,198,199,200,201,202	237	234,235,236,237,238,239,240	158,199	237	41	1	0.121662	61	32	0.163205				0.296736	0.724638	100	337	41	0.121662
P08390	AF	A	3	0.60937	1	0.06596	0	20,71	17,18,19,20,21,22,23,68,69,70,71,72,73,74	8	5,6,7,8,9,10,11	20,71	8	51	8	0.151335	89	35	0.21365	0.0237389	0.4	8				337	269.875	0.800816
P08394	AF	A	1	0.18558	0	0.78878	1	20,386	17,18,19,20,21,22,23,383,384,385,386,387,388,389	412	409,410,411,412,413,414,415	20,386	412	366	5	0.310169	424	36	0.0584746				0.650847	0.967254	768	1180	381	0.322881
P08394	AF	A	2	0.81213	1	0.03454	0	32,443	29,30,31,32,33,34,35,440,441,442,443,444,445,446	21	18,19,20,21,22,23,24	32,443	21	411	3	0.348305	460	37	0.0576271	0.0177966	0.65625	21				1180	413.333	0.350282
P08394	AF	A	3	0.61927	1	0.30283	0	72,384	69,70,71,72,73,74,75,381,382,383,384,385,386,387	62	59,60,61,62,63,64,65	72,384	62	312	1	0.264407	364	33	0.0542373	0.0525424	0.861111	62				1180	312	0.264407
P08394	AF	A	4	0.80945	1	0.01049	0	531,877	528,529,530,531,532,533,534,874,875,876,877,878,879,880	502	499,500,501,502,503,504,505	531,877	502	346	13	0.29322	427	32	0.0584746	0.425424	0.945386	502				1180	349.692	0.296349
P08394	AF	A	5	-0.141	0	0.83295	1	179,218	176,177,178,179,180,181,182,215,216,217,218,219,220,221	325	322,323,324,325,326,327,328	179,218	325	39	13	0.0330508	76	26	0.0415254				0.724576	0.888773	855	1180	70.7692	0.0599739
P08394	AF	A	6	1.05869	1	0.29713	0	329,780	326,327,328,329,330,331,332,777,778,779,780,781,782,783	198	195,196,197,198,199,200,201	329,780	198	451	14	0.382203	599	20	0.0508475	0.167797	0.601824	198				1180	529.286	0.448547
P08394	AF	A	7	0.66714	0	0.65022	1	388,745	385,386,387,388,389,390,391,742,743,744,745,746,747,748	756	753,754,755,756,757,758,759	388,745	756	357	3	0.302542	471	37	0.0745763				0.359322	0.974713	424	1180	358.333	0.303672
P08394	AF	A	8	-0.23445	0	-0.84274	1	909,1031	906,907,908,909,910,911,912,1028,1029,1030,1031,1032,1033,1034	1065	1062,1063,1064,1065,1066,1067,1068	909,1031	1065	122	6	0.10339	177	33	0.0584746				0.0974576	0.771812	115	1180	139.5	0.11822
P08394	AF	A	9	0.70652	1	1.07461	1	423,584	420,421,422,423,424,425,426,581,582,583,584,585,586,587	415,752	412,413,414,415,416,417,418,749,750,751,752,753,754,755	423,584	415,752	161	6	0.136441	274	71	0.0940678	0.351695	0.981087	415	0.362712	0.718121	428	1180	296.5	0.251271
P08394	AF	A	10	0.82216	1	0.80812	1	469,792	466,467,468,469,470,471,472,789,790,791,792,793,794,795	450,814	447,448,449,450,451,452,453,811,812,813,814,815,816,817	469,792	450,814	323	34	0.273729	418	61	0.0881356	0.381356	0.959488	450	0.310169	0.943299	366	1180	344.676	0.292099
P08394	AF	A	11	1.11912	3	-0.09099	0	574,874	571,572,573,574,575,576,577,871,872,873,874,875,876,877	502,520,558	499,500,501,502,503,504,505,517,518,519,520,521,522,523,555,556,557,558,559,560,561	574,874	502,520,558	300	15	0.254237	393	87	0.0864407	0.425424	0.874564	502				1180	265.067	0.224633
P08395	AF	A	1	0.91122	5	0	0	231,613	228,229,230,231,232,233,234,610,611,612,613,614,615,616	60,96,117,128,149	57,58,59,60,61,62,63,93,94,95,96,97,98,99,114,115,116,117,118,119,120,125,126,127,128,129,130,131,146,147,148,149,150,151,152	231,613	60,96,117,128,149	382	1	0.618123	457	110	0.257282	0.0970874	0.25974	60				618	382	0.618123
P08395	AF	A	2	1.09906	1	0	0	410,609	407,408,409,410,411,412,413,606,607,608,609,610,611,612	402	399,400,401,402,403,404,405	410,609	402	199	13	0.322006	285	44	0.160194	0.650485	0.980488	402				618	220.077	0.356112
P08395	AF	A	3	0.88882	1	-0.1113	0	365,548	362,363,364,365,366,367,368,545,546,547,548,549,550,551	328	325,326,327,328,329,330,331	365,548	328	183	6	0.296117	260	35	0.0841424	0.530744	0.89863	328				618	188.667	0.305286
P08395	AF	A	4	0.93998	3	0	0	481,607	478,479,480,481,482,483,484,604,605,606,607,608,609,610	401,411,422	398,399,400,401,402,403,404,408,409,410,411,412,413,414,419,420,421,422,423,424,425	481,607	401,411,422	126	9	0.203883	210	92	0.199029	0.648867	0.83368	401				618	146.778	0.237504
P08395	AF	A	5	1.23814	1	1.26712	1	98,332	95,96,97,98,99,100,101,329,330,331,332,333,334,335	59,547	56,57,58,59,60,61,62,544,545,546,547,548,549,550	98,332	59,547	234	39	0.378641	328	58	0.173139	0.0954693	0.602041	59	0.114887	0.248252	71	618	268.538	0.434528
P08395	AF	A	6	1.18216	3	1.14411	1	130,371	127,128,129,130,131,132,133,368,369,370,371,372,373,374	59,100,118,547	56,57,58,59,60,61,62,97,98,99,100,101,102,103,115,116,117,118,119,120,121,544,545,546,547,548,549,550	130,371	59,100,118,547	241	17	0.389968	370	92	0.237864	0.0954693	0.453846	59	0.114887	0.287449	71	618	314	0.508091
P08395	AF	A	7	0.86606	7	0.75884	1	204,478	201,202,203,204,205,206,207,475,476,477,478,479,480,481	59,96,117,127,150,160,170,547	56,57,58,59,60,61,62,93,94,95,96,97,98,99,114,115,116,117,118,119,120,124,125,126,127,128,129,130,147,148,149,150,151,152,153,157,158,159,160,161,162,163,167,168,169,170,171,172,173,544,545,546,547,548,549,550	204,478	59,96,117,127,150,160,170,547	274	83	0.443366	396	154	0.31877	0.0954693	0.289216	59	0.114887	0.507143	71	618	269.289	0.435743
P08400	AF	A	1	0.06433	0	0.67362	1	267,372	264,265,266,267,268,269,270,369,370,371,372,373,374,375	394	391,392,393,394,395,396,397	267,372	394	105	8	0.243619	150	32	0.12761				0.0858469	0.627119	37	431	148.875	0.345418
P08401	AF	A	1	0.15643	0	-0.63137	1	97,154	94,95,96,97,98,99,100,151,152,153,154,155,156,157	163	160,161,162,163,164,165,166	97,154	163	57	20	0.120253	89	42	0.122363				0.656118	0.971875	311	474	102.05	0.215295
P08401	AF	A	2	0.04803	0	0.65857	1	318,422	315,316,317,318,319,320,321,419,420,421,422,423,424,425	442	439,440,441,442,443,444,445	318,422	442	104	6	0.219409	144	29	0.111814				0.0675105	0.615385	32	474	133.667	0.281997
P08506	AF	A	1	0.66988	1	-0.05793	0	53,285	50,51,52,53,54,55,56,282,283,284,285,286,287,288	42	39,40,41,42,43,44,45	53,285	42	232	1	0.58	256	39	0.16	0.105	0.792453	42				400	232	0.58
P08506	AF	A	2	0.02874	0	-0.65151	1	61,166	58,59,60,61,62,63,64,163,164,165,166,167,168,169	181	178,179,180,181,182,183,184	61,166	181	105	2	0.2625	157	33	0.145				0.5475	0.935897	219	400	106	0.265
P08506	AF	A	3	-0.74112	1	0.14152	0	176,239	173,174,175,176,177,178,179,236,237,238,239,240,241,242	65	62,63,64,65,66,67,68	176,239	65	63	35	0.1575	130	38	0.13	0.1625	0.369318	65				400	85.3714	0.213429
P08555	AF	A	1	0.71827	1	0.00701	0	124,238	121,122,123,124,125,126,127,235,236,237,238,239,240,241	85	82,83,84,85,86,87,88	124,238	85	114	10	0.25618	207	31	0.179775	0.191011	0.685484	85				445	126.3	0.28382
P08622	AF	A	1	-0.04741	0	0.70586	1	113,227	110,111,112,113,114,115,116,224,225,226,227,228,229,230	243	240,241,242,243,244,245,246	113,227	243	114	1	0.303191	150	31	0.12234				0.353723	0.892617	133	376	114	0.303191
P08622	AF	A	2	-0.77701	1	-0.0925	0	205,234	202,203,204,205,206,207,208,231,232,233,234,235,236,237	141	138,139,140,141,142,143,144	205,234	141	29	7	0.0771277	79	31	0.156915	0.375	0.687805	141				376	58.1429	0.154635
P08660	AF	A	1	0.60983	1	0.11588	0	22,279	19,20,21,22,23,24,25,276,277,278,279,280,281,282	8	5,6,7,8,9,10,11	22,279	8	257	1	0.572383	311	41	0.169265	0.0178174	0.363636	8				449	257	0.572383
P08660	AF	A	2	0.15617	0	0.72796	1	35,170	32,33,34,35,36,37,38,167,168,169,170,171,172,173	182	179,180,181,182,183,184,185	35,170	182	135	3	0.300668	188	46	0.178174				0.594655	0.956989	267	449	157.333	0.350408
P08660	AF	A	3	0.71797	1	-0.8972	1	254,340	251,252,253,254,255,256,257,337,338,339,340,341,342,343	243,351	240,241,242,243,244,245,246,348,349,350,351,352,353,354	254,340	243,351	86	21	0.191537	180	61	0.200445	0.541203	0.956693	243	0.218263	0.899083	98	449	94.0952	0.209566
P08660	AF	A	4	-1.14825	1	-0.79554	1	350,417	347,348,349,350,351,352,353,414,415,416,417,418,419,420	309,429	306,307,308,309,310,311,312,426,427,428,429,430,431,432	350,417	309,429	67	17	0.14922	128	57	0.175947	0.688196	0.882857	309	0.0445434	0.625	20	449	72.8235	0.16219
P08722	AF	A	1	-0.81601	1	-0.17233	0	366,410	363,364,365,366,367,368,369,407,408,409,410,411,412,413	329	326,327,328,329,330,331,332	366,410	329	44	7	0.0704	128	45	0.12	0.5264	0.898907	329				625	46.4286	0.0742857
P08722	AF	A	2	-0.19998	0	-0.7206	1	498,547	495,496,497,498,499,500,501,544,545,546,547,548,549,550	594	591,592,593,594,595,596,597	498,547	594	49	4	0.0784	118	38	0.0928				0.0496	0.397436	31	625	53.25	0.0852
P08722	AF	A	3	0.17736	0	-0.60958	1	120,358	117,118,119,120,121,122,123,355,356,357,358,359,360,361	368	365,366,367,368,369,370,371	120,358	368	238	3	0.3808	320	36	0.0992				0.4112	0.962547	257	625	238.333	0.381333
P08839	AF	A	1	0	0	0.89483	1	5,184	2,3,4,5,6,7,8,181,182,183,184,185,186,187	200	197,198,199,200,201,202,203	5,184	200	179	3	0.311304	222	39	0.102609				0.652174	0.959079	375	575	183	0.318261
P08839	AF	A	2	0.88357	1	-0.05057	0	198,250	195,196,197,198,199,200,201,247,248,249,250,251,252,253	10	7,8,9,10,11,12,13	198,250	10	52	2	0.0904348	94	36	0.10087	0.0173913	0.0505051	10				575	132	0.229565
P08839	AF	A	3	1.01691	1	0.06195	0	287,527	284,285,286,287,288,289,290,524,525,526,527,528,529,530	272	269,270,271,272,273,274,275	287,527	272	240	9	0.417391	291	36	0.102609	0.473043	0.947735	272				575	242.667	0.422029
P08956	AF	A	1	0.04326	0	0.83232	1	390,604	387,388,389,390,391,392,393,601,602,603,604,605,606,607	612	609,610,611,612,613,614,615	390,604	612	214	1	0.182906	303	32	0.0564103				0.476923	0.985866	558	1170	214	0.182906
P08956	AF	A	2	0.22566	0	0.65277	1	726,781	723,724,725,726,727,728,729,778,779,780,781,782,783,784	790	787,788,789,790,791,792,793	726,781	790	55	1	0.0470085	95	40	0.0538462				0.324786	0.976864	380	1170	55	0.0470085
P08956	AF	A	3	0.78832	1	0.03969	0	740,811	737,738,739,740,741,742,743,808,809,810,811,812,813,814	727	724,725,726,727,728,729,730	740,811	727	71	2	0.0606838	121	33	0.065812	0.621368	0.982432	727				1170	73	0.0623932
P08956	AF	A	4	-0.03226	0	0.99517	1	650,820	647,648,649,650,651,652,653,817,818,819,820,821,822,823	842	839,840,841,842,843,844,845	650,820	842	170	15	0.145299	226	37	0.0641026				0.280342	0.937143	328	1170	244.067	0.208604
P08956	AF	A	5	0.74852	1	0.01484	0	718,994	715,716,717,718,719,720,721,991,992,993,994,995,996,997	702	699,700,701,702,703,704,705	718,994	702	276	6	0.235897	337	26	0.0649573	0.6	0.977716	702				1170	278.833	0.238319
P08956	AF	A	6	0.98697	1	0.97712	3	509,775	506,507,508,509,510,511,512,772,773,774,775,776,777,778	502,811,825,844	499,500,501,502,503,504,505,808,809,810,811,812,813,814,822,823,824,825,826,827,828,841,842,843,844,845,846,847	509,775	502,811,825,844	266	1	0.22735	399	100	0.108547	0.42906	0.986248	502	0.278632	0.825316	326	1170	266	0.22735
P08957	AF	A	1	0.01671	0	-0.8274	1	309,340	306,307,308,309,310,311,312,337,338,339,340,341,342,343	353	350,351,352,353,354,355,356	309,340	353	31	12	0.0586011	83	32	0.122873				0.332703	0.931217	176	529	145.25	0.274575
P08957	AF	A	2	-0.61243	1	-0.16937	0	353,381	350,351,352,353,354,355,356,378,379,380,381,382,383,384	334	331,332,333,334,335,336,337	353,381	334	28	8	0.0529301	75	38	0.143667	0.63138	0.946176	334				529	38.375	0.0725425
P08957	AF	A	3	0.80253	1	0.10518	0	181,264	178,179,180,181,182,183,184,261,262,263,264,265,266,267	172	169,170,171,172,173,174,175	181,264	172	83	4	0.1569	141	37	0.147448	0.325142	0.950276	172				529	95	0.179584
P08957	AF	A	4	0.6218	1	0.45906	0	91,223	88,89,90,91,92,93,94,220,221,222,223,224,225,226	32	29,30,31,32,33,34,35	91,223	32	132	14	0.249527	224	24	0.120983	0.0604915	0.351648	32				529	146.429	0.276803
P08997	AF	A	1	0.75025	1	0.54869	0	128,435	125,126,127,128,129,130,131,432,433,434,435,436,437,438	117	114,115,116,117,118,119,120	128,435	117	307	2	0.575985	437	43	0.148218	0.219512	0.914062	117				533	307.5	0.576923
P08997	AF	A	2	0.79246	1	0	0	176,529	173,174,175,176,177,178,179,526,527,528,529,530,531,532	167	164,165,166,167,168,169,170	176,529	167	353	2	0.662289	441	35	0.142589	0.313321	0.948864	167				533	355	0.666041
P08997	AF	A	3	0.75593	1	0.05708	0	442,493	439,440,441,442,443,444,445,490,491,492,493,494,495,496	424	421,422,423,424,425,426,427	442,493	424	51	1	0.0956848	105	31	0.110694	0.795497	0.959276	424				533	51	0.0956848
P08997	AF	A	4	-0.06478	0	1.12715	1	78,259	75,76,77,78,79,80,81,256,257,258,259,260,261,262	268	265,266,267,268,269,270,271	78,259	268	181	16	0.339587	277	36	0.12758				0.497186	0.967153	265	533	188.438	0.353541
P08997	AF	A	5	0.96649	1	-0.04481	0	111,366	108,109,110,111,112,113,114,363,364,365,366,367,368,369	93	90,91,92,93,94,95,96	111,366	93	255	9	0.478424	387	38	0.129456	0.174484	0.837838	93				533	262.222	0.491974
P08997	AF	A	6	-0.14879	0	0.7748	5	25,126	22,23,24,25,26,27,28,123,124,125,126,127,128,129	167,189,245,259,269	164,165,166,167,168,169,170,186,187,188,189,190,191,192,242,243,244,245,246,247,248,256,257,258,259,260,261,262,266,267,268,269,270,271,272	25,126	167,189,245,259,269	101	16	0.189493	208	116	0.292683				0.49531	0.648649	264	533	109.25	0.204972
P08997	AF	A	7	0.10974	0	1.03996	3	51,170	48,49,50,51,52,53,54,167,168,169,170,171,172,173	246,259,269	243,244,245,246,247,248,249,256,257,258,259,260,261,262,266,267,268,269,270,271,272	51,170	246,259,269	119	60	0.223265	205	75	0.212008				0.49531	0.727273	264	533	163.65	0.307036
P09029	AF	A	1	0.12292	0	0.71463	1	69,170	66,67,68,69,70,71,72,167,168,169,170,171,172,173	236	233,234,235,236,237,238,239	69,170	236	101	1	0.284507	167	28	0.202817				0.335211	0.643243	119	355	101	0.284507
P09029	AF	A	2	0.65244	1	0.08242	0	182,246	179,180,181,182,183,184,185,243,244,245,246,247,248,249	162	159,160,161,162,163,164,165	182,246	162	64	20	0.180282	135	35	0.205634	0.456338	0.89011	162				355	84.15	0.237042
P09029	AF	A	3	0.00239	0	-0.84394	1	99,122	96,97,98,99,100,101,102,119,120,121,122,123,124,125	150	147,148,149,150,151,152,153	99,122	150	23	12	0.0647887	52	32	0.138028				0.577465	0.879828	205	355	45.9167	0.129343
P09029	AF	A	4	-1.01983	1	-0.05451	0	128,187	125,126,127,128,129,130,131,184,185,186,187,188,189,190	119	116,117,118,119,120,121,122	128,187	119	59	5	0.166197	138	34	0.157746	0.335211	0.929688	119				355	85.2	0.24
P09029	AF	A	5	-0.03675	0	-0.61953	1	284,305	281,282,283,284,285,286,287,302,303,304,305,306,307,308	315	312,313,314,315,316,317,318	284,305	315	21	11	0.0591549	52	28	0.140845				0.112676	0.8	40	355	180.273	0.50781
P09030	AF	A	1	0.11861	0	-0.95745	1	14,215	11,12,13,14,15,16,17,212,213,214,215,216,217,218	228	225,226,227,228,229,230,231	14,215	228	201	2	0.75	253	43	0.283582				0.149254	0.754717	40	268	203.5	0.759328
P09030	AF	A	2	-0.9198	1	0.06109	0	223,248	220,221,222,223,224,225,226,245,246,247,248,249,250,251	210	207,208,209,210,211,212,213	223,248	210	25	4	0.0932836	82	31	0.201493	0.783582	0.941704	210				268	29	0.108209
P09030	AF	A	3	0.65073	1	-0.70935	1	171,212	168,169,170,171,172,173,174,209,210,211,212,213,214,215	155,226	152,153,154,155,156,157,158,223,224,225,226,227,228,229	171,212	155,226	41	1	0.152985	94	52	0.287313	0.578358	0.906433	155	0.156716	0.75	42	268	41	0.152985
P09030	AF	A	4	0.67243	1	-0.16657	0	179,226	176,177,178,179,180,181,182,223,224,225,226,227,228,229	155	152,153,154,155,156,157,158	179,226	155	47	5	0.175373	92	29	0.25	0.578358	0.865922	155				268	52.4	0.195522
P09053	AF	A	1	-0.06508	0	-1.5501	2	50,250	47,48,49,50,51,52,53,247,248,249,250,251,252,253	259,286	256,257,258,259,260,261,262,283,284,285,286,287,288,289	50,250	259,286	200	28	0.479616	280	61	0.208633				0.314149	0.784431	131	417	156.714	0.375814
P09053	AF	A	2	-0.65441	1	-0.84115	1	191,372	188,189,190,191,192,193,194,369,370,371,372,373,374,375	103,386	100,101,102,103,104,105,106,383,384,385,386,387,388,389	191,372	103,386	181	107	0.434053	289	74	0.278177	0.247002	0.539267	103	0.0743405	0.688889	31	417	176.71	0.423766
P09053	AF	A	3	0.66957	1	0.44051	0	140,186	137,138,139,140,141,142,143,183,184,185,186,187,188,189	131	128,129,130,131,132,133,134	140,186	131	46	3	0.110312	105	38	0.201439	0.314149	0.935714	131				417	59	0.141487
P09099	AF	A	1	-0.8035	1	-0.04286	0	89,155	86,87,88,89,90,91,92,152,153,154,155,156,157,158	82	79,80,81,82,83,84,85	89,155	82	66	1	0.136364	127	36	0.123967	0.169421	0.921348	82				484	66	0.136364
P09099	AF	A	2	0.08232	0	-0.67342	1	260,279	257,258,259,260,261,262,263,276,277,278,279,280,281,282	286	283,284,285,286,287,288,289	260,279	286	19	29	0.0392562	67	38	0.167355				0.409091	0.965854	198	484	119.586	0.247079
P09099	AF	A	3	-0.79389	1	-0.08601	0	281,431	278,279,280,281,282,283,284,428,429,430,431,432,433,434	237	234,235,236,237,238,239,240	281,431	237	150	6	0.309917	242	31	0.167355	0.489669	0.843416	237				484	156.333	0.323003
P09099	AF	A	4	-0.03122	0	0.61984	1	300,329	297,298,299,300,301,302,303,326,327,328,329,330,331,332	361	358,359,360,361,362,363,364	300,329	361	29	34	0.0599174	60	30	0.136364				0.254132	0.793548	123	484	68.2353	0.140982
P09099	AF	A	5	0.95305	1	0.17141	0	339,379	336,337,338,339,340,341,342,376,377,378,379,380,381,382	330	327,328,329,330,331,332,333	339,379	330	40	13	0.0826446	93	34	0.140496	0.681818	0.973451	330				484	120.846	0.249682
P09126	AF	A	1	0.71188	1	0.20028	0	67,132	64,65,66,67,68,69,70,129,130,131,132,133,134,135	56	53,54,55,56,57,58,59	67,132	56	65	6	0.264228	106	32	0.280488	0.227642	0.835821	56				246	79.5	0.323171
P09147	AF	A	1	0.81382	1	0.22853	0	146,294	143,144,145,146,147,148,149,291,292,293,294,295,296,297	123	120,121,122,123,124,125,126	146,294	123	148	2	0.43787	232	34	0.224852	0.363905	0.842466	123				338	149	0.440828
P09147	AF	A	2	0.88802	1	0.08166	0	231,295	228,229,230,231,232,233,234,292,293,294,295,296,297,298	217	214,215,216,217,218,219,220	231,295	217	64	19	0.189349	144	28	0.213018	0.642012	0.939394	217				338	71.7368	0.212239
P09147	AF	A	3	0.72772	3	-0.04255	0	275,318	272,273,274,275,276,277,278,315,316,317,318,319,320,321	218,231,262	215,216,217,218,219,220,221,228,229,230,231,232,233,234,259,260,261,262,263,264,265	275,318	218,231,262	43	12	0.127219	103	83	0.322485	0.64497	0.792727	218				338	46	0.136095
P09148	AF	A	1	-0.05333	0	-0.91327	1	182,281	179,180,181,182,183,184,185,278,279,280,281,282,283,284	296	293,294,295,296,297,298,299	182,281	296	99	36	0.284483	180	38	0.186782				0.149425	0.776119	52	348	127.139	0.365342
P09151	AF	A	1	0	0	0.61724	1	5,218	2,3,4,5,6,7,8,215,216,217,218,219,220,221	224	221,222,223,224,225,226,227	5,218	224	213	1	0.407266	256	36	0.116635				0.571702	0.980328	299	523	213	0.407266
P09151	AF	A	2	0.62727	1	0.24384	0	110,141	107,108,109,110,111,112,113,138,139,140,141,142,143,144	100	97,98,99,100,101,102,103	110,141	100	31	1	0.0592734	74	39	0.116635	0.191205	0.909091	100				523	31	0.0592734
P09151	AF	A	3	0.93104	1	0.24544	0	38,229	35,36,37,38,39,40,41,226,227,228,229,230,231,232	7	4,5,6,7,8,9,10	38,229	7	191	28	0.365201	241	36	0.143403	0.0133843	0.184211	7				523	233.143	0.44578
P09151	AF	A	4	-0.18567	0	-0.63363	1	376,473	373,374,375,376,377,378,379,470,471,472,473,474,475,476	495	492,493,494,495,496,497,498	376,473	495	97	7	0.185468	138	30	0.120459				0.0535373	0.56	28	523	101.286	0.193663
P09152	AF	A	1	-0.40188	0	1.20569	5	55,579	52,53,54,55,56,57,58,576,577,578,579,580,581,582	770,773,781,784,785	767,768,769,770,771,772,773,770,771,772,773,774,775,776,778,779,780,781,782,783,784,781,782,783,784,785,786,787,782,783,784,785,786,787,788	55,579	770,773,781,784,785	524	15	0.420209	736	67	0.0978348				0.370489	0.691617	462	1247	325.067	0.260679
P09152	AF	A	2	-0.60758	1	0.08132	0	59,808	56,57,58,59,60,61,62,805,806,807,808,809,810,811	52	49,50,51,52,53,54,55	59,808	52	749	1	0.600642	981	37	0.064154	0.0417001	0.881356	52				1247	749	0.600642
P09152	AF	A	3	0.05544	0	-0.65414	1	332,380	329,330,331,332,333,334,335,377,378,379,380,381,382,383	416	413,414,415,416,417,418,419	332,380	416	48	1	0.0384924	110	27	0.0449078				0.666399	0.958478	831	1247	48	0.0384924
P09152	AF	A	4	-0.63327	1	-0.0176	0	384,461	381,382,383,384,385,386,387,458,459,460,461,462,463,464	376	373,374,375,376,377,378,379	384,461	376	77	1	0.0617482	161	39	0.0609463	0.301524	0.979167	376				1247	77	0.0617482
P09152	AF	A	5	0.02616	0	-0.69192	1	902,935	899,900,901,902,903,904,905,932,933,934,935,936,937,938	944	941,942,943,944,945,946,947	902,935	944	33	3	0.0264635	69	30	0.0408982				0.242983	0.971154	303	1247	34.6667	0.0278001
P09152	AF	A	6	0.69215	1	0.19198	0	1145,1162	1142,1143,1144,1145,1146,1147,1148,1159,1160,1161,1162,1163,1164,1165	1119	1116,1117,1118,1119,1120,1121,1122	1145,1162	1119	17	77	0.0136327	66	37	0.0713713	0.897354	0.977293	1119				1247	59.6623	0.0478447
P09152	AF	A	7	-0.01275	0	0.88469	1	109,773	106,107,108,109,110,111,112,770,771,772,773,774,775,776	785	782,783,784,785,786,787,788	109,773	785	664	11	0.532478	896	39	0.0497193				0.370489	0.974684	462	1247	668.364	0.535977
P09152	AF	A	8	1.00508	1	-0.02801	0	588,1012	585,586,587,588,589,590,591,1009,1010,1011,1012,1013,1014,1015	200	197,198,199,200,201,202,203	588,1012	200	424	2	0.340016	618	38	0.0737771	0.160385	0.340136	200				1247	425	0.340818
P09152	AF	A	9	-0.0254	0	0.75598	1	225,546	222,223,224,225,226,227,228,543,544,545,546,547,548,549	575	572,573,574,575,576,577,578	225,546	575	321	22	0.257418	440	38	0.0713713				0.538893	0.958631	672	1247	326.682	0.261974
P09152	AF	A	10	0.74964	1	-0.05401	0	327,527	324,325,326,327,328,329,330,524,525,526,527,528,529,530	315	312,313,314,315,316,317,318	327,527	315	200	6	0.160385	278	33	0.0489174	0.252606	0.963303	315				1247	203.833	0.163459
P09152	AF	A	11	2.80149	5	0.04895	0	287,1095	284,285,286,287,288,289,290,1092,1093,1094,1095,1096,1097,1098	191,205,216,235,279	188,189,190,191,192,193,194,202,203,204,205,206,207,208,213,214,215,216,217,218,219,232,233,234,235,236,237,238,276,277,278,279,280,281,282	287,1095	191,205,216,235,279	808	163	0.647955	1032	156	0.157177	0.153168	0.665505	191				1247	481.239	0.385918
P09152	AF	A	12	2.89594	5	-0.11214	0	330,1030	327,328,329,330,331,332,333,1027,1028,1029,1030,1031,1032,1033	188,201,214,230,307	185,186,187,188,189,190,191,198,199,200,201,202,203,204,211,212,213,214,215,216,217,227,228,229,230,231,232,233,304,305,306,307,308,309,310	330,1030	188,201,214,230,307	700	73	0.561347	945	145	0.156375	0.150762	0.569697	188				1247	552.945	0.44342
P09152	AF	A	13	-0.91198	1	0.65644	1	349,453	346,347,348,349,350,351,352,450,451,452,453,454,455,456	339,472	336,337,338,339,340,341,342,469,470,471,472,473,474,475	349,453	339,472	104	10	0.0834002	181	54	0.0713713	0.271852	0.971347	339	0.621492	0.976071	775	1247	92.1	0.0738573
P09152	AF	A	14	0.84081	5	0.2835	0	740,1140	737,738,739,740,741,742,743,1137,1138,1139,1140,1141,1142,1143	193,209,235,585,713	190,191,192,193,194,195,196,206,207,208,209,210,211,212,232,233,234,235,236,237,238,582,583,584,585,586,587,588,710,711,712,713,714,715,716	740,1140	193,209,235,585,713	400	4	0.32077	704	151	0.165196	0.154771	0.260811	193				1247	400.75	0.321371
P09152	AF	A	15	0.86912	5	-0.03479	0	782,1168	779,780,781,782,783,784,785,1165,1166,1167,1168,1169,1170,1171	191,206,235,598,772	188,189,190,191,192,193,194,203,204,205,206,207,208,209,232,233,234,235,236,237,238,595,596,597,598,599,600,601,769,770,771,772,773,774,775	782,1168	191,206,235,598,772	386	1	0.309543	655	147	0.157177	0.153168	0.244246	191				1247	386	0.309543
P09152	AF	A	16	0.91903	5	-0.44271	0	646,1198	643,644,645,646,647,648,649,1195,1196,1197,1198,1199,1200,1201	189,210,220,598,610	186,187,188,189,190,191,192,207,208,209,210,211,212,213,217,218,219,220,221,222,223,595,596,597,598,599,600,601,607,608,609,610,611,612,613	646,1198	189,210,220,598,610	552	21	0.442662	814	120	0.137931	0.151564	0.29257	189				1247	559.571	0.448734
P09152	AF	A	17	0.84012	5	0.07201	0	740,1074	737,738,739,740,741,742,743,1071,1072,1073,1074,1075,1076,1077	188,201,214,598,713	185,186,187,188,189,190,191,198,199,200,201,202,203,204,211,212,213,214,215,216,217,595,596,597,598,599,600,601,710,711,712,713,714,715,716	740,1074	188,201,214,598,713	334	26	0.267843	590	115	0.128308	0.150762	0.254054	188				1247	425.808	0.341466
P09152	AF	A	18	0.99576	3	-0.24556	0	754,871	751,752,753,754,755,756,757,868,869,870,871,872,873,874	187,659,711	184,185,186,187,188,189,190,656,657,658,659,660,661,662,708,709,710,711,712,713,714	754,871	187,659,711	117	2	0.0938252	309	89	0.102646	0.14996	0.248011	187				1247	117.5	0.0942261
P09152	AF	A	19	-0.13983	0	1.8429	2	88,240	85,86,87,88,89,90,91,237,238,239,240,241,242,243	580,785	577,578,579,580,581,582,583,782,783,784,785,786,787,788	88,240	580,785	152	30	0.121893	330	70	0.0970329				0.370489	0.458788	462	1247	174.233	0.139722
P09152	AF	A	20	-0.84504	1	0.84242	3	153,732	150,151,152,153,154,155,156,729,730,731,732,733,734,735	113,770,1058,1062	110,111,112,113,114,115,116,767,768,769,770,771,772,773,1055,1056,1057,1058,1059,1060,1061,1059,1060,1061,1062,1063,1064,1065	153,732	113,770,1058,1062	579	56	0.464314	836	115	0.113071	0.0906175	0.738562	113	0.148356	0.359223	185	1247	442.375	0.354751
P09152	AF	A	21	0.8701	3	-0.82327	3	351,633	348,349,350,351,352,353,354,630,631,632,633,634,635,636	226,310,337,1055,1194,1208	223,224,225,226,227,228,229,307,308,309,310,311,312,313,334,335,336,337,338,339,340,1052,1053,1054,1055,1056,1057,1058,1191,1192,1193,1194,1195,1196,1197,1205,1206,1207,1208,1209,1210,1211	351,633	226,310,337,1055,1194,1208	282	25	0.226143	513	184	0.168404	0.181235	0.643875	226	0.0312751	0.0635179	39	1247	202.56	0.162438
P09152	AF	A	22	1.20566	3	-0.82722	3	451,632	448,449,450,451,452,453,454,629,630,631,632,633,634,635	223,308,433,1060,1194,1213	220,221,222,223,224,225,226,305,306,307,308,309,310,311,430,431,432,433,434,435,436,1057,1058,1059,1060,1061,1062,1063,1191,1192,1193,1194,1195,1196,1197,1210,1211,1212,1213,1214,1215,1216	451,632	223,308,433,1060,1194,1213	181	3	0.145148	413	161	0.141941	0.178829	0.494457	223	0.0272654	0.0552846	34	1247	181.667	0.145683
P09152	AF	A	23	2.28504	4	-1.06803	1	391,1203	388,389,390,391,392,393,394,1200,1201,1202,1203,1204,1205,1206	188,226,307,335,1222	185,186,187,188,189,190,191,223,224,225,226,227,228,229,304,305,306,307,308,309,310,332,333,334,335,336,337,338,1219,1220,1221,1222,1223,1224,1225	391,1203	188,226,307,335,1222	812	248	0.651163	1067	178	0.190056	0.150762	0.480818	188	0.0200481	0.568182	25	1247	554.649	0.444787
P09152	AF	A	24	2.23525	4	-1.02491	1	395,856	392,393,394,395,396,397,398,853,854,855,856,857,858,859	189,225,307,337,1045	186,187,188,189,190,191,192,222,223,224,225,226,227,228,304,305,306,307,308,309,310,334,335,336,337,338,339,340,1042,1043,1044,1045,1046,1047,1048	395,856	189,225,307,337,1045	461	41	0.369687	814	169	0.178027	0.151564	0.478481	189	0.161989	0.516624	202	1247	521.659	0.418331
P09152	AF	A	25	2.07029	6	-0.28986	0	403,1029	400,401,402,403,404,405,406,1026,1027,1028,1029,1030,1031,1032	191,201,215,227,305,337	188,189,190,191,192,193,194,198,199,200,201,202,203,204,212,213,214,215,216,217,218,224,225,226,227,228,229,230,302,303,304,305,306,307,308,334,335,336,337,338,339,340	403,1029	191,201,215,227,305,337	626	51	0.502005	914	180	0.184443	0.153168	0.473945	191				1247	616.176	0.494127
P09152	AF	A	26	-0.8031	1	-0.64888	1	864,1202	861,862,863,864,865,866,867,1199,1200,1201,1202,1203,1204,1205	854,1214	851,852,853,854,855,856,857,1211,1212,1213,1214,1215,1216,1217	864,1202	854,1214	338	9	0.271051	576	78	0.0825982	0.684844	0.988426	854	0.0264635	0.733333	33	1247	270	0.21652
P09153	AF	A	1	-0.85715	1	-0.03764	0	30,53	27,28,29,30,31,32,33,50,51,52,53,54,55,56	20	17,18,19,20,21,22,23	30,53	20	23	18	0.115	52	36	0.245	0.1	0.666667	20				200	38.1667	0.190833
P09155	AF	A	1	0.60641	1	-0.16642	0	42,140	39,40,41,42,43,44,45,137,138,139,140,141,142,143	27	24,25,26,27,28,29,30	42,140	27	98	1	0.261333	167	38	0.173333	0.072	0.642857	27				375	98	0.261333
P09155	AF	A	2	-0.62423	1	-0.35652	0	114,326	111,112,113,114,115,116,117,323,324,325,326,327,328,329	102	99,100,101,102,103,104,105	114,326	102	212	2	0.565333	280	35	0.170667	0.272	0.894737	102				375	212.5	0.566667
P09158	AF	A	1	-1.02575	1	-0.0027	0	230,276	227,228,229,230,231,232,233,273,274,275,276,277,278,279	218	215,216,217,218,219,220,221	230,276	218	46	3	0.159722	96	32	0.222222	0.756944	0.947826	218				288	47	0.163194
P09158	AF	A	2	-0.01106	0	-0.79837	1	189,219	186,187,188,189,190,191,192,216,217,218,219,220,221,222	233	230,231,232,233,234,235,236	189,219	233	30	23	0.104167	74	38	0.236111				0.190972	0.797101	55	288	158.957	0.551932
P09158	AF	A	3	0.67176	1	0.14867	0	95,156	92,93,94,95,96,97,98,153,154,155,156,157,158,159	81	78,79,80,81,82,83,84	95,156	81	61	3	0.211806	112	35	0.253472	0.28125	0.852632	81				288	64.3333	0.22338
P09163	AF	A	1	-0.22764	0	-0.68106	1	35,131	32,33,34,35,36,37,38,128,129,130,131,132,133,134	140	137,138,139,140,141,142,143	35,131	140	96	1	0.653061	143	31	0.312925				0.047619	0.4375	7	147	96	0.653061
P09169	AF	A	1	-0.81597	1	0.64421	1	56,280	53,54,55,56,57,58,59,277,278,279,280,281,282,283	46,302	43,44,45,46,47,48,49,299,300,301,302,303,304,305	56,280	46,302	224	1	0.706625	284	52	0.217666	0.14511	0.821429	46	0.0473186	0.405405	15	317	224	0.706625
P09323	AF	A	1	-0.04214	0	-0.63251	1	22,267	19,20,21,22,23,24,25,264,265,266,267,268,269,270	278	275,276,277,278,279,280,281	22,267	278	245	1	0.378086	322	36	0.0941358				0.570988	0.971129	370	648	245	0.378086
P09323	AF	A	2	-0.64979	1	-0.18277	0	276,317	273,274,275,276,277,278,279,314,315,316,317,318,319,320	231	228,229,230,231,232,233,234	276,317	231	41	14	0.0632716	118	41	0.117284	0.356481	0.836957	231				648	45.5714	0.0703263
P09323	AF	A	3	-0.22618	0	-0.69385	1	520,569	517,518,519,520,521,522,523,566,567,568,569,570,571,572	616	613,614,615,616,617,618,619	520,569	616	49	5	0.0756173	120	39	0.0895062				0.0493827	0.405063	32	648	53.8	0.0830247
P09323	AF	A	4	0.63668	1	0	0	539,638	536,537,538,539,540,541,542,635,636,637,638,639,640,641	503	500,501,502,503,504,505,506	539,638	503	99	2	0.152778	149	38	0.087963	0.776235	0.93321	503				648	99.5	0.153549
P09323	AF	A	5	0.62559	1	0.06125	0	430,474	427,428,429,430,431,432,433,471,472,473,474,475,476,477	398	395,396,397,398,399,400,401	430,474	398	44	2	0.0679012	92	30	0.0833333	0.614198	0.925581	398				648	73.5	0.113426
P09373	AF	A	1	0.06636	0	0.78742	2	30,283	27,28,29,30,31,32,33,280,281,282,283,284,285,286	312,509	309,310,311,312,313,314,315,506,507,508,509,510,511,512	30,283	312,509	253	10	0.332895	379	66	0.147368				0.330263	0.526205	251	760	253.7	0.333816
P09373	AF	A	2	0.7656	1	-0.15498	0	349,413	346,347,348,349,350,351,352,410,411,412,413,414,415,416	341	338,339,340,341,342,343,344	349,413	341	64	1	0.0842105	143	37	0.0802632	0.448684	0.977077	341				760	64	0.0842105
P09373	AF	A	3	0.63606	1	0.18332	0	454,616	451,452,453,454,455,456,457,613,614,615,616,617,618,619	438	435,436,437,438,439,440,441	454,616	438	162	4	0.213158	282	37	0.0973684	0.576316	0.964758	438				760	163.5	0.215132
P09373	AF	A	4	0.8753	1	0.06723	0	270,506	267,268,269,270,271,272,273,503,504,505,506,507,508,509	175	172,173,174,175,176,177,178	270,506	175	236	42	0.310526	418	34	0.0934211	0.230263	0.648148	175				760	291.595	0.383678
P09373	AF	A	5	0.16802	0	0.71415	1	393,679	390,391,392,393,394,395,396,676,677,678,679,680,681,682	706	703,704,705,706,707,708,709	393,679	706	286	27	0.376316	413	46	0.0973684				0.0710526	0.666667	54	760	300.333	0.395175
P09373	AF	A	6	0.99131	1	0	0	689,760	686,687,688,689,690,691,692,757,758,759,760,761,762,763	668	665,666,667,668,669,670,671	689,760	668	71	2	0.0934211	150	41	0.0894737	0.878947	0.969521	668				760	73	0.0960526
P09373	AF	A	7	0.00851	0	0.90025	3	30,183	27,28,29,30,31,32,33,180,181,182,183,184,185,186	272,282,312	269,270,271,272,273,274,275,279,280,281,282,283,284,285,309,310,311,312,313,314,315	30,183	272,282,312	153	35	0.201316	286	98	0.184211				0.589474	0.77643	448	760	198.286	0.260902
P09377	AF	A	1	-0.61473	1	-0.04544	0	67,88	64,65,66,67,68,69,70,85,86,87,88,89,90,91	35	32,33,34,35,36,37,38	67,88	35	21	42	0.0755396	72	33	0.205036	0.125899	0.522388	35				278	82.9524	0.29839
P09378	AF	A	1	-0.6337	1	0.02954	0	59,78	56,57,58,59,60,61,62,75,76,77,78,79,80,81	49	46,47,48,49,50,51,52	59,78	49	19	52	0.0673759	72	35	0.184397	0.173759	0.830508	49				282	90.8846	0.322286
P09391	AF	A	1	0	0	-0.68731	1	1,28	-2,-1,0,1,2,3,4,25,26,27,28,29,30,31	38	35,36,37,38,39,40,41	1,28	38	27	1	0.0978261	55	32	0.15942				0.862319	0.959677	238	276	27	0.0978261
P09391	AF	A	2	0.61019	1	0	0	218,269	215,216,217,218,219,220,221,266,267,268,269,270,271,272	211	208,209,210,211,212,213,214	218,269	211	51	1	0.184783	89	34	0.163043	0.764493	0.96789	211				276	51	0.184783
P09394	AF	A	1	-0.06431	0	-0.7674	1	70,95	67,68,69,70,71,72,73,92,93,94,95,96,97,98	106	103,104,105,106,107,108,109	70,95	106	25	1	0.0698324	63	26	0.142458				0.703911	0.958175	252	358	25	0.0698324
P09394	AF	A	2	-0.06277	0	0.70419	1	33,335	30,31,32,33,34,35,36,332,333,334,335,336,337,338	343	340,341,342,343,344,345,346	33,335	343	302	4	0.843575	324	38	0.175978				0.0418994	0.652174	15	358	303.5	0.847765
P09394	AF	A	3	0.92771	1	0	0	59,348	56,57,58,59,60,61,62,345,346,347,348,349,350,351	34	31,32,33,34,35,36,37	59,348	34	289	7	0.807263	322	41	0.170391	0.0949721	0.576271	34				358	292.571	0.817239
P09394	AF	A	4	0.62538	1	0.26235	0	80,174	77,78,79,80,81,82,83,171,172,173,174,175,176,177	65	62,63,64,65,66,67,68	80,174	65	94	11	0.26257	145	44	0.215084	0.181564	0.8125	65				358	156.909	0.438294
P09424	AF	A	1	0.60657	1	0.0575	0	258,310	255,256,257,258,259,260,261,307,308,309,310,311,312,313	217	214,215,216,217,218,219,220	258,310	217	52	19	0.136126	114	30	0.172775	0.568063	0.841085	217				382	66.1579	0.173188
P09546	AF	A	1	0.96867	1	-0.45836	0	348,987	345,346,347,348,349,350,351,984,985,986,987,988,989,990	337	334,335,336,337,338,339,340	348,987	337	639	1	0.484091	871	33	0.05	0.255303	0.968391	337				1320	639	0.484091
P09546	AF	A	2	-0.04602	0	1.01984	1	280,518	277,278,279,280,281,282,283,515,516,517,518,519,520,521	537	534,535,536,537,538,539,540	280,518	537	238	43	0.180303	346	31	0.044697				0.593182	0.976309	783	1320	335.395	0.254087
P09546	AF	A	3	-0.1966	0	0.79609	1	676,808	673,674,675,676,677,678,679,805,806,807,808,809,810,811	830	827,828,829,830,831,832,833	676,808	830	132	18	0.1	240	47	0.0643939				0.371212	0.957031	490	1320	154.556	0.117088
P09546	AF	A	4	-0.07791	0	0.80155	1	736,949	733,734,735,736,737,738,739,946,947,948,949,950,951,952	956	953,954,955,956,957,958,959	736,949	956	213	11	0.161364	396	38	0.0507576				0.275758	0.981132	364	1320	293.545	0.222383
P09546	AF	A	5	0.89301	1	0.07338	0	792,852	789,790,791,792,793,794,795,849,850,851,852,853,854,855	772	769,770,771,772,773,774,775	792,852	772	60	16	0.0454545	146	42	0.0590909	0.584848	0.974747	772				1320	220.688	0.167187
P09546	AF	A	6	0.24002	0	0.71207	1	922,1012	919,920,921,922,923,924,925,1009,1010,1011,1012,1013,1014,1015	1025	1022,1023,1024,1025,1026,1027,1028	922,1012	1025	90	10	0.0681818	159	39	0.0515152				0.223485	0.957792	295	1320	122.2	0.0925758
P09546	AF	A	7	1.10922	1	0.06283	0	918,1048	915,916,917,918,919,920,921,1045,1046,1047,1048,1049,1050,1051	888	885,886,887,888,889,890,891	918,1048	888	130	27	0.0984848	207	39	0.0590909	0.672727	0.96732	888				1320	179.37	0.135887
P09546	AF	A	8	0.72931	1	-0.03151	0	1210,1257	1207,1208,1209,1210,1211,1212,1213,1254,1255,1256,1257,1258,1259,1260	1193	1190,1191,1192,1193,1194,1195,1196	1210,1257	1193	47	20	0.0356061	93	32	0.0560606	0.903788	0.98595	1193				1320	75.3	0.0570455
P09546	AF	A	9	-0.01406	0	0.8825	3	86,339	83,84,85,86,87,88,89,336,337,338,339,340,341,342	434,464,543	431,432,433,434,435,436,437,461,462,463,464,465,466,467,540,541,542,543,544,545,546	86,339	434,464,543	253	47	0.191667	382	93	0.103788				0.588636	0.792049	777	1320	312.574	0.236799
P09546	AF	A	10	0.10787	0	-0.67265	1	1096,1190	1093,1094,1095,1096,1097,1098,1099,1187,1188,1189,1190,1191,1192,1193	1298	1295,1296,1297,1298,1299,1300,1301	1096,1190	1298	94	17	0.0712121	179	33	0.0606061				0.0166667	0.169231	22	1320	324.529	0.245856
P09546	AF	A	11	0.12166	0	-0.84183	1	946,986	943,944,945,946,947,948,949,983,984,985,986,987,988,989	1003	1000,1001,1002,1003,1004,1005,1006	946,986	1003	40	20	0.030303	92	41	0.0583333				0.240152	0.949102	317	1320	43.8	0.0331818
P09549	AF	A	1	-0.70636	1	0	0	190,217	187,188,189,190,191,192,193,214,215,216,217,218,219,220	144	141,142,143,144,145,146,147	190,217	144	27	1	0.122727	47	30	0.190909	0.654545	0.757895	144				220	27	0.122727
P09551	AF	A	1	1.09433	1	-0.01002	0	51,245	48,49,50,51,52,53,54,242,243,244,245,246,247,248	32	29,30,31,32,33,34,35	51,245	32	194	4	0.746154	226	35	0.253846	0.123077	0.627451	32				260	208	0.8
P09551	AF	A	2	0.62298	1	0.1284	0	147,181	144,145,146,147,148,149,150,178,179,180,181,182,183,184	136	133,134,135,136,137,138,139	147,181	136	34	2	0.130769	70	35	0.25	0.523077	0.92517	136				260	35.5	0.136538
P09551	AF	A	3	0.81727	1	-0.78956	1	59,109	56,57,58,59,60,61,62,106,107,108,109,110,111,112	30,218	27,28,29,30,31,32,33,215,216,217,218,219,220,221	59,109	30,218	50	76	0.192308	104	67	0.357692	0.115385	0.508475	30	0.161538	0.278146	42	260	122.974	0.472976
P09551	AF	A	4	-0.71329	1	0.02168	0	181,207	178,179,180,181,182,183,184,204,205,206,207,208,209,210	115	112,113,114,115,116,117,118	181,207	115	26	14	0.1	58	41	0.226923	0.442308	0.635359	115				260	70.5714	0.271429
P09831	AF	A	1	0.67507	1	-0.42602	0	27,366	24,25,26,27,28,29,30,363,364,365,366,367,368,369	17	14,15,16,17,18,19,20	27,366	17	339	3	0.228129	449	45	0.0464334	0.0114401	0.62963	17				1486	340	0.228802
P09831	AF	A	2	-0.01596	0	0.81062	1	556,662	553,554,555,556,557,558,559,659,660,661,662,663,664,665	673	670,671,672,673,674,675,676	556,662	673	106	2	0.0713324	170	38	0.0477793				0.547106	0.98665	813	1486	108.5	0.0730148
P09831	AF	A	3	0.70198	1	-0.06517	0	744,757	741,742,743,744,745,746,747,754,755,756,757,758,759,760	736	733,734,735,736,737,738,739	744,757	736	13	2	0.00874832	54	31	0.0403769	0.495289	0.989247	736				1486	13.5	0.00908479
P09831	AF	A	4	-0.03746	0	0.7424	1	858,1079	855,856,857,858,859,860,861,1076,1077,1078,1079,1080,1081,1082	1090	1087,1088,1089,1090,1091,1092,1093	858,1079	1090	221	1	0.148721	386	40	0.0504711				0.266487	0.972973	396	1486	221	0.148721
P09831	AF	A	5	0.7932	1	-0.1099	0	319,413	316,317,318,319,320,321,322,410,411,412,413,414,415,416	305	302,303,304,305,306,307,308	319,413	305	94	26	0.0632571	192	34	0.0417227	0.205249	0.956113	305				1486	279.731	0.188244
P09831	AF	A	6	0.91717	1	-0.18574	0	876,1096	873,874,875,876,877,878,879,1093,1094,1095,1096,1097,1098,1099	860	857,858,859,860,861,862,863	876,1096	860	220	31	0.148048	391	35	0.0545087	0.578735	0.981735	860				1486	248.29	0.167086
P09831	AF	A	7	0.76059	1	0.04888	0	916,956	913,914,915,916,917,918,919,953,954,955,956,957,958,959	909	906,907,908,909,910,911,912	916,956	909	40	5	0.0269179	139	41	0.0585464	0.611709	0.992358	909				1486	50.4	0.0339166
P09831	AF	A	8	0.7635	1	0.20031	0	945,1032	942,943,944,945,946,947,948,1029,1030,1031,1032,1033,1034,1035	931	928,929,930,931,932,933,934	945,1032	931	87	13	0.0585464	230	38	0.0632571	0.626514	0.985185	931				1486	148.846	0.100166
P09831	AF	A	9	-0.11386	0	0.6612	3	249,635	246,247,248,249,250,251,252,632,633,634,635,636,637,638	649,677,717	646,647,648,649,650,651,652,674,675,676,677,678,679,680,714,715,716,717,718,719,720	249,635	649,677,717	386	1	0.259758	630	95	0.0975774				0.517497	0.903643	769	1486	386	0.259758
P09831	AF	A	10	-0.94923	1	0.10449	0	716,938	713,714,715,716,717,718,719,935,936,937,938,939,940,941	508	505,506,507,508,509,510,511	716,938	508	222	4	0.149394	448	40	0.064603	0.341857	0.709497	508				1486	224.25	0.150908
P09831	AF	A	11	-0.66877	1	-0.0532	0	371,391	368,369,370,371,372,373,374,388,389,390,391,392,393,394	360	357,358,359,360,361,362,363	371,391	360	20	5	0.013459	70	38	0.0484522	0.242261	0.97035	360				1486	28.2	0.0189771
P09831	AF	A	12	0.08274	0	-0.87881	1	472,678	469,470,471,472,473,474,475,675,676,677,678,679,680,681	716	713,714,715,716,717,718,719	472,678	716	206	49	0.138627	384	37	0.0605653				0.51817	0.95297	770	1486	229.224	0.154256
P09831	AF	A	13	-0.74397	1	-0.12684	0	784,1035	781,782,783,784,785,786,787,1032,1033,1034,1035,1036,1037,1038	487	484,485,486,487,488,489,490	784,1035	487	251	40	0.16891	446	37	0.0450875	0.327725	0.621173	487				1486	558.85	0.376077
P09831	AF	A	14	0.03658	0	-0.9795	1	803,1095	800,801,802,803,804,805,806,1092,1093,1094,1095,1096,1097,1098	1146	1143,1144,1145,1146,1147,1148,1149	803,1095	1146	292	39	0.196501	478	26	0.0545087				0.228802	0.869565	340	1486	420.692	0.283104
P09831	AF	A	15	0.39517	0	-0.62801	1	1395,1417	1392,1393,1394,1395,1396,1397,1398,1414,1415,1416,1417,1418,1419,1420	1458	1455,1456,1457,1458,1459,1460,1461	1395,1417	1458	22	43	0.0148048	62	32	0.0403769				0.0188425	0.405797	28	1486	77.0698	0.0518639
P09831	AF	A	16	0.05875	0	-2.01128	2	50,126	47,48,49,50,51,52,53,123,124,125,126,127,128,129	139,189	136,137,138,139,140,141,142,186,187,188,189,190,191,192	50,126	139,189	76	22	0.051144	167	70	0.0625841				0.872813	0.953676	1297	1486	57.4091	0.0386333
P09831	AF	A	17	-2.16472	2	-0.09732	0	137,226	134,135,136,137,138,139,140,223,224,225,226,227,228,229	56,85	53,54,55,56,57,58,59,82,83,84,85,86,87,88	137,226	56,85	89	36	0.0598923	212	82	0.0686406	0.0376851	0.408759	56				1486	75.9444	0.0511066
P09831	AF	A	18	-0.76135	1	-0.66517	1	163,265	160,161,162,163,164,165,166,262,263,264,265,266,267,268	57,282	54,55,56,57,58,59,60,279,280,281,282,283,284,285	163,265	57,282	102	57	0.0686406	257	71	0.0753701	0.038358	0.349693	57	0.810229	0.986077	1204	1486	92.1579	0.0620174
P09831	AF	A	19	0.18229	0	-0.81362	3	356,516	353,354,355,356,357,358,359,513,514,515,516,517,518,519	528,679,716	525,526,527,528,529,530,531,676,677,678,679,680,681,682,713,714,715,716,717,718,719	356,516	528,679,716	160	8	0.107672	365	96	0.0969044				0.51817	0.793814	770	1486	224.875	0.151329
P09832	AF	A	1	0.81423	1	-0.0035	0	184,242	181,182,183,184,185,186,187,239,240,241,242,243,244,245	175	172,173,174,175,176,177,178	184,242	175	58	14	0.122881	131	35	0.17161	0.370763	0.951087	175				472	229.929	0.487137
P09832	AF	A	2	0.02042	0	0.92953	1	30,96	27,28,29,30,31,32,33,93,94,95,96,97,98,99	122	119,120,121,122,123,124,125	30,96	122	66	1	0.139831	122	34	0.139831				0.741525	0.930851	350	472	66	0.139831
P09832	AF	A	3	0.27185	0	0.71878	1	90,156	87,88,89,90,91,92,93,153,154,155,156,157,158,159	170	167,168,169,170,171,172,173	90,156	170	66	2	0.139831	148	30	0.186441				0.639831	0.955696	302	472	68.5	0.145127
P09832	AF	A	4	0.65844	1	0.63391	0	102,325	99,100,101,102,103,104,105,322,323,324,325,326,327,328	94	91,92,93,94,95,96,97	102,325	94	223	6	0.472458	349	28	0.144068	0.199153	0.921569	94				472	266	0.563559
P09832	AF	A	5	-0.00858	0	1.00398	1	249,293	246,247,248,249,250,251,252,290,291,292,293,294,295,296	395	392,393,394,395,396,397,398	249,293	395	44	20	0.0932203	95	38	0.146186				0.163136	0.430168	77	472	96.7	0.204873
P09832	AF	A	6	0.86643	1	0.00021	0	306,396	303,304,305,306,307,308,309,393,394,395,396,397,398,399	291	288,289,290,291,292,293,294	306,396	291	90	3	0.190678	132	36	0.154661	0.616525	0.95098	291				472	94.3333	0.199859
P09833	AF	A	1	-0.08625	0	0.72607	1	26,175	23,24,25,26,27,28,29,172,173,174,175,176,177,178	183	180,181,182,183,184,185,186	26,175	183	149	1	0.423295	191	38	0.170455				0.480114	0.954802	169	352	149	0.423295
P09833	AF	A	2	0.06654	0	-0.64776	1	282,314	279,280,281,282,283,284,285,311,312,313,314,315,316,317	342	339,340,341,342,343,344,345	282,314	342	32	40	0.0909091	66	32	0.184659				0.0284091	0.263158	10	352	56.6	0.160795
P09836	AF	A	1	1.08391	1	0.94167	1	75,271	72,73,74,75,76,77,78,268,269,270,271,272,273,274	41,378	38,39,40,41,42,43,44,375,376,377,378,379,380,381	75,271	41,378	196	80	0.446469	303	72	0.277904	0.0933941	0.546667	41	0.138952	0.363095	61	439	187.5	0.427107
P09836	AF	A	2	-0.25211	0	0.64163	1	66,118	63,64,65,66,67,68,69,115,116,117,118,119,120,121	131	128,129,130,131,132,133,134	66,118	131	52	13	0.118451	132	35	0.145786				0.701595	0.959502	308	439	61.5385	0.140179
P09836	AF	A	3	1.1304	1	-0.26762	0	121,183	118,119,120,121,122,123,124,180,181,182,183,184,185,186	45	42,43,44,45,46,47,48	121,183	45	62	14	0.14123	153	32	0.154897	0.102506	0.371901	45				439	72.4286	0.164985
P09836	AF	A	4	-0.05943	0	0.73327	1	276,336	273,274,275,276,277,278,279,333,334,335,336,337,338,339	353	350,351,352,353,354,355,356	276,336	353	60	22	0.136674	121	34	0.15262				0.1959	0.834951	86	439	155.682	0.354628
P09836	AF	A	5	1.13447	1	-0.16525	0	336,413	333,334,335,336,337,338,339,410,411,412,413,414,415,416	265	262,263,264,265,266,267,268	336,413	265	77	17	0.175399	163	33	0.143508	0.603645	0.78869	265				439	99.4706	0.226584
P09980	AF	A	1	0.62065	1	0.01993	0	31,273	28,29,30,31,32,33,34,270,271,272,273,274,275,276	20	17,18,19,20,21,22,23	31,273	20	242	1	0.359584	294	38	0.0965825	0.0297177	0.645161	20				673	242	0.359584
P09980	AF	A	2	0.63553	1	0.80978	0	294,590	291,292,293,294,295,296,297,587,588,589,590,591,592,593	280	277,278,279,280,281,282,283	294,590	280	296	7	0.439822	374	36	0.10847	0.416048	0.952381	280				673	303	0.450223
P09980	AF	A	3	0.08954	0	0.74814	1	283,600	280,281,282,283,284,285,286,597,598,599,600,601,602,603	608	605,606,607,608,609,610,611	283,600	608	317	7	0.471025	386	36	0.115899				0.0965825	0.890411	65	673	401.857	0.597113
P09980	AF	A	4	0.87852	1	-0.01414	0	326,641	323,324,325,326,327,328,329,638,639,640,641,642,643,644	314	311,312,313,314,315,316,317	326,641	314	315	2	0.468053	375	31	0.0817236	0.466568	0.96319	314				673	322.5	0.479198
P09980	AF	A	5	0.77127	1	0.24823	0	358,571	355,356,357,358,359,360,361,568,569,570,571,572,573,574	346	343,344,345,346,347,348,349	358,571	346	213	4	0.316493	272	36	0.114413	0.514116	0.96648	346				673	217.75	0.323551
P09980	AF	A	6	0.20175	0	1.14035	3	111,384	108,109,110,111,112,113,114,381,382,383,384,385,386,387	568,596,606	565,566,567,568,569,570,571,593,594,595,596,597,598,599,603,604,605,606,607,608,609	111,384	568,596,606	273	26	0.405646	406	68	0.170877				0.0995542	0.231834	67	673	304.231	0.452052
P09980	AF	A	7	0.71216	1	1.12761	1	180,403	177,178,179,180,181,182,183,400,401,402,403,404,405,406	107,568	104,105,106,107,108,109,110,565,566,567,568,569,570,571	180,403	107,568	223	12	0.331352	374	53	0.135215	0.15899	0.594444	107	0.156018	0.388889	105	673	241.333	0.358593
P0A698	AF	A	1	-0.06203	0	0.8193	1	26,531	23,24,25,26,27,28,29,528,529,530,531,532,533,534	542	539,540,541,542,543,544,545	26,531	542	505	4	0.537234	585	40	0.0702128				0.423404	0.973105	398	940	507.5	0.539894
P0A698	AF	A	2	0.38088	0	0.62286	1	520,640	517,518,519,520,521,522,523,637,638,639,640,641,642,643	899	896,897,898,899,900,901,902	520,640	899	120	2	0.12766	230	37	0.0851064				0.043617	0.136667	41	940	121.5	0.129255
P0A698	AF	A	3	0.77486	1	-0.29009	0	649,904	646,647,648,649,650,651,652,901,902,903,904,905,906,907	638	635,636,637,638,639,640,641	649,904	638	255	4	0.271277	333	45	0.0829787	0.678723	0.983051	638				940	259.5	0.276064
P0A698	AF	A	4	0.75721	1	0.74089	1	68,759	65,66,67,68,69,70,71,756,757,758,759,760,761,762	46,888	43,44,45,46,47,48,49,885,886,887,888,889,890,891	68,759	46,888	691	51	0.735106	843	68	0.104255	0.0489362	0.676471	46	0.0553191	0.287293	52	940	415.353	0.441865
P0A698	AF	A	5	-0.01097	0	-0.76869	1	151,178	148,149,150,151,152,153,154,175,176,177,178,179,180,181	201	198,199,200,201,202,203,204	151,178	201	27	2	0.0287234	65	35	0.0648936				0.78617	0.969816	739	940	30.5	0.0324468
P0A698	AF	A	6	-0.64356	1	0.17034	0	625,674	622,623,624,625,626,627,628,671,672,673,674,675,676,677	618	615,616,617,618,619,620,621	625,674	618	49	1	0.0521277	123	30	0.0468085	0.657447	0.9888	618				940	49	0.0521277
P0A698	AF	A	7	-0.75279	1	0.01732	0	206,237	203,204,205,206,207,208,209,234,235,236,237,238,239,240	148	145,146,147,148,149,150,151	206,237	148	31	5	0.0329787	68	33	0.0531915	0.157447	0.718447	148				940	48.2	0.0512766
P0A698	AF	A	8	-0.63449	0	0.69184	5	567,794	564,565,566,567,568,569,570,791,792,793,794,795,796,797	821,836,855,865,886	818,819,820,821,822,823,824,833,834,835,836,837,838,839,852,853,854,855,856,857,858,862,863,864,865,866,867,868,883,884,885,886,887,888,889	567,794	821,836,855,865,886	227	1	0.241489	347	123	0.159574				0.0574468	0.369863	54	940	227	0.241489
P0A6A0	AF	A	1	-0.2142	0	-0.60286	1	148,230	145,146,147,148,149,150,151,227,228,229,230,231,232,233	243	240,241,242,243,244,245,246	148,230	243	82	4	0.150183	143	33	0.111722				0.554945	0.958861	303	546	84.25	0.154304
P0A6A3	AF	A	1	0.73409	1	-0.22813	0	119,174	116,117,118,119,120,121,122,171,172,173,174,175,176,177	93	90,91,92,93,94,95,96	119,174	93	55	5	0.1375	116	39	0.1625	0.2325	0.781513	93				400	79.6	0.199
P0A6A3	AF	A	2	-0.1207	0	0.76725	1	196,369	193,194,195,196,197,198,199,366,367,368,369,370,371,372	381	378,379,380,381,382,383,384	196,369	381	173	4	0.4325	214	36	0.1425				0.0475	0.612903	19	400	174	0.435
P0A6A6	AF	A	1	0.88874	1	-0.078	0	57,153	54,55,56,57,58,59,60,150,151,152,153,154,155,156	31	28,29,30,31,32,33,34	57,153	31	96	23	0.206009	177	38	0.152361	0.0665236	0.54386	31				466	105.043	0.225415
P0A6A6	AF	A	2	0.38495	0	1.00539	1	137,213	134,135,136,137,138,139,140,210,211,212,213,214,215,216	232	229,230,231,232,233,234,235	137,213	232	76	17	0.16309	171	49	0.169528				0.502146	0.924901	234	466	86.7647	0.18619
P0A6A6	AF	A	3	0.83339	1	-0.01987	0	373,454	370,371,372,373,374,375,376,451,452,453,454,455,456,457	343	340,341,342,343,344,345,346	373,454	343	81	23	0.17382	158	42	0.150215	0.736052	0.919571	343				466	89.9565	0.19304
P0A6A6	AF	A	4	0.83288	1	1.03945	1	181,348	178,179,180,181,182,183,184,345,346,347,348,349,350,351	166,444	163,164,165,166,167,168,169,441,442,443,444,445,446,447	181,348	166,444	167	40	0.358369	268	77	0.272532	0.356223	0.917127	166	0.0472103	0.186441	22	466	148.45	0.318562
P0A6A6	AF	A	5	0.86926	1	0.87784	1	82,413	79,80,81,82,83,84,85,410,411,412,413,414,415,416	60,444	57,58,59,60,61,62,63,441,442,443,444,445,446,447	82,413	60,444	331	71	0.7103	436	87	0.251073	0.128755	0.731707	60	0.0472103	0.415094	22	466	269.915	0.579218
P0A6A6	AF	A	6	1.35397	2	-0.08057	0	400,451	397,398,399,400,401,402,403,448,449,450,451,452,453,454	343,374	340,341,342,343,344,345,346,371,372,373,374,375,376,377	400,451	343,374	51	2	0.109442	128	60	0.197425	0.736052	0.8575	343				466	52.5	0.112661
P0A6A6	AF	A	7	0.85234	3	-0.10252	0	222,444	219,220,221,222,223,224,225,441,442,443,444,445,446,447	166,184,202	163,164,165,166,167,168,169,181,182,183,184,185,186,187,199,200,201,202,203,204,205	222,444	166,184,202	222	1	0.476395	340	74	0.283262	0.356223	0.747748	166				466	222	0.476395
P0A6A6	AF	A	8	0.77286	3	1.01232	1	221,347	218,219,220,221,222,223,224,344,345,346,347,348,349,350	167,185,203,443	164,165,166,167,168,169,170,182,183,184,185,186,187,188,200,201,202,203,204,205,206,440,441,442,443,444,445,446	221,347	167,185,203,443	126	19	0.270386	257	117	0.345494	0.358369	0.755656	167	0.0493562	0.193277	23	466	153.105	0.328552
P0A6B4	AF	A	1	0.70334	1	0.17993	0	129,159	126,127,128,129,130,131,132,156,157,158,159,160,161,162	122	119,120,121,122,123,124,125	129,159	122	30	1	0.0835655	69	39	0.167131	0.339833	0.945736	122				359	30	0.0835655
P0A6B4	AF	A	2	-0.03171	0	1.0298	1	23,197	20,21,22,23,24,25,26,194,195,196,197,198,199,200	207	204,205,206,207,208,209,210	23,197	207	174	3	0.48468	211	34	0.144847				0.423398	0.938272	152	359	175.333	0.488394
P0A6B4	AF	A	3	0.62517	1	0.06508	0	49,214	46,47,48,49,50,51,52,211,212,213,214,215,216,217	30	27,28,29,30,31,32,33	49,214	30	165	9	0.45961	201	35	0.203343	0.0835655	0.612245	30				359	225.889	0.629217
P0A6B4	AF	A	4	-0.12083	0	-0.69991	1	267,298	264,265,266,267,268,269,270,295,296,297,298,299,300,301	307	304,305,306,307,308,309,310	267,298	307	31	7	0.086351	81	34	0.197772				0.144847	0.852459	52	359	40.5714	0.113012
P0A6B4	AF	A	5	-0.83148	1	0	0	304,352	301,302,303,304,305,306,307,349,350,351,352,353,354,355	272	269,270,271,272,273,274,275	304,352	272	48	2	0.133705	115	33	0.167131	0.75766	0.894737	272				359	48.5	0.135097
P0A6B7	AF	A	1	-0.51463	0	-0.65551	1	157,290	154,155,156,157,158,159,160,287,288,289,290,291,292,293	298	295,296,297,298,299,300,301	157,290	298	133	1	0.329208	235	39	0.158416				0.262376	0.929825	106	404	133	0.329208
P0A6B7	AF	A	2	0	0	-0.97605	1	7,320	4,5,6,7,8,9,10,317,318,319,320,321,322,323	354	351,352,353,354,355,356,357	7,320	354	313	15	0.774752	359	41	0.163366				0.123762	0.595238	50	404	314.8	0.779208
P0A6B7	AF	A	3	-0.07896	0	-1.39772	2	19,208	16,17,18,19,20,21,22,205,206,207,208,209,210,211	215,252	212,213,214,215,216,217,218,249,250,251,252,253,254,255	19,208	215,252	189	28	0.467822	258	66	0.207921				0.376238	0.77551	152	404	183.714	0.454738
P0A6B7	AF	A	4	-0.7001	1	-0.97386	1	156,336	153,154,155,156,157,158,159,333,334,335,336,337,338,339	71,352	68,69,70,71,72,73,74,349,350,351,352,353,354,355	156,336	71,352	180	87	0.445545	293	74	0.289604	0.175743	0.455128	71	0.128713	0.764706	52	404	121.379	0.300444
P0A6B7	AF	A	5	0.69146	1	0.16271	0	107,149	104,105,106,107,108,109,110,146,147,148,149,150,151,152	97	94,95,96,97,98,99,100	107,149	97	42	3	0.10396	88	39	0.185644	0.240099	0.906542	97				404	62	0.153465
P0A6C1	AF	A	1	0	0	0.73138	1	4,248	1,2,3,4,5,6,7,245,246,247,248,249,250,251	259	256,257,258,259,260,261,262	4,248	259	244	5	0.85614	271	39	0.238596				0.0912281	0.702703	26	285	246.4	0.864561
P0A6C5	AF	A	1	0.16446	0	0.71744	1	60,161	57,58,59,60,61,62,63,158,159,160,161,162,163,164	173	170,171,172,173,174,175,176	60,161	173	101	2	0.227991	152	40	0.158014				0.609481	0.957447	270	443	119.5	0.269752
P0A6C5	AF	A	2	0.80295	1	0.06054	0	45,208	42,43,44,45,46,47,48,205,206,207,208,209,210,211	31	28,29,30,31,32,33,34	45,208	31	163	22	0.367946	211	39	0.185102	0.0699774	0.688889	31				443	225.091	0.508106
P0A6C5	AF	A	3	-0.03346	0	-0.62429	3	86,139	83,84,85,86,87,88,89,136,137,138,139,140,141,142	150,175,185	147,148,149,150,151,152,153,172,173,174,175,176,177,178,182,183,184,185,186,187,188	86,139	150,175,185	53	3	0.119639	108	66	0.176072				0.582393	0.848684	258	443	56.6667	0.127916
P0A6C8	AF	A	1	0.63316	1	-0.31735	0	19,237	16,17,18,19,20,21,22,234,235,236,237,238,239,240	9	6,7,8,9,10,11,12	19,237	9	218	1	0.844961	253	35	0.263566	0.0348837	0.473684	9				258	218	0.844961
P0A6C8	AF	A	2	0.15869	0	0.78512	1	39,133	36,37,38,39,40,41,42,130,131,132,133,134,135,136	145	142,143,144,145,146,147,148	39,133	145	94	4	0.364341	145	43	0.290698				0.437984	0.904	113	258	97.75	0.378876
P0A6D3	AF	A	1	0.81182	1	-0.11926	0	42,236	39,40,41,42,43,44,45,233,234,235,236,237,238,239	28	25,26,27,28,29,30,31	42,236	28	194	9	0.454333	242	34	0.147541	0.0655738	0.666667	28				427	196	0.459016
P0A6D5	AF	A	1	0.70533	1	-0.01112	0	37,62	34,35,36,37,38,39,40,59,60,61,62,63,64,65	9	6,7,8,9,10,11,12	37,62	9	25	37	0.0868056	58	27	0.180556	0.03125	0.243243	9				288	231.622	0.804242
P0A6D5	AF	A	2	0.77931	1	0.18705	0	139,201	136,137,138,139,140,141,142,198,199,200,201,202,203,204	127	124,125,126,127,128,129,130	139,201	127	62	5	0.215278	99	33	0.239583	0.440972	0.913669	127				288	71.6	0.248611
P0A6D7	AF	A	1	0	0	0.70814	1	6,71	3,4,5,6,7,8,9,68,69,70,71,72,73,74	79	76,77,78,79,80,81,82	6,71	79	65	1	0.375723	116	39	0.34104				0.543353	0.921569	94	173	65	0.375723
P0A6D7	AF	A	2	0.70561	1	-0.03024	0	113,154	110,111,112,113,114,115,116,151,152,153,154,155,156,157	103	100,101,102,103,104,105,106	113,154	103	41	2	0.236994	76	37	0.323699	0.595376	0.911504	103				173	42.5	0.245665
P0A6D7	AF	A	3	0.75558	1	0.16919	0	20,103	17,18,19,20,21,22,23,100,101,102,103,104,105,106	9	6,7,8,9,10,11,12	20,103	9	83	20	0.479769	124	42	0.427746	0.0520231	0.45	9				173	131.1	0.757803
P0A6E1	AF	A	1	0	0	0.64944	1	6,65	3,4,5,6,7,8,9,62,63,64,65,66,67,68	76	73,74,75,76,77,78,79	6,65	76	59	1	0.33908	102	39	0.367816				0.563218	0.899083	98	174	59	0.33908
P0A6E1	AF	A	2	0.69511	1	-0.02248	0	110,153	107,108,109,110,111,112,113,150,151,152,153,154,155,156	100	97,98,99,100,101,102,103	110,153	100	43	3	0.247126	82	36	0.327586	0.574713	0.909091	100				174	44	0.252874
P0A6E1	AF	A	3	0.62637	1	-0.01376	0	18,160	15,16,17,18,19,20,21,157,158,159,160,161,162,163	9	6,7,8,9,10,11,12	18,160	9	142	3	0.816092	165	34	0.350575	0.0517241	0.5	9				174	143.667	0.82567
P0A6E4	AF	A	1	0	0	0.79657	1	4,141	1,2,3,4,5,6,7,138,139,140,141,142,143,144	153	150,151,152,153,154,155,156	4,141	153	137	3	0.306488	217	31	0.114094				0.657718	0.960784	294	447	139	0.310962
P0A6E4	AF	A	2	0.35336	0	0.79354	1	86,243	83,84,85,86,87,88,89,240,241,242,243,244,245,246	270	267,268,269,270,271,272,273	86,243	270	157	8	0.35123	273	31	0.196868				0.395973	0.867647	177	447	164.5	0.368009
P0A6E4	AF	A	3	0.61326	1	-0.08712	0	101,328	98,99,100,101,102,103,104,325,326,327,328,329,330,331	89	86,87,88,89,90,91,92	101,328	89	227	7	0.50783	316	37	0.154362	0.199105	0.881188	89				447	228.571	0.511345
P0A6E4	AF	A	4	0.74974	1	0.15458	0	31,127	28,29,30,31,32,33,34,124,125,126,127,128,129,130	15	12,13,14,15,16,17,18	31,127	15	96	24	0.214765	180	34	0.149888	0.033557	0.483871	15				447	138.292	0.309377
P0A6E4	AF	A	5	0.99873	3	0.12845	0	63,176	60,61,62,63,64,65,66,173,174,175,176,177,178,179	17,28,41	14,15,16,17,18,19,20,25,26,27,28,29,30,31,38,39,40,41,42,43,44	63,176	17,28,41	113	5	0.252796	211	70	0.192394	0.0380313	0.269841	17				447	118.8	0.265772
P0A6E4	AF	A	6	0.85687	3	-0.16792	0	143,331	140,141,142,143,144,145,146,328,329,330,331,332,333,334	89,99,129	86,87,88,89,90,91,92,96,97,98,99,100,101,102,126,127,128,129,130,131,132	143,331	89,99,129	188	14	0.420582	285	84	0.243848	0.199105	0.622378	89				447	189.429	0.423778
P0A6E4	AF	A	7	0.5851	0	-0.66407	1	135,280	132,133,134,135,136,137,138,277,278,279,280,281,282,283	293	290,291,292,293,294,295,296	135,280	293	145	17	0.324385	241	46	0.163311				0.344519	0.922156	154	447	173.412	0.387946
P0A6E9	AF	A	1	0	0	0.85254	1	4,99	1,2,3,4,5,6,7,96,97,98,99,100,101,102	111	108,109,110,111,112,113,114	4,99	111	95	3	0.411255	148	43	0.290043				0.519481	0.909091	120	231	98	0.424242
P0A6E9	AF	A	2	0.66401	1	0.03785	0	15,172	12,13,14,15,16,17,18,169,170,171,172,173,174,175	7	4,5,6,7,8,9,10	15,172	7	157	2	0.679654	205	39	0.324675	0.030303	0.466667	7				231	169	0.731602
P0A6E9	AF	A	3	0.72066	1	0.15324	0	59,112	56,57,58,59,60,61,62,109,110,111,112,113,114,115	36	33,34,35,36,37,38,39	59,112	36	53	2	0.229437	101	41	0.316017	0.155844	0.610169	36				231	55	0.238095
P0A6E9	AF	A	4	0.65633	3	-0.15003	0	58,207	55,56,57,58,59,60,61,204,205,206,207,208,209,210	7,18,40	4,5,6,7,8,9,10,15,16,17,18,19,20,21,37,38,39,40,41,42,43	58,207	7,18,40	149	2	0.645022	208	88	0.450216	0.030303	0.12069	7				231	151	0.65368
P0A6F1	AF	A	1	0.90358	3	-0.22688	0	92,177	89,90,91,92,93,94,95,174,175,176,177,178,179,180	27,65,78	24,25,26,27,28,29,30,62,63,64,65,66,67,68,75,76,77,78,79,80,81	92,177	27,65,78	85	1	0.222513	186	88	0.269634	0.0706806	0.293478	27				382	85	0.222513
P0A6F1	AF	A	2	-0.44438	0	-0.71686	1	306,329	303,304,305,306,307,308,309,326,327,328,329,330,331,332	338	335,336,337,338,339,340,341	306,329	338	23	10	0.0602094	78	33	0.172775				0.115183	0.830189	44	382	29.8	0.0780105
P0A6F1	AF	A	3	0.05211	0	0.73756	1	20,82	17,18,19,20,21,22,23,79,80,81,82,83,84,85	107	104,105,106,107,108,109,110	20,82	107	62	6	0.162304	136	37	0.170157				0.719895	0.916667	275	382	72.6667	0.190227
P0A6F1	AF	A	4	1.51228	1	0.01488	0	48,311	45,46,47,48,49,50,51,308,309,310,311,312,313,314	31	28,29,30,31,32,33,34	48,311	31	263	4	0.688482	355	37	0.251309	0.0811518	0.645833	31				382	297.5	0.778796
P0A6F1	AF	A	5	0.91201	1	0.07126	0	209,237	206,207,208,209,210,211,212,234,235,236,237,238,239,240	195	192,193,194,195,196,197,198	209,237	195	28	20	0.0732984	79	37	0.188482	0.510471	0.933014	195				382	125.9	0.329581
P0A6F1	AF	A	6	1.03469	1	1.02057	1	71,201	68,69,70,71,72,73,74,198,199,200,201,202,203,204	27,214	24,25,26,27,28,29,30,211,212,213,214,215,216,217	71,201	27,214	130	56	0.340314	236	66	0.298429	0.0706806	0.380282	27	0.439791	0.928177	168	382	124.054	0.324748
P0A6F3	AF	A	1	-0.79336	1	-0.04886	0	97,169	94,95,96,97,98,99,100,166,167,168,169,170,171,172	88	85,86,87,88,89,90,91	97,169	88	72	3	0.143426	135	40	0.139442	0.175299	0.907216	88				502	74.6667	0.148738
P0A6F3	AF	A	2	0.11944	0	-0.85731	1	275,293	272,273,274,275,276,277,278,290,291,292,293,294,295,296	301	298,299,300,301,302,303,304	275,293	301	18	29	0.0358566	65	37	0.133466				0.400398	0.961722	201	502	98.069	0.195357
P0A6F3	AF	A	3	-1.28696	1	-0.10373	0	297,447	294,295,296,297,298,299,300,444,445,446,447,448,449,450	250	247,248,249,250,251,252,253	297,447	250	150	4	0.298805	252	32	0.161355	0.498008	0.841751	250				502	155.5	0.309761
P0A6F3	AF	A	4	0.64975	1	-0.02803	0	189,248	186,187,188,189,190,191,192,245,246,247,248,249,250,251	182	179,180,181,182,183,184,185	189,248	182	59	1	0.11753	137	39	0.171315	0.36255	0.962963	182				502	59	0.11753
P0A6F3	AF	A	5	-0.12215	0	0.99738	1	316,349	313,314,315,316,317,318,319,346,347,348,349,350,351,352	378	375,376,377,378,379,380,381	316,349	378	33	29	0.0657371	72	32	0.145418				0.247012	0.810458	124	502	87.3448	0.173994
P0A6F3	AF	A	6	0.8469	1	0.06168	0	356,391	353,354,355,356,357,358,359,388,389,390,391,392,393,394	346	343,344,345,346,347,348,349	356,391	346	35	25	0.0697211	90	35	0.145418	0.689243	0.97191	346				502	114.68	0.228446
P0A6F5	AF	A	1	0.17092	0	0.68983	3	58,209	55,56,57,58,59,60,61,206,207,208,209,210,211,212	399,410,496	396,397,398,399,400,401,402,407,408,409,410,411,412,413,493,494,495,496,497,498,499	58,209	399,410,496	151	1	0.275547	290	75	0.211679				0.0948905	0.153392	52	548	151	0.275547
P0A6F5	AF	A	2	-0.14877	0	0.60031	1	85,405	82,83,84,85,86,87,88,402,403,404,405,406,407,408	501	498,499,500,501,502,503,504	85,405	501	320	1	0.583942	402	36	0.107664				0.0857664	0.328671	47	548	320	0.583942
P0A6F5	AF	A	3	-0.11343	0	0.92967	1	168,187	165,166,167,168,169,170,171,184,185,186,187,188,189,190	378	375,376,377,378,379,380,381	168,187	378	19	8	0.0346715	48	41	0.0948905				0.310219	0.470914	170	548	22.875	0.0417427
P0A6F5	AF	A	4	-0.07784	0	0.79749	1	200,253	197,198,199,200,201,202,203,250,251,252,253,254,255,256	275	272,273,274,275,276,277,278	200,253	275	53	10	0.0967153	103	35	0.114964				0.498175	0.925424	273	548	58.6	0.106934
P0A6F5	AF	A	5	0.95346	1	-0.24294	0	236,309	233,234,235,236,237,238,239,306,307,308,309,310,311,312	222	219,220,221,222,223,224,225	236,309	222	73	11	0.133212	128	39	0.114964	0.405109	0.940678	222				548	76	0.138686
P0A6F5	AF	A	6	-0.67605	1	-0.01605	0	333,376	330,331,332,333,334,335,336,373,374,375,376,377,378,379	192	189,190,191,192,193,194,195	333,376	192	43	4	0.0784672	76	32	0.125912	0.350365	0.576577	192				548	44.25	0.0807482
P0A6G3	AF	A	1	0.60323	1	-0.12037	0	35,102	32,33,34,35,36,37,38,99,100,101,102,103,104,105	26	23,24,25,26,27,28,29	35,102	26	67	1	0.406061	111	43	0.509091	0.157576	0.742857	26				165	67	0.406061
P0A6G5	AF	A	1	-0.07644	0	-0.79592	1	38,80	35,36,37,38,39,40,41,77,78,79,80,81,82,83	96	93,94,95,96,97,98,99	38,80	96	42	9	0.229508	100	36	0.273224				0.47541	0.84466	87	183	50	0.273224
P0A6H1	AF	A	1	-0.00022	0	0.64053	1	116,186	113,114,115,116,117,118,119,183,184,185,186,187,188,189	247	244,245,246,247,248,249,250	116,186	247	70	5	0.165094	129	37	0.165094				0.417453	0.743697	177	424	96	0.226415
P0A6H1	AF	A	2	0.65242	1	0.04099	0	128,314	125,126,127,128,129,130,131,311,312,313,314,315,316,317	116	113,114,115,116,117,118,119	128,314	116	186	3	0.438679	218	40	0.167453	0.273585	0.90625	116				424	193	0.455189
P0A6H5	AF	A	1	0.64221	1	0.04997	0	66,332	63,64,65,66,67,68,69,329,330,331,332,333,334,335	53	50,51,52,53,54,55,56	66,332	53	266	3	0.600451	299	36	0.153499	0.119639	0.80303	53				443	268.333	0.605719
P0A6H5	AF	A	2	-0.03764	0	0.64017	1	54,258	51,52,53,54,55,56,57,255,256,257,258,259,260,261	306	303,304,305,306,307,308,309	54,258	306	204	2	0.460497	264	37	0.153499				0.309255	0.740541	137	443	218.5	0.493228
P0A6H8	AF	A	1	-1.09744	1	-0.83377	3	258,398	255,256,257,258,259,260,261,395,396,397,398,399,400,401	118,404,417,434	115,116,117,118,119,120,121,401,402,403,404,405,406,407,414,415,416,417,418,419,420,431,432,433,434,435,436,437	258,398	118,404,417,434	140	1	0.288066	256	114	0.296296	0.242798	0.457364	118	0.106996	0.590909	52	486	140	0.288066
P0A6H8	AF	A	2	0.91006	1	-0.27019	0	350,422	347,348,349,350,351,352,353,419,420,421,422,423,424,425	340	337,338,339,340,341,342,343	350,422	340	72	5	0.148148	158	39	0.166667	0.699588	0.971429	340				486	77.4	0.159259
P0A6H8	AF	A	3	0.92841	1	-0.04164	0	161,242	158,159,160,161,162,163,164,239,240,241,242,243,244,245	148	145,146,147,148,149,150,151	161,242	148	81	10	0.166667	151	37	0.168724	0.304527	0.919255	148				486	87.2	0.179424
P0A6H8	AF	A	4	-0.81727	3	0	0	424,483	421,422,423,424,425,426,427,480,481,482,483,484,485,486	366,381,396	363,364,365,366,367,368,369,378,379,380,381,382,383,384,393,394,395,396,397,398,399	424,483	366,381,396	59	1	0.121399	130	76	0.205761	0.753086	0.863208	366				486	59	0.121399
P0A6H8	AF	A	5	-0.03974	0	-0.80068	1	67,207	64,65,66,67,68,69,70,204,205,206,207,208,209,210	264	261,262,263,264,265,266,267	67,207	264	140	2	0.288066	223	39	0.174897				0.45679	0.795699	222	486	140.5	0.289095
P0A6H8	AF	A	6	-1.11762	1	-1.03314	1	260,417	257,258,259,260,261,262,263,414,415,416,417,418,419,420	118,434	115,116,117,118,119,120,121,431,432,433,434,435,436,437	260,417	118,434	157	66	0.323045	269	70	0.226337	0.242798	0.453846	118	0.106996	0.753623	52	486	159.833	0.328875
P0A6I0	AF	A	1	0.65719	1	-0.03343	0	157,204	154,155,156,157,158,159,160,201,202,203,204,205,206,207	148	145,146,147,148,149,150,151	157,204	148	47	3	0.207048	84	37	0.251101	0.651982	0.942675	148				227	48.3333	0.212922
P0A6I0	AF	A	2	0	0	0.68025	1	5,121	2,3,4,5,6,7,8,118,119,120,121,122,123,124	127	124,125,126,127,128,129,130	5,121	127	116	2	0.511013	164	35	0.23348				0.440529	0.943396	100	227	116.5	0.513216
P0A6I0	AF	A	3	0.71545	1	-0.0223	0	25,145	22,23,24,25,26,27,28,142,143,144,145,146,147,148	9	6,7,8,9,10,11,12	25,145	9	120	16	0.528634	163	40	0.321586	0.0396476	0.36	9				227	175.062	0.7712
P0A6I0	AF	A	4	-0.71502	1	0.18114	0	60,103	57,58,59,60,61,62,63,100,101,102,103,104,105,106	42	39,40,41,42,43,44,45	60,103	42	43	24	0.189427	72	33	0.264317	0.185022	0.7	42				227	48.75	0.214758
P0A6I3	AF	A	1	0.83413	1	0.23079	0	178,254	175,176,177,178,179,180,181,251,252,253,254,255,256,257	125	122,123,124,125,126,127,128	178,254	125	76	6	0.240506	164	32	0.177215	0.39557	0.702247	125				316	79	0.25
P0A6I3	AF	A	2	-0.00463	0	0.86997	1	90,160	87,88,89,90,91,92,93,157,158,159,160,161,162,163	199	196,197,198,199,200,201,202	90,160	199	70	13	0.221519	140	38	0.227848				0.370253	0.75	117	316	76.4615	0.241967
P0A6I3	AF	A	3	0.63293	1	0.08765	0	108,227	105,106,107,108,109,110,111,224,225,226,227,228,229,230	92	89,90,91,92,93,94,95	108,227	92	119	5	0.376582	164	38	0.231013	0.291139	0.851852	92				316	141.2	0.446835
P0A6I3	AF	A	4	0.73192	1	-0.06902	0	239,303	236,237,238,239,240,241,242,300,301,302,303,304,305,306	230	227,228,229,230,231,232,233	239,303	230	64	3	0.202532	111	32	0.189873	0.727848	0.962343	230				316	65.6667	0.207806
P0A6I3	AF	A	5	-0.71451	1	-0.31147	0	145,175	142,143,144,145,146,147,148,172,173,174,175,176,177,178	129	126,127,128,129,130,131,132	145,175	129	30	2	0.0949367	74	33	0.208861	0.408228	0.889655	129				316	32.5	0.102848
P0A6I9	AF	A	1	0	0	0.84991	1	4,100	1,2,3,4,5,6,7,97,98,99,100,101,102,103	110	107,108,109,110,111,112,113	4,100	110	96	5	0.466019	140	35	0.276699				0.466019	0.90566	96	206	98.8	0.479612
P0A6I9	AF	A	2	0.60465	1	-0.17786	0	18,173	15,16,17,18,19,20,21,170,171,172,173,174,175,176	8	5,6,7,8,9,10,11	18,173	8	155	4	0.752427	184	40	0.34466	0.038835	0.444444	8				206	163	0.791262
P0A6I9	AF	A	3	0.67252	1	-0.01823	0	140,175	137,138,139,140,141,142,143,172,173,174,175,176,177,178	130	127,128,129,130,131,132,133	140,175	130	35	3	0.169903	64	37	0.291262	0.631068	0.928571	130				206	36	0.174757
P0A6J1	AF	A	1	0.77435	1	-0.02	0	142,178	139,140,141,142,143,144,145,175,176,177,178,179,180,181	132	129,130,131,132,133,134,135	142,178	132	36	2	0.179104	66	32	0.248756	0.656716	0.929577	132				201	36.5	0.181592
P0A6J1	AF	A	2	0.03743	0	0.64875	1	32,86	29,30,31,32,33,34,35,83,84,85,86,87,88,89	105	102,103,104,105,106,107,108	32,86	105	54	10	0.268657	106	38	0.373134				0.477612	0.834783	96	201	67.5	0.335821
P0A6J1	AF	A	3	0.76276	1	0.09515	0	41,132	38,39,40,41,42,43,44,129,130,131,132,133,134,135	33	30,31,32,33,34,35,36	41,132	33	91	23	0.452736	136	42	0.343284	0.164179	0.804878	33				201	133.522	0.664287
P0A6J5	AF	A	1	-0.65688	1	-0.04877	0	312,355	309,310,311,312,313,314,315,352,353,354,355,356,357,358	273	270,271,272,273,274,275,276	312,355	273	43	1	0.099537	97	45	0.178241	0.631944	0.875	273				432	43	0.099537
P0A6J5	AF	A	2	-0.00986	0	-0.65539	1	140,172	137,138,139,140,141,142,143,169,170,171,172,173,174,175	188	185,186,187,188,189,190,191	140,172	188	32	12	0.0740741	60	32	0.127315				0.564815	0.938462	244	432	63.25	0.146412
P0A6J5	AF	A	3	0.60097	1	0.02251	0	375,412	372,373,374,375,376,377,378,409,410,411,412,413,414,415	364	361,362,363,364,365,366,367	375,412	364	37	1	0.0856481	99	41	0.162037	0.842593	0.970667	364				432	37	0.0856481
P0A6J5	AF	A	4	-0.46143	0	-1.49345	2	133,303	130,131,132,133,134,135,136,300,301,302,303,304,305,306	309,354	306,307,308,309,310,311,312,351,352,353,354,355,356,357	133,303	309,354	170	94	0.393519	282	68	0.229167				0.180556	0.604651	78	432	201.84	0.467223
P0A6J5	AF	A	5	-1.76658	3	-1.60119	1	178,285	175,176,177,178,179,180,181,282,283,284,285,286,287,288	29,42,136,354	26,27,28,29,30,31,32,39,40,41,42,43,44,45,133,134,135,136,137,138,139,351,352,353,354,355,356,357	178,285	29,42,136,354	107	23	0.247685	247	125	0.365741	0.0671296	0.162921	29	0.180556	0.530612	78	432	136	0.314815
P0A6J8	AF	A	1	0.04612	0	-0.83208	1	141,185	138,139,140,141,142,143,144,182,183,184,185,186,187,188	220	217,218,219,220,221,222,223	141,185	220	44	13	0.120879	81	35	0.184066				0.395604	0.804469	144	364	66.9231	0.183855
P0A6J8	AF	A	2	0.67672	1	0.14335	0	247,327	244,245,246,247,248,249,250,324,325,326,327,328,329,330	229	226,227,228,229,230,231,232	247,327	229	80	13	0.21978	148	37	0.186813	0.629121	0.927126	229				364	87.8462	0.241336
P0A6K3	AF	A	1	0	0	0.61067	1	7,50	4,5,6,7,8,9,10,47,48,49,50,51,52,53	56	53,54,55,56,57,58,59	7,50	56	43	1	0.254438	83	35	0.343195				0.668639	0.94958	113	169	43	0.254438
P0A6K6	AF	A	1	0.86051	2	-0.05625	0	18,380	15,16,17,18,19,20,21,377,378,379,380,381,382,383	9,11	6,7,8,9,10,11,12,8,9,10,11,12,13,14	18,380	9,11	362	107	0.889435	399	49	0.208845	0.022113	0.5	9				407	220.953	0.542883
P0A6K6	AF	A	2	-0.89038	1	-0.04587	0	363,380	360,361,362,363,364,365,366,377,378,379,380,381,382,383	88	85,86,87,88,89,90,91	363,380	88	17	1	0.041769	61	45	0.179361	0.216216	0.242424	88				407	17	0.041769
P0A6K6	AF	A	3	0	0	0.6722	3	7,285	4,5,6,7,8,9,10,282,283,284,285,286,287,288	299,347,365	296,297,298,299,300,301,302,344,345,346,347,348,349,350,362,363,364,365,366,367,368	7,285	299,347,365	278	3	0.683047	364	101	0.285012				0.103194	0.344262	42	407	282.667	0.694513
P0A6K6	AF	A	4	1.32707	2	-0.78867	1	33,351	30,31,32,33,34,35,36,348,349,350,351,352,353,354	8,11,364	5,6,7,8,9,10,11,8,9,10,11,12,13,14,361,362,363,364,365,366,367	33,351	8,11,364	318	46	0.781327	386	75	0.267813	0.019656	0.242424	8	0.105651	0.767857	43	407	332.065	0.815885
P0A6K6	AF	A	5	0.70463	1	0.03981	0	264,299	261,262,263,264,265,266,267,296,297,298,299,300,301,302	255	252,253,254,255,256,257,258	264,299	255	35	2	0.0859951	83	40	0.179361	0.626536	0.965909	255				407	36.5	0.0896806
P0A6L0	AF	A	1	0	0	0.95983	1	8,209	5,6,7,8,9,10,11,206,207,208,209,210,211,212	234	231,232,233,234,235,236,237	8,209	234	201	15	0.776062	238	38	0.250965				0.0965251	0.5	25	259	207.8	0.802317
P0A6L0	AF	A	2	1.0247	1	0.06617	0	38,241	35,36,37,38,39,40,41,238,239,240,241,242,243,244	16	13,14,15,16,17,18,19	38,241	16	203	8	0.783784	234	37	0.262548	0.0617761	0.421053	16				259	207	0.799228
P0A6L2	AF	A	1	0.7181	1	0.08703	0	55,268	52,53,54,55,56,57,58,265,266,267,268,269,270,271	46	43,44,45,46,47,48,49	55,268	46	213	1	0.729452	279	25	0.205479	0.157534	0.836364	46				292	213	0.729452
P0A6L2	AF	A	2	0.60686	1	0.02563	0	34,211	31,32,33,34,35,36,37,208,209,210,211,212,213,214	5	2,3,4,5,6,7,8	34,211	5	177	18	0.606164	227	37	0.208904	0.0171233	0.147059	5				292	204.222	0.699391
P0A6L4	AF	A	1	0	0	0.79468	1	8,194	5,6,7,8,9,10,11,191,192,193,194,195,196,197	204	201,202,203,204,205,206,207	8,194	204	186	1	0.626263	229	34	0.23569				0.313131	0.902913	93	297	186	0.626263
P0A6L4	AF	A	2	0.86332	1	0.14872	0	58,271	55,56,57,58,59,60,61,268,269,270,271,272,273,274	45	42,43,44,45,46,47,48	58,271	45	213	3	0.717172	279	34	0.239057	0.151515	0.775862	45				297	216.333	0.728395
P0A6L4	AF	A	3	0.82585	1	-0.00934	0	39,210	36,37,38,39,40,41,42,207,208,209,210,211,212,213	8	5,6,7,8,9,10,11	39,210	8	171	31	0.575758	217	40	0.215488	0.026936	0.205128	8				297	207.29	0.697947
P0A6L7	AF	A	1	0.00752	0	0.79296	1	14,39	11,12,13,14,15,16,17,36,37,38,39,40,41,42	46	43,44,45,46,47,48,49	14,39	46	25	15	0.0517598	75	32	0.10559				0.904762	0.984234	437	483	56.8	0.117598
P0A6L7	AF	A	2	1.06796	1	0.20005	0	35,118	32,33,34,35,36,37,38,115,116,117,118,119,120,121	18	15,16,17,18,19,20,21	35,118	18	83	41	0.171843	151	31	0.15735	0.0372671	0.514286	18				483	194.634	0.402969
P0A6L7	AF	A	3	0.67198	1	0.07042	0	329,374	326,327,328,329,330,331,332,371,372,373,374,375,376,377	286	283,284,285,286,287,288,289	329,374	286	45	32	0.0931677	99	28	0.122153	0.592133	0.869301	286				483	107.469	0.222503
P0A6L7	AF	A	4	0.89357	1	-0.72716	1	74,220	71,72,73,74,75,76,77,217,218,219,220,221,222,223	51,240	48,49,50,51,52,53,54,237,238,239,240,241,242,243	74,220	51,240	146	18	0.302277	222	71	0.192547	0.10559	0.689189	51	0.503106	0.923954	243	483	162.556	0.336554
P0A6L7	AF	A	5	1.0155	3	-0.30729	0	73,214	70,71,72,73,74,75,76,211,212,213,214,215,216,217	20,30,51	17,18,19,20,21,22,23,27,28,29,30,31,32,33,48,49,50,51,52,53,54	73,214	20,30,51	141	31	0.291925	208	66	0.244306	0.0414079	0.273973	20				483	199.194	0.412409
P0A6L9	AF	A	1	-0.01177	0	0.64057	1	68,132	65,66,67,68,69,70,71,129,130,131,132,133,134,135	148	145,146,147,148,149,150,151	68,132	148	64	8	0.374269	98	28	0.327485				0.134503	0.589744	23	171	92.5	0.540936
P0A6M8	AF	A	1	0	0	0.70236	1	5,71	2,3,4,5,6,7,8,68,69,70,71,72,73,74	84	81,82,83,84,85,86,87	5,71	84	66	1	0.09375	127	33	0.0880682				0.880682	0.979463	620	704	66	0.09375
P0A6M8	AF	A	2	0.74543	1	0.18247	0	26,112	23,24,25,26,27,28,29,109,110,111,112,113,114,115	15	12,13,14,15,16,17,18	26,112	15	86	37	0.122159	156	42	0.12358	0.0213068	0.576923	15				704	196.189	0.278678
P0A6M8	AF	A	3	-1.08336	1	0.00268	0	455,487	452,453,454,455,456,457,458,484,485,486,487,488,489,490	418	415,416,417,418,419,420,421	455,487	418	32	4	0.0454545	70	35	0.0823864	0.59375	0.918681	418				704	35.5	0.0504261
P0A6M8	AF	A	4	-0.73892	1	-0.1441	0	572,613	569,570,571,572,573,574,575,610,611,612,613,614,615,616	492	489,490,491,492,493,494,495	572,613	492	41	1	0.0582386	108	34	0.0980114	0.698864	0.86014	492				704	41	0.0582386
P0A6M8	AF	A	5	0.04499	0	-1.12594	1	614,639	611,612,613,614,615,616,617,636,637,638,639,640,641,642	658	655,656,657,658,659,660,661	614,639	658	25	1	0.0355114	65	30	0.0823864				0.0653409	0.707692	46	704	25	0.0355114
P0A6M8	AF	A	6	-0.87525	1	-0.00615	0	657,685	654,655,656,657,658,659,660,682,683,684,685,686,687,688	617	614,615,616,617,618,619,620	657,685	617	28	4	0.0397727	63	34	0.0724432	0.87642	0.939117	617				704	41	0.0582386
P0A6M8	AF	A	7	-0.01029	0	-0.84553	1	414,444	411,412,413,414,415,416,417,441,442,443,444,445,446,447	459	456,457,458,459,460,461,462	414,444	459	30	17	0.0426136	72	34	0.0838068				0.348011	0.942308	245	704	168	0.238636
P0A6M8	AF	A	8	-0.07824	0	-0.93877	1	333,364	330,331,332,333,334,335,336,361,362,363,364,365,366,367	384	381,382,383,384,385,386,387	333,364	384	31	12	0.0440341	89	32	0.0838068				0.454545	0.941176	320	704	188.167	0.267282
P0A6M8	AF	A	9	-0.09001	0	-0.64413	1	518,553	515,516,517,518,519,520,521,550,551,552,553,554,555,556	576	573,574,575,576,577,578,579	518,553	576	35	2	0.0497159	79	35	0.119318				0.181818	0.847682	128	704	53.5	0.0759943
P0A6P1	AF	A	1	0.03584	0	0.67472	1	49,119	46,47,48,49,50,51,52,116,117,118,119,120,121,122	130	127,128,129,130,131,132,133	49,119	130	70	5	0.24735	117	33	0.183746				0.540636	0.932927	153	283	73.6	0.260071
P0A6P5	AF	A	1	0.72999	1	0.07	0	222,289	219,220,221,222,223,224,225,286,287,288,289,290,291,292	206	203,204,205,206,207,208,209	222,289	206	67	28	0.136735	102	35	0.153061	0.420408	0.927928	206				490	123.071	0.251166
P0A6P7	AF	A	1	-0.08007	0	0.745	1	28,67	25,26,27,28,29,30,31,64,65,66,67,68,69,70	78	75,76,77,78,79,80,81	28,67	78	39	31	0.185714	90	36	0.338095				0.628571	0.923077	132	210	54.6774	0.260369
P0A6P7	AF	A	2	0.6104	1	0.23022	0	42,115	39,40,41,42,43,44,45,112,113,114,115,116,117,118	31	28,29,30,31,32,33,34	42,115	31	73	8	0.347619	135	35	0.37619	0.147619	0.738095	31				210	121.125	0.576786
P0A6P9	AF	A	1	-0.66371	1	-0.30059	0	168,209	165,166,167,168,169,170,171,206,207,208,209,210,211,212	153	150,151,152,153,154,155,156	168,209	153	41	1	0.0949074	98	46	0.164352	0.354167	0.910714	153				432	41	0.0949074
P0A6P9	AF	A	2	-0.28625	0	1.19943	3	42,167	39,40,41,42,43,44,45,164,165,166,167,168,169,170	369,382,393	366,367,368,369,370,371,372,379,380,381,382,383,384,385,390,391,392,393,394,395,396	42,167	369,382,393	125	53	0.289352	241	78	0.296296				0.0902778	0.14717	39	432	249.094	0.576607
P0A6P9	AF	A	3	-0.06608	0	0.76028	1	147,384	144,145,146,147,148,149,150,381,382,383,384,385,386,387	391	388,389,390,391,392,393,394	147,384	391	237	9	0.548611	311	40	0.171296				0.0949074	0.854167	41	432	243.333	0.563272
P0A6P9	AF	A	4	0.95138	1	0	0	391,427	388,389,390,391,392,393,394,424,425,426,427,428,429,430	147	144,145,146,147,148,149,150	391,427	147	36	27	0.0833333	88	44	0.180556	0.340278	0.375959	147				432	139.963	0.323988
P0A6R0	AF	A	1	0.61135	1	-0.06568	0	98,135	95,96,97,98,99,100,101,132,133,134,135,136,137,138	75	72,73,74,75,76,77,78	98,135	75	37	2	0.116719	97	35	0.214511	0.236593	0.765306	75				317	40	0.126183
P0A6R0	AF	A	2	0.62328	1	-0.06699	0	258,300	255,256,257,258,259,260,261,297,298,299,300,301,302,303	240	237,238,239,240,241,242,243	258,300	240	42	2	0.132492	105	30	0.189274	0.757098	0.930233	240				317	45	0.141956
P0A6S3	AF	A	1	0.01934	0	-0.76594	1	41,58	38,39,40,41,42,43,44,55,56,57,58,59,60,61	84	81,82,83,84,85,86,87	41,58	84	17	7	0.0465753	46	36	0.164384				0.769863	0.915309	281	365	20.1429	0.0551859
P0A6S3	AF	A	2	-1.10111	1	-0.00301	0	65,122	62,63,64,65,66,67,68,119,120,121,122,123,124,125	41	38,39,40,41,42,43,44	65,122	41	57	1	0.156164	116	34	0.156164	0.112329	0.630769	41				365	57	0.156164
P0A6S7	AF	A	1	0.69272	3	-0.14125	0	57,147	54,55,56,57,58,59,60,144,145,146,147,148,149,150	9,19,32	6,7,8,9,10,11,12,16,17,18,19,20,21,22,29,30,31,32,33,34,35	57,147	9,19,32	90	7	0.265487	179	66	0.250737	0.0265487	0.157895	9				339	110.429	0.325748
P0A6S7	AF	A	2	0.74652	1	0.2538	0	24,80	21,22,23,24,25,26,27,77,78,79,80,81,82,83	8	5,6,7,8,9,10,11	24,80	8	56	24	0.165192	97	33	0.20354	0.0235988	0.333333	8				339	121.792	0.359267
P0A6S7	AF	A	3	0.61936	1	0.12812	0	233,296	230,231,232,233,234,235,236,293,294,295,296,297,298,299	193	190,191,192,193,194,195,196	233,296	193	63	23	0.185841	129	36	0.20354	0.569322	0.828326	193				339	79.6957	0.23509
P0A6T1	AF	A	1	-0.00202	0	0.88315	1	94,208	91,92,93,94,95,96,97,205,206,207,208,209,210,211	265	262,263,264,265,266,267,268	94,208	265	114	1	0.20765	198	27	0.125683				0.517304	0.832845	284	549	114	0.20765
P0A6T1	AF	A	2	0.63905	1	0.03275	0	213,518	210,211,212,213,214,215,216,515,516,517,518,519,520,521	205	202,203,204,205,206,207,208	213,518	205	305	2	0.555556	417	37	0.112933	0.373406	0.962441	205				549	306.5	0.558288
P0A6T1	AF	A	3	-0.11163	0	0.81226	1	55,428	52,53,54,55,56,57,58,425,426,427,428,429,430,431	469	466,467,468,469,470,471,472	55,428	469	373	8	0.679417	449	37	0.114754				0.145719	0.661157	80	549	393.25	0.716302
P0A6T1	AF	A	4	0.66143	1	0.01303	0	345,404	342,343,344,345,346,347,348,401,402,403,404,405,406,407	335	332,333,334,335,336,337,338	345,404	335	59	46	0.107468	120	37	0.118397	0.6102	0.971014	335				549	138.696	0.252633
P0A6T1	AF	A	5	-0.34959	0	-0.78234	1	49,300	46,47,48,49,50,51,52,297,298,299,300,301,302,303	317	314,315,316,317,318,319,320	49,300	317	251	4	0.457195	336	30	0.142077				0.422587	0.931727	232	549	254.5	0.46357
P0A6T1	AF	A	6	0.79701	1	1.15469	1	171,341	168,169,170,171,172,173,174,338,339,340,341,342,343,344	150,485	147,148,149,150,151,152,153,482,483,484,485,486,487,488	171,341	150,485	170	68	0.309654	285	70	0.204007	0.273224	0.877193	150	0.116576	0.307692	64	549	165.926	0.302234
P0A6T3	AF	A	1	-1.54494	2	-0.50611	0	40,241	37,38,39,40,41,42,43,238,239,240,241,242,243,244	26,28	23,24,25,26,27,28,29,25,26,27,28,29,30,31	40,241	26,28	201	92	0.526178	287	56	0.253927	0.0680628	0.65	26				382	212.413	0.556055
P0A6T9	AF	A	1	-0.03096	0	-0.64649	1	24,79	21,22,23,24,25,26,27,76,77,78,79,80,81,82	104	101,102,103,104,105,106,107	24,79	104	55	1	0.426357	96	35	0.410853				0.193798	0.5	25	129	55	0.426357
P0A6U3	AF	A	1	0.6307	1	-1.89532	2	50,298	47,48,49,50,51,52,53,295,296,297,298,299,300,301	36,308,345	33,34,35,36,37,38,39,305,306,307,308,309,310,311,342,343,344,345,346,347,348	50,298	36,308,345	248	70	0.394277	396	104	0.220986	0.0572337	0.72	36	0.45151	0.858006	284	629	256.314	0.407495
P0A6U3	AF	A	2	-1.39245	3	-0.18533	0	229,441	226,227,228,229,230,231,232,438,439,440,441,442,443,444	79,98,200	76,77,78,79,80,81,82,95,96,97,98,99,100,101,197,198,199,200,201,202,203	229,441	79,98,200	212	22	0.337043	344	101	0.230525	0.125596	0.344978	79				629	185.318	0.294624
P0A6U3	AF	A	3	0.60341	1	-1.88051	4	51,227	48,49,50,51,52,53,54,224,225,226,227,228,229,230	35,242,297,307,345	32,33,34,35,36,37,38,239,240,241,242,243,244,245,294,295,296,297,298,299,300,304,305,306,307,308,309,310,342,343,344,345,346,347,348	51,227	35,242,297,307,345	176	48	0.279809	345	137	0.300477	0.0556439	0.686275	35	0.45151	0.706468	284	629	154.562	0.245727
P0A6U3	AF	A	4	0.10658	0	-0.77319	1	54,84	51,52,53,54,55,56,57,81,82,83,84,85,86,87	95	92,93,94,95,96,97,98	54,84	95	30	3	0.0476948	105	41	0.0874404				0.848967	0.979817	534	629	30.6667	0.0487546
P0A6U3	AF	A	5	-0.02118	0	-0.62419	1	198,264	195,196,197,198,199,200,201,261,262,263,264,265,266,267	313	310,311,312,313,314,315,316	198,264	313	66	20	0.104928	157	40	0.114467				0.502385	0.865753	316	629	85.9	0.136566
P0A6U3	AF	A	6	0.78876	1	-0.29922	0	175,341	172,173,174,175,176,177,178,338,339,340,341,342,343,344	159	156,157,158,159,160,161,162	175,341	159	166	5	0.263911	231	33	0.101749	0.252782	0.908571	159				629	168.6	0.268045
P0A6U3	AF	A	7	0.95963	1	-0.07133	0	21,152	18,19,20,21,22,23,24,149,150,151,152,153,154,155	11	8,9,10,11,12,13,14	21,152	11	131	8	0.208267	241	46	0.130366	0.0174881	0.52381	11				629	277.875	0.441773
P0A6U3	AF	A	8	0.79925	1	-0.14953	0	70,381	67,68,69,70,71,72,73,378,379,380,381,382,383,384	36	33,34,35,36,37,38,39	70,381	36	311	42	0.494436	416	29	0.155803	0.0572337	0.514286	36				629	343.214	0.545651
P0A6U3	AF	A	9	-0.763	3	-2.03421	2	97,227	94,95,96,97,98,99,100,224,225,226,227,228,229,230	35,46,81,241,346	32,33,34,35,36,37,38,43,44,45,46,47,48,49,78,79,80,81,82,83,84,238,239,240,241,242,243,244,343,344,345,346,347,348,349	97,227	35,46,81,241,346	130	4	0.206677	283	151	0.282989	0.0556439	0.360825	35	0.449921	0.70398	283	629	130.75	0.20787
P0A6U5	AF	A	1	0.75037	1	0.10955	0	79,137	76,77,78,79,80,81,82,134,135,136,137,138,139,140	70	67,68,69,70,71,72,73	79,137	70	58	4	0.280193	105	34	0.342995	0.338164	0.886076	70				207	66	0.318841
P0A6U5	AF	A	2	0.02129	0	-0.71979	1	63,186	60,61,62,63,64,65,66,183,184,185,186,187,188,189	199	196,197,198,199,200,201,202	63,186	199	123	14	0.594203	159	32	0.256039				0.0386473	0.380952	8	207	142.286	0.687371
P0A6U8	AF	A	1	0.39866	0	1.25078	1	165,300	162,163,164,165,166,167,168,297,298,299,300,301,302,303	363	360,361,362,363,364,365,366	165,300	363	135	1	0.283019	231	36	0.176101				0.238994	0.644068	114	477	135	0.283019
P0A6U8	AF	A	2	0.74061	1	0.6341	0	226,376	223,224,225,226,227,228,229,373,374,375,376,377,378,379	211	208,209,210,211,212,213,214	226,376	211	150	3	0.314465	221	35	0.159329	0.442348	0.933628	211				477	170.333	0.357093
P0A6U8	AF	A	3	0.68377	1	0.05518	0	324,371	321,322,323,324,325,326,327,368,369,370,371,372,373,374	296	293,294,295,296,297,298,299	324,371	296	47	37	0.0985325	95	35	0.155136	0.620545	0.91358	296				477	92	0.192872
P0A6V1	AF	A	1	-0.08672	0	-0.80767	1	167,181	164,165,166,167,168,169,170,178,179,180,181,182,183,184	210	207,208,209,210,211,212,213	167,181	210	14	22	0.0324826	46	29	0.146172				0.512761	0.884	221	431	52.8182	0.122548
P0A6V1	AF	A	2	0.70703	1	-0.13808	0	66,137	63,64,65,66,67,68,69,134,135,136,137,138,139,140	21	18,19,20,21,22,23,24	66,137	21	71	99	0.164733	119	33	0.141531	0.0487239	0.318182	21				431	225.616	0.523471
P0A6V1	AF	A	3	0.60435	1	-0.04883	0	213,259	210,211,212,213,214,215,216,256,257,258,259,260,261,262	166	163,164,165,166,167,168,169	213,259	166	46	4	0.106729	95	34	0.141531	0.385151	0.779343	166				431	75.25	0.174594
P0A6V1	AF	A	4	0.76999	3	0.01749	0	90,307	87,88,89,90,91,92,93,304,305,306,307,308,309,310	23,56,70	20,21,22,23,24,25,26,53,54,55,56,57,58,59,67,68,69,70,71,72,73	90,307	23,56,70	217	6	0.50348	281	77	0.234339	0.0533643	0.255556	23				431	222	0.515081
P0A6V5	AF	A	1	0	0	0.90772	1	6,72	3,4,5,6,7,8,9,69,70,71,72,73,74,75	88	85,86,87,88,89,90,91	6,72	88	66	8	0.611111	96	40	0.472222				0.185185	0.555556	20	108	72.375	0.670139
P0A6V5	AF	A	2	0.77116	1	0.19811	0	37,64	34,35,36,37,38,39,40,61,62,63,64,65,66,67	23	20,21,22,23,24,25,26	37,64	23	27	22	0.25	63	31	0.601852	0.212963	0.621622	23				108	63.8636	0.59133
P0A6V8	AF	A	1	-0.19321	0	-0.78841	1	24,110	21,22,23,24,25,26,27,107,108,109,110,111,112,113	307	304,305,306,307,308,309,310	24,110	307	86	1	0.267913	137	41	0.186916				0.0436137	0.0663507	14	321	86	0.267913
P0A6V8	AF	A	2	-0.80059	1	0	0	151,315	148,149,150,151,152,153,154,312,313,314,315,316,317,318	106	103,104,105,106,107,108,109	151,315	106	164	4	0.510903	237	33	0.17757	0.330218	0.701987	106				321	166.25	0.517913
P0A6V8	AF	A	3	-0.12925	0	0.92639	1	119,269	116,117,118,119,120,121,122,266,267,268,269,270,271,272	294	291,292,293,294,295,296,297	119,269	294	150	9	0.46729	186	35	0.186916				0.0841121	0.519231	27	321	155.222	0.483558
P0A6W0	AF	A	1	0.06875	0	-0.77823	1	121,168	118,119,120,121,122,123,124,165,166,167,168,169,170,171	191	188,189,190,191,192,193,194	121,168	191	47	46	0.152597	98	33	0.230519				0.37987	0.835714	117	308	81.3043	0.263975
P0A6W0	AF	A	2	-0.67126	1	0.08779	0	115,234	112,113,114,115,116,117,118,231,232,233,234,235,236,237	71	68,69,70,71,72,73,74	115,234	71	119	17	0.386364	193	30	0.246753	0.230519	0.617391	71				308	138.059	0.448243
P0A6W3	AF	A	1	-0.64757	1	-0.64258	1	169,231	166,167,168,169,170,171,172,228,229,230,231,232,233,234	159,285	156,157,158,159,160,161,162,282,283,284,285,286,287,288	169,231	159,285	62	3	0.172222	146	46	0.186111	0.441667	0.940828	159	0.208333	0.581395	75	360	65	0.180556
P0A6W3	AF	A	2	-0.02969	0	-0.64822	1	79,202	76,77,78,79,80,81,82,199,200,201,202,203,204,205	272	269,270,271,272,273,274,275	79,202	272	123	55	0.341667	212	39	0.244444				0.244444	0.556962	88	360	179.255	0.497929
P0A6W3	AF	A	3	-0.70734	1	-0.11546	0	259,335	256,257,258,259,260,261,262,332,333,334,335,336,337,338	198	195,196,197,198,199,200,201	259,335	198	76	3	0.211111	155	31	0.144444	0.55	0.764479	198				360	80.6667	0.224074
P0A6W5	AF	A	1	-0.77519	1	0	0	106,158	103,104,105,106,107,108,109,155,156,157,158,159,160,161	90	87,88,89,90,91,92,93	106,158	90	52	1	0.329114	80	34	0.367089	0.56962	0.849057	90				158	52	0.329114
P0A6W9	AF	A	1	0	0	-0.65707	1	3,190	0,1,2,3,4,5,6,187,188,189,190,191,192,193	353	350,351,352,353,354,355,356	3,190	353	187	3	0.361004	298	24	0.125483				0.318533	0.503049	165	518	188	0.362934
P0A6W9	AF	A	2	-0.81564	1	0.15176	0	62,114	59,60,61,62,63,64,65,111,112,113,114,115,116,117	30	27,28,29,30,31,32,33	62,114	30	52	34	0.100386	132	41	0.133205	0.0579151	0.483871	30				518	65.4118	0.126278
P0A6W9	AF	A	3	0.04945	0	-0.97962	1	146,208	143,144,145,146,147,148,149,205,206,207,208,209,210,211	331	328,329,330,331,332,333,334	146,208	331	62	63	0.119691	168	40	0.160232				0.361004	0.603226	187	518	130.19	0.251333
P0A6W9	AF	A	4	-0.66526	1	-0.07505	0	331,377	328,329,330,331,332,333,334,374,375,376,377,378,379,380	188	185,186,187,188,189,190,191	331,377	188	46	55	0.0888031	122	31	0.167954	0.362934	0.567976	188				518	161.6	0.311969
P0A6W9	AF	A	5	0.61635	3	-0.06376	0	120,499	117,118,119,120,121,122,123,496,497,498,499,500,501,502	28,49,83	25,26,27,28,29,30,31,46,47,48,49,50,51,52,80,81,82,83,84,85,86	120,499	28,49,83	379	3	0.73166	464	88	0.227799	0.0540541	0.233333	28				518	380.667	0.734878
P0A6X1	AF	A	1	0.64222	1	0.21497	0	201,247	198,199,200,201,202,203,204,244,245,246,247,248,249,250	185	182,183,184,185,186,187,188	201,247	185	46	6	0.110048	84	33	0.150718	0.442584	0.920398	185				418	57.3333	0.137161
P0A6Y5	AF	A	1	-0.60519	3	0.00864	0	88,228	85,86,87,88,89,90,91,225,226,227,228,229,230,231	6,21,50	3,4,5,6,7,8,9,18,19,20,21,22,23,24,47,48,49,50,51,52,53	88,228	6,21,50	140	8	0.479452	215	79	0.339041	0.0205479	0.0681818	6				292	149.75	0.512842
P0A6Y8	AF	A	1	-0.31023	0	-0.87492	1	24,181	21,22,23,24,25,26,27,178,179,180,181,182,183,184	373	370,371,372,373,374,375,376	24,181	373	157	2	0.246082	245	43	0.100313				0.415361	0.579869	265	638	158	0.247649
P0A6Y8	AF	A	2	-0.61316	1	-0.11442	0	408,441	405,406,407,408,409,410,411,438,439,440,441,442,443,444	400	397,398,399,400,401,402,403	408,441	400	33	11	0.0517241	90	31	0.0721003	0.626959	0.980392	400				638	38.0909	0.0597036
P0A6Y8	AF	A	3	-0.74089	1	0.08847	0	50,118	47,48,49,50,51,52,53,115,116,117,118,119,120,121	39	36,37,38,39,40,41,42	50,118	39	68	7	0.106583	113	41	0.11442	0.0611285	0.78	39				638	187.143	0.293327
P0A6Y8	AF	A	4	-0.77061	1	0.07754	0	216,389	213,214,215,216,217,218,219,386,387,388,389,390,391,392	174	171,172,173,174,175,176,177	216,389	174	173	21	0.27116	250	37	0.112853	0.272727	0.805556	174				638	178.048	0.279072
P0A6Z1	AF	A	1	0.68105	1	-0.00768	0	35,371	32,33,34,35,36,37,38,368,369,370,371,372,373,374	27	24,25,26,27,28,29,30	35,371	27	336	1	0.545455	384	39	0.121753	0.0438312	0.771429	27				616	336	0.545455
P0A6Z1	AF	A	2	0.74577	1	-0.07024	0	100,235	97,98,99,100,101,102,103,232,233,234,235,236,237,238	87	84,85,86,87,88,89,90	100,235	87	135	4	0.219156	248	31	0.12013	0.141234	0.87	87				616	146	0.237013
P0A6Z1	AF	A	3	-0.75312	1	0.04893	0	66,132	63,64,65,66,67,68,69,129,130,131,132,133,134,135	56	53,54,55,56,57,58,59	66,132	56	66	4	0.107143	109	42	0.107143	0.0909091	0.848485	56				616	67.75	0.109984
P0A6Z1	AF	A	4	-0.65041	1	-0.1309	0	230,391	227,228,229,230,231,232,233,388,389,390,391,392,393,394	185	182,183,184,185,186,187,188	230,391	185	161	15	0.261364	246	41	0.150974	0.300325	0.804348	185				616	166.867	0.270887
P0A6Z1	AF	A	5	-0.66164	1	-0.24145	0	407,440	404,405,406,407,408,409,410,437,438,439,440,441,442,443	396	393,394,395,396,397,398,399	407,440	396	33	19	0.0535714	95	35	0.099026	0.642857	0.972973	396				616	67.4737	0.109535
P0A6Z3	AF	A	1	-0.71698	1	0.90464	1	410,438	407,408,409,410,411,412,413,435,436,437,438,439,440,441	402,459	399,400,401,402,403,404,405,456,457,458,459,460,461,462	410,438	402,459	28	6	0.0448718	67	60	0.107372	0.644231	0.980488	402	0.264423	0.887097	165	624	33	0.0528846
P0A6Z3	AF	A	2	-0.7277	1	0.18301	0	412,462	409,410,411,412,413,414,415,459,460,461,462,463,464,465	402	399,400,401,402,403,404,405	412,462	402	50	1	0.0801282	94	36	0.0945513	0.644231	0.975728	402				624	50	0.0801282
P0A6Z3	AF	A	3	0	0	0.6004	1	3,87	0,1,2,3,4,5,6,84,85,86,87,88,89,90	129	126,127,128,129,130,131,132	3,87	129	84	6	0.134615	154	30	0.11859				0.793269	0.921788	495	624	85	0.136218
P0A6Z3	AF	A	4	0.65838	1	0.06993	0	457,483	454,455,456,457,458,459,460,480,481,482,483,484,485,486	431	428,429,430,431,432,433,434	457,483	431	26	30	0.0416667	66	31	0.105769	0.690705	0.943107	431				624	69.3333	0.111111
P0A700	AF	A	1	-0.60239	1	0.00741	0	79,101	76,77,78,79,80,81,82,98,99,100,101,102,103,104	71	68,69,70,71,72,73,74	79,101	71	22	1	0.189655	38	30	0.387931	0.612069	0.898734	71				116	22	0.189655
P0A705	AF	A	1	-0.08347	0	-1.08078	1	578,610	575,576,577,578,579,580,581,607,608,609,610,611,612,613	627	624,625,626,627,628,629,630	578,610	627	32	5	0.0359551	94	35	0.058427				0.295506	0.939286	263	890	123.4	0.138652
P0A705	AF	A	2	-0.08202	0	-0.99387	1	792,829	789,790,791,792,793,794,795,826,827,828,829,830,831,832	879	876,877,878,879,880,881,882	792,829	879	37	1	0.041573	81	31	0.058427				0.0123596	0.180328	11	890	37	0.041573
P0A705	AF	A	3	0.79135	1	0.19839	0	407,468	404,405,406,407,408,409,410,465,466,467,468,469,470,471	395	392,393,394,395,396,397,398	407,468	395	61	23	0.0685393	125	41	0.0955056	0.44382	0.970516	395				890	113.043	0.127015
P0A705	AF	A	4	-0.19365	0	0.87562	1	637,698	634,635,636,637,638,639,640,695,696,697,698,699,700,701	720	717,718,719,720,721,722,723	637,698	720	61	24	0.0685393	128	31	0.0876404				0.191011	0.885417	170	890	188.167	0.211423
P0A705	AF	A	5	0.85755	1	0.06019	0	704,746	701,702,703,704,705,706,707,743,744,745,746,747,748,749	692	689,690,691,692,693,694,695	704,746	692	42	20	0.047191	91	41	0.0797753	0.777528	0.982955	692				890	81.8	0.0919101
P0A707	AF	A	1	-0.78373	1	-0.10576	0	36,62	33,34,35,36,37,38,39,59,60,61,62,63,64,65	24	21,22,23,24,25,26,27	36,62	24	26	1	0.144444	49	27	0.216667	0.133333	0.666667	24				180	26	0.144444
P0A712	AF	A	1	0.87377	1	0.86289	1	174,276	171,172,173,174,175,176,177,273,274,275,276,277,278,279	57,291	54,55,56,57,58,59,60,288,289,290,291,292,293,294	174,276	57,291	102	119	0.311927	210	75	0.311927	0.174312	0.327586	57	0.110092	0.705882	36	327	151.714	0.463958
P0A712	AF	A	2	1.5447	2	0.4149	0	145,259	142,143,144,145,146,147,148,256,257,258,259,260,261,262	60,120	57,58,59,60,61,62,63,117,118,119,120,121,122,123	145,259	60,120	114	12	0.348624	225	73	0.333333	0.183486	0.413793	60				327	149.75	0.457951
P0A715	AF	A	1	0.99432	1	0.22092	0	69,248	66,67,68,69,70,71,72,245,246,247,248,249,250,251	58	55,56,57,58,59,60,61	69,248	58	179	26	0.630282	246	33	0.200704	0.204225	0.84058	58				284	211.423	0.744447
P0A715	AF	A	2	-0.04477	0	0.87834	1	15,188	12,13,14,15,16,17,18,185,186,187,188,189,190,191	196	193,194,195,196,197,198,199	15,188	196	173	1	0.609155	234	41	0.239437				0.309859	0.916667	88	284	173	0.609155
P0A715	AF	A	3	0.23401	0	0.65232	1	218,244	215,216,217,218,219,220,221,241,242,243,244,245,246,247	254	251,252,253,254,255,256,257	218,244	254	26	2	0.0915493	74	35	0.165493				0.105634	0.75	30	284	26.5	0.0933099
P0A717	AF	A	1	0.76985	1	0.25093	0	180,219	177,178,179,180,181,182,183,216,217,218,219,220,221,222	166	163,164,165,166,167,168,169	180,219	166	39	4	0.12381	76	37	0.209524	0.526984	0.922222	166				315	42.75	0.135714
P0A720	AF	A	1	0.67942	1	-0.01337	0	149,189	146,147,148,149,150,151,152,186,187,188,189,190,191,192	139	136,137,138,139,140,141,142	149,189	139	40	1	0.187793	84	37	0.267606	0.652582	0.932886	139				213	40	0.187793
P0A720	AF	A	2	0	0	0.71553	1	5,38	2,3,4,5,6,7,8,35,36,37,38,39,40,41	96	93,94,95,96,97,98,99	5,38	96	33	5	0.15493	80	32	0.253521				0.549296	0.668571	117	213	64.4	0.302347
P0A720	AF	A	3	0.68301	1	-0.02306	0	18,193	15,16,17,18,19,20,21,190,191,192,193,194,195,196	9	6,7,8,9,10,11,12	18,193	9	175	2	0.821596	202	42	0.305164	0.0422535	0.5	9				213	178	0.835681
P0A725	AF	A	1	-0.44357	0	-0.70072	1	81,249	78,79,80,81,82,83,84,246,247,248,249,250,251,252	256	253,254,255,256,257,258,259	81,249	256	168	1	0.55082	267	33	0.232787				0.160656	0.875	49	305	168	0.55082
P0A725	AF	A	2	-0.72101	1	0.01857	0	255,285	252,253,254,255,256,257,258,282,283,284,285,286,287,288	130	127,128,129,130,131,132,133	255,285	130	30	14	0.0983607	81	33	0.203279	0.42623	0.509804	130				305	87.6429	0.287354
P0A725	AF	A	3	0.03893	0	0.66283	1	19,62	16,17,18,19,20,21,22,59,60,61,62,63,64,65	74	71,72,73,74,75,76,77	19,62	74	43	2	0.140984	97	30	0.186885				0.757377	0.950617	231	305	43.5	0.142623
P0A725	AF	A	4	-0.19997	0	1.08038	1	166,194	163,164,165,166,167,168,169,191,192,193,194,195,196,197	234	231,232,233,234,235,236,237	166,194	234	28	15	0.0918033	83	27	0.186885				0.232787	0.63964	71	305	47.9333	0.157158
P0A731	AF	A	1	0.85018	1	-0.06191	0	29,87	26,27,28,29,30,31,32,84,85,86,87,88,89,90	14	11,12,13,14,15,16,17	29,87	14	58	22	0.381579	92	35	0.427632	0.0921053	0.482759	14				152	84.6818	0.557117
P0A738	AF	A	1	-0.01573	0	-0.77695	1	18,77	15,16,17,18,19,20,21,74,75,76,77,78,79,80	108	105,106,107,108,109,110,111	18,77	108	59	8	0.36646	126	31	0.310559				0.329193	0.630952	53	161	61.875	0.384317
P0A738	AF	A	2	-0.74341	1	-0.00589	0	100,145	97,98,99,100,101,102,103,142,143,144,145,146,147,148	30	27,28,29,30,31,32,33	100,145	30	45	2	0.279503	103	40	0.391304	0.186335	0.3	30				161	46	0.285714
P0A744	AF	A	1	-0.0199	0	-1.98824	2	23,81	20,21,22,23,24,25,26,78,79,80,81,82,83,84	98,181	95,96,97,98,99,100,101,178,179,180,181,182,183,184	23,81	98,181	58	54	0.273585	125	66	0.410377				0.146226	0.236641	31	212	66.3148	0.312806
P0A744	AF	A	2	-1.54392	2	0.02139	0	93,181	90,91,92,93,94,95,96,178,179,180,181,182,183,184	47,73	44,45,46,47,48,49,50,70,71,72,73,74,75,76	93,181	47,73	88	66	0.415094	147	67	0.433962	0.221698	0.505376	47				212	91.0303	0.429388
P0A746	AF	A	1	0.0255	0	-0.70098	1	60,109	57,58,59,60,61,62,63,106,107,108,109,110,111,112	117	114,115,116,117,118,119,120	60,109	117	49	1	0.357664	92	34	0.364964				0.145985	0.714286	20	137	49	0.357664
P0A746	AF	A	2	0.096	0	-0.734	1	23,48	20,21,22,23,24,25,26,45,46,47,48,49,50,51	124	121,122,123,124,125,126,127	23,48	124	25	16	0.182482	66	39	0.445255				0.0948905	0.146067	13	137	52.8125	0.385493
P0A749	AF	A	1	0.65196	1	-0.06861	0	41,197	38,39,40,41,42,43,44,194,195,196,197,198,199,200	29	26,27,28,29,30,31,32	41,197	29	156	10	0.372315	221	31	0.176611	0.0692124	0.707317	29				419	182.1	0.434606
P0A752	AF	A	1	0.01656	0	0.70898	1	130,161	127,128,129,130,131,132,133,158,159,160,161,162,163,164	169	166,167,168,169,170,171,172	130,161	169	31	11	0.14554	68	33	0.267606				0.206573	0.846154	44	213	95.8182	0.449851
P0A752	AF	A	2	0.60559	1	0.39244	0	19,134	16,17,18,19,20,21,22,131,132,133,134,135,136,137	8	5,6,7,8,9,10,11	19,134	8	115	17	0.539906	168	31	0.352113	0.0375587	0.421053	8				213	165.824	0.778514
P0A752	AF	A	3	0.72312	1	0.05834	0	50,185	47,48,49,50,51,52,53,182,183,184,185,186,187,188	38	35,36,37,38,39,40,41	50,185	38	135	12	0.633803	188	37	0.323944	0.178404	0.76	38				213	149.167	0.700313
P0A756	AF	A	1	0.744	1	0.22233	0	27,68	24,25,26,27,28,29,30,65,66,67,68,69,70,71	10	7,8,9,10,11,12,13	27,68	10	41	27	0.222826	82	35	0.402174	0.0543478	0.37037	10				184	114.556	0.622585
P0A759	AF	A	1	0.62968	1	0.15774	0	49,135	46,47,48,49,50,51,52,132,133,134,135,136,137,138	37	34,35,36,37,38,39,40	49,135	37	86	9	0.323308	139	36	0.300752	0.139098	0.755102	37				266	93	0.349624
P0A759	AF	A	2	0	0	0.8098	1	3,212	0,1,2,3,4,5,6,209,210,211,212,213,214,215	236	233,234,235,236,237,238,239	3,212	236	209	4	0.785714	247	32	0.263158				0.112782	0.555556	30	266	216.25	0.81297
P0A759	AF	A	3	0.24011	0	0.89986	1	126,156	123,124,125,126,127,128,129,153,154,155,156,157,158,159	189	186,187,188,189,190,191,192	126,156	189	30	10	0.112782	88	38	0.218045				0.289474	0.7	77	266	43.4	0.163158
P0A761	AF	A	1	0.0203	0	0.74249	1	15,197	12,13,14,15,16,17,18,194,195,196,197,198,199,200	203	200,201,202,203,204,205,206	15,197	203	182	1	0.79476	206	37	0.240175				0.113537	0.8125	26	229	182	0.79476
P0A761	AF	A	2	0.97434	1	0.01368	0	38,211	35,36,37,38,39,40,41,208,209,210,211,212,213,214	19	16,17,18,19,20,21,22	38,211	19	173	3	0.755459	198	37	0.28821	0.0829694	0.5	19				229	181	0.790393
P0A763	AF	A	1	0	0	-0.93478	1	5,35	2,3,4,5,6,7,8,32,33,34,35,36,37,38	77	74,75,76,77,78,79,80	5,35	77	30	6	0.20979	73	34	0.370629				0.461538	0.611111	66	143	42.3333	0.296037
P0A763	AF	A	2	-0.871	1	0.30089	0	66,112	63,64,65,66,67,68,69,109,110,111,112,113,114,115	9	6,7,8,9,10,11,12	66,112	9	46	20	0.321678	99	42	0.461538	0.0629371	0.136364	9				143	69.85	0.488462
P0A769	AF	A	1	1.09314	1	0.0271	0	107,352	104,105,106,107,108,109,110,349,350,351,352,353,354,355	55	52,53,54,55,56,57,58	107,352	55	245	4	0.59466	331	35	0.206311	0.133495	0.514019	55				412	253.5	0.615291
P0A769	AF	A	2	0.99588	1	-0.11981	0	271,344	268,269,270,271,272,273,274,341,342,343,344,345,346,347	115	112,113,114,115,116,117,118	271,344	115	73	1	0.177184	142	41	0.17233	0.279126	0.424354	115				412	73	0.177184
P0A769	AF	A	3	-0.11453	0	1.06651	1	35,111	32,33,34,35,36,37,38,108,109,110,111,112,113,114	206	203,204,205,206,207,208,209	35,111	206	76	4	0.184466	188	33	0.199029				0.5	0.684385	206	412	77.75	0.188714
P0A769	AF	A	4	-0.60733	0	0.71838	1	53,251	50,51,52,53,54,55,56,248,249,250,251,252,253,254	297	294,295,296,297,298,299,300	53,251	297	198	9	0.480583	300	34	0.220874				0.279126	0.714286	115	412	217.889	0.528857
P0A769	AF	A	5	0.78861	1	0.60123	1	118,273	115,116,117,118,119,120,121,270,271,272,273,274,275,276	53,297	50,51,52,53,54,55,56,294,295,296,297,298,299,300	118,273	53,297	155	177	0.376214	271	70	0.276699	0.128641	0.449153	53	0.279126	0.827338	115	412	197.345	0.478992
P0A769	AF	A	6	1.50993	2	-0.01147	0	210,356	207,208,209,210,211,212,213,353,354,355,356,357,358,359	34,108	31,32,33,34,35,36,37,105,106,107,108,109,110,111	210,356	34,108	146	41	0.354369	266	57	0.23301	0.0825243	0.161905	34				412	157.024	0.381127
P0A769	AF	A	7	-0.77081	1	0.98922	3	54,187	51,52,53,54,55,56,57,184,185,186,187,188,189,190	33,210,249,301	30,31,32,33,34,35,36,207,208,209,210,211,212,213,246,247,248,249,250,251,252,298,299,300,301,302,303,304	54,187	33,210,249,301	133	43	0.322816	243	106	0.320388	0.0800971	0.611111	33	0.269417	0.493333	111	412	141.186	0.342685
P0A776	AF	A	1	-0.61912	1	-0.80405	1	37,77	34,35,36,37,38,39,40,74,75,76,77,78,79,80	11,98	8,9,10,11,12,13,14,95,96,97,98,99,100,101	37,77	11,98	40	1	0.227273	84	52	0.443182	0.0625	0.297297	11	0.443182	0.787879	78	176	40	0.227273
P0A776	AF	A	2	-0.22167	0	-0.90388	1	16,68	13,14,15,16,17,18,19,65,66,67,68,69,70,71	102	99,100,101,102,103,104,105	16,68	102	52	2	0.295455	99	32	0.295455				0.420455	0.685185	74	176	70	0.397727
P0A776	AF	A	3	-0.60465	1	0.03038	0	33,125	30,31,32,33,34,35,36,122,123,124,125,126,127,128	25	22,23,24,25,26,27,28	33,125	25	92	5	0.522727	130	33	0.267045	0.142045	0.757576	25				176	102.8	0.584091
P0A784	AF	A	1	0.84475	1	-0.27284	0	31,161	28,29,30,31,32,33,34,158,159,160,161,162,163,164	11	8,9,10,11,12,13,14	31,161	11	130	12	0.718232	171	37	0.353591	0.0607735	0.354839	11				181	133.083	0.735267
P0A784	AF	A	2	0.71875	3	-0.31744	0	69,158	66,67,68,69,70,71,72,155,156,157,158,159,160,161	11,27,47	8,9,10,11,12,13,14,24,25,26,27,28,29,30,44,45,46,47,48,49,50	69,158	11,27,47	89	4	0.491713	141	71	0.491713	0.0607735	0.15942	11				181	92.25	0.509669
P0A786	AF	A	1	0.08833	0	-0.63627	1	29,144	26,27,28,29,30,31,32,141,142,143,144,145,146,147	297	294,295,296,297,298,299,300	29,144	297	115	24	0.369775	159	33	0.199357				0.0450161	0.0838323	14	311	132.5	0.426045
P0A786	AF	A	2	0.79434	1	0.06254	0	64,104	61,62,63,64,65,66,67,101,102,103,104,105,106,107	45	42,43,44,45,46,47,48	64,104	45	40	21	0.128617	81	33	0.21865	0.144695	0.703125	45				311	168.381	0.541418
P0A786	AF	A	3	0.73528	1	0.16333	0	173,227	170,171,172,173,174,175,176,224,225,226,227,228,229,230	158	155,156,157,158,159,160,161	173,227	158	54	10	0.173633	98	35	0.244373	0.508039	0.913295	158				311	65.6	0.210932
P0A790	AF	A	1	0	0	0.75911	1	10,28	7,8,9,10,11,12,13,25,26,27,28,29,30,31	70	67,68,69,70,71,72,73	10,28	70	18	9	0.142857	61	37	0.595238				0.444444	0.571429	56	126	27.3333	0.216931
P0A790	AF	A	2	0.60114	1	0.17158	0	55,71	52,53,54,55,56,57,58,68,69,70,71,72,73,74	27	24,25,26,27,28,29,30	55,71	27	16	45	0.126984	55	33	0.492063	0.214286	0.490909	27				126	41.8222	0.331922
P0A794	AF	A	1	0	0	0.66878	1	4,204	1,2,3,4,5,6,7,201,202,203,204,205,206,207	211	208,209,210,211,212,213,214	4,204	211	200	1	0.823045	231	37	0.238683				0.131687	0.820513	32	243	200	0.823045
P0A794	AF	A	2	0.86075	1	-0.16609	0	37,228	34,35,36,37,38,39,40,225,226,227,228,229,230,231	6	3,4,5,6,7,8,9	37,228	6	191	10	0.786008	229	36	0.246914	0.0246914	0.162162	6				243	194.7	0.801235
P0A796	AF	A	1	0.06769	0	0.79841	1	164,206	161,162,163,164,165,166,167,203,204,205,206,207,208,209	220	217,218,219,220,221,222,223	164,206	220	42	2	0.13125	96	41	0.23125				0.3125	0.877193	100	320	44	0.1375
P0A799	AF	A	1	0.64515	1	-0.08373	0	228,274	225,226,227,228,229,230,231,271,272,273,274,275,276,277	220	217,218,219,220,221,222,223	228,274	220	46	27	0.118863	94	38	0.152455	0.568475	0.964912	220				387	93.4444	0.241459
P0A799	AF	A	2	0.14144	0	0.66767	1	55,99	52,53,54,55,56,57,58,96,97,98,99,100,101,102	108	105,106,107,108,109,110,111	55,99	108	44	2	0.113695	83	38	0.167959				0.72093	0.96875	279	387	46	0.118863
P0A799	AF	A	3	0.75384	1	0.15875	0	43,137	40,41,42,43,44,45,46,134,135,136,137,138,139,140	17	14,15,16,17,18,19,20	43,137	17	94	8	0.242894	139	35	0.173127	0.0439276	0.395349	17				387	141.5	0.365633
P0A799	AF	A	4	-0.86586	1	0.05446	0	271,287	268,269,270,271,272,273,274,284,285,286,287,288,289,290	257	254,255,256,257,258,259,260	271,287	257	16	12	0.0413437	51	34	0.139535	0.664083	0.948339	257				387	44.5	0.114987
P0A7A2	AF	A	1	0	0	0.78677	1	4,133	1,2,3,4,5,6,7,130,131,132,133,134,135,136	149	146,147,148,149,150,151,152	4,133	149	129	4	0.6	170	37	0.325581				0.306977	0.804878	66	215	132.5	0.616279
P0A7A2	AF	A	2	0.63996	1	0.06265	0	42,179	39,40,41,42,43,44,45,176,177,178,179,180,181,182	6	3,4,5,6,7,8,9	42,179	6	137	15	0.637209	183	38	0.325581	0.027907	0.142857	6				215	157.6	0.733023
P0A7A2	AF	A	3	0.79337	1	0.12838	0	66,146	63,64,65,66,67,68,69,143,144,145,146,147,148,149	52	49,50,51,52,53,54,55	66,146	52	80	6	0.372093	133	33	0.306977	0.24186	0.787879	52				215	85.3333	0.396899
P0A7A5	AF	A	1	0.65033	1	0.1531	0	93,146	90,91,92,93,94,95,96,143,144,145,146,147,148,149	80	77,78,79,80,81,82,83	93,146	80	53	3	0.254808	103	36	0.350962	0.384615	0.860215	80				208	56.3333	0.270833
P0A7A7	AF	A	1	-0.026	0	0.88134	1	254,333	251,252,253,254,255,256,257,330,331,332,333,334,335,336	347	344,345,346,347,348,349,350	254,333	347	79	1	0.0978934	165	28	0.0656753				0.570012	0.970464	460	807	79	0.0978934
P0A7A7	AF	A	2	0.78955	1	-0.22961	0	56,125	53,54,55,56,57,58,59,122,123,124,125,126,127,128	42	39,40,41,42,43,44,45	56,125	42	69	12	0.0855019	120	31	0.0892193	0.0520446	0.75	42				807	90.1667	0.111731
P0A7A7	AF	A	3	0.67713	1	-0.1452	0	315,422	312,313,314,315,316,317,318,419,420,421,422,423,424,425	302	299,300,301,302,303,304,305	315,422	302	107	11	0.13259	204	37	0.0966543	0.374226	0.95873	302				807	120.727	0.1496
P0A7A7	AF	A	4	0.62619	1	0.13713	0	561,615	558,559,560,561,562,563,564,612,613,614,615,616,617,618	526	523,524,525,526,527,528,529	561,615	526	54	38	0.0669145	114	31	0.0916976	0.651797	0.937611	526				807	114.895	0.142373
P0A7A7	AF	A	5	0.7002	1	0.13695	0	652,706	649,650,651,652,653,654,655,703,704,705,706,707,708,709	621	618,619,620,621,622,623,624	652,706	621	54	26	0.0669145	108	25	0.0805452	0.769517	0.952454	621				807	104.308	0.129254
P0A7A7	AF	A	6	0.73278	1	0.01488	0	743,794	740,741,742,743,744,745,746,791,792,793,794,795,796,797	710	707,708,709,710,711,712,713	743,794	710	51	9	0.063197	101	28	0.063197	0.879802	0.955585	710				807	58.1111	0.0720088
P0A7A7	AF	A	7	-0.71057	1	-0.05483	0	136,209	133,134,135,136,137,138,139,206,207,208,209,210,211,212	127	124,125,126,127,128,129,130	136,209	127	73	6	0.0904585	139	34	0.0805452	0.157373	0.933824	127				807	101.833	0.126188
P0A7A9	AF	A	1	-0.75711	1	0.00651	0	106,162	103,104,105,106,107,108,109,159,160,161,162,163,164,165	92	89,90,91,92,93,94,95	106,162	92	56	3	0.318182	93	41	0.340909	0.522727	0.867925	92				176	58.3333	0.331439
P0A7B1	AF	A	1	0.27884	0	-0.66713	3	51,152	48,49,50,51,52,53,54,149,150,151,152,153,154,155	172,199,295	169,170,171,172,173,174,175,196,197,198,199,200,201,202,292,293,294,295,296,297,298	51,152	172,199,295	101	3	0.146802	163	84	0.170058				0.571221	0.733209	393	688	103	0.149709
P0A7B1	AF	A	2	-0.78202	1	0.18092	0	169,271	166,167,168,169,170,171,172,268,269,270,271,272,273,274	155	152,153,154,155,156,157,158	169,271	155	102	3	0.148256	177	29	0.0857558	0.225291	0.91716	155				688	103.667	0.150678
P0A7B1	AF	A	3	0.275	0	-0.83921	1	59,230	56,57,58,59,60,61,62,227,228,229,230,231,232,233	294	291,292,293,294,295,296,297	59,230	294	171	8	0.248547	219	29	0.104651				0.572674	0.860262	394	688	181	0.263081
P0A7B1	AF	A	4	-1.0462	1	0.43448	0	247,402	244,245,246,247,248,249,250,399,400,401,402,403,404,405	229	226,227,228,229,230,231,232	247,402	229	155	5	0.225291	273	32	0.113372	0.332849	0.927126	229				688	160.2	0.232849
P0A7B1	AF	A	5	-0.05721	0	-0.85009	1	471,608	468,469,470,471,472,473,474,605,606,607,608,609,610,611	625	622,623,624,625,626,627,628	471,608	625	137	9	0.199128	208	37	0.117733				0.0915698	0.7875	63	688	170.556	0.247901
P0A7B1	AF	A	6	0.86015	1	-0.12533	0	549,613	546,547,548,549,550,551,552,610,611,612,613,614,615,616	536	533,534,535,536,537,538,539	549,613	536	64	3	0.0930233	136	36	0.113372	0.77907	0.976321	536				688	68.3333	0.0993217
P0A7B1	AF	A	7	0.77641	1	-0.03871	0	382,460	379,380,381,382,383,384,385,457,458,459,460,461,462,463	372	369,370,371,372,373,374,375	382,460	372	78	5	0.113372	143	40	0.114826	0.540698	0.973822	372				688	80.8	0.117442
P0A7B3	AF	A	1	0.73693	1	0.04745	0	26,68	23,24,25,26,27,28,29,65,66,67,68,69,70,71	8	5,6,7,8,9,10,11	26,68	8	42	13	0.143836	72	33	0.219178	0.0273973	0.307692	8				292	70.4615	0.241307
P0A7B3	AF	A	2	0.09384	0	-0.83282	1	101,126	98,99,100,101,102,103,104,123,124,125,126,127,128,129	270	267,268,269,270,271,272,273	101,126	270	25	21	0.0856164	59	36	0.260274				0.0753425	0.13253	22	292	94.381	0.323222
P0A7B3	AF	A	3	-1.09716	1	-0.00573	0	201,277	198,199,200,201,202,203,204,274,275,276,277,278,279,280	127	124,125,126,127,128,129,130	201,277	127	76	14	0.260274	160	36	0.236301	0.434932	0.631841	127				292	91.6429	0.313845
P0A7B5	AF	A	1	0.76587	1	-0.00843	0	301,318	298,299,300,301,302,303,304,315,316,317,318,319,320,321	277	274,275,276,277,278,279,280	301,318	277	17	1	0.0463215	54	32	0.141689	0.754768	0.920266	277				367	17	0.0463215
P0A7B5	AF	A	2	0.15801	0	0.71478	1	46,121	43,44,45,46,47,48,49,118,119,120,121,122,123,124	133	130,131,132,133,134,135,136	46,121	133	75	2	0.20436	128	39	0.19346				0.637602	0.95122	234	367	97	0.264305
P0A7B5	AF	A	3	0.71554	1	-0.01662	0	31,168	28,29,30,31,32,33,34,165,166,167,168,169,170,171	9	6,7,8,9,10,11,12	31,168	9	137	15	0.373297	192	40	0.212534	0.0245232	0.290323	9				367	202.333	0.551317
P0A7C2	AF	A	1	-0.81	1	-0.8378	1	88,146	85,86,87,88,89,90,91,143,144,145,146,147,148,149	77,190	74,75,76,77,78,79,80,187,188,189,190,191,192,193	88,146	77,190	58	45	0.287129	103	60	0.430693	0.381188	0.875	77	0.0594059	0.214286	12	202	46.4	0.229703
P0A7C6	AF	A	1	0.69245	1	0.20754	0	57,84	54,55,56,57,58,59,60,81,82,83,84,85,86,87	34	31,32,33,34,35,36,37	57,84	34	27	7	0.117904	61	32	0.283843	0.148472	0.596491	34				229	45.5714	0.199002
P0A7D1	AF	A	1	0.06806	0	0.68232	1	90,105	87,88,89,90,91,92,93,102,103,104,105,106,107,108	132	129,130,131,132,133,134,135	90,105	132	15	1	0.0773196	62	37	0.324742				0.319588	0.696629	62	194	15	0.0773196
P0A7D1	AF	A	2	0.62946	1	0.0323	0	21,94	18,19,20,21,22,23,24,91,92,93,94,95,96,97	6	3,4,5,6,7,8,9	21,94	6	73	11	0.376289	124	40	0.360825	0.0309278	0.285714	6				194	120.818	0.622774
P0A7D4	AF	A	1	0.68169	3	0.06756	0	62,420	59,60,61,62,63,64,65,417,418,419,420,421,422,423	9,19,33	6,7,8,9,10,11,12,16,17,18,19,20,21,22,30,31,32,33,34,35,36	62,420	9,19,33	358	12	0.828704	422	103	0.298611	0.0208333	0.145161	9				432	232.833	0.538966
P0A7D4	AF	A	2	0	0	0.7173	1	8,34	5,6,7,8,9,10,11,31,32,33,34,35,36,37	222	219,220,221,222,223,224,225	8,34	222	26	3	0.0601852	93	42	0.215278				0.486111	0.527638	210	432	88.6667	0.205247
P0A7D4	AF	A	3	-0.04171	0	-0.85387	1	270,291	267,268,269,270,271,272,273,288,289,290,291,292,293,294	308	305,306,307,308,309,310,311	270,291	308	21	6	0.0486111	58	34	0.145833				0.287037	0.879433	124	432	62.5	0.144676
P0A7E1	AF	A	1	0.00466	0	0.6923	1	38,73	35,36,37,38,39,40,41,70,71,72,73,74,75,76	79	76,77,78,79,80,81,82	38,73	79	35	22	0.104167	93	37	0.166667				0.764881	0.977186	257	336	72.2273	0.214962
P0A7E1	AF	A	2	0.72073	1	-0.07094	0	79,317	76,77,78,79,80,81,82,314,315,316,317,318,319,320	58	55,56,57,58,59,60,61	79,317	58	238	8	0.708333	284	34	0.241071	0.172619	0.734177	58				336	247.625	0.736979
P0A7E1	AF	A	3	0.98876	1	-0.76428	1	106,254	103,104,105,106,107,108,109,251,252,253,254,255,256,257	86,267	83,84,85,86,87,88,89,264,265,266,267,268,269,270	106,254	86,267	148	60	0.440476	221	81	0.285714	0.255952	0.811321	86	0.205357	0.841463	69	336	142.4	0.42381
P0A7E3	AF	A	1	0.77058	1	0.17939	0	78,123	75,76,77,78,79,80,81,120,121,122,123,124,125,126	67	64,65,66,67,68,69,70	78,123	67	45	6	0.211268	79	37	0.305164	0.314554	0.858974	67				213	47.5	0.223005
P0A7E5	AF	A	1	0	0	0.75881	1	5,127	2,3,4,5,6,7,8,124,125,126,127,128,129,130	138	135,136,137,138,139,140,141	5,127	138	122	2	0.223853	198	40	0.119266				0.746789	0.973684	407	545	122.5	0.224771
P0A7E5	AF	A	2	0.60857	1	0.1853	0	21,174	18,19,20,21,22,23,24,171,172,173,174,175,176,177	8	5,6,7,8,9,10,11	21,174	8	153	7	0.280734	225	38	0.143119	0.0146789	0.380952	8				545	210.429	0.386107
P0A7E5	AF	A	3	0.87622	1	0.12494	0	312,348	309,310,311,312,313,314,315,345,346,347,348,349,350,351	292	289,290,291,292,293,294,295	312,348	292	36	36	0.066055	96	36	0.146789	0.53578	0.935897	292				545	184.278	0.338124
P0A7E5	AF	A	4	0.63898	3	0.74336	1	78,306	75,76,77,78,79,80,81,303,304,305,306,307,308,309	8,23,39,321	5,6,7,8,9,10,11,20,21,22,23,24,25,26,36,37,38,39,40,41,42,318,319,320,321,322,323,324	78,306	8,23,39,321	228	31	0.418349	336	117	0.27156	0.0146789	0.102564	8	0.411009	0.937238	224	545	226.161	0.414975
P0A7E5	AF	A	5	0.86169	3	0.16124	0	55,356	52,53,54,55,56,57,58,353,354,355,356,357,358,359	8,18,41	5,6,7,8,9,10,11,15,16,17,18,19,20,21,38,39,40,41,42,43,44	55,356	8,18,41	301	25	0.552294	400	78	0.223853	0.0146789	0.145455	8				545	390.92	0.717284
P0A7E5	AF	A	6	-0.39424	0	-0.67653	1	452,487	449,450,451,452,453,454,455,484,485,486,487,488,489,490	499	496,497,498,499,500,501,502	452,487	499	35	14	0.0642202	86	31	0.0990826				0.0844037	0.793103	46	545	40.8571	0.0749672
P0A7E9	AF	A	1	0	0	1.01934	1	11,123	8,9,10,11,12,13,14,120,121,122,123,124,125,126	133	130,131,132,133,134,135,136	11,123	133	112	3	0.46473	156	42	0.315353				0.448133	0.915254	108	241	114.333	0.474412
P0A7E9	AF	A	2	0.77608	1	-0.13471	0	47,227	44,45,46,47,48,49,50,224,225,226,227,228,229,230	13	10,11,12,13,14,15,16	47,227	13	180	14	0.746888	222	36	0.278008	0.0539419	0.276596	13				241	183.786	0.762596
P0A7F3	AF	A	1	0	0	-0.80896	1	10,41	7,8,9,10,11,12,13,38,39,40,41,42,43,44	60	57,58,59,60,61,62,63	10,41	60	31	1	0.202614	69	35	0.339869				0.607843	0.830357	93	153	31	0.202614
P0A7F3	AF	A	2	-0.96531	1	0.13106	0	53,80	50,51,52,53,54,55,56,77,78,79,80,81,82,83	20	17,18,19,20,21,22,23	53,80	20	27	1	0.176471	69	33	0.320261	0.130719	0.377358	20				153	27	0.176471
P0A7F6	AF	A	1	-0.96383	1	0.07052	0	128,247	125,126,127,128,129,130,131,244,245,246,247,248,249,250	23	20,21,22,23,24,25,26	128,247	23	119	5	0.450758	178	39	0.234848	0.0871212	0.179688	23				264	121.6	0.460606
P0A7F9	AF	A	1	-0.64399	1	-0.82377	1	38,326	35,36,37,38,39,40,41,323,324,325,326,327,328,329	29,341	26,27,28,29,30,31,32,338,339,340,341,342,343,344	38,326	29,341	288	22	0.808989	342	55	0.196629	0.0814607	0.763158	29	0.0421348	0.5	15	356	291.545	0.818948
P0A7F9	AF	A	2	-0.74769	1	-0.16063	0	81,148	78,79,80,81,82,83,84,145,146,147,148,149,150,151	66	63,64,65,66,67,68,69	81,148	66	67	1	0.188202	96	37	0.179775	0.185393	0.814815	66				356	67	0.188202
P0A7F9	AF	A	3	-0.68993	1	0.05463	0	273,292	270,271,272,273,274,275,276,289,290,291,292,293,294,295	262	259,260,261,262,263,264,265	273,292	262	19	3	0.0533708	64	32	0.16573	0.735955	0.959707	262				356	19.3333	0.0543071
P0A7F9	AF	A	4	0.03131	0	1.3422	1	17,152	14,15,16,17,18,19,20,149,150,151,152,153,154,155	181	178,179,180,181,182,183,184	17,152	181	135	13	0.379213	214	37	0.19382				0.491573	0.857843	175	356	139.308	0.391314
P0A7F9	AF	A	5	1.63399	2	0.05589	0	165,212	162,163,164,165,166,167,168,209,210,211,212,213,214,215	59,61	56,57,58,59,60,61,62,58,59,60,61,62,63,64	165,212	59,61	47	72	0.132022	108	49	0.238764	0.16573	0.357576	59				356	87.75	0.246489
P0A7G6	AF	A	1	0.07918	0	0.92262	1	62,176	59,60,61,62,63,64,65,173,174,175,176,177,178,179	191	188,189,190,191,192,193,194	62,176	191	114	5	0.322946	164	42	0.215297				0.458924	0.915254	162	353	126	0.356941
P0A7G6	AF	A	2	0.68738	1	-0.02641	0	76,224	73,74,75,76,77,78,79,221,222,223,224,225,226,227	64	61,62,63,64,65,66,67	76,224	64	148	11	0.419263	184	40	0.212465	0.181303	0.842105	64				353	176.091	0.498841
P0A7G6	AF	A	3	0.96451	3	-0.10594	0	108,267	105,106,107,108,109,110,111,264,265,266,267,268,269,270	65,75,93	62,63,64,65,66,67,68,72,73,74,75,76,77,78,90,91,92,93,94,95,96	108,267	65,75,93	159	5	0.450425	223	92	0.334278	0.184136	0.601852	65				353	160	0.453258
P0A7H0	AF	A	1	-0.12856	0	0.89334	1	25,317	22,23,24,25,26,27,28,314,315,316,317,318,319,320	327	324,325,326,327,328,329,330	25,317	327	292	3	0.817927	345	37	0.182073				0.0840336	0.75	30	357	294.333	0.824463
P0A7H3	AF	A	1	0.671	1	-0.09993	0	23,102	20,21,22,23,24,25,26,99,100,101,102,103,104,105	8	5,6,7,8,9,10,11	23,102	8	79	1	0.326446	120	33	0.27686	0.0330579	0.347826	8				242	79	0.326446
P0A7H3	AF	A	2	-0.61106	1	0.01303	0	172,208	169,170,171,172,173,174,175,205,206,207,208,209,210,211	164	161,162,163,164,165,166,167	172,208	164	36	1	0.14876	66	28	0.231405	0.677686	0.953488	164				242	36	0.14876
P0A7H6	AF	A	1	-0.08527	0	0.6934	1	77,96	74,75,76,77,78,79,80,93,94,95,96,97,98,99	103	100,101,102,103,104,105,106	77,96	103	19	7	0.0945274	53	30	0.208955				0.487562	0.933333	98	201	30.1429	0.149964
P0A7I0	AF	A	1	0.02879	0	-0.66374	1	112,149	109,110,111,112,113,114,115,146,147,148,149,150,151,152	164	161,162,163,164,165,166,167	112,149	164	37	1	0.102778	84	34	0.147222				0.544444	0.92891	196	360	37	0.102778
P0A7I0	AF	A	2	-0.99262	1	0.0552	0	156,190	153,154,155,156,157,158,159,187,188,189,190,191,192,193	125	122,123,124,125,126,127,128	156,190	125	34	2	0.0944444	105	35	0.130556	0.347222	0.801282	125				360	38.5	0.106944
P0A7I4	AF	A	1	-1.10155	1	-0.82961	1	432,490	429,430,431,432,433,434,435,487,488,489,490,491,492,493	399,502	396,397,398,399,400,401,402,499,500,501,502,503,504,505	432,490	399,502	58	26	0.109641	114	55	0.134216	0.754253	0.923611	399	0.0510397	0.692308	27	529	62.1154	0.11742
P0A7I4	AF	A	2	-0.91348	1	0	0	500,527	497,498,499,500,501,502,503,524,525,526,527,528,529,530	472	469,470,471,472,473,474,475	500,527	472	27	2	0.0510397	58	33	0.111531	0.89225	0.944	472				529	29	0.0548204
P0A7I4	AF	A	3	-0.09383	0	-0.92876	1	315,346	312,313,314,315,316,317,318,343,344,345,346,347,348,349	366	363,364,365,366,367,368,369	315,346	366	31	8	0.0586011	88	33	0.128544				0.308129	0.89071	163	529	182.25	0.344518
P0A7I4	AF	A	4	-0.00023	0	-0.91866	1	398,428	395,396,397,398,399,400,401,425,426,427,428,429,430,431	437	434,435,436,437,438,439,440	398,428	437	30	16	0.0567108	74	33	0.111531				0.173913	0.910891	92	529	116.25	0.219754
P0A7I4	AF	A	5	0.69641	1	0.01885	0	29,110	26,27,28,29,30,31,32,107,108,109,110,111,112,113	17	14,15,16,17,18,19,20	29,110	17	81	25	0.153119	153	45	0.147448	0.0321361	0.586207	17				529	185.12	0.349943
P0A7I4	AF	A	6	0.87591	1	0.27014	0	193,258	190,191,192,193,194,195,196,255,256,257,258,259,260,261	181	178,179,180,181,182,183,184	193,258	181	65	6	0.122873	117	32	0.132325	0.342155	0.937824	181				529	70.3333	0.132955
P0A7I7	AF	A	1	-0.00595	0	0.78811	1	35,75	32,33,34,35,36,37,38,72,73,74,75,76,77,78	84	81,82,83,84,85,86,87	35,75	84	40	36	0.204082	89	32	0.27551				0.571429	0.92562	112	196	92.7222	0.473073
P0A7J0	AF	A	1	0.06517	0	0.70611	1	67,95	64,65,66,67,68,69,70,92,93,94,95,96,97,98	139	136,137,138,139,140,141,142	67,95	139	28	1	0.129032	58	37	0.299539				0.359447	0.639344	78	217	28	0.129032
P0A7J0	AF	A	2	0	0	0.6674	1	6,32	3,4,5,6,7,8,9,29,30,31,32,33,34,35	199	196,197,198,199,200,201,202	6,32	199	26	6	0.119816	64	36	0.285714				0.0829493	0.0972973	18	217	155.667	0.717358
P0A7J0	AF	A	3	-0.11057	0	-0.77889	1	42,153	39,40,41,42,43,44,45,150,151,152,153,154,155,156	172	169,170,171,172,173,174,175	42,153	172	111	25	0.511521	149	43	0.373272				0.207373	0.703125	45	217	125.52	0.578433
P0A7J0	AF	A	4	-0.70543	1	-0.01676	0	118,137	115,116,117,118,119,120,121,134,135,136,137,138,139,140	99	96,97,98,99,100,101,102	118,137	99	19	7	0.0875576	46	38	0.285714	0.456221	0.838983	99				217	24	0.110599
P0A7K6	AF	A	1	-0.81383	3	0.0669	0	71,101	68,69,70,71,72,73,74,98,99,100,101,102,103,104	24,46,60	21,22,23,24,25,26,27,43,44,45,46,47,48,49,57,58,59,60,61,62,63	71,101	24,46,60	30	1	0.26087	72	62	0.66087	0.208696	0.338028	24				115	30	0.26087
P0A7K6	AF	A	2	-0.76974	1	0.04317	0	40,82	37,38,39,40,41,42,43,79,80,81,82,83,84,85	29	26,27,28,29,30,31,32	40,82	29	42	14	0.365217	71	31	0.365217	0.252174	0.725	29				115	49.7143	0.432298
P0A7L0	AF	A	1	0.01503	0	-0.67086	1	60,137	57,58,59,60,61,62,63,134,135,136,137,138,139,140	160	157,158,159,160,161,162,163	60,137	160	77	7	0.32906	119	35	0.320513				0.316239	0.762887	74	234	80	0.34188
P0A7L0	AF	A	2	0.91087	1	-0.13656	0	90,150	87,88,89,90,91,92,93,147,148,149,150,151,152,153	76	73,74,75,76,77,78,79	90,150	76	60	12	0.25641	84	37	0.235043	0.324786	0.844444	76				234	63.6667	0.27208
P0A7N1	AF	A	1	-0.77549	1	-0.71932	1	22,35	19,20,21,22,23,24,25,32,33,34,35,36,37,38	12,43	9,10,11,12,13,14,15,40,41,42,43,44,45,46	22,35	12,43	13	5	0.149425	33	40	0.517241	0.137931	0.545455	12	0.505747	0.846154	44	87	14.6	0.167816
P0A7N1	AF	A	2	-0.65498	1	-0.05156	0	22,44	19,20,21,22,23,24,25,41,42,43,44,45,46,47	13	10,11,12,13,14,15,16	22,44	13	22	1	0.252874	37	33	0.494253	0.149425	0.590909	13				87	22	0.252874
P0A7S3	AF	A	1	-0.06695	0	-0.64092	1	66,87	63,64,65,66,67,68,69,84,85,86,87,88,89,90	95	92,93,94,95,96,97,98	66,87	95	21	2	0.169355	60	31	0.459677				0.233871	0.783784	29	124	32	0.258065
P0A7V0	AF	A	1	-0.13832	0	0.88026	1	41,188	38,39,40,41,42,43,44,185,186,187,188,189,190,191	201	198,199,200,201,202,203,204	41,188	201	147	26	0.609959	200	38	0.278008				0.165975	0.754717	40	241	164.385	0.682094
P0A7V0	AF	A	2	0.6921	1	0.11315	0	80,164	77,78,79,80,81,82,83,161,162,163,164,165,166,167	69	66,67,68,69,70,71,72	80,164	69	84	17	0.348548	124	38	0.294606	0.286307	0.8625	69				241	128.294	0.532341
P0A7V3	AF	A	1	0.46231	0	-0.77397	1	125,188	122,123,124,125,126,127,128,185,186,187,188,189,190,191	199	196,197,198,199,200,201,202	125,188	199	63	34	0.270386	105	42	0.248927				0.145923	0.755556	34	233	107.706	0.462257
P0A7W1	AF	A	1	-0.06169	0	-0.72157	1	46,114	43,44,45,46,47,48,49,111,112,113,114,115,116,117	123	120,121,122,123,124,125,126	46,114	123	68	8	0.407186	123	36	0.467066				0.263473	0.830189	44	167	89.375	0.53518
P0A7X6	AF	A	1	-0.097	0	-0.66546	1	28,62	25,26,27,28,29,30,31,59,60,61,62,63,64,65	72	69,70,71,72,73,74,75	28,62	72	34	8	0.186813	73	28	0.258242				0.604396	0.916667	110	182	39.625	0.21772
P0A7Y0	AF	A	1	0.2177	0	-0.85219	1	32,95	29,30,31,32,33,34,35,92,93,94,95,96,97,98	114	111,112,113,114,115,116,117	32,95	114	63	28	0.278761	106	39	0.283186				0.495575	0.854962	112	226	73.9643	0.327276
P0A7Y4	AF	A	1	0.61203	1	0.00526	0	22,140	19,20,21,22,23,24,25,137,138,139,140,141,142,143	9	6,7,8,9,10,11,12	22,140	9	118	3	0.76129	149	45	0.451613	0.0580645	0.409091	9				155	119	0.767742
P0A7Y4	AF	A	2	0.8138	5	0	0	102,150	99,100,101,102,103,104,105,147,148,149,150,151,152,153	9,21,38,49,68	6,7,8,9,10,11,12,18,19,20,21,22,23,24,35,36,37,38,39,40,41,46,47,48,49,50,51,52,65,66,67,68,69,70,71	102,150	9,21,38,49,68	48	1	0.309677	94	97	0.735484	0.0580645	0.0882353	9				155	48	0.309677
P0A7Z0	AF	A	1	0.67013	1	-0.90233	1	97,157	94,95,96,97,98,99,100,154,155,156,157,158,159,160	84,169	81,82,83,84,85,86,87,166,167,168,169,170,171,172	97,157	84,169	60	26	0.273973	135	71	0.401826	0.383562	0.865979	84	0.228311	0.806452	50	219	63.5769	0.290306
P0A7Z0	AF	A	2	-0.99838	1	0.07988	0	166,193	163,164,165,166,167,168,169,190,191,192,193,194,195,196	134	131,132,133,134,135,136,137	166,193	134	27	1	0.123288	70	37	0.26484	0.611872	0.807229	134				219	27	0.123288
P0A7Z0	AF	A	3	0.70908	1	0.1725	0	35,80	32,33,34,35,36,37,38,77,78,79,80,81,82,83	24	21,22,23,24,25,26,27	35,80	24	45	4	0.205479	85	35	0.333333	0.109589	0.685714	24				219	64.75	0.295662
P0A7Z4	AF	A	1	0.03823	0	-0.85853	1	29,190	26,27,28,29,30,31,32,187,188,189,190,191,192,193	201	198,199,200,201,202,203,204	29,190	201	161	2	0.489362	195	38	0.151976				0.389058	0.920863	128	329	161.5	0.490881
P0A7Z4	AF	A	2	-0.72507	1	0.57922	0	86,152	83,84,85,86,87,88,89,149,150,151,152,153,154,155	55	52,53,54,55,56,57,58	86,152	55	66	20	0.200608	103	38	0.194529	0.167173	0.639535	55				329	102.75	0.31231
P0A812	AF	A	1	0.03457	0	0.85583	1	57,130	54,55,56,57,58,59,60,127,128,129,130,131,132,133	158	155,156,157,158,159,160,161	57,130	158	73	2	0.217262	129	39	0.208333				0.529762	0.864078	178	336	74.5	0.221726
P0A812	AF	A	2	0.62681	1	0.04241	0	71,181	68,69,70,71,72,73,74,178,179,180,181,182,183,184	59	56,57,58,59,60,61,62	71,181	59	110	3	0.327381	139	33	0.202381	0.175595	0.830986	59				336	112.333	0.334325
P0A814	AF	A	1	-0.49679	0	-0.7917	1	28,130	25,26,27,28,29,30,31,127,128,129,130,131,132,133	143	140,141,142,143,144,145,146	28,130	143	102	4	0.589595	145	37	0.33526				0.17341	0.697674	30	173	105.25	0.608382
P0A817	AF	A	1	0	0	1.02917	1	10,146	7,8,9,10,11,12,13,143,144,145,146,147,148,149	265	262,263,264,265,266,267,268	10,146	265	136	18	0.354167	241	37	0.223958				0.309896	0.5	119	384	156.278	0.406973
P0A817	AF	A	2	0.6147	1	0.49278	0	47,239	44,45,46,47,48,49,50,236,237,238,239,240,241,242	21	18,19,20,21,22,23,24	47,239	21	192	7	0.5	282	40	0.166667	0.0546875	0.446809	21				384	210.143	0.547247
P0A817	AF	A	3	0.73868	1	-0.03282	0	257,296	254,255,256,257,258,259,260,293,294,295,296,297,298,299	124	121,122,123,124,125,126,127	257,296	124	39	3	0.101562	112	43	0.174479	0.322917	0.48249	124				384	44.6667	0.116319
P0A817	AF	A	4	1.24157	4	0.30935	0	75,353	72,73,74,75,76,77,78,350,351,352,353,354,355,356	9,21,42,56	6,7,8,9,10,11,12,18,19,20,21,22,23,24,39,40,41,42,43,44,45,53,54,55,56,57,58,59	75,353	9,21,42,56	278	156	0.723958	367	101	0.335938	0.0234375	0.12	9				384	195.718	0.509682
P0A817	AF	A	5	0.71351	3	0.80008	1	76,153	73,74,75,76,77,78,79,150,151,152,153,154,155,156	21,42,55,263	18,19,20,21,22,23,24,39,40,41,42,43,44,45,52,53,54,55,56,57,58,260,261,262,263,264,265,266	76,153	21,42,55,263	77	51	0.200521	193	85	0.309896	0.0546875	0.276316	21	0.315104	0.52381	121	384	141.49	0.368464
P0A821	AF	A	1	-0.01882	0	-0.64162	1	84,433	81,82,83,84,85,86,87,430,431,432,433,434,435,436	449	446,447,448,449,450,451,452	84,433	449	349	19	0.75378	375	33	0.11879				0.0302376	0.466667	14	463	328.684	0.709901
P0A821	AF	A	2	0.04251	0	-1.69448	1	91,294	88,89,90,91,92,93,94,291,292,293,294,295,296,297	330	327,328,329,330,331,332,333	91,294	330	203	3	0.438445	261	29	0.179266				0.287257	0.786982	133	463	204	0.440605
P0A821	AF	A	3	-0.02448	0	-1.20699	2	100,298	97,98,99,100,101,102,103,295,296,297,298,299,300,301	306,334	303,304,305,306,307,308,309,331,332,333,334,335,336,337	100,298	306,334	198	10	0.427646	252	70	0.207343				0.278618	0.781818	129	463	199.1	0.430022
P0A821	AF	A	4	-1.11192	1	-0.92148	1	296,394	293,294,295,296,297,298,299,391,392,393,394,395,396,397	149,407	146,147,148,149,150,151,152,404,405,406,407,408,409,410	296,394	149,407	98	28	0.211663	185	75	0.2527	0.321814	0.503378	149	0.12095	0.811594	56	463	48.6429	0.10506
P0A821	AF	A	5	0.8303	1	-0.07812	0	275,296	272,273,274,275,276,277,278,293,294,295,296,297,298,299	261	258,259,260,261,262,263,264	275,296	261	21	1	0.0453564	70	36	0.159827	0.563715	0.949091	261				463	21	0.0453564
P0A821	AF	A	6	0.61793	1	0.19305	0	190,223	187,188,189,190,191,192,193,220,221,222,223,224,225,226	170	167,168,169,170,171,172,173	190,223	170	33	9	0.0712743	74	35	0.144708	0.367171	0.894737	170				463	48.6667	0.105112
P0A825	AF	A	1	0.00565	0	-0.96428	1	35,203	32,33,34,35,36,37,38,200,201,202,203,204,205,206	265	262,263,264,265,266,267,268	35,203	265	168	7	0.402878	260	36	0.232614				0.364508	0.71028	152	417	185.714	0.445358
P0A825	AF	A	2	-0.09336	0	-1.15929	2	40,232	37,38,39,40,41,42,43,229,230,231,232,233,234,235	238,272	235,236,237,238,239,240,241,269,270,271,272,273,274,275	40,232	238,272	192	11	0.460432	264	71	0.223022				0.347722	0.783784	145	417	183.818	0.440811
P0A825	AF	A	3	-0.6512	1	-0.91411	1	176,347	173,174,175,176,177,178,179,344,345,346,347,348,349,350	94,361	91,92,93,94,95,96,97,358,359,360,361,362,363,364	176,347	94,361	171	86	0.410072	294	74	0.266187	0.22542	0.534091	94	0.134293	0.8	56	417	137.163	0.328928
P0A825	AF	A	4	0.73005	1	0.19826	0	129,171	126,127,128,129,130,131,132,168,169,170,171,172,173,174	117	114,115,116,117,118,119,120	129,171	117	42	8	0.100719	80	37	0.160671	0.280576	0.906977	117				417	55.875	0.133993
P0A830	AF	A	1	1.05515	1	-0.65325	1	85,306	82,83,84,85,86,87,88,303,304,305,306,307,308,309	55,312	52,53,54,55,56,57,58,309,310,311,312,313,314,315	85,306	55,312	221	1	0.516355	362	74	0.245327	0.128505	0.647059	55	0.271028	0.95082	116	428	221	0.516355
P0A830	AF	A	2	1.08363	1	-0.68278	3	93,310	90,91,92,93,94,95,96,307,308,309,310,311,312,313	55,341,354,367	52,53,54,55,56,57,58,338,339,340,341,342,343,344,351,352,353,354,355,356,357,364,365,366,367,368,369,370	93,310	55,341,354,367	217	124	0.507009	362	108	0.329439	0.128505	0.591398	55	0.142523	0.516949	61	428	219.363	0.51253
P0A830	AF	A	3	0.07678	0	-0.82223	1	233,303	230,231,232,233,234,235,236,300,301,302,303,304,305,306	389	386,387,388,389,390,391,392	233,303	389	70	14	0.163551	163	34	0.161215				0.0911215	0.312	39	428	95.7857	0.223798
P0A832	AF	A	1	-0.00561	0	-0.6763	1	29,114	26,27,28,29,30,31,32,111,112,113,114,115,116,117	126	123,124,125,126,127,128,129	29,114	126	85	20	0.53125	109	34	0.34375				0.2125	0.73913	34	160	98.1	0.613125
P0A836	AF	A	1	0	0	-0.75838	1	9,46	6,7,8,9,10,11,12,43,44,45,46,47,48,49	98	95,96,97,98,99,100,101	9,46	98	37	10	0.0953608	81	37	0.190722				0.747423	0.847953	290	388	44.2	0.113918
P0A836	AF	A	2	-0.9197	1	0.01536	0	56,132	53,54,55,56,57,58,59,129,130,131,132,133,134,135	47	44,45,46,47,48,49,50	56,132	47	76	2	0.195876	140	38	0.177835	0.121134	0.839286	47				388	117.5	0.302835
P0A836	AF	A	3	-0.0342	0	0.80599	1	255,273	252,253,254,255,256,257,258,270,271,272,273,274,275,276	283	280,281,282,283,284,285,286	255,273	283	18	19	0.0463918	55	33	0.141753				0.270619	0.913043	105	388	82.2632	0.212018
P0A840	AF	A	1	0.16826	0	0.653	1	30,59	27,28,29,30,31,32,33,56,57,58,59,60,61,62	66	63,64,65,66,67,68,69	30,59	66	29	1	0.114625	67	36	0.241107				0.73913	0.963918	187	253	29	0.114625
P0A840	AF	A	2	0.34964	0	0.78763	1	101,176	98,99,100,101,102,103,104,173,174,175,176,177,178,179	223	220,221,222,223,224,225,226	101,176	223	75	12	0.296443	133	34	0.268775				0.118577	0.38961	30	253	89.75	0.354743
P0A847	AF	A	1	0.08056	0	0.61826	1	29,247	26,27,28,29,30,31,32,244,245,246,247,248,249,250	263	260,261,262,263,264,265,266	29,247	263	218	6	0.581333	262	38	0.192				0.298667	0.875	112	375	225.667	0.601778
P0A847	AF	A	2	-0.06929	0	0.89876	1	21,75	18,19,20,21,22,23,24,72,73,74,75,76,77,78	84	81,82,83,84,85,86,87	21,75	84	54	2	0.144	112	30	0.141333				0.776	0.97	291	375	55	0.146667
P0A847	AF	A	3	1.01902	1	-0.16305	0	38,269	35,36,37,38,39,40,41,266,267,268,269,270,271,272	31	28,29,30,31,32,33,34	38,269	31	231	16	0.616	284	36	0.173333	0.0826667	0.815789	31				375	284.125	0.757667
P0A850	AF	A	1	0.88172	1	0	0	285,427	282,283,284,285,286,287,288,424,425,426,427,428,429,430	126	123,124,125,126,127,128,129	285,427	126	142	10	0.328704	179	31	0.122685	0.291667	0.442105	126				432	175.3	0.405787
P0A850	AF	A	2	-0.77746	1	0.033	0	184,238	181,182,183,184,185,186,187,235,236,237,238,239,240,241	166	163,164,165,166,167,168,169	184,238	166	54	1	0.125	78	35	0.125	0.384259	0.902174	166				432	54	0.125
P0A850	AF	A	3	0.01274	0	-0.60963	1	151,161	148,149,150,151,152,153,154,158,159,160,161,162,163,164	241	238,239,240,241,242,243,244	151,161	241	10	5	0.0231481	31	34	0.113426				0.44213	0.704797	191	432	17	0.0393519
P0A850	AF	A	4	0.0928	0	-0.81321	1	283,370	280,281,282,283,284,285,286,367,368,369,370,371,372,373	401	398,399,400,401,402,403,404	283,370	401	87	3	0.201389	129	26	0.138889				0.0717593	0.5	31	432	92.3333	0.213735
P0A853	AF	A	1	-0.95181	1	-0.82247	1	126,406	123,124,125,126,127,128,129,403,404,405,406,407,408,409	98,417	95,96,97,98,99,100,101,414,415,416,417,418,419,420	126,406	98,417	280	99	0.59448	401	75	0.237792	0.208068	0.777778	98	0.11465	0.830769	54	471	183.99	0.390637
P0A853	AF	A	2	-0.05063	0	-1.23131	2	63,272	60,61,62,63,64,65,66,269,270,271,272,273,274,275	279,318	276,277,278,279,280,281,282,315,316,317,318,319,320,321	63,272	279,318	209	23	0.443737	289	70	0.184713				0.324841	0.768844	153	471	200.043	0.424721
P0A853	AF	A	3	0.63535	1	0.27221	0	139,192	136,137,138,139,140,141,142,189,190,191,192,193,194,195	130	127,128,129,130,131,132,133	139,192	130	53	1	0.112527	118	37	0.169851	0.276008	0.935252	130				471	53	0.112527
P0A853	AF	A	4	0.05825	0	-0.7348	1	46,386	43,44,45,46,47,48,49,383,384,385,386,387,388,389	421	418,419,420,421,422,423,424	46,386	421	340	2	0.721868	409	40	0.167728				0.106157	0.588235	50	471	340.5	0.72293
P0A853	AF	A	5	-0.6108	1	0.02687	0	403,454	400,401,402,403,404,405,406,451,452,453,454,455,456,457	378	375,376,377,378,379,380,381	403,454	378	51	11	0.10828	121	35	0.142251	0.802548	0.937965	378				471	60.6364	0.12874
P0A855	AF	A	1	0.81323	1	-0.14873	0	58,100	55,56,57,58,59,60,61,97,98,99,100,101,102,103	37	34,35,36,37,38,39,40	58,100	37	42	40	0.0976744	88	37	0.169767	0.0860465	0.637931	37				430	117.3	0.272791
P0A858	AF	A	1	0	0	0.71851	1	6,222	3,4,5,6,7,8,9,219,220,221,222,223,224,225	229	226,227,228,229,230,231,232	6,222	229	216	2	0.847059	253	40	0.266667				0.101961	0.787879	26	255	202.5	0.794118
P0A858	AF	A	2	0.66289	1	0	0	36,246	33,34,35,36,37,38,39,243,244,245,246,247,248,249	5	2,3,4,5,6,7,8	36,246	5	210	24	0.823529	246	37	0.258824	0.0196078	0.138889	5				255	215.042	0.843301
P0A862	AF	A	1	-0.86111	1	0.1912	0	37,110	34,35,36,37,38,39,40,107,108,109,110,111,112,113	30	27,28,29,30,31,32,33	37,110	30	73	1	0.434524	110	30	0.255952	0.178571	0.810811	30				168	73	0.434524
P0A862	AF	A	2	-0.35661	0	1.08428	1	35,88	32,33,34,35,36,37,38,85,86,87,88,89,90,91	105	102,103,104,105,106,107,108	35,88	105	53	6	0.315476	99	38	0.345238				0.375	0.7875	63	168	55.6667	0.331349
P0A862	AF	A	3	0.73883	1	-0.06935	0	77,140	74,75,76,77,78,79,80,137,138,139,140,141,142,143	48	45,46,47,48,49,50,51	77,140	48	63	21	0.375	121	30	0.327381	0.285714	0.623377	48				168	86.5238	0.515023
P0A867	AF	A	1	0	0	0.64892	1	7,232	4,5,6,7,8,9,10,229,230,231,232,233,234,235	241	238,239,240,241,242,243,244	7,232	241	225	3	0.712025	284	34	0.205696				0.237342	0.892857	75	316	227	0.718354
P0A867	AF	A	2	0.98142	1	-0.08267	0	26,245	23,24,25,26,27,28,29,242,243,244,245,246,247,248	13	10,11,12,13,14,15,16	26,245	13	219	6	0.693038	282	33	0.193038	0.0411392	0.5	13				316	223.333	0.706751
P0A870	AF	A	1	0	0	0.64805	1	8,233	5,6,7,8,9,10,11,230,231,232,233,234,235,236	242	239,240,241,242,243,244,245	8,233	242	225	2	0.709779	284	36	0.217666				0.236593	0.892857	75	317	227.5	0.717666
P0A870	AF	A	2	0.92714	1	-0.08263	0	27,246	24,25,26,27,28,29,30,243,244,245,246,247,248,249	14	11,12,13,14,15,16,17	27,246	14	219	5	0.690852	281	33	0.192429	0.044164	0.518519	14				317	222.6	0.702208
P0A873	AF	A	1	0	0	1.40447	2	1,102	-2,-1,0,1,2,3,4,99,100,101,102,103,104,105	110,131	107,108,109,110,111,112,113,128,129,130,131,132,133,134	1,102	110,131	101	56	0.396078	151	60	0.333333				0.486275	0.810458	124	255	61.125	0.239706
P0A873	AF	A	2	0.10306	0	0.96581	1	87,110	84,85,86,87,88,89,90,107,108,109,110,111,112,113	131	128,129,130,131,132,133,134	87,110	131	23	23	0.0901961	64	27	0.239216				0.486275	0.855172	124	255	61.2609	0.240239
P0A873	AF	A	3	1.07378	1	-0.129	0	114,139	111,112,113,114,115,116,117,136,137,138,139,140,141,142	87	84,85,86,87,88,89,90	114,139	87	25	40	0.0980392	53	34	0.223529	0.341176	0.763158	87				255	41.275	0.161863
P0A877	AF	A	1	0	0	0.92425	1	3,89	0,1,2,3,4,5,6,86,87,88,89,90,91,92	96	93,94,95,96,97,98,99	3,89	96	86	1	0.320896	146	29	0.19403				0.641791	0.960894	172	268	86	0.320896
P0A877	AF	A	2	0.04922	0	0.868	1	19,220	16,17,18,19,20,21,22,217,218,219,220,221,222,223	231	228,229,230,231,232,233,234	19,220	231	201	1	0.75	243	39	0.264925				0.13806	0.770833	37	268	201	0.75
P0A877	AF	A	3	0.99179	1	-0.18373	0	40,237	37,38,39,40,41,42,43,234,235,236,237,238,239,240	20	17,18,19,20,21,22,23	40,237	20	197	21	0.735075	239	42	0.287313	0.0746269	0.5	20				268	215	0.802239
P0A877	AF	A	4	0.66155	1	0.0963	0	60,100	57,58,59,60,61,62,63,97,98,99,100,101,102,103	51	48,49,50,51,52,53,54	60,100	51	40	26	0.149254	88	36	0.25	0.190299	0.85	51				268	137.538	0.513203
P0A879	AF	A	1	-0.11112	0	0.62687	1	73,355	70,71,72,73,74,75,76,352,353,354,355,356,357,358	375	372,373,374,375,376,377,378	73,355	375	282	7	0.710327	343	42	0.198992				0.0554156	0.52381	22	397	291.143	0.733357
P0A879	AF	A	2	1.05938	1	0.02966	0	145,382	142,143,144,145,146,147,148,379,380,381,382,383,384,385	133	130,131,132,133,134,135,136	145,382	133	237	2	0.596977	325	44	0.20403	0.335013	0.917241	133				397	238.5	0.600756
P0A879	AF	A	3	0.18465	0	0.86941	1	194,280	191,192,193,194,195,196,197,277,278,279,280,281,282,283	310	307,308,309,310,311,312,313	194,280	310	86	24	0.216625	163	43	0.176322				0.219144	0.74359	87	397	189.5	0.47733
P0A879	AF	A	4	-0.02513	0	0.63045	1	25,177	22,23,24,25,26,27,28,174,175,176,177,178,179,180	186	183,184,185,186,187,188,189	25,177	186	152	4	0.382872	211	34	0.15869				0.531486	0.959091	211	397	153.5	0.38665
P0A879	AF	A	5	0.81833	1	0.02664	0	119,187	116,117,118,119,120,121,122,184,185,186,187,188,189,190	107	104,105,106,107,108,109,110	119,187	107	68	4	0.171285	101	42	0.196474	0.269521	0.89916	107				397	71.75	0.18073
P0A879	AF	A	6	0.83418	1	-0.0459	0	240,373	237,238,239,240,241,242,243,370,371,372,373,374,375,376	228	225,226,227,228,229,230,231	240,373	228	133	4	0.335013	206	42	0.20403	0.574307	0.95	228				397	137	0.345088
P0A879	AF	A	7	0.91066	1	-0.02192	0	300,329	297,298,299,300,301,302,303,326,327,328,329,330,331,332	256	253,254,255,256,257,258,259	300,329	256	29	15	0.0730479	92	41	0.15869	0.644836	0.853333	256				397	49.7333	0.125273
P0A884	AF	A	1	-0.17598	0	-0.60793	1	21,83	18,19,20,21,22,23,24,80,81,82,83,84,85,86	205	202,203,204,205,206,207,208	21,83	205	62	1	0.234848	141	36	0.25				0.223485	0.325967	59	264	62	0.234848
P0A887	AF	A	1	-0.09472	0	0.67438	1	13,188	10,11,12,13,14,15,16,185,186,187,188,189,190,191	210	207,208,209,210,211,212,213	13,188	210	175	1	0.697211	218	24	0.199203				0.163347	0.650794	41	251	175	0.697211
P0A887	AF	A	2	0.62157	1	0.19452	0	81,138	78,79,80,81,82,83,84,135,136,137,138,139,140,141	67	64,65,66,67,68,69,70	81,138	67	57	3	0.227092	107	36	0.25498	0.266932	0.82716	67				251	60.3333	0.240372
P0A887	AF	A	3	0.89121	1	0	0	183,242	180,181,182,183,184,185,186,239,240,241,242,243,244,245	171	168,169,170,171,172,173,174	183,242	171	59	4	0.23506	96	36	0.211155	0.681275	0.934426	171				251	60.75	0.242032
P0A894	AF	A	1	0	0	0.83938	1	1,44	-2,-1,0,1,2,3,4,41,42,43,44,45,46,47	52	49,50,51,52,53,54,55	1,44	52	43	2	0.151408	97	39	0.200704				0.816901	0.966667	232	284	43.5	0.153169
P0A894	AF	A	2	0.61903	1	-0.04787	0	95,136	92,93,94,95,96,97,98,133,134,135,136,137,138,139	86	83,84,85,86,87,88,89	95,136	86	41	1	0.144366	70	33	0.190141	0.302817	0.905263	86				284	41	0.144366
P0A894	AF	A	3	0.01176	0	0.612	1	164,226	161,162,163,164,165,166,167,223,224,225,226,227,228,229	245	242,243,244,245,246,247,248	164,226	245	62	5	0.21831	99	38	0.25				0.137324	0.672414	39	284	69.4	0.244366
P0A894	AF	A	4	0.68757	1	0	0	176,275	173,174,175,176,177,178,179,272,273,274,275,276,277,278	164	161,162,163,164,165,166,167	176,275	164	99	4	0.348592	124	41	0.193662	0.577465	0.931818	164				284	101.25	0.356514
P0A8A0	AF	A	1	0.67404	1	-0.09251	0	48,84	45,46,47,48,49,50,51,81,82,83,84,85,86,87	33	30,31,32,33,34,35,36	48,84	33	36	2	0.146341	67	31	0.252033	0.134146	0.6875	33				246	45	0.182927
P0A8A0	AF	A	2	0.06362	0	-0.80368	1	137,160	134,135,136,137,138,139,140,157,158,159,160,161,162,163	173	170,171,172,173,174,175,176	137,160	173	23	1	0.0934959	62	37	0.252033				0.296748	0.848837	73	246	23	0.0934959
P0A8A0	AF	A	3	-0.97964	1	-0.01145	0	173,201	170,171,172,173,174,175,176,198,199,200,201,202,203,204	138	135,136,137,138,139,140,141	173,201	138	28	1	0.113821	58	38	0.243902	0.560976	0.797688	138				246	28	0.113821
P0A8A0	AF	A	4	0	0	-0.89052	1	11,143	8,9,10,11,12,13,14,140,141,142,143,144,145,146	198	195,196,197,198,199,200,201	11,143	198	132	5	0.536585	189	29	0.235772				0.195122	0.466019	48	246	144.2	0.586179
P0A8A0	AF	A	5	-0.83938	1	-0.1237	0	98,130	95,96,97,98,99,100,101,127,128,129,130,131,132,133	87	84,85,86,87,88,89,90	98,130	87	32	31	0.130081	68	34	0.215447	0.353659	0.887755	87				246	104.774	0.425911
P0A8A2	AF	A	1	0.05414	0	-0.88083	1	134,159	131,132,133,134,135,136,137,156,157,158,159,160,161,162	171	168,169,170,171,172,173,174	134,159	171	25	3	0.105042	60	36	0.260504				0.281513	0.848101	67	238	26	0.109244
P0A8A2	AF	A	2	-1.00747	1	-0.00631	0	171,200	168,169,170,171,172,173,174,197,198,199,200,201,202,203	135	132,133,134,135,136,137,138	171,200	135	29	1	0.121849	59	36	0.247899	0.567227	0.789474	135				238	29	0.121849
P0A8A2	AF	A	3	0	0	-0.73008	1	5,138	2,3,4,5,6,7,8,135,136,137,138,139,140,141	197	194,195,196,197,198,199,200	5,138	197	133	5	0.558824	184	29	0.247899				0.172269	0.41	41	238	154.4	0.648739
P0A8A2	AF	A	4	-0.82988	1	-0.07665	0	95,127	92,93,94,95,96,97,98,124,125,126,127,128,129,130	84	81,82,83,84,85,86,87	95,127	84	32	33	0.134454	67	35	0.235294	0.352941	0.884211	84				238	108.97	0.457856
P0A8A2	AF	A	5	0.72645	1	-0.15178	0	49,177	46,47,48,49,50,51,52,174,175,176,177,178,179,180	31	28,29,30,31,32,33,34	49,177	31	128	6	0.537815	188	31	0.277311	0.130252	0.632653	31				238	137.333	0.577031
P0A8A4	AF	A	1	0.11055	0	0.91027	1	140,164	137,138,139,140,141,142,143,161,162,163,164,165,166,167	180	177,178,179,180,181,182,183	140,164	180	24	33	0.0866426	61	39	0.220217				0.350181	0.858407	97	277	70.0606	0.252926
P0A8A4	AF	A	2	0.63397	1	0.10865	0	28,68	25,26,27,28,29,30,31,65,66,67,68,69,70,71	8	5,6,7,8,9,10,11	28,68	8	40	8	0.144404	75	32	0.202166	0.0288809	0.285714	8				277	51.75	0.186823
P0A8A8	AF	A	1	0	0	-0.66028	1	2,104	-1,0,1,2,3,4,5,101,102,103,104,105,106,107	141	138,139,140,141,142,143,144	2,104	141	102	1	0.68	131	27	0.326667				0.06	0.195652	9	150	102	0.68
P0A8A8	AF	A	2	-0.80264	1	0	0	114,147	111,112,113,114,115,116,117,144,145,146,147,148,149,150	99	96,97,98,99,100,101,102	114,147	99	33	1	0.22	61	26	0.32	0.66	0.868421	99				150	33	0.22
P0A8B2	AF	A	1	-0.12862	0	-0.74467	1	87,154	84,85,86,87,88,89,90,151,152,153,154,155,156,157	170	167,168,169,170,171,172,173	87,154	170	67	26	0.36612	113	37	0.338798				0.0710383	0.448276	13	183	77.1538	0.421606
P0A8C4	AF	A	1	0.60017	1	-0.01724	0	53,118	50,51,52,53,54,55,56,115,116,117,118,119,120,121	30	27,28,29,30,31,32,33	53,118	30	65	2	0.338542	120	34	0.307292	0.15625	0.566038	30				192	67	0.348958
P0A8D0	AF	A	1	-0.65207	1	-0.16447	0	58,102	55,56,57,58,59,60,61,99,100,101,102,103,104,105	50	47,48,49,50,51,52,53	58,102	50	44	1	0.295302	68	27	0.234899	0.33557	0.862069	50				149	44	0.295302
P0A8D6	AF	A	1	0.72354	1	0.15253	0	34,119	31,32,33,34,35,36,37,116,117,118,119,120,121,122	21	18,19,20,21,22,23,24	34,119	21	85	1	0.480226	131	41	0.40113	0.118644	0.617647	21				177	85	0.480226
P0A8D6	AF	A	2	0	0	0.73198	1	5,141	2,3,4,5,6,7,8,138,139,140,141,142,143,144	155	152,153,154,155,156,157,158	5,141	155	136	5	0.768362	162	33	0.322034				0.124294	0.611111	22	177	139.6	0.788701
P0A8E1	AF	A	1	0.71355	1	-0.01506	0	138,161	135,136,137,138,139,140,141,158,159,160,161,162,163,164	131	128,129,130,131,132,133,134	138,161	131	23	1	0.127778	50	32	0.283333	0.727778	0.949275	131				180	23	0.127778
P0A8F0	AF	A	1	0	0	0.84413	1	3,166	0,1,2,3,4,5,6,163,164,165,166,167,168,169	179	176,177,178,179,180,181,182	3,166	179	163	4	0.783654	197	35	0.278846				0.139423	0.690476	29	208	166.25	0.799279
P0A8F0	AF	A	2	0.71139	1	0.16309	0	87,127	84,85,86,87,88,89,90,124,125,126,127,128,129,130	72	69,70,71,72,73,74,75	87,127	72	40	11	0.192308	80	36	0.317308	0.346154	0.827586	72				208	60.5455	0.291084
P0A8F4	AF	A	1	0.84212	1	0.24996	0	97,157	94,95,96,97,98,99,100,154,155,156,157,158,159,160	45	42,43,44,45,46,47,48	97,157	45	60	1	0.28169	139	32	0.29108	0.211268	0.463918	45				213	60	0.28169
P0A8F4	AF	A	2	0	0	0.98226	1	10,81	7,8,9,10,11,12,13,78,79,80,81,82,83,84	118	115,116,117,118,119,120,121	10,81	118	71	4	0.333333	137	39	0.338028				0.446009	0.719697	95	213	74.75	0.350939
P0A8F4	AF	A	3	0.94529	1	0	0	114,208	111,112,113,114,115,116,117,205,206,207,208,209,210,211	12	9,10,11,12,13,14,15	114,208	12	94	33	0.441315	140	39	0.338028	0.056338	0.105263	12				213	157.667	0.740219
P0A8F4	AF	A	4	-0.65189	1	-0.31646	0	66,95	63,64,65,66,67,68,69,92,93,94,95,96,97,98	49	46,47,48,49,50,51,52	66,95	49	29	9	0.13615	70	31	0.29108	0.230047	0.742424	49				213	37.8889	0.177882
P0A8F8	AF	A	1	0.62578	1	0.0661	0	45,411	42,43,44,45,46,47,48,408,409,410,411,412,413,414	37	34,35,36,37,38,39,40	45,411	37	366	1	0.543834	413	36	0.10104	0.0549777	0.822222	37				673	366	0.543834
P0A8F8	AF	A	2	0.64984	1	0.30458	0	73,338	70,71,72,73,74,75,76,335,336,337,338,339,340,341	62	59,60,61,62,63,64,65	73,338	62	265	1	0.393759	331	38	0.106984	0.0921248	0.849315	62				673	265	0.393759
P0A8F8	AF	A	3	0.89508	1	0	0	118,666	115,116,117,118,119,120,121,663,664,665,666,667,668,669	90	87,88,89,90,91,92,93	118,666	90	548	2	0.814264	615	38	0.102526	0.13373	0.762712	90				673	550.5	0.817979
P0A8F8	AF	A	4	0.14398	0	0.61551	1	312,370	309,310,311,312,313,314,315,367,368,369,370,371,372,373	376	373,374,375,376,377,378,379	312,370	376	58	2	0.0861813	126	34	0.0950966				0.441308	0.980198	297	673	58.5	0.0869242
P0A8F8	AF	A	5	0.13872	0	0.62708	1	448,492	445,446,447,448,449,450,451,489,490,491,492,493,494,495	501	498,499,500,501,502,503,504	448,492	501	44	1	0.0653789	82	38	0.0921248				0.255572	0.950276	172	673	44	0.0653789
P0A8F8	AF	A	6	0.77317	1	0.16378	0	462,521	459,460,461,462,463,464,465,518,519,520,521,522,523,524	451	448,449,450,451,452,453,454	462,521	451	59	2	0.0876672	116	37	0.111441	0.670134	0.97619	451				673	61.5	0.0913819
P0A8F8	AF	A	7	-0.04355	0	0.71276	1	423,539	420,421,422,423,424,425,426,536,537,538,539,540,541,542	551	548,549,550,551,552,553,554	423,539	551	116	20	0.172363	159	38	0.0965825				0.181278	0.910448	122	673	210.25	0.312407
P0A8F8	AF	A	8	1.1372	1	-0.01543	0	546,586	543,544,545,546,547,548,549,583,584,585,586,587,588,589	421	418,419,420,421,422,423,424	546,586	421	40	6	0.0594354	83	37	0.0861813	0.625557	0.771062	421				673	48	0.0713224
P0A8F8	AF	A	9	0.20057	0	-0.72798	1	108,289	105,106,107,108,109,110,111,286,287,288,289,290,291,292	305	302,303,304,305,306,307,308	108,289	305	181	2	0.268945	266	25	0.089153				0.546805	0.958333	368	673	185.5	0.275632
P0A8F8	AF	A	10	0.21508	0	-0.98988	1	121,190	118,119,120,121,122,123,124,187,188,189,190,191,192,193	244	241,242,243,244,245,246,247	121,190	244	69	11	0.102526	157	31	0.105498				0.637444	0.888199	429	673	81.3636	0.120897
P0A8G0	AF	A	1	0.66737	1	0.05912	0	267,358	264,265,266,267,268,269,270,355,356,357,358,359,360,361	254	251,252,253,254,255,256,257	267,358	254	91	6	0.14918	144	41	0.108197	0.416393	0.951311	254				610	96.3333	0.157923
P0A8G0	AF	A	2	0.6205	1	0.12487	0	413,533	410,411,412,413,414,415,416,530,531,532,533,534,535,536	397	394,395,396,397,398,399,400	413,533	397	120	8	0.196721	155	39	0.104918	0.65082	0.961259	397				610	125.875	0.206352
P0A8G0	AF	A	3	-0.65522	1	-0.11422	0	37,74	34,35,36,37,38,39,40,71,72,73,74,75,76,77	18	15,16,17,18,19,20,21	37,74	18	37	22	0.0606557	71	34	0.0721311	0.0295082	0.486486	18				610	83.5909	0.137034
P0A8G0	AF	A	4	-0.62675	1	-0.1368	0	119,134	116,117,118,119,120,121,122,131,132,133,134,135,136,137	102	99,100,101,102,103,104,105	119,134	102	15	28	0.0245902	43	28	0.0786885	0.167213	0.857143	102				610	41.8214	0.0685597
P0A8G3	AF	A	1	0.99809	1	0.31031	0	269,324	266,267,268,269,270,271,272,321,322,323,324,325,326,327	242	239,240,241,242,243,244,245	269,324	242	55	1	0.117021	104	30	0.12766	0.514894	0.899628	242				470	55	0.117021
P0A8G3	AF	A	2	0.66797	1	-0.13997	0	62,315	59,60,61,62,63,64,65,312,313,314,315,316,317,318	34	31,32,33,34,35,36,37	62,315	34	253	41	0.538298	325	29	0.144681	0.0723404	0.548387	34				470	305.707	0.650441
P0A8G3	AF	A	3	0.13691	0	0.77729	1	216,251	213,214,215,216,217,218,219,248,249,250,251,252,253,254	276	273,274,275,276,277,278,279	216,251	276	35	22	0.0744681	96	29	0.104255				0.412766	0.885845	194	470	53.6364	0.11412
P0A8H3	AF	A	1	0.01687	0	1.39668	2	15,120	12,13,14,15,16,17,18,117,118,119,120,121,122,123	152,212	149,150,151,152,153,154,155,209,210,211,212,213,214,215	15,120	152,212	105	83	0.40856	190	71	0.377432				0.175097	0.328467	45	257	127.675	0.496789
P0A8H3	AF	A	2	1.67494	2	0.00773	0	147,244	144,145,146,147,148,149,150,241,242,243,244,245,246,247	40,122	37,38,39,40,41,42,43,119,120,121,122,123,124,125	147,244	40,122	97	10	0.377432	190	72	0.377432	0.155642	0.272109	40				257	102	0.396887
P0A8H3	AF	A	3	0.05897	0	1.05316	1	28,158	25,26,27,28,29,30,31,155,156,157,158,159,160,161	212	209,210,211,212,213,214,215	28,158	212	130	12	0.505837	220	37	0.342412				0.175097	0.454545	45	257	149.75	0.582685
P0A8I3	AF	A	1	-0.40004	0	-0.6111	1	31,115	28,29,30,31,32,33,34,112,113,114,115,116,117,118	124	121,122,123,124,125,126,127	31,115	124	84	3	0.325581	150	35	0.267442				0.51938	0.937063	134	258	87.3333	0.338501
P0A8I5	AF	A	1	0.91177	1	-0.75793	1	85,213	82,83,84,85,86,87,88,210,211,212,213,214,215,216	69,233	66,67,68,69,70,71,72,230,231,232,233,234,235,236	85,213	69,233	128	13	0.535565	201	73	0.39749	0.288703	0.811765	69	0.0251046	0.230769	6	239	100	0.41841
P0A8I5	AF	A	2	-0.07037	0	0.94498	1	46,104	43,44,45,46,47,48,49,101,102,103,104,105,106,107	116	113,114,115,116,117,118,119	46,104	116	58	31	0.242678	115	37	0.280335				0.514644	0.911111	123	239	67.1613	0.28101
P0A8I8	AF	A	1	0.08461	0	0.87885	1	72,100	69,70,71,72,73,74,75,97,98,99,100,101,102,103	120	117,118,119,120,121,122,123	72,100	120	28	12	0.180645	62	26	0.367742				0.225806	0.636364	35	155	62.75	0.404839
P0A8I8	AF	A	2	0.74062	1	-0.0533	0	100,120	97,98,99,100,101,102,103,117,118,119,120,121,122,123	70	67,68,69,70,71,72,73	100,120	70	20	35	0.129032	57	33	0.380645	0.451613	0.7	70				155	44.0286	0.284055
P0A8I8	AF	A	3	0.33994	0	1.70774	2	31,88	28,29,30,31,32,33,34,85,86,87,88,89,90,91	99,119	96,97,98,99,100,101,102,116,117,118,119,120,121,122	31,88	99,119	57	61	0.367742	113	54	0.529032				0.232258	0.537313	36	155	57.1475	0.368694
P0A8J4	AF	A	1	-0.99431	1	0	0	55,84	52,53,54,55,56,57,58,81,82,83,84,85,86,87	20	17,18,19,20,21,22,23	55,84	20	29	1	0.333333	68	30	0.494253	0.229885	0.363636	20				87	29	0.333333
P0A8J8	AF	A	1	-0.00674	0	0.70279	1	82,131	79,80,81,82,83,84,85,128,129,130,131,132,133,134	138	135,136,137,138,139,140,141	82,131	138	49	1	0.11639	106	40	0.142518				0.672209	0.975862	283	421	49	0.11639
P0A8J8	AF	A	2	0.70856	1	0.25916	0	100,165	97,98,99,100,101,102,103,162,163,164,165,166,167,168	87	84,85,86,87,88,89,90	100,165	87	65	1	0.154394	120	38	0.194774	0.206651	0.87	87				421	65	0.154394
P0A8J8	AF	A	3	0.11981	0	0.63635	1	258,302	255,256,257,258,259,260,261,299,300,301,302,303,304,305	311	308,309,310,311,312,313,314	258,302	311	44	1	0.104513	88	38	0.152019				0.261283	0.92437	110	421	44	0.104513
P0A8J8	AF	A	4	0.00219	0	0.71232	1	235,333	232,233,234,235,236,237,238,330,331,332,333,334,335,336	358	355,356,357,358,359,360,361	235,333	358	98	9	0.232779	152	36	0.147268				0.149644	0.715909	63	421	134.778	0.320137
P0A8J8	AF	A	5	0.9534	1	-0.05177	0	246,384	243,244,245,246,247,248,249,381,382,383,384,385,386,387	234	231,232,233,234,235,236,237	246,384	234	138	14	0.327791	180	33	0.137767	0.555819	0.95122	234				421	143.286	0.340346
P0A8J8	AF	A	6	0.47	0	0.95572	3	169,315	166,167,168,169,170,171,172,312,313,314,315,316,317,318	329,343,357	326,327,328,329,330,331,332,340,341,342,343,344,345,346,354,355,356,357,358,359,360	169,315	329,343,357	146	11	0.346793	243	70	0.263658				0.152019	0.603774	64	421	187.727	0.445908
P0A8J8	AF	A	7	1.10113	3	0.04946	0	279,390	276,277,278,279,280,281,282,387,388,389,390,391,392,393	234,247,260	231,232,233,234,235,236,237,244,245,246,247,248,249,250,257,258,259,260,261,262,263	279,390	234,247,260	111	17	0.263658	168	87	0.258907	0.555819	0.83871	234				421	113.412	0.269387
P0A8K1	AF	A	1	0.61063	1	-0.12291	0	143,279	140,141,142,143,144,145,146,276,277,278,279,280,281,282	89	86,87,88,89,90,91,92	143,279	89	136	1	0.42236	205	41	0.201863	0.276398	0.622378	89				322	136	0.42236
P0A8K1	AF	A	2	-0.60009	1	0.14442	0	216,251	213,214,215,216,217,218,219,248,249,250,251,252,253,254	209	206,207,208,209,210,211,212	216,251	209	35	1	0.108696	78	34	0.164596	0.649068	0.967593	209				322	35	0.108696
P0A8K1	AF	A	3	-0.11475	0	-0.6481	1	128,195	125,126,127,128,129,130,131,192,193,194,195,196,197,198	257	254,255,256,257,258,259,260	128,195	257	67	13	0.208075	177	38	0.208075				0.201863	0.511811	65	322	139.769	0.434066
P0A8K1	AF	A	4	-0.16775	0	-1.07742	3	121,158	118,119,120,121,122,123,124,155,156,157,158,159,160,161	187,197,259	184,185,186,187,188,189,190,194,195,196,197,198,199,200,256,257,258,259,260,261,262	121,158	187,197,259	37	7	0.114907	125	59	0.267081				0.195652	0.384146	63	322	44.5714	0.138421
P0A8L1	AF	A	1	-0.01687	0	-0.98089	5	21,333	18,19,20,21,22,23,24,330,331,332,333,334,335,336	340,341,356,358,390	337,338,339,340,341,342,343,338,339,340,341,342,343,344,353,354,355,356,357,358,359,355,356,357,358,359,360,361,387,388,389,390,391,392,393	21,333	340,341,356,358,390	312	22	0.725581	394	77	0.24186				0.0930233	0.412371	40	430	203.682	0.473679
P0A8L1	AF	A	2	-0.05368	0	-0.70154	5	102,211	99,100,101,102,103,104,105,208,209,210,211,212,213,214	237,262,289,343,355	234,235,236,237,238,239,240,259,260,261,262,263,264,265,286,287,288,289,290,291,292,340,341,342,343,344,345,346,352,353,354,355,356,357,358	102,211	237,262,289,343,355	109	4	0.253488	208	114	0.348837				0.174419	0.342466	75	430	108.25	0.251744
P0A8L1	AF	A	3	0.06606	0	-0.75437	1	198,220	195,196,197,198,199,200,201,217,218,219,220,221,222,223	233	230,231,232,233,234,235,236	198,220	233	22	1	0.0511628	53	30	0.116279				0.45814	0.938095	197	430	22	0.0511628
P0A8L1	AF	A	4	0.15409	0	-0.70689	1	298,374	295,296,297,298,299,300,301,371,372,373,374,375,376,377	384	381,382,383,384,385,386,387	298,374	384	76	111	0.176744	157	33	0.130233				0.106977	0.821429	46	430	208.532	0.484957
P0A8L5	AF	A	1	-0.7793	1	0.17258	0	50,91	47,48,49,50,51,52,53,88,89,90,91,92,93,94	37	34,35,36,37,38,39,40	50,91	37	41	44	0.267974	74	27	0.346405	0.24183	0.74	37				153	80.2045	0.524213
P0A8M0	AF	A	1	0.01125	0	-0.83284	1	165,179	162,163,164,165,166,167,168,176,177,178,179,180,181,182	207	204,205,206,207,208,209,210	165,179	207	14	1	0.0300429	39	34	0.11588				0.555794	0.902439	259	466	14	0.0300429
P0A8M0	AF	A	2	-0.16169	0	-0.74053	1	242,387	239,240,241,242,243,244,245,384,385,386,387,388,389,390	435	432,433,434,435,436,437,438	242,387	435	145	21	0.311159	225	36	0.167382				0.0665236	0.392405	31	466	197.571	0.423973
P0A8M3	AF	A	1	-0.74914	1	0.16405	0	47,188	44,45,46,47,48,49,50,185,186,187,188,189,190,191	36	33,34,35,36,37,38,39	47,188	36	141	1	0.219626	189	36	0.0996885	0.0560748	0.765957	36				642	141	0.219626
P0A8M3	AF	A	2	-0.6697	1	0.04253	0	91,152	88,89,90,91,92,93,94,149,150,151,152,153,154,155	79	76,77,78,79,80,81,82	91,152	79	61	12	0.0950156	117	32	0.0919003	0.123053	0.868132	79				642	63.0833	0.0982606
P0A8M3	AF	A	3	0.0397	0	-0.70692	1	298,320	295,296,297,298,299,300,301,317,318,319,320,321,322,323	327	324,325,326,327,328,329,330	298,320	327	22	1	0.0342679	45	26	0.0700935				0.490654	0.978261	315	642	22	0.0342679
P0A8M3	AF	A	4	-0.16444	0	-0.84328	1	374,478	371,372,373,374,375,376,377,475,476,477,478,479,480,481	511	508,509,510,511,512,513,514	374,478	511	104	39	0.161994	172	39	0.126168				0.20405	0.79878	131	642	167.308	0.260604
P0A8M3	AF	A	5	-0.77001	1	0.82844	1	48,136	45,46,47,48,49,50,51,133,134,135,136,137,138,139	36,186	33,34,35,36,37,38,39,183,184,185,186,187,188,189	48,136	36,186	88	7	0.137072	157	54	0.123053	0.0560748	0.75	36	0.71028	0.901186	456	642	108.857	0.169559
P0A8M3	AF	A	6	0.75165	3	-0.9052	1	159,206	156,157,158,159,160,161,162,203,204,205,206,207,208,209	75,93,103,218	72,73,74,75,76,77,78,90,91,92,93,94,95,96,100,101,102,103,104,105,106,215,216,217,218,219,220,221	159,206	75,93,103,218	47	10	0.0732087	113	77	0.15109	0.116822	0.471698	75	0.660436	0.972477	424	642	67.8	0.105607
P0A8M3	AF	A	7	0.76827	1	0.0085	0	445,466	442,443,444,445,446,447,448,463,464,465,466,467,468,469	421	418,419,420,421,422,423,424	445,466	421	21	26	0.0327103	54	35	0.0981308	0.655763	0.946067	421				642	38.5	0.0599688
P0A8M3	AF	A	8	0.76226	1	-0.14094	0	562,594	559,560,561,562,563,564,565,591,592,593,594,595,596,597	543	540,541,542,543,544,545,546	562,594	543	32	25	0.0498442	72	38	0.104361	0.845794	0.966192	543				642	53.12	0.0827414
P0A8N3	AF	A	1	0.00192	0	0.6039	1	22,120	19,20,21,22,23,24,25,117,118,119,120,121,122,123	145	142,143,144,145,146,147,148	22,120	145	98	1	0.194059	134	31	0.122772				0.712871	0.935065	360	505	98	0.194059
P0A8N3	AF	A	2	0.68977	1	0.0726	0	89,175	86,87,88,89,90,91,92,172,173,174,175,176,177,178	73	70,71,72,73,74,75,76	89,175	73	86	3	0.170297	144	32	0.126733	0.144554	0.820225	73				505	89	0.176238
P0A8N3	AF	A	3	-0.23624	0	-0.71176	1	98,129	95,96,97,98,99,100,101,126,127,128,129,130,131,132	138	135,136,137,138,139,140,141	98,129	138	31	2	0.0613861	81	33	0.114851				0.726733	0.976064	367	505	38.5	0.0762376
P0A8N3	AF	A	4	0.01708	0	-0.75953	1	211,225	208,209,210,211,212,213,214,222,223,224,225,226,227,228	235	232,233,234,235,236,237,238	211,225	235	14	1	0.0277228	40	35	0.0891089				0.534653	0.964286	270	505	14	0.0277228
P0A8N3	AF	A	5	0.16537	0	-0.91329	1	245,400	242,243,244,245,246,247,248,397,398,399,400,401,402,403	475	472,473,474,475,476,477,478	245,400	475	155	26	0.306931	245	37	0.178218				0.0594059	0.285714	30	505	211.538	0.418888
P0A8N5	AF	A	1	0.00323	0	0.6041	1	22,120	19,20,21,22,23,24,25,117,118,119,120,121,122,123	145	142,143,144,145,146,147,148	22,120	145	98	1	0.194059	134	31	0.118812				0.712871	0.935065	360	505	98	0.194059
P0A8N5	AF	A	2	0.71596	1	0.07598	0	89,174	86,87,88,89,90,91,92,171,172,173,174,175,176,177	73	70,71,72,73,74,75,76	89,174	73	85	4	0.168317	140	30	0.122772	0.144554	0.820225	73				505	88.5	0.175248
P0A8N5	AF	A	3	-0.23612	0	-0.71028	1	98,129	95,96,97,98,99,100,101,126,127,128,129,130,131,132	138	135,136,137,138,139,140,141	98,129	138	31	2	0.0613861	77	33	0.114851				0.726733	0.976064	367	505	38.5	0.0762376
P0A8N5	AF	A	4	-0.18546	0	-0.75149	1	270,421	267,268,269,270,271,272,273,418,419,420,421,422,423,424	476	473,474,475,476,477,478,479	270,421	476	151	27	0.29901	219	34	0.142574				0.0574257	0.345238	29	505	209.296	0.414448
P0A8N7	AF	A	1	0.01127	0	-0.74302	1	43,58	40,41,42,43,44,45,46,55,56,57,58,59,60,61	72	69,70,71,72,73,74,75	43,58	72	15	1	0.0461538	42	30	0.147692				0.778462	0.947566	253	325	15	0.0461538
P0A8N7	AF	A	2	-0.71592	1	-0.77234	1	72,277	69,70,71,72,73,74,75,274,275,276,277,278,279,280	47,298	44,45,46,47,48,49,50,295,296,297,298,299,300,301	72,277	47,298	205	37	0.630769	270	65	0.286154	0.144615	0.652778	47	0.0830769	0.5625	27	325	210.919	0.648981
P0A8N7	AF	A	3	0.20243	0	-0.92794	3	82,222	79,80,81,82,83,84,85,219,220,221,222,223,224,225	236,246,296	233,234,235,236,237,238,239,243,244,245,246,247,248,249,293,294,295,296,297,298,299	82,222	236,246,296	140	4	0.430769	220	70	0.310769				0.0892308	0.281553	29	325	149.5	0.46
P0A8P1	AF	A	1	0.05864	0	-0.93491	3	42,147	39,40,41,42,43,44,45,144,145,146,147,148,149,150	155,170,186	152,153,154,155,156,157,158,167,168,169,170,171,172,173,183,184,185,186,187,188,189	42,147	155,170,186	105	4	0.448718	182	70	0.418803				0.205128	0.551724	48	234	107	0.457265
P0A8P1	AF	A	2	-0.28022	0	-1.05746	5	52,110	49,50,51,52,53,54,55,107,108,109,110,111,112,113	132,143,157,169,188	129,130,131,132,133,134,135,140,141,142,143,144,145,146,154,155,156,157,158,159,160,166,167,168,169,170,171,172,185,186,187,188,189,190,191	52,110	132,143,157,169,188	58	18	0.247863	138	99	0.547009				0.196581	0.370968	46	234	74.5556	0.318613
P0A8P1	AF	A	3	-0.78051	1	0.00354	0	186,207	183,184,185,186,187,188,189,204,205,206,207,208,209,210	65	62,63,64,65,66,67,68	186,207	65	21	66	0.0897436	48	32	0.239316	0.277778	0.349462	65				234	90.6818	0.387529
P0A8P6	AF	A	1	0.84122	1	0.09093	0	180,263	177,178,179,180,181,182,183,260,261,262,263,264,265,266	144	141,142,143,144,145,146,147	180,263	144	83	6	0.278523	137	29	0.201342	0.483221	0.8	144				298	85.5	0.286913
P0A8P8	AF	A	1	0.84282	1	0.03395	0	180,267	177,178,179,180,181,182,183,264,265,266,267,268,269,270	144	141,142,143,144,145,146,147	180,267	144	87	14	0.291946	146	32	0.224832	0.483221	0.8	144				298	103.643	0.347795
P0A8Q6	AF	A	1	-0.76069	1	0	0	75,106	72,73,74,75,76,77,78,103,104,105,106,107,108,109	28	25,26,27,28,29,30,31	75,106	28	31	2	0.292453	50	29	0.358491	0.264151	0.373333	28				106	32.5	0.306604
P0A8R0	AF	A	1	-0.08872	0	0.79941	1	26,96	23,24,25,26,27,28,29,93,94,95,96,97,98,99	108	105,106,107,108,109,110,111	26,96	108	70	2	0.434783	124	38	0.409938				0.329193	0.815385	53	161	71.5	0.444099
P0A8R0	AF	A	2	0.79714	1	0.00556	0	51,127	48,49,50,51,52,53,54,124,125,126,127,128,129,130	44	41,42,43,44,45,46,47	51,127	44	76	1	0.47205	112	32	0.329193	0.273292	0.862745	44				161	76	0.47205
P0A8R9	AF	A	1	0.75117	1	0.05025	0	121,265	118,119,120,121,122,123,124,262,263,264,265,266,267,268	94	91,92,93,94,95,96,97	121,265	94	144	16	0.516129	175	34	0.197133	0.336918	0.77686	94				279	161.125	0.577509
P0A8R9	AF	A	2	0.87306	1	-0.74189	1	103,164	100,101,102,103,104,105,106,161,162,163,164,165,166,167	94,253	91,92,93,94,95,96,97,250,251,252,253,254,255,256	103,164	94,253	61	33	0.218638	106	62	0.318996	0.336918	0.912621	94	0.09319	0.226087	26	279	95.2121	0.341262
P0A8R9	AF	A	3	-0.63352	1	0.0657	0	225,242	222,223,224,225,226,227,228,239,240,241,242,243,244,245	168	165,166,167,168,169,170,171	225,242	168	17	12	0.0609319	51	34	0.200717	0.602151	0.746667	168				279	52	0.18638
P0A8S1	AF	A	1	0.73285	1	0.03792	0	119,278	116,117,118,119,120,121,122,275,276,277,278,279,280,281	97	94,95,96,97,98,99,100	119,278	97	159	12	0.535354	200	35	0.218855	0.326599	0.815126	97				297	174.25	0.5867
P0A8S1	AF	A	2	0.71492	1	0.1161	0	201,239	198,199,200,201,202,203,204,236,237,238,239,240,241,242	192	189,190,191,192,193,194,195	201,239	192	38	2	0.127946	74	33	0.232323	0.646465	0.955224	192				297	38.5	0.12963
P0A8S1	AF	A	3	-0.75555	1	0.00073	0	239,263	236,237,238,239,240,241,242,260,261,262,263,264,265,266	165	162,163,164,165,166,167,168	239,263	165	24	10	0.0808081	54	38	0.208754	0.555556	0.690377	165				297	48.3	0.162626
P0A8S1	AF	A	4	0.8276	1	-0.71008	1	105,159	102,103,104,105,106,107,108,156,157,158,159,160,161,162	96,268	93,94,95,96,97,98,99,265,266,267,268,269,270,271	105,159	96,268	54	27	0.181818	102	64	0.296296	0.323232	0.914286	96	0.0976431	0.210145	29	297	119.778	0.403292
P0A8T1	AF	A	1	0	0	-0.84429	1	3,28	0,1,2,3,4,5,6,25,26,27,28,29,30,31	59	56,57,58,59,60,61,62	3,28	59	25	2	0.0853242	59	35	0.167235				0.798635	0.883019	234	293	25.5	0.0870307
P0A8T1	AF	A	2	0.7461	1	0.16472	0	172,228	169,170,171,172,173,174,175,225,226,227,228,229,230,231	162	159,160,161,162,163,164,165	172,228	162	56	2	0.191126	99	33	0.273038	0.552901	0.94186	162				293	57	0.194539
P0A8T7	AF	A	1	0.02382	0	-0.67943	1	24,116	21,22,23,24,25,26,27,113,114,115,116,117,118,119	242	239,240,241,242,243,244,245	24,116	242	92	1	0.0653873	144	32	0.0518834				0.828003	0.902401	1165	1407	92	0.0653873
P0A8T7	AF	A	2	-0.73513	1	-3e-05	0	157,188	154,155,156,157,158,159,160,185,186,187,188,189,190,191	145	142,143,144,145,146,147,148	157,188	145	31	4	0.0220327	63	33	0.0383795	0.103056	0.923567	145				1407	33.5	0.0238095
P0A8T7	AF	A	3	-0.80621	1	-0.12613	0	563,586	560,561,562,563,564,565,566,583,584,585,586,587,588,589	553	550,551,552,553,554,555,556	563,586	553	23	1	0.0163468	65	32	0.0362473	0.393035	0.982238	553				1407	23	0.0163468
P0A8T7	AF	A	4	-0.78592	1	-0.2479	0	183,296	180,181,182,183,184,185,186,293,294,295,296,297,298,299	109	106,107,108,109,110,111,112	183,296	109	113	11	0.0803127	180	32	0.0469083	0.0774698	0.595628	109				1407	147.455	0.104801
P0A8T7	AF	A	5	-0.783	1	0.13035	0	598,728	595,596,597,598,599,600,601,725,726,727,728,729,730,731	508	505,506,507,508,509,510,511	598,728	508	130	5	0.0923952	193	34	0.0376688	0.361052	0.849498	508				1407	197	0.140014
P0A8T7	AF	A	6	0.04061	0	-0.72538	1	821,846	818,819,820,821,822,823,824,843,844,845,846,847,848,849	881	878,879,880,881,882,883,884	821,846	881	25	6	0.0177683	67	34	0.0440654				0.373845	0.937611	526	1407	32.8333	0.0233357
P0A8T7	AF	A	7	-0.95515	1	0.0539	0	861,883	858,859,860,861,862,863,864,880,881,882,883,884,885,886	843	840,841,842,843,844,845,846	861,883	843	22	6	0.0156361	57	38	0.0454869	0.599147	0.979094	843				1407	35.5	0.025231
P0A8T7	AF	A	8	-0.73725	1	0.02621	0	917,1347	914,915,916,917,918,919,920,1344,1345,1346,1347,1348,1349,1350	805	802,803,804,805,806,807,808	917,1347	805	430	7	0.305615	521	39	0.0511727	0.572139	0.877863	805				1407	443.714	0.315362
P0A8T7	AF	A	9	-0.6685	1	0.04404	0	1279,1305	1276,1277,1278,1279,1280,1281,1282,1302,1303,1304,1305,1306,1307,1308	1264	1261,1262,1263,1264,1265,1266,1267	1279,1305	1264	26	3	0.018479	49	32	0.0334044	0.898365	0.988272	1264				1407	30	0.021322
P0A8T7	AF	A	10	0.81626	1	0.01846	0	437,449	434,435,436,437,438,439,440,446,447,448,449,450,451,452	367	364,365,366,367,368,369,370	437,449	367	12	50	0.00852878	48	33	0.0511727	0.260839	0.839817	367				1407	43.64	0.0310163
P0A8T7	AF	A	11	0.059	0	0.61255	1	886,1226	883,884,885,886,887,888,889,1223,1224,1225,1226,1227,1228,1229	1250	1247,1248,1249,1250,1251,1252,1253	886,1226	1250	340	1	0.241649	444	29	0.0525942				0.111585	0.867403	157	1407	340	0.241649
P0A8T7	AF	A	12	-0.10754	0	0.67507	1	1075,1168	1072,1073,1074,1075,1076,1077,1078,1165,1166,1167,1168,1169,1170,1171	1196	1193,1194,1195,1196,1197,1198,1199	1075,1168	1196	93	1	0.0660981	186	19	0.0440654				0.149964	0.882845	211	1407	93	0.0660981
P0A8T7	AF	A	13	-0.01379	0	1.07496	1	352,372	349,350,351,352,353,354,355,369,370,371,372,373,374,375	448	445,446,447,448,449,450,451	352,372	448	20	6	0.0142146	58	32	0.039801				0.681592	0.92657	959	1407	24.8333	0.0176498
P0A8T7	AF	A	14	-0.26278	0	-1.28452	3	225,1275	222,223,224,225,226,227,228,1272,1273,1274,1275,1276,1277,1278	1311,1322,1338	1308,1309,1310,1311,1312,1313,1314,1319,1320,1321,1322,1323,1324,1325,1335,1336,1337,1338,1339,1340,1341	225,1275	1311,1322,1338	1050	5	0.746269	1155	66	0.0732054				0.0490405	0.522727	69	1407	1055.8	0.750391
P0A8U0	AF	A	1	-0.00443	0	-0.64944	1	27,42	24,25,26,27,28,29,30,39,40,41,42,43,44,45	50	47,48,49,50,51,52,53	27,42	50	15	1	0.0828729	37	31	0.232044				0.723757	0.942446	131	181	15	0.0828729
P0A8U2	AF	A	1	0	0	0.78078	1	10,80	7,8,9,10,11,12,13,77,78,79,80,81,82,83	95	92,93,94,95,96,97,98	10,80	95	70	2	0.263158	138	38	0.259398				0.642857	0.919355	171	266	72.5	0.272556
P0A8U2	AF	A	2	1.0216	1	0	0	66,256	63,64,65,66,67,68,69,253,254,255,256,257,258,259	47	44,45,46,47,48,49,50	66,256	47	190	1	0.714286	246	42	0.24812	0.176692	0.712121	47				266	190	0.714286
P0A8U2	AF	A	3	0.23526	0	-0.67966	1	47,245	44,45,46,47,48,49,50,242,243,244,245,246,247,248	254	251,252,253,254,255,256,257	47,245	254	198	1	0.744361	247	33	0.240602				0.0451128	0.571429	12	266	198	0.744361
P0A8U2	AF	A	4	0.99338	1	-0.71289	1	66,245	63,64,65,66,67,68,69,242,243,244,245,246,247,248	47,254	44,45,46,47,48,49,50,251,252,253,254,255,256,257	66,245	47,254	179	11	0.672932	238	56	0.274436	0.176692	0.712121	47	0.0451128	0.571429	12	266	190	0.714286
P0A8V0	AF	A	1	0.6252	1	0	0	16,299	13,14,15,16,17,18,19,296,297,298,299,300,301,302	8	5,6,7,8,9,10,11	16,299	8	283	1	0.927869	302	37	0.17377	0.0262295	0.5	8				305	283	0.927869
P0A8V0	AF	A	2	0.77322	1	0.10362	0	248,270	245,246,247,248,249,250,251,267,268,269,270,271,272,273	232	229,230,231,232,233,234,235	248,270	232	22	1	0.0721311	73	41	0.24918	0.760656	0.935484	232				305	22	0.0721311
P0A8V2	AF	A	1	-0.0416	0	-1.8597	4	13,1149	10,11,12,13,14,15,16,1146,1147,1148,1149,1150,1151,1152	1178,1232,1233,1234	1175,1176,1177,1178,1179,1180,1181,1229,1230,1231,1232,1233,1234,1235,1230,1231,1232,1233,1234,1235,1236,1231,1232,1233,1234,1235,1236,1237	13,1149	1178,1232,1233,1234	1136	101	0.846498	1203	74	0.0842027				0.0804769	0.559585	108	1342	843.386	0.628455
P0A8V2	AF	A	2	0	0	-1.80084	2	9,770	6,7,8,9,10,11,12,767,768,769,770,771,772,773	784,795	781,782,783,784,785,786,787,792,793,794,795,796,797,798	9,770	784,795	761	69	0.567064	858	65	0.0722802				0.407601	0.956294	547	1342	377.145	0.281032
P0A8V2	AF	A	3	-1.19585	1	-1.47937	1	791,1175	788,789,790,791,792,793,794,1172,1173,1174,1175,1176,1177,1178	696,1232	693,694,695,696,697,698,699,1229,1230,1231,1232,1233,1234,1235	791,1175	696,1232	384	2	0.28614	492	66	0.0789866	0.518629	0.879899	696	0.0819672	0.658683	110	1342	390	0.290611
P0A8V2	AF	A	4	-0.04139	0	-1.06004	3	17,1194	14,15,16,17,18,19,20,1191,1192,1193,1194,1195,1196,1197	1231,1232,1234	1228,1229,1230,1231,1232,1233,1234,1229,1230,1231,1232,1233,1234,1235,1231,1232,1233,1234,1235,1236,1237	17,1194	1231,1232,1234	1177	27	0.877049	1222	50	0.0678092				0.0804769	0.72973	108	1342	512.222	0.381686
P0A8V2	AF	A	5	-0.01522	0	0.79443	1	18,619	15,16,17,18,19,20,21,616,617,618,619,620,621,622	655	652,653,654,655,656,657,658	18,619	655	601	2	0.447839	671	35	0.0491803				0.511923	0.950207	687	1342	601.5	0.448212
P0A8V2	AF	A	6	0.60048	1	0.032	0	637,654	634,635,636,637,638,639,640,651,652,653,654,655,656,657	616	613,614,615,616,617,618,619	637,654	616	17	1	0.0126677	49	27	0.0424739	0.459016	0.967033	616				1342	17	0.0126677
P0A8V2	AF	A	7	0.71879	1	-0.01844	0	347,429	344,345,346,347,348,349,350,426,427,428,429,430,431,432	209	206,207,208,209,210,211,212	347,429	209	82	17	0.0611028	124	30	0.0529061	0.155738	0.602305	209				1342	131.706	0.0981415
P0A8V2	AF	A	8	0.60931	1	0.19446	0	1072,1098	1069,1070,1071,1072,1073,1074,1075,1095,1096,1097,1098,1099,1100,1101	817	814,815,816,817,818,819,820	1072,1098	817	26	47	0.0193741	68	35	0.0566319	0.608793	0.762127	817				1342	148.383	0.110569
P0A8V2	AF	A	9	-0.76217	1	0.79583	1	599,623	596,597,598,599,600,601,602,620,621,622,623,624,625,626	592,652	589,590,591,592,593,594,595,649,650,651,652,653,654,655	599,623	592,652	24	11	0.0178838	66	50	0.04769	0.441133	0.988314	592	0.514158	0.959666	690	1342	29.8182	0.0222192
P0A8V2	AF	A	10	-1.168	1	0.99275	1	764,831	761,762,763,764,765,766,767,828,829,830,831,832,833,834	691,1096	688,689,690,691,692,693,694,1093,1094,1095,1096,1097,1098,1099	764,831	691,1096	67	37	0.0499255	159	69	0.0789866	0.514903	0.90445	691	0.183308	0.481409	246	1342	139.486	0.103939
P0A8V2	AF	A	11	-1.10043	1	-0.08877	0	761,1236	758,759,760,761,762,763,764,1233,1234,1235,1236,1237,1238,1239	689	686,687,688,689,690,691,692	761,1236	689	475	1	0.353949	572	35	0.0536513	0.513413	0.905388	689				1342	475	0.353949
P0A8V2	AF	A	12	0.07449	0	-0.67759	1	833,929	830,831,832,833,834,835,836,926,927,928,929,930,931,932	1053	1050,1051,1052,1053,1054,1055,1056	833,929	1053	96	1	0.071535	123	33	0.0417288				0.21535	0.699758	289	1342	96	0.071535
P0A8V2	AF	A	13	0.03209	0	-0.84212	1	227,298	224,225,226,227,228,229,230,295,296,297,298,299,300,301	334	331,332,333,334,335,336,337	227,298	334	71	11	0.0529061	94	28	0.0432191				0.751118	0.965517	1008	1342	85.4545	0.063677
P0A8V2	AF	A	14	-0.84517	1	0.02473	0	314,336	311,312,313,314,315,316,317,333,334,335,336,337,338,339	296	293,294,295,296,297,298,299	314,336	296	22	5	0.0163934	57	30	0.0424739	0.220566	0.942675	296				1342	33.4	0.0248882
P0A8V2	AF	A	15	-0.68917	1	0.04661	0	453,530	450,451,452,453,454,455,456,527,528,529,530,531,532,533	144	141,142,143,144,145,146,147	453,530	144	77	36	0.057377	163	35	0.0588674	0.107303	0.317881	144				1342	138.417	0.103142
P0A8V2	AF	A	16	-0.74155	1	0.05256	0	603,655	600,601,602,603,604,605,606,652,653,654,655,656,657,658	591	588,589,590,591,592,593,594	603,655	591	52	2	0.0387481	81	36	0.0469449	0.440387	0.9801	591				1342	53	0.0394933
P0A8V2	AF	A	17	0.87955	1	-0.89114	1	1088,1210	1085,1086,1087,1088,1089,1090,1091,1207,1208,1209,1210,1211,1212,1213	802,1227	799,800,801,802,803,804,805,1224,1225,1226,1227,1228,1229,1230	1088,1210	802,1227	122	25	0.0909091	191	50	0.0581222	0.597615	0.737132	802	0.085693	0.871212	115	1342	128.04	0.0954098
P0A8W5	AF	A	1	-0.63681	1	-0.0596	0	21,166	18,19,20,21,22,23,24,163,164,165,166,167,168,169	8	5,6,7,8,9,10,11	21,166	8	145	1	0.775401	168	37	0.342246	0.0427807	0.380952	8				187	145	0.775401
P0A8W5	AF	A	2	-0.07564	0	-0.75889	1	37,84	34,35,36,37,38,39,40,81,82,83,84,85,86,87	127	124,125,126,127,128,129,130	37,84	127	47	18	0.251337	82	37	0.368984				0.320856	0.582524	60	187	71.2222	0.380867
P0A8W5	AF	A	3	-1.68969	4	-0.07465	0	103,154	100,101,102,103,104,105,106,151,152,153,154,155,156,157	6,25,36,85	3,4,5,6,7,8,9,22,23,24,25,26,27,28,33,34,35,36,37,38,39,82,83,84,85,86,87,88	103,154	6,25,36,85	51	14	0.272727	125	91	0.582888	0.0320856	0.0582524	6				187	53	0.283422
P0A8W8	AF	A	1	0.67894	1	-0.03312	0	103,134	100,101,102,103,104,105,106,131,132,133,134,135,136,137	95	92,93,94,95,96,97,98	103,134	95	31	1	0.189024	52	29	0.286585	0.579268	0.92233	95				164	31	0.189024
P0A8Y5	AF	A	1	0.21072	0	-0.8097	1	80,112	77,78,79,80,81,82,83,109,110,111,112,113,114,115	151	148,149,150,151,152,153,154	80,112	151	32	20	0.118519	78	33	0.244444				0.440741	0.753165	119	270	67.95	0.251667
P0A901	AF	A	1	0.00646	0	-0.71682	1	22,96	19,20,21,22,23,24,25,93,94,95,96,97,98,99	103	100,101,102,103,104,105,106	22,96	103	74	2	0.418079	126	36	0.310734				0.418079	0.91358	74	177	74.5	0.420904
P0A901	AF	A	2	-0.81665	1	0	0	60,172	57,58,59,60,61,62,63,169,170,171,172,173,174,175	46	43,44,45,46,47,48,49	60,172	46	112	9	0.632768	153	35	0.322034	0.259887	0.766667	46				177	114.222	0.645323
P0A903	AF	A	1	-0.02511	0	-0.80022	1	83,152	80,81,82,83,84,85,86,149,150,151,152,153,154,155	201	198,199,200,201,202,203,204	83,152	201	69	13	0.200581	118	30	0.186047				0.415698	0.744792	143	344	115.846	0.336762
P0A910	AF	A	1	0.75554	1	-0.01494	0	281,330	278,279,280,281,282,283,284,327,328,329,330,331,332,333	258	255,256,257,258,259,260,261	281,330	258	49	3	0.141618	87	41	0.202312	0.745665	0.918149	258				346	50.3333	0.145472
P0A912	AF	A	1	0.75832	1	0	0	129,169	126,127,128,129,130,131,132,166,167,168,169,170,171,172	107	104,105,106,107,108,109,110	129,169	107	40	5	0.231214	82	42	0.375723	0.618497	0.829457	107				173	42.2	0.243931
P0A924	AF	A	1	0.83917	1	0.00174	0	181,237	178,179,180,181,182,183,184,234,235,236,237,238,239,240	174	171,172,173,174,175,176,177	181,237	174	56	5	0.220472	118	31	0.228346	0.685039	0.961326	174				254	61.2	0.240945
P0A924	AF	A	2	0.00392	0	0.60326	1	15,171	12,13,14,15,16,17,18,168,169,170,171,172,173,174	203	200,201,202,203,204,205,206	15,171	203	156	13	0.614173	213	27	0.279528				0.200787	0.614458	51	254	165.923	0.65324
P0A924	AF	A	3	0.03294	0	-0.86854	1	29,105	26,27,28,29,30,31,32,102,103,104,105,106,107,108	157	154,155,156,157,158,159,160	29,105	157	76	7	0.299213	126	31	0.232283				0.38189	0.651007	97	254	91.2857	0.359393
P0A930	AF	A	1	-0.79539	1	-0.11543	0	227,273	224,225,226,227,228,229,230,270,271,272,273,274,275,276	210	207,208,209,210,211,212,213	227,273	210	46	1	0.121372	111	29	0.153034	0.55409	0.92511	210				379	46	0.121372
P0A930	AF	A	2	0.04078	0	-0.61475	1	55,278	52,53,54,55,56,57,58,275,276,277,278,279,280,281	335	332,333,334,335,336,337,338	55,278	335	223	27	0.588391	259	27	0.150396				0.116095	0.435644	44	379	262.63	0.692954
P0A930	AF	A	3	-0.70146	1	-0.0011	0	119,169	116,117,118,119,120,121,122,166,167,168,169,170,171,172	91	88,89,90,91,92,93,94	119,169	91	50	5	0.131926	77	34	0.150396	0.240106	0.764706	91				379	52.6	0.138786
P0A932	AF	A	1	-0.00095	0	-0.77745	1	68,225	65,66,67,68,69,70,71,222,223,224,225,226,227,228	233	230,231,232,233,234,235,236	68,225	233	157	2	0.414248	188	20	0.100264				0.385224	0.948052	146	379	158	0.416887
P0A932	AF	A	2	0.13963	0	-0.83784	1	63,316	60,61,62,63,64,65,66,313,314,315,316,317,318,319	333	330,331,332,333,334,335,336	63,316	333	253	25	0.667546	292	26	0.174142				0.121372	0.730159	46	379	262.16	0.691715
P0A932	AF	A	3	-0.70051	1	-0.00073	0	119,169	116,117,118,119,120,121,122,166,167,168,169,170,171,172	91	88,89,90,91,92,93,94	119,169	91	50	5	0.131926	77	34	0.150396	0.240106	0.764706	91				379	52.6	0.138786
P0A935	AF	A	1	0.01318	0	-0.61095	1	126,140	123,124,125,126,127,128,129,137,138,139,140,141,142,143	169	166,167,168,169,170,171,172	126,140	169	14	1	0.0383562	37	31	0.175342				0.536986	0.871111	196	365	14	0.0383562
P0A935	AF	A	2	0.00628	0	0.92736	1	268,287	265,266,267,268,269,270,271,284,285,286,287,288,289,290	316	313,314,315,316,317,318,319	268,287	316	19	7	0.0520548	58	38	0.161644				0.134247	0.628205	49	365	175.714	0.481409
P0A935	AF	A	3	0.69394	1	0.17967	0	295,329	292,293,294,295,296,297,298,326,327,328,329,330,331,332	279	276,277,278,279,280,281,282	295,329	279	34	29	0.0931507	93	39	0.252055	0.764384	0.945763	279				365	53.5172	0.146623
P0A935	AF	A	4	-0.22553	0	-0.73799	5	73,268	70,71,72,73,74,75,76,265,266,267,268,269,270,271	278,289,314,326,351	275,276,277,278,279,280,281,286,287,288,289,290,291,292,311,312,313,314,315,316,317,323,324,325,326,327,328,329,348,349,350,351,352,353,354	73,268	278,289,314,326,351	195	7	0.534247	276	98	0.317808				0.0383562	0.14433	14	365	201.429	0.551859
P0A935	AF	A	5	-0.73097	1	-0.86413	1	156,204	153,154,155,156,157,158,159,201,202,203,204,205,206,207	141,255	138,139,140,141,142,143,144,252,253,254,255,256,257,258	156,204	141,255	48	35	0.131507	98	52	0.180822	0.386301	0.903846	141	0.30137	0.68323	110	365	73.9714	0.202661
P0A940	AF	A	1	-0.21282	0	-0.64025	1	353,403	350,351,352,353,354,355,356,400,401,402,403,404,405,406	414	411,412,413,414,415,416,417	353,403	414	50	2	0.0617284	87	33	0.054321				0.488889	0.972973	396	810	52.5	0.0648148
P0A940	AF	A	2	-0.94976	1	0.20907	0	699,754	696,697,698,699,700,701,702,751,752,753,754,755,756,757	669	666,667,668,669,670,671,672	699,754	669	55	10	0.0679012	132	41	0.0839506	0.825926	0.957082	669				810	71.8	0.088642
P0A940	AF	A	3	-0.78469	1	-1.1256	1	561,677	558,559,560,561,562,563,564,674,675,676,677,678,679,680	540,705	537,538,539,540,541,542,543,702,703,704,705,706,707,708	561,677	540,705	116	28	0.14321	215	65	0.1	0.666667	0.962567	540	0.12963	0.789474	105	810	132.25	0.163272
P0A944	AF	A	1	0.00267	0	-0.6283	1	103,126	100,101,102,103,104,105,106,123,124,125,126,127,128,129	140	137,138,139,140,141,142,143	103,126	140	23	8	0.155405	43	33	0.310811				0.0540541	0.363636	8	148	45.75	0.309122
P0A948	AF	A	1	0.09204	0	-0.67865	1	140,164	137,138,139,140,141,142,143,161,162,163,164,165,166,167	183	180,181,182,183,184,185,186	140,164	183	24	15	0.123711	49	33	0.268041				0.056701	0.366667	11	194	103	0.530928
P0A951	AF	A	1	0.03047	0	-0.66607	1	121,143	118,119,120,121,122,123,124,140,141,142,143,144,145,146	162	159,160,161,162,163,164,165	121,143	162	22	9	0.11828	46	35	0.295699				0.129032	0.55814	24	186	66.6667	0.358423
P0A953	AF	A	1	-0.30302	0	-0.60392	1	163,389	160,161,162,163,164,165,166,386,387,388,389,390,391,392	397	394,395,396,397,398,399,400	163,389	397	226	1	0.55665	320	49	0.197044				0.0221675	0.529412	9	406	226	0.55665
P0A953	AF	A	2	-0.61699	1	0.49705	0	229,302	226,227,228,229,230,231,232,299,300,301,302,303,304,305	5	2,3,4,5,6,7,8	229,302	5	73	18	0.179803	192	37	0.226601	0.0123153	0.0218341	5				406	103.056	0.253831
P0A953	AF	A	3	0	0	-0.79336	1	2,98	-1,0,1,2,3,4,5,95,96,97,98,99,100,101	241	238,239,240,241,242,243,244	2,98	241	96	2	0.236453	192	39	0.182266				0.406404	0.535714	165	406	138.5	0.341133
P0A953	AF	A	4	0.8133	1	-0.16143	0	309,388	306,307,308,309,310,311,312,385,386,387,388,389,390,391	295	292,293,294,295,296,297,298	309,388	295	79	2	0.194581	171	31	0.192118	0.726601	0.954693	295				406	80	0.197044
P0A953	AF	A	5	0.60315	1	-0.02557	0	152,186	149,150,151,152,153,154,155,183,184,185,186,187,188,189	100	97,98,99,100,101,102,103	152,186	100	34	9	0.0837438	95	39	0.167488	0.246305	0.657895	100				406	74.2222	0.182813
P0A955	AF	A	1	0.14746	0	0.84521	1	17,169	14,15,16,17,18,19,20,166,167,168,169,170,171,172	181	178,179,180,181,182,183,184	17,169	181	152	2	0.713615	196	36	0.267606				0.150235	0.727273	32	213	154.5	0.725352
P0A955	AF	A	2	0.89435	1	-0.20432	0	41,186	38,39,40,41,42,43,44,183,184,185,186,187,188,189	18	15,16,17,18,19,20,21	41,186	18	145	26	0.680751	188	33	0.300469	0.084507	0.439024	18				213	163.192	0.766161
P0A959	AF	A	1	-0.61222	1	-0.67399	1	180,369	177,178,179,180,181,182,183,366,367,368,369,370,371,372	100,376	97,98,99,100,101,102,103,373,374,375,376,377,378,379	180,369	100,376	189	97	0.466667	304	68	0.261728	0.246914	0.555556	100	0.0716049	0.805556	29	405	164.412	0.405956
P0A959	AF	A	2	-0.06759	0	-1.57872	2	54,242	51,52,53,54,55,56,57,239,240,241,242,243,244,245	253,282	250,251,252,253,254,255,256,279,280,281,282,283,284,285	54,242	253,282	188	28	0.464198	264	66	0.22716				0.303704	0.754601	123	405	169.536	0.418607
P0A959	AF	A	3	-0.00925	0	-0.70921	1	37,362	34,35,36,37,38,39,40,359,360,361,362,363,364,365	378	375,376,377,378,379,380,381	37,362	378	325	2	0.802469	375	39	0.175309				0.0666667	0.627907	27	405	333	0.822222
P0A959	AF	A	4	0.7097	1	0.22614	0	132,173	129,130,131,132,133,134,135,170,171,172,173,174,175,176	122	119,120,121,122,123,124,125	132,173	122	41	5	0.101235	87	38	0.195062	0.301235	0.924242	122				405	67	0.165432
P0A962	AF	A	1	0.60782	1	-0.24019	0	34,121	31,32,33,34,35,36,37,118,119,120,121,122,123,124	9	6,7,8,9,10,11,12	34,121	9	87	4	0.257396	163	40	0.213018	0.0266272	0.264706	9				338	90.5	0.267751
P0A964	AF	A	1	-0.73241	1	-0.05163	0	28,140	25,26,27,28,29,30,31,137,138,139,140,141,142,143	20	17,18,19,20,21,22,23	28,140	20	112	9	0.670659	140	34	0.323353	0.11976	0.714286	20				167	114.333	0.684631
P0A988	AF	A	1	0.09054	0	-0.74658	1	51,198	48,49,50,51,52,53,54,195,196,197,198,199,200,201	232	229,230,231,232,233,234,235	51,198	232	147	9	0.401639	235	30	0.169399				0.36612	0.797619	134	366	161.667	0.441712
P0A991	AF	A	1	-0.04658	0	0.86222	1	28,273	25,26,27,28,29,30,31,270,271,272,273,274,275,276	285	282,283,284,285,286,287,288	28,273	285	245	17	0.7	299	41	0.225714				0.185714	0.844156	65	350	258.588	0.738824
P0A991	AF	A	2	0.98581	1	-0.1742	0	100,323	97,98,99,100,101,102,103,320,321,322,323,324,325,326	70	67,68,69,70,71,72,73	100,323	70	223	30	0.637143	295	38	0.217143	0.2	0.7	70				350	233.933	0.668381
P0A993	AF	A	1	-0.00195	0	0.68151	1	196,247	193,194,195,196,197,198,199,244,245,246,247,248,249,250	254	251,252,253,254,255,256,257	196,247	254	51	3	0.153614	99	36	0.192771				0.23494	0.917647	78	332	99	0.298193
P0A993	AF	A	2	0.732	1	0.06293	0	220,256	217,218,219,220,221,222,223,253,254,255,256,257,258,259	202	199,200,201,202,203,204,205	220,256	202	36	29	0.108434	80	33	0.204819	0.608434	0.918182	202				332	83	0.25
P0A996	AF	A	1	0.02464	0	0.75602	1	145,165	142,143,144,145,146,147,148,162,163,164,165,166,167,168	193	190,191,192,193,194,195,196	145,165	193	20	34	0.0505051	45	31	0.176768				0.512626	0.878788	203	396	39.0882	0.0987077
P0A996	AF	A	2	0.9481	1	0.1039	0	186,238	183,184,185,186,187,188,189,235,236,237,238,239,240,241	164	161,162,163,164,165,166,167	186,238	164	52	34	0.131313	112	31	0.174242	0.414141	0.88172	164				396	135.206	0.341429
P0A996	AF	A	3	0.73625	1	0.19534	0	314,366	311,312,313,314,315,316,317,363,364,365,366,367,368,369	294	291,292,293,294,295,296,297	314,366	294	52	9	0.131313	108	34	0.174242	0.742424	0.936306	294				396	70.8889	0.179012
P0A998	AF	A	1	0.63115	1	-0.03011	0	43,86	40,41,42,43,44,45,46,83,84,85,86,87,88,89	20	17,18,19,20,21,22,23	43,86	20	43	23	0.260606	79	28	0.406061	0.121212	0.465116	20				165	83.4348	0.505665
P0A9A2	AF	A	1	0.63607	1	-0.0529	0	43,86	40,41,42,43,44,45,46,83,84,85,86,87,88,89	20	17,18,19,20,21,22,23	43,86	20	43	18	0.257485	79	28	0.389222	0.11976	0.465116	20				167	81.3333	0.487026
P0A9A6	AF	A	1	0.78213	1	-0.10065	0	278,306	275,276,277,278,279,280,281,303,304,305,306,307,308,309	265	262,263,264,265,266,267,268	278,306	265	28	4	0.073107	75	35	0.172324	0.691906	0.953237	265				383	29.5	0.0770235
P0A9A6	AF	A	2	0.79241	1	0.24773	0	26,101	23,24,25,26,27,28,29,98,99,100,101,102,103,104	16	13,14,15,16,17,18,19	26,101	16	75	17	0.195822	128	43	0.214099	0.0417755	0.615385	16				383	156.353	0.408232
P0A9A6	AF	A	3	-0.00111	0	-0.72976	1	219,258	216,217,218,219,220,221,222,255,256,257,258,259,260,261	313	310,311,312,313,314,315,316	219,258	313	39	36	0.101828	85	37	0.154047				0.182768	0.56	70	383	76.5833	0.199956
P0A9C0	AF	A	1	0.68718	1	-1.58857	2	53,258	50,51,52,53,54,55,56,255,256,257,258,259,260,261	37,264,314	34,35,36,37,38,39,40,261,262,263,264,265,266,267,311,312,313,314,315,316,317	53,258	37,264,314	205	78	0.378229	339	102	0.249077	0.0682657	0.698113	37	0.420664	0.802817	228	542	192.397	0.354977
P0A9C0	AF	A	2	-1.22669	3	-0.20031	0	261,413	258,259,260,261,262,263,264,410,411,412,413,414,415,416	49,149,229	46,47,48,49,50,51,52,146,147,148,149,150,151,152,226,227,228,229,230,231,232	261,413	49,149,229	152	9	0.280443	266	86	0.234317	0.0904059	0.187739	49				542	138.556	0.255638
P0A9C0	AF	A	3	1.10604	1	-0.12542	0	23,206	20,21,22,23,24,25,26,203,204,205,206,207,208,209	14	11,12,13,14,15,16,17	23,206	14	183	26	0.337638	283	48	0.162362	0.0258303	0.608696	14				542	324.5	0.598708
P0A9C0	AF	A	4	0.84269	1	-0.15847	0	150,355	147,148,149,150,151,152,153,352,353,354,355,356,357,358	38	35,36,37,38,39,40,41	150,355	38	205	56	0.378229	306	33	0.175277	0.0701107	0.253333	38				542	276.929	0.510938
P0A9C0	AF	A	5	0.01955	0	-0.69498	1	92,126	89,90,91,92,93,94,95,123,124,125,126,127,128,129	140	137,138,139,140,141,142,143	92,126	140	34	24	0.0627306	70	35	0.108856				0.741697	0.966346	402	542	46.0833	0.0850246
P0A9C0	AF	A	6	-1.23741	3	-1.49423	1	132,240	129,130,131,132,133,134,135,237,238,239,240,241,242,243	37,52,92,314	34,35,36,37,38,39,40,49,50,51,52,53,54,55,89,90,91,92,93,94,95,311,312,313,314,315,316,317	132,240	37,52,92,314	108	21	0.199262	263	131	0.308118	0.0682657	0.280303	37	0.420664	0.754967	228	542	142.429	0.262783
P0A9C3	AF	A	1	-0.65652	1	-0.07258	0	104,309	101,102,103,104,105,106,107,306,307,308,309,310,311,312	75	72,73,74,75,76,77,78	104,309	75	205	1	0.592486	291	34	0.225434	0.216763	0.721154	75				346	205	0.592486
P0A9C3	AF	A	2	-0.07327	0	-0.68026	1	177,289	174,175,176,177,178,179,180,286,287,288,289,290,291,292	306	303,304,305,306,307,308,309	177,289	306	112	25	0.323699	159	35	0.205202				0.115607	0.701754	40	346	228.76	0.661156
P0A9C3	AF	A	3	-0.8099	1	-0.00745	0	212,249	209,210,211,212,213,214,215,246,247,248,249,250,251,252	198	195,196,197,198,199,200,201	212,249	198	37	7	0.106936	73	36	0.16185	0.572254	0.933962	198				346	97.7143	0.282411
P0A9C3	AF	A	4	-0.84857	1	-1.10798	3	101,205	98,99,100,101,102,103,104,202,203,204,205,206,207,208	72,246,282,307	69,70,71,72,73,74,75,243,244,245,246,247,248,249,279,280,281,282,283,284,285,304,305,306,307,308,309,310	101,205	72,246,282,307	104	9	0.300578	229	104	0.378613	0.208092	0.712871	72	0.112717	0.276596	39	346	113.556	0.328195
P0A9C5	AF	A	1	0.01962	0	-0.74222	1	21,78	18,19,20,21,22,23,24,75,76,77,78,79,80,81	88	85,86,87,88,89,90,91	21,78	88	57	1	0.121535	102	35	0.130064				0.812367	0.974425	381	469	57	0.121535
P0A9C5	AF	A	2	-0.29099	0	-0.81456	1	87,203	84,85,86,87,88,89,90,200,201,202,203,204,205,206	235	232,233,234,235,236,237,238	87,203	235	116	8	0.247335	221	26	0.151386				0.498934	0.879699	234	469	122.625	0.261461
P0A9C5	AF	A	3	-0.90211	1	0.2818	0	217,261	214,215,216,217,218,219,220,258,259,260,261,262,263,264	133	130,131,132,133,134,135,136	217,261	133	44	22	0.0938166	116	39	0.157783	0.283582	0.612903	133				469	102.636	0.218841
P0A9C5	AF	A	4	-0.00052	0	-0.72717	1	268,322	265,266,267,268,269,270,271,319,320,321,322,323,324,325	361	358,359,360,361,362,363,364	268,322	361	54	14	0.115139	136	39	0.151386				0.230277	0.734694	108	469	61.3571	0.130825
P0A9C5	AF	A	5	-0.72507	1	-0.03579	0	361,411	358,359,360,361,362,363,364,408,409,410,411,412,413,414	299	296,297,298,299,300,301,302	361,411	299	50	53	0.10661	126	32	0.189765	0.637527	0.828255	299				469	82.8113	0.17657
P0A9C9	AF	A	1	0.67036	1	-0.09952	0	72,82	69,70,71,72,73,74,75,79,80,81,82,83,84,85	49	46,47,48,49,50,51,52	72,82	49	10	3	0.0297619	39	30	0.178571	0.145833	0.680556	49				336	16	0.047619
P0A9C9	AF	A	2	0.01909	0	0.69049	1	124,192	121,122,123,124,125,126,127,189,190,191,192,193,194,195	204	201,202,203,204,205,206,207	124,192	204	68	7	0.202381	109	32	0.199405				0.392857	0.916667	132	336	69.7143	0.207483
P0A9C9	AF	A	3	0.68438	1	0.04479	0	174,206	171,172,173,174,175,176,177,203,204,205,206,207,208,209	159	156,157,158,159,160,161,162	174,206	159	32	3	0.0952381	75	37	0.196429	0.473214	0.913793	159				336	36	0.107143
P0A9C9	AF	A	4	-0.79903	1	-0.00851	0	208,233	205,206,207,208,209,210,211,230,231,232,233,234,235,236	120	117,118,119,120,121,122,123	208,233	120	25	17	0.0744048	87	34	0.196429	0.357143	0.576923	120				336	98.1176	0.292017
P0A9D8	AF	A	1	-0.67516	1	-0.86666	1	222,238	219,220,221,222,223,224,225,235,236,237,238,239,240,241	214,250	211,212,213,214,215,216,217,247,248,249,250,251,252,253	222,238	214,250	16	3	0.0583942	60	43	0.19708	0.781022	0.963964	214	0.0875912	0.666667	24	274	21.3333	0.0778589
P0A9E0	AF	A	1	-0.73521	1	0.11534	0	65,85	62,63,64,65,66,67,68,82,83,84,85,86,87,88	55	52,53,54,55,56,57,58	65,85	55	20	45	0.0684932	70	31	0.157534	0.188356	0.846154	55				292	46.2222	0.158295
P0A9E5	AF	A	1	0.13494	0	-0.97047	1	57,79	54,55,56,57,58,59,60,76,77,78,79,80,81,82	113	110,111,112,113,114,115,116	57,79	113	22	13	0.088	69	36	0.204				0.548	0.80117	137	250	57.3846	0.229538
P0A9E5	AF	A	2	-0.75284	1	-0.04557	0	104,126	101,102,103,104,105,106,107,123,124,125,126,127,128,129	67	64,65,66,67,68,69,70	104,126	67	22	33	0.088	71	31	0.196	0.268	0.644231	67				250	84.1515	0.336606
P0A9E9	AF	A	1	0.19119	0	-0.94661	1	32,50	29,30,31,32,33,34,35,47,48,49,50,51,52,53	83	80,81,82,83,84,85,86	32,50	83	18	9	0.0821918	63	30	0.237443				0.621005	0.804734	136	219	36.8889	0.168442
P0A9E9	AF	A	2	-0.81816	1	-0.02061	0	75,98	72,73,74,75,76,77,78,95,96,97,98,99,100,101	38	35,36,37,38,39,40,41	75,98	38	23	37	0.105023	74	31	0.232877	0.173516	0.506667	38				219	64	0.292237
P0A9F3	AF	A	1	0.75114	1	0.03944	0	119,282	116,117,118,119,120,121,122,279,280,281,282,283,284,285	99	96,97,98,99,100,101,102	119,282	99	163	6	0.503086	212	38	0.228395	0.305556	0.831933	99				324	174.167	0.537551
P0A9F3	AF	A	2	0.66617	1	0.09996	0	207,242	204,205,206,207,208,209,210,239,240,241,242,243,244,245	195	192,193,194,195,196,197,198	207,242	195	35	1	0.108025	67	35	0.209877	0.601852	0.942029	195				324	35	0.108025
P0A9F3	AF	A	3	-0.68917	1	0	0	269,321	266,267,268,269,270,271,272,318,319,320,321,322,323,324	162	159,160,161,162,163,164,165	269,321	162	52	1	0.160494	93	38	0.191358	0.5	0.60223	162				324	52	0.160494
P0A9F3	AF	A	4	-0.73681	1	0.00242	0	242,265	239,240,241,242,243,244,245,262,263,264,265,266,267,268	169	166,167,168,169,170,171,172	242,265	169	23	17	0.0709877	61	41	0.20679	0.521605	0.698347	169				324	74.8235	0.230937
P0A9F3	AF	A	5	0.84007	1	-0.89965	1	107,164	104,105,106,107,108,109,110,161,162,163,164,165,166,167	98,271	95,96,97,98,99,100,101,268,269,270,271,272,273,274	107,164	98,271	57	40	0.175926	110	64	0.287037	0.302469	0.915888	98	0.16358	0.33125	53	324	113.675	0.350849
P0A9F6	AF	A	1	0.62119	1	0.13518	0	200,238	197,198,199,200,201,202,203,235,236,237,238,239,240,241	192	189,190,191,192,193,194,195	200,238	192	38	1	0.12459	74	33	0.2	0.629508	0.96	192				305	38	0.12459
P0A9F6	AF	A	2	0.85209	1	0.0134	0	123,280	120,121,122,123,124,125,126,277,278,279,280,281,282,283	100	97,98,99,100,101,102,103	123,280	100	157	19	0.514754	191	33	0.186885	0.327869	0.813008	100				305	172.947	0.567041
P0A9F6	AF	A	3	0.85838	1	-0.78673	1	108,161	105,106,107,108,109,110,111,158,159,160,161,162,163,164	99,268	96,97,98,99,100,101,102,265,266,267,268,269,270,271	108,161	99,268	53	18	0.17377	95	62	0.285246	0.32459	0.916667	99	0.121311	0.256944	37	305	105.167	0.344809
P0A9F6	AF	A	4	-0.73819	1	-0.00079	0	243,267	240,241,242,243,244,245,246,264,265,266,267,268,269,270	164	161,162,163,164,165,166,167	243,267	164	24	10	0.0786885	65	34	0.216393	0.537705	0.674897	164				305	65.1	0.213443
P0A9F9	AF	A	1	0.77145	1	0.08781	0	118,277	115,116,117,118,119,120,121,274,275,276,277,278,279,280	94	91,92,93,94,95,96,97	118,277	94	159	22	0.501577	198	32	0.160883	0.29653	0.79661	94				317	173.318	0.546745
P0A9F9	AF	A	2	0.69299	1	0.09774	0	201,236	198,199,200,201,202,203,204,233,234,235,236,237,238,239	190	187,188,189,190,191,192,193	201,236	190	35	1	0.11041	71	28	0.205047	0.599369	0.945274	190				317	35	0.11041
P0A9F9	AF	A	3	0.82042	1	-0.60131	1	103,158	100,101,102,103,104,105,106,155,156,157,158,159,160,161	93,265	90,91,92,93,94,95,96,262,263,264,265,266,267,268	103,158	93,265	55	16	0.173502	100	59	0.264984	0.293375	0.902913	93	0.164038	0.327044	52	317	98.125	0.309543
P0A9F9	AF	A	4	-0.76167	1	-0.00535	0	236,256	233,234,235,236,237,238,239,253,254,255,256,257,258,259	164	161,162,163,164,165,166,167	236,256	164	20	21	0.0630915	55	42	0.198738	0.51735	0.694915	164				317	61.2381	0.19318
P0A9G2	AF	A	1	0.64031	1	0.12039	0	207,242	204,205,206,207,208,209,210,239,240,241,242,243,244,245	195	192,193,194,195,196,197,198	207,242	195	35	1	0.116279	66	35	0.222591	0.647841	0.942029	195				301	35	0.116279
P0A9G2	AF	A	2	0.87189	1	-0.74993	1	113,167	110,111,112,113,114,115,116,164,165,166,167,168,169,170	99,273	96,97,98,99,100,101,102,270,271,272,273,274,275,276	113,167	99,273	54	31	0.179402	93	62	0.299003	0.328904	0.876106	99	0.0930233	0.208955	28	301	137.871	0.458043
P0A9G2	AF	A	3	-0.67057	1	-0.0413	0	247,270	244,245,246,247,248,249,250,267,268,269,270,271,272,273	171	168,169,170,171,172,173,174	247,270	171	23	13	0.076412	60	35	0.222591	0.568106	0.692308	171				301	55.6923	0.185024
P0A9G6	AF	A	1	-0.03022	0	0.9843	1	45,125	42,43,44,45,46,47,48,122,123,124,125,126,127,128	154	151,152,153,154,155,156,157	45,125	154	80	1	0.184332	135	37	0.158986				0.645161	0.906149	280	434	80	0.184332
P0A9G6	AF	A	2	-0.12859	0	0.82691	1	27,214	24,25,26,27,28,29,30,211,212,213,214,215,216,217	220	217,218,219,220,221,222,223	27,214	220	187	3	0.430876	257	30	0.135945				0.493088	0.972727	214	434	190.667	0.439324
P0A9G6	AF	A	3	0.05336	0	1.01606	1	67,337	64,65,66,67,68,69,70,334,335,336,337,338,339,340	349	346,347,348,349,350,351,352	67,337	349	270	6	0.62212	321	38	0.147465				0.195853	0.876289	85	434	273.833	0.630952
P0A9G6	AF	A	4	0.81917	1	0.00957	0	98,355	95,96,97,98,99,100,101,352,353,354,355,356,357,358	91	88,89,90,91,92,93,94	98,355	91	257	24	0.592166	320	42	0.154378	0.209677	0.928571	91				434	282.833	0.65169
P0A9G8	AF	A	1	0.05327	0	-0.82146	1	189,207	186,187,188,189,190,191,192,204,205,206,207,208,209,210	248	245,246,247,248,249,250,251	189,207	248	18	27	0.0687023	47	31	0.209924				0.0534351	0.254545	14	262	61.8148	0.235934
P0A9H1	AF	A	1	0	0	0.84362	1	2,19	-1,0,1,2,3,4,5,16,17,18,19,20,21,22	66	63,64,65,66,67,68,69	2,19	66	17	11	0.10119	61	38	0.39881				0.607143	0.684564	102	168	28.6364	0.170455
P0A9H1	AF	A	2	0.80175	1	0.17543	0	37,107	34,35,36,37,38,39,40,104,105,106,107,108,109,110	14	11,12,13,14,15,16,17	37,107	14	70	33	0.416667	128	33	0.446429	0.0833333	0.378378	14				168	107.909	0.642316
P0A9H3	AF	A	1	-0.06797	0	-0.95565	1	208,363	205,206,207,208,209,210,211,360,361,362,363,364,365,366	379	376,377,378,379,380,381,382	208,363	379	155	2	0.216783	241	41	0.102098				0.46993	0.954545	336	715	158	0.220979
P0A9H3	AF	A	2	-0.77418	1	-0.73007	1	333,526	330,331,332,333,334,335,336,523,524,525,526,527,528,529	216,532	213,214,215,216,217,218,219,529,530,531,532,533,534,535	333,526	216,532	193	2	0.26993	305	66	0.145455	0.302098	0.648649	216	0.255944	0.968254	183	715	205.5	0.287413
P0A9H3	AF	A	3	-1.02318	1	-1.5106	1	272,654	269,270,271,272,273,274,275,651,652,653,654,655,656,657	216,707	213,214,215,216,217,218,219,704,705,706,707,708,709,710	272,654	216,707	382	182	0.534266	500	66	0.172028	0.302098	0.794118	216	0.0111888	0.131148	8	715	160.516	0.224499
P0A9H3	AF	A	4	-0.93867	1	-0.71616	1	271,454	268,269,270,271,272,273,274,451,452,453,454,455,456,457	215,488	212,213,214,215,216,217,218,485,486,487,488,489,490,491	271,454	215,488	183	12	0.255944	288	67	0.156643	0.300699	0.793358	215	0.317483	0.869732	227	715	194.583	0.272145
P0A9H3	AF	A	5	0.64848	1	0.23029	0	248,302	245,246,247,248,249,250,251,299,300,301,302,303,304,305	238	235,236,237,238,239,240,241	248,302	238	54	2	0.0755245	123	33	0.102098	0.332867	0.959677	238				715	68	0.0951049
P0A9H3	AF	A	6	-0.78063	1	-1.26378	2	530,653	527,528,529,530,531,532,533,650,651,652,653,654,655,656	514,660,707	511,512,513,514,515,516,517,657,658,659,660,661,662,663,704,705,706,707,708,709,710	530,653	514,660,707	123	10	0.172028	225	97	0.166434	0.718881	0.969811	514	0.0111888	0.129032	8	715	70.7	0.0988811
P0A9H5	AF	A	1	0.66166	1	0.01964	0	41,177	38,39,40,41,42,43,44,174,175,176,177,178,179,180	34	31,32,33,34,35,36,37	41,177	34	136	6	0.693878	155	35	0.229592	0.173469	0.829268	34				196	125.833	0.642007
P0A9H5	AF	A	2	0.00323	0	0.81362	1	31,147	28,29,30,31,32,33,34,144,145,146,147,148,149,150	158	155,156,157,158,159,160,161	31,147	158	116	4	0.591837	152	35	0.336735				0.193878	0.77551	38	196	119	0.607143
P0A9H7	AF	A	1	-0.71783	1	-1.06069	1	148,320	145,146,147,148,149,150,151,317,318,319,320,321,322,323	139,365	136,137,138,139,140,141,142,362,363,364,365,366,367,368	148,320	139,365	172	85	0.450262	241	66	0.212042	0.363874	0.939189	139	0.0445026	0.274194	17	382	214.259	0.560887
P0A9H7	AF	A	2	0.23338	0	0.73238	1	243,275	240,241,242,243,244,245,246,272,273,274,275,276,277,278	291	288,289,290,291,292,293,294	243,275	291	32	13	0.0837696	86	33	0.141361				0.23822	0.850467	91	382	193.538	0.506645
P0A9H7	AF	A	3	0.60754	1	0.17642	0	185,233	182,183,184,185,186,187,188,230,231,232,233,234,235,236	171	168,169,170,171,172,173,174	185,233	171	48	3	0.125654	95	31	0.172775	0.447644	0.924324	171				382	51.3333	0.13438
P0A9H7	AF	A	4	0.82145	1	-0.71963	1	284,342	281,282,283,284,285,286,287,339,340,341,342,343,344,345	268,364	265,266,267,268,269,270,271,361,362,363,364,365,366,367	284,342	268,364	58	11	0.151832	131	47	0.21466	0.701571	0.943662	268	0.0471204	0.45	18	382	66.2727	0.173489
P0A9I1	AF	A	1	1.16074	1	0.07005	0	34,234	31,32,33,34,35,36,37,231,232,233,234,235,236,237	17	14,15,16,17,18,19,20	34,234	17	200	7	0.662252	233	34	0.178808	0.0562914	0.5	17				302	202.714	0.671239
P0A9I3	AF	A	1	0	0	-0.87096	1	8,37	5,6,7,8,9,10,11,34,35,36,37,38,39,40	54	51,52,53,54,55,56,57	8,37	54	29	2	0.152632	65	32	0.247368				0.715789	0.888889	136	190	30	0.157895
P0A9I3	AF	A	2	-0.8797	1	-0.93298	1	40,124	37,38,39,40,41,42,43,121,122,123,124,125,126,127	10,146	7,8,9,10,11,12,13,143,144,145,146,147,148,149	40,124	10,146	84	3	0.442105	148	70	0.463158	0.0526316	0.25	10	0.231579	0.666667	44	190	66.6667	0.350877
P0A9J0	AF	A	1	0.63254	1	-0.15116	0	59,206	56,57,58,59,60,61,62,203,204,205,206,207,208,209	42	39,40,41,42,43,44,45	59,206	42	147	1	0.300613	179	36	0.122699	0.0858896	0.711864	42				489	147	0.300613
P0A9J4	AF	A	1	0.63764	1	0.16749	0	218,267	215,216,217,218,219,220,221,264,265,266,267,268,269,270	180	177,178,179,180,181,182,183	218,267	180	49	21	0.161716	106	33	0.20462	0.594059	0.825688	180				303	63.3333	0.209021
P0A9J6	AF	A	1	0.68747	1	0.09916	0	47,139	44,45,46,47,48,49,50,136,137,138,139,140,141,142	9	6,7,8,9,10,11,12	47,139	9	92	45	0.297735	155	44	0.262136	0.0291262	0.191489	9				309	197.356	0.638691
P0A9J6	AF	A	2	0.78202	3	0.01286	0	81,297	78,79,80,81,82,83,84,294,295,296,297,298,299,300	12,50,63	9,10,11,12,13,14,15,47,48,49,50,51,52,53,60,61,62,63,64,65,66	81,297	12,50,63	216	4	0.699029	281	96	0.38835	0.038835	0.148148	12				309	216.75	0.701456
P0A9J8	AF	A	1	0.02507	0	0.61609	1	195,241	192,193,194,195,196,197,198,238,239,240,241,242,243,244	249	246,247,248,249,250,251,252	195,241	249	46	1	0.119171	80	34	0.137306				0.354922	0.944828	137	386	46	0.119171
P0A9J8	AF	A	2	-1.02685	1	-1.75594	2	279,327	276,277,278,279,280,281,282,324,325,326,327,328,329,330	180,344,374	177,178,179,180,181,182,183,341,342,343,344,345,346,347,371,372,373,374,375,376,377	279,327	180,344,374	48	3	0.124352	118	74	0.256477	0.466321	0.645161	180	0.0310881	0.20339	12	386	44	0.11399
P0A9J8	AF	A	3	-0.93133	1	0	0	279,375	276,277,278,279,280,281,282,372,373,374,375,376,377,378	180	177,178,179,180,181,182,183	279,375	180	96	1	0.248705	139	33	0.186528	0.466321	0.645161	180				386	96	0.248705
P0A9J8	AF	A	4	-0.7548	1	0.02265	0	252,269	249,250,251,252,253,254,255,266,267,268,269,270,271,272	191	188,189,190,191,192,193,194	252,269	191	17	3	0.0440415	52	40	0.173575	0.494819	0.757937	191				386	48.6667	0.126079
P0A9J8	AF	A	5	-0.86273	1	0.13115	0	341,368	338,339,340,341,342,343,344,365,366,367,368,369,370,371	302	299,300,301,302,303,304,305	341,368	302	27	5	0.0699482	65	33	0.132124	0.782383	0.88563	302				386	29.6	0.0766839
P0A9J8	AF	A	6	0.82341	1	-0.88674	1	123,184	120,121,122,123,124,125,126,181,182,183,184,185,186,187	107,281	104,105,106,107,108,109,110,278,279,280,281,282,283,284	123,184	107,281	61	47	0.158031	112	70	0.233161	0.277202	0.869919	107	0.272021	0.519802	105	386	101.128	0.261989
P0A9J8	AF	A	7	0.08591	0	-1.72217	2	170,327	167,168,169,170,171,172,173,324,325,326,327,328,329,330	343,375	340,341,342,343,344,345,346,372,373,374,375,376,377,378	170,327	343,375	157	23	0.406736	235	61	0.209845				0.0284974	0.186441	11	386	144.913	0.375422
P0A9K1	AF	A	1	0.14542	0	0.78468	1	168,289	165,166,167,168,169,170,171,286,287,288,289,290,291,292	299	296,297,298,299,300,301,302	168,289	299	121	1	0.341808	177	38	0.194915				0.155367	0.846154	55	354	121	0.341808
P0A9K1	AF	A	2	0.71995	1	0.01327	0	179,335	176,177,178,179,180,181,182,332,333,334,335,336,337,338	171	168,169,170,171,172,173,174	179,335	171	156	1	0.440678	187	37	0.169492	0.483051	0.955307	171				354	156	0.440678
P0A9K1	AF	A	3	0.7729	1	0.23775	0	230,275	227,228,229,230,231,232,233,272,273,274,275,276,277,278	200	197,198,199,200,201,202,203	230,275	200	45	1	0.127119	93	35	0.206215	0.564972	0.869565	200				354	45	0.127119
P0A9K3	AF	A	1	0.68515	1	0.01345	0	148,302	145,146,147,148,149,150,151,299,300,301,302,303,304,305	140	137,138,139,140,141,142,143	148,302	140	154	1	0.445087	192	36	0.16185	0.404624	0.945946	140				346	154	0.445087
P0A9K3	AF	A	2	0.72944	1	0.23941	0	199,242	196,197,198,199,200,201,202,239,240,241,242,243,244,245	169	166,167,168,169,170,171,172	199,242	169	43	1	0.124277	88	35	0.205202	0.488439	0.849246	169				346	43	0.124277
P0A9K3	AF	A	3	0.07584	0	0.76914	1	139,252	136,137,138,139,140,141,142,249,250,251,252,253,254,255	267	264,265,266,267,268,269,270	139,252	267	113	3	0.32659	173	38	0.205202				0.228324	0.840426	79	346	118	0.34104
P0A9K9	AF	A	1	-0.72346	1	-0.00024	0	31,137	28,29,30,31,32,33,34,134,135,136,137,138,139,140	11	8,9,10,11,12,13,14	31,137	11	106	6	0.540816	139	38	0.27551	0.0561224	0.354839	11				196	108.667	0.554422
P0A9L3	AF	A	1	-0.03958	0	-0.61429	1	87,132	84,85,86,87,88,89,90,129,130,131,132,133,134,135	198	195,196,197,198,199,200,201	87,132	198	45	2	0.218447	100	33	0.262136				0.038835	0.108108	8	206	47	0.228155
P0A9L3	AF	A	2	-0.76503	1	0	0	146,203	143,144,145,146,147,148,149,200,201,202,203,204,205,206	125	122,123,124,125,126,127,128	146,203	125	57	2	0.276699	102	33	0.237864	0.606796	0.856164	125				206	57.5	0.279126
P0A9L5	AF	A	1	-0.60301	1	0	0	18,86	15,16,17,18,19,20,21,83,84,85,86,87,88,89	9	6,7,8,9,10,11,12	18,86	9	68	1	0.731183	91	41	0.688172	0.0967742	0.5	9				93	68	0.731183
P0A9M0	AF	A	1	0.14838	0	-0.73731	1	26,78	23,24,25,26,27,28,29,75,76,77,78,79,80,81	92	89,90,91,92,93,94,95	26,78	92	52	1	0.0663265	95	33	0.0548469				0.882653	0.98017	692	784	52	0.0663265
P0A9M0	AF	A	2	-0.66866	1	0.09179	0	610,725	607,608,609,610,611,612,613,722,723,724,725,726,727,728	600	597,598,599,600,601,602,603	610,725	600	115	5	0.146684	175	43	0.0880102	0.765306	0.983607	600				784	116.6	0.148724
P0A9M0	AF	A	3	0.70183	1	0.06262	0	365,490	362,363,364,365,366,367,368,487,488,489,490,491,492,493	354	351,352,353,354,355,356,357	365,490	354	125	3	0.159439	172	37	0.0841837	0.451531	0.969863	354				784	128.333	0.16369
P0A9M0	AF	A	4	0.73419	1	-0.32174	0	33,55	30,31,32,33,34,35,36,52,53,54,55,56,57,58	15	12,13,14,15,16,17,18	33,55	15	22	13	0.0280612	58	33	0.0790816	0.0191327	0.454545	15				784	54.0769	0.0689757
P0A9M0	AF	A	5	-0.01485	0	0.78089	1	294,396	291,292,293,294,295,296,297,393,394,395,396,397,398,399	415	412,413,414,415,416,417,418	294,396	415	102	6	0.130102	200	30	0.0892857				0.470663	0.951031	369	784	108.833	0.138818
P0A9M0	AF	A	6	-0.00967	0	0.63395	1	353,425	350,351,352,353,354,355,356,422,423,424,425,426,427,428	470	467,468,469,470,471,472,473	353,425	470	72	3	0.0918367	142	36	0.0841837				0.40051	0.874652	314	784	87.3333	0.111395
P0A9M2	AF	A	1	0.78294	1	0.27201	0	52,98	49,50,51,52,53,54,55,95,96,97,98,99,100,101	39	36,37,38,39,40,41,42	52,98	39	46	14	0.258427	89	37	0.38764	0.219101	0.75	39				178	84	0.47191
P0A9M5	AF	A	1	0.64043	1	0.10767	0	46,85	43,44,45,46,47,48,49,82,83,84,85,86,87,88	32	29,30,31,32,33,34,35	46,85	32	39	9	0.256579	73	34	0.414474	0.210526	0.695652	32				152	58.5556	0.385234
P0A9M8	AF	A	1	0	0	0.86229	1	4,95	1,2,3,4,5,6,7,92,93,94,95,96,97,98	107	104,105,106,107,108,109,110	4,95	107	91	2	0.127451	153	37	0.0882353				0.85014	0.980614	607	714	92	0.128852
P0A9M8	AF	A	2	-0.15117	0	0.95335	1	244,311	241,242,243,244,245,246,247,308,309,310,311,312,313,314	329	326,327,328,329,330,331,332	244,311	329	67	1	0.0938375	108	41	0.0770308				0.539216	0.955335	385	714	67	0.0938375
P0A9M8	AF	A	3	-0.00927	0	0.64602	1	552,627	549,550,551,552,553,554,555,624,625,626,627,628,629,630	652	649,650,651,652,653,654,655	552,627	652	75	2	0.105042	120	43	0.117647				0.0868347	0.712644	62	714	78	0.109244
P0A9M8	AF	A	4	0.84262	1	0.09835	0	53,108	50,51,52,53,54,55,56,105,106,107,108,109,110,111	36	33,34,35,36,37,38,39	53,108	36	55	11	0.0770308	98	38	0.106443	0.0504202	0.679245	36				714	275.545	0.385918
P0A9M8	AF	A	5	0.89338	1	0.01001	0	417,513	414,415,416,417,418,419,420,510,511,512,513,514,515,516	408	405,406,407,408,409,410,411	417,513	408	96	21	0.134454	148	40	0.103641	0.571429	0.978417	408				714	259.714	0.363745
P0A9M8	AF	A	6	0.86951	1	0.04934	0	605,655	602,603,604,605,606,607,608,652,653,654,655,656,657,658	587	584,585,586,587,588,589,590	605,655	587	50	2	0.070028	93	42	0.112045	0.822129	0.970248	587				714	50.5	0.0707283
P0A9M8	AF	A	7	-0.78062	1	0.07629	0	253,354	250,251,252,253,254,255,256,351,352,353,354,355,356,357	230	227,228,229,230,231,232,233	253,354	230	101	3	0.141457	140	30	0.0770308	0.322129	0.909091	230				714	102.667	0.143791
P0A9M8	AF	A	8	0.0894	0	-0.60345	1	392,542	389,390,391,392,393,394,395,539,540,541,542,543,544,545	703	700,701,702,703,704,705,706	392,542	703	150	3	0.210084	214	37	0.112045				0.0154062	0.0639535	11	714	151	0.211485
P0A9N4	AF	A	1	0.75131	1	0.17016	0	142,174	139,140,141,142,143,144,145,171,172,173,174,175,176,177	132	129,130,131,132,133,134,135	142,174	132	32	2	0.130081	80	32	0.243902	0.536585	0.929577	132				246	32.5	0.132114
P0A9N4	AF	A	2	-0.63582	1	0.1401	0	23,56	20,21,22,23,24,25,26,53,54,55,56,57,58,59	6	3,4,5,6,7,8,9	23,56	6	33	41	0.134146	84	28	0.264228	0.0243902	0.26087	6				246	69.439	0.282272
P0A9N8	AF	A	1	0.65224	1	0.12401	0	35,73	32,33,34,35,36,37,38,70,71,72,73,74,75,76	22	19,20,21,22,23,24,25	35,73	22	38	1	0.246753	80	45	0.435065	0.142857	0.628571	22				154	38	0.246753
P0A9P0	AF	A	1	0.81339	1	0.01014	0	25,142	22,23,24,25,26,27,28,139,140,141,142,143,144,145	11	8,9,10,11,12,13,14	25,142	11	117	6	0.246835	177	39	0.151899	0.0232068	0.44	11				474	213.167	0.449719
P0A9P0	AF	A	2	-0.07174	0	0.96884	1	155,181	152,153,154,155,156,157,158,178,179,180,181,182,183,184	267	264,265,266,267,268,269,270	155,181	267	26	19	0.0548523	69	36	0.14135				0.436709	0.706485	207	474	78.9474	0.166556
P0A9P0	AF	A	3	0.89839	1	0.01851	0	190,268	187,188,189,190,191,192,193,265,266,267,268,269,270,271	179	176,177,178,179,180,181,182	190,268	179	78	9	0.164557	132	34	0.14346	0.377637	0.942105	179				474	118.111	0.24918
P0A9P0	AF	A	4	0.94012	1	0.03985	0	226,354	223,224,225,226,227,228,229,351,352,353,354,355,356,357	204	201,202,203,204,205,206,207	226,354	204	128	32	0.270042	221	33	0.151899	0.43038	0.902655	204				474	159.688	0.336893
P0A9P4	AF	A	1	0.7506	1	-0.01137	0	43,115	40,41,42,43,44,45,46,112,113,114,115,116,117,118	35	32,33,34,35,36,37,38	43,115	35	72	23	0.224299	140	33	0.249221	0.109034	0.813953	35				321	234.13	0.729378
P0A9P4	AF	A	2	0.87762	1	-0.01432	0	182,244	179,180,181,182,183,184,185,241,242,243,244,245,246,247	174	171,172,173,174,175,176,177	182,244	174	62	5	0.193146	111	36	0.227414	0.542056	0.956044	174				321	77	0.239875
P0A9P4	AF	A	3	0	0	0.70243	1	6,94	3,4,5,6,7,8,9,91,92,93,94,95,96,97	105	102,103,104,105,106,107,108	6,94	105	88	1	0.274143	136	32	0.146417				0.672897	0.951542	216	321	88	0.274143
P0A9P4	AF	A	4	-0.03274	0	0.98551	1	120,152	117,118,119,120,121,122,123,149,150,151,152,153,154,155	240	237,238,239,240,241,242,243	120,152	240	32	20	0.0996885	72	39	0.214953				0.252336	0.47929	81	321	82.95	0.258411
P0A9P6	AF	A	1	0.20868	0	1.11544	1	51,330	48,49,50,51,52,53,54,327,328,329,330,331,332,333	348	345,346,347,348,349,350,351	51,330	348	279	2	0.443561	348	32	0.119237				0.446741	0.939799	281	629	279	0.443561
P0A9P6	AF	A	2	0.09752	0	0.68282	1	247,291	244,245,246,247,248,249,250,288,289,290,291,292,293,294	300	297,298,299,300,301,302,303	247,291	300	44	1	0.0699523	79	38	0.101749				0.523052	0.973373	329	629	44	0.0699523
P0A9P6	AF	A	3	0.81166	1	0.2181	0	261,320	258,259,260,261,262,263,264,317,318,319,320,321,322,323	249	246,247,248,249,250,251,252	261,320	249	59	1	0.0937997	106	34	0.114467	0.395866	0.954023	249				629	59	0.0937997
P0A9P6	AF	A	4	0.75005	1	0.05493	0	346,371	343,344,345,346,347,348,349,368,369,370,371,372,373,374	223	220,221,222,223,224,225,226	346,371	223	25	26	0.0397456	50	31	0.0922099	0.354531	0.644509	223				629	140.308	0.223065
P0A9P6	AF	A	5	0.96223	1	0.85449	1	89,338	86,87,88,89,90,91,92,335,336,337,338,339,340,341	80,346	77,78,79,80,81,82,83,343,344,345,346,347,348,349	89,338	80,346	249	13	0.395866	334	75	0.160572	0.127186	0.898876	80	0.449921	0.972509	283	629	144	0.228935
P0A9P6	AF	A	6	0.79062	1	0.99429	3	164,304	161,162,163,164,165,166,167,301,302,303,304,305,306,307	157,317,330,346	154,155,156,157,158,159,160,314,315,316,317,318,319,320,327,328,329,330,331,332,333,343,344,345,346,347,348,349	164,304	157,317,330,346	140	2	0.222576	231	95	0.200318	0.249603	0.957317	157	0.449921	0.870769	283	629	141.5	0.22496
P0A9P6	AF	A	7	0.88596	1	0.90511	3	89,308	86,87,88,89,90,91,92,305,306,307,308,309,310,311	80,318,333,346	77,78,79,80,81,82,83,315,316,317,318,319,320,321,330,331,332,333,334,335,336,343,344,345,346,347,348,349	89,308	80,318,333,346	219	17	0.348172	317	103	0.203498	0.127186	0.898876	80	0.449921	0.88162	283	629	197.235	0.31357
P0A9P6	AF	A	8	-0.05142	0	-0.76277	1	486,518	483,484,485,486,487,488,489,515,516,517,518,519,520,521	532	529,530,531,532,533,534,535	486,518	532	32	3	0.0508744	69	32	0.0747218				0.154213	0.873874	97	629	33	0.0524642
P0A9P6	AF	A	9	-0.81654	1	-0.02069	0	530,560	527,528,529,530,531,532,533,557,558,559,560,561,562,563	489	486,487,488,489,490,491,492	530,560	489	30	1	0.0476948	63	32	0.0763116	0.777424	0.922642	489				629	30	0.0476948
P0A9P9	AF	A	1	0.75629	1	0.13303	0	29,91	26,27,28,29,30,31,32,88,89,90,91,92,93,94	12	9,10,11,12,13,14,15	29,91	12	62	18	0.244094	109	32	0.267717	0.0472441	0.413793	12				254	164.333	0.646982
P0A9P9	AF	A	2	0.69518	1	-0.03747	0	152,190	149,150,151,152,153,154,155,187,188,189,190,191,192,193	145	142,143,144,145,146,147,148	152,190	145	38	3	0.149606	92	38	0.271654	0.570866	0.953947	145				254	46	0.181102
P0A9Q7	AF	A	1	0.01662	0	0.75734	1	453,576	450,451,452,453,454,455,456,573,574,575,576,577,578,579	593	590,591,592,593,594,595,596	453,576	593	123	9	0.138047	186	38	0.0841751				0.334456	0.946032	298	891	137.556	0.154383
P0A9Q7	AF	A	2	0.23557	0	0.98397	1	244,297	241,242,243,244,245,246,247,294,295,296,297,298,299,300	320	317,318,319,320,321,322,323	244,297	320	53	22	0.0594837	122	30	0.0841751				0.640853	0.961279	571	891	127.364	0.142945
P0A9Q7	AF	A	3	0.84614	1	0.16096	0	771,846	768,769,770,771,772,773,774,843,844,845,846,847,848,849	745	742,743,744,745,746,747,748	771,846	745	75	18	0.0841751	136	38	0.0987654	0.836139	0.966278	745				891	87.9444	0.0987031
P0A9Q7	AF	A	4	0.80555	1	-0.02758	0	126,191	123,124,125,126,127,128,129,188,189,190,191,192,193,194	108	105,106,107,108,109,110,111	126,191	108	65	21	0.0729517	141	43	0.0909091	0.121212	0.857143	108				891	247.333	0.277591
[truncated: 7,750 more rows]
