# Supplementary material for: A widespread protein misfolding mechanism is differentially rescued by chaperones based on gene essentiality
Source: bioRxiv. 2025 Sep 19:2025.09.18.677077. Preprint. [Version 1] doi: 10.1101/2025.09.18.677077 (PMC12458143; doi:10.1101/2025.09.18.677077)
Supplement: Supplement 4 [file media-4.xlsx]

## Sheet: Legends
Sheet names	description
C	cyto-serum buffer
CD	cyto-serum + DnaK/J buffer
CG	cyto-serum + GroEL/ES buffer
R1min	1 min refolding equiliberation time
R5min	5 min refolding equiliberation time
R2hr	2 hour refolding equiliberation time
Column(s)
Accession	Uniprot accession ID
proteinaseKsite	the unique proteinase-K cut site the peptides mapped to
Peptide Sequence	The peptide sequences identified by MS that map to the unique proteinase-K cut site
PeptideRatio1	the log2(R/N) abundance ratio
PeptidePValue1	the -log10(p-value) for the abudnace ratio being different from 1
pvalue_raw	the raw p-value for the abundance ratio being different from 1
FDR_pvalue	the BH false discovery rate corrected p-value

## Sheet: C_R1min
Accession	proteinaseKsite	Peptide Sequence	PeptideRatio1	PeptidePValue1	pvalue_raw	FDR_pvalue
P0A862	Q148	[R].AVVVIDENDNVIFSQ.[L];[R].AVVVIDENDNVIFSQL.[V];[Q].LVDEITTEPDYEAALAVLK.[A];[Q].LVDEITTEPDYEAALAVLK.[A];[Q].LVDEITTEPDYEAALAVLKA.[-];[Q].LVDEITTEPDYEAALAVLKA.[-];[S].QLVDEITTEPDYEAALAVLKA.[-];[S].QLVDEITTEPDYEAALAVLKA.[-];[F].SQLVDEITTEPDYEAALAVLKA.[-];[F].SQLVDEITTEPDYEAALAVLKA.[-]	-1.35516	8.92781	1.18083e-09	1.52223e-07
P0A862	G99	[E].GLNNVITLSTFR.[N];[E].GLNNVITLSTFR.[N]	-1.72279	2.33495	0.00462436	0.0192302
P0A862	G9	[Q].GNPVTVANSIPQAGSK.[A];[Q].GNPVTVANSIPQAGSK.[A]	1.1702	3.61511	0.000242599	0.0024057
P0A862	S36	[L].SDVTLGQFAGK.[R];[L].SDVTLGQFAGKR.[K];[L].SDVTLGQFAGKR.[K]	2.32196	3.94235	0.000114196	0.00138012
P0A6X3	A2	[M].AKGQSLQDPFLNALR.[R];[M].AKGQSLQDPFLNALR.[R];[M].AKGQSLQDPFLNALRR.[E];[M].AKGQSLQDPFLNALRR.[E]	3.01904	3.34808	0.000448668	0.00370428
P0A6X3	N28	[R].ERVPVSIYLVN.[G]	6.81947	1.71016	0.0194914	0.0497474
P0A6X3	T79	[K].HAISTVVPSRPVSHHSNNAGGGT.[S]	7.27425	2.01449	0.00967177	0.0314183
P0A6X3	Y83	[K].HAISTVVPSRPVSHHSNNAGGGTSSNY.[H];[K].HAISTVVPSRPVSHHSNNAGGGTSSNY.[H];[S].NYHHGSSAQNTSAQQDSEETE.[-]	9.26928	2.0924	0.00808352	0.0279256
P64540	A11	[L].ALIDGMVDHASDDELFASGYLR.[G];[L].ALIDGMVDHASDDELFASGYLR.[G]	-1.03254	1.88014	0.0131782	0.0384718
P0A7K2	L95	[K].DLVESAPAAL.[K];[L].KEGVSKDDAEALK.[K];[L].KEGVSKDDAEALK.[K]	1.12421	2.27342	0.00532813	0.0213009
P0A7K2	A14	[K].DQIIEAVAA.[M];[K].DQIIEAVAAM.[S];[K].DQIIEAVAAM.[S];[A].MSVMDVVELISAMEEK.[F];[A].MSVMDVVELISAMEEK.[F];[A].MSVMDVVELISAMEEK.[F];[A].MSVMDVVELISAMEEK.[F]	-4.93317	4.23143	5.86912e-05	0.000862525
P0A7K2	S16	[K].DQIIEAVAAMS.[V];[A].MSVMDVVELISAMEEK.[F];[A].MSVMDVVELISAMEEK.[F];[A].MSVMDVVELISAMEEK.[F];[A].MSVMDVVELISAMEEK.[F];[M].SVMDVVELISAMEEK.[F];[M].SVMDVVELISAMEEK.[F];[M].SVMDVVELISAMEEK.[F];[M].SVMDVVELISAMEEK.[F];[M].SVMDVVELISAMEEK.[F];[M].SVMDVVELISAMEEK.[F];[S].VMDVVELISAMEEK.[F];[S].VMDVVELISAMEEK.[F]	-1.28188	13.4609	3.46039e-14	1.95592e-11
P0A7K2	G44	[A].GPVEAAEEKTEFDVILK.[A];[A].GPVEAAEEKTEFDVILK.[A];[A].GPVEAAEEKTEFDVILK.[A]	1.00593	13.3756	4.21068e-14	2.21001e-11
P67910	A62	[M].AGEEFGDVEAIFHEGACSSTTEWDGK.[Y];[M].AGEEFGDVEAIFHEGACSSTTEWDGK.[Y]	-1.18014	2.12984	0.00741585	0.0262357
P67910	A286	[A].AGYDKPFK.[T];[A].GYDKPFK.[T]	-1.33561	3.0293	0.000934755	0.00624984
P67910	Q244	[F].QAVADATLAYHKK.[G];[F].QAVADATLAYHKK.[G]	-4.04317	1.90051	0.0125746	0.0373175
P67910	V43	[L].VDLNIADYMDK.[E];[L].VDLNIADYMDK.[E]	1.19914	3.76808	0.000170576	0.00184594
P0A8P3	F73	[R].KLLEQEMVNF.[L];[R].KLLEQEMVNF.[L];[K].LLEQEMVNF.[L];[K].LLEQEMVNF.[L]	1.60011	2.38646	0.00410711	0.0177652
P0AE08	A15	[Q].AFKNGEFIEITEK.[D];[Q].AFKNGEFIEITEK.[D];[Q].AFKNGEFIEITEKDTEGR.[W];[Q].AFKNGEFIEITEKDTEGR.[W]	1.98719	4.54174	2.8725e-05	0.000500169
P0AE08	A175	[E].ATLAPSLDLVGKI.[-];[G].EATLAPSLDLVGKI.[-];[G].EATLAPSLDLVGKI.[-];[A].TLAPSLDLVGKI.[-];[A].TLAPSLDLVGKI.[-]	1.19591	2.2335	0.0058412	0.0225308
P0AE08	A70	[Y].AVSTDTHFTHK.[A];[A].VSTDTHFTHK.[A];[A].VSTDTHFTHK.[A]	-5.1607	3.60919	0.000245928	0.00242235
P0AE08	D42	[A].DFTFVCPTELGDVADHYEELQK.[L];[A].DFTFVCPTELGDVADHYEELQK.[L]	1.28194	3.19472	0.000638681	0.0047438
P0AE08	E20	[G].EFIEITEK.[D];[N].GEFIEITEK.[D];[N].GEFIEITEKDTEGR.[W];[N].GEFIEITEKDTEGR.[W];[N].GEFIEITEKDTEGR.[W]	1.39681	7.22208	5.99677e-08	3.67731e-06
P0AE08	E50	[T].ELGDVADHYEELQK.[L];[T].ELGDVADHYEELQK.[L]	1.68594	6.18659	6.50747e-07	2.65649e-05
P0AE08	G65	[L].GVDVYAVSTDTHFTHK.[A];[L].GVDVYAVSTDTHFTHK.[A];[G].VDVYAVSTDTHFTHK.[A];[G].VDVYAVSTDTHFTHK.[A];[R].WSVFFFYPADFTFVCPTELGDVADHYEELQKL.[G];[R].WSVFFFYPADFTFVCPTELGDVADHYEELQKL.[G]	-1.09242	2.47421	0.00335574	0.0154667
P0AE08	K80	[H].KAWHSSSETIAK.[I];[K].LGVDVYAVSTDTHFTH.[K]	-6.22569	2.62843	0.00235273	0.0121574
P0AE08	A121	[R].NFDNMREDEGLADRA.[T];[R].NFDNMREDEGLADRA.[T];[R].NFDNMREDEGLADRA.[T];[R].NFDNMREDEGLADRA.[T];[A].TFVVDPQGIIQAIEVTAEGIGR.[D];[A].TFVVDPQGIIQAIEVTAEGIGR.[D]	2.35934	4.24007	5.75346e-05	0.00085407
P0AE08	R106	[T].RNFDNMREDEGLADR.[A];[T].RNFDNMREDEGLADR.[A]	1.08902	3.44862	0.000355947	0.00316263
P0AE08	S72	[V].STDTHFTHK.[A];[A].VSTDTHFTHK.[A];[A].VSTDTHFTHK.[A]	-2.31734	5.26529	5.42892e-06	0.000136149
P0AF36	Q17	[Q].QAIDTITLLQMEIEELK.[E];[Q].QAIDTITLLQMEIEELK.[E];[Q].QAIDTITLLQMEIEELK.[E];[Q].QAIDTITLLQMEIEELK.[E];[Q].QAIDTITLLQMEIEELKEK.[N];[Q].QAIDTITLLQMEIEELKEK.[N];[Q].QAIDTITLLQMEIEELKEK.[N]	-1.43804	5.69447	2.02082e-06	6.42812e-05
P0A800	L51	[A].LREIEEGLINNQILDVR.[E];[A].LREIEEGLINNQILDVR.[E];[R].QMQVGGKDPLVPEENDKTTVIAL.[R];[R].QMQVGGKDPLVPEENDKTTVIAL.[R];[R].QMQVGGKDPLVPEENDKTTVIAL.[R];[R].QMQVGGKDPLVPEENDKTTVIAL.[R];[L].REIEEGLINNQILDVR.[E];[L].REIEEGLINNQILDVR.[E]	1.04299	8.49217	3.21979e-09	3.7554e-07
P0A800	T84	[V].TAIAEGRR.[-]	1.34348	1.84511	0.0142854	0.0405598
P00350	Y90	[K].AGAGTDAAIDSLKPY.[L];[Y].LDKGDIIIDGGNTFFQDTIR.[R];[Y].LDKGDIIIDGGNTFFQDTIRR.[N]	1.49664	2.21242	0.00613175	0.0231413
P00350	A270	[S].ALDLGEPLSLITESVFAR.[Y];[S].ALDLGEPLSLITESVFAR.[Y];[Q].SALDLGEPLSLITESVFAR.[Y];[Q].SALDLGEPLSLITESVFAR.[Y]	1.37238	2.71992	0.00190581	0.0105451
P00350	E164	[A].EDGEPCVTYIGADGAGHYVK.[M];[A].EDGEPCVTYIGADGAGHYVK.[M]	1.14952	2.10482	0.00785568	0.0272804
P00350	T125	[R].ELSAEGFNFIGT.[G];[T].GVSGGEEGALKGPSIMPGGQK.[E];[T].GVSGGEEGALKGPSIMPGGQK.[E];[T].GVSGGEEGALKGPSIMPGGQK.[E];[T].GVSGGEEGALKGPSIMPGGQK.[E];[T].GVSGGEEGALKGPSIMPGGQK.[E];[T].GVSGGEEGALKGPSIMPGGQKEAYELVAPILTK.[I];[R].NRELSAEGFNFIGT.[G]	1.34487	7.14338	7.18821e-08	4.22552e-06
P00350	E150	[Y].ELVAPILTK.[I];[Y].ELVAPILTK.[I]	1.74769	1.73548	0.0183874	0.0480308
P00350	Y230	[K].GGLNLTNEELAQTFTEWNNGELSSY.[L];[Y].LIDITKDIFTK.[K];[Y].LIDITKDIFTK.[K];[Y].LIDITKDIFTKK.[D];[Y].LIDITKDIFTKK.[D];[S].SYLIDITK.[D];[S].SYLIDITK.[D];[S].SYLIDITKDIFTK.[K]	1.89199	3.25607	0.000554541	0.00430737
P00350	K301	[S].KVLSGPQAQPAGDK.[A];[S].KVLSGPQAQPAGDKAEFIEK.[V];[S].KVLSGPQAQPAGDKAEFIEK.[V]	1.70603	5.11667	7.64424e-06	0.000177753
P00350	I43	[V].IAENPGKK.[L]	-6.67991	2.29159	0.00510984	0.0206076
P00350	E465	[R].IDKEGVFHTE.[W];[R].IDKEGVFHTE.[W];[K].RIDKEGVFHTE.[W];[K].RIDKEGVFHTE.[W]	5.24293	3.50258	0.000314357	0.00290919
P00350	L387	[N].LLLAPYFK.[Q];[N].LLLAPYFK.[Q];[K].ITDAYAENPQIANLL.[L];[A].NLLLAPYFK.[Q];[A].NLLLAPYFK.[Q]	1.72152	3.09092	0.000811119	0.00562273
P00350	A385	[K].ITDAYAENPQIA.[N];[A].NLLLAPYFK.[Q];[A].NLLLAPYFK.[Q]	1.72152	2.26723	0.00540472	0.0214554
P00350	S2	[M].SKQQIGVVGMAVMGR.[N];[M].SKQQIGVVGMAVMGR.[N];[M].SKQQIGVVGMAVMGR.[N];[M].SKQQIGVVGMAVMGR.[N]	-2.50736	2.50082	0.00315632	0.0148196
P00350	S278	[L].SLITESVFAR.[Y];[L].SLITESVFAR.[Y]	2.30983	2.03295	0.00926932	0.0305704
P0A955	S116	[K].AATEGTIPLIPGIS.[T];[S].TVSELMLGMDYGLK.[E];[S].TVSELMLGMDYGLK.[E];[S].TVSELMLGMDYGLK.[E]	1.92509	2.14409	0.00717643	0.0256766
P0A955	A8	[S].AESILTTGPVVPVIVVK.[K];[S].AESILTTGPVVPVIVVK.[K];[T].SAESILTTGPVVPVIVVK.[K];[T].SAESILTTGPVVPVIVVK.[K]	1.97871	6.63528	2.3159e-07	1.1421e-05
P0A955	A91	[F].AISPGLTEPLLK.[A];[F].AISPGLTEPLLK.[A];[K].EVPEAIVGAGTVLNPQQLAEVTEAGAQF.[A];[K].EVPEAIVGAGTVLNPQQLAEVTEAGAQFA.[I];[Q].FAISPGLTEPLLK.[A];[Q].FAISPGLTEPLLK.[A];[A].ISPGLTEPLLK.[A];[A].ISPGLTEPLLK.[A]	2.66491	8.15478	7.002e-09	6.59625e-07
P0A955	A204	[L].AREAVEGAKL.[-]	4.54568	2.54455	0.00285398	0.0138331
P0A955	C52	[E].CAVDAIR.[A];[R].VLEVTLRTE.[C]	7.25403	1.8564	0.0139188	0.0399356
P0A955	E85	[T].EAGAQFAISPGLTEPLLK.[A];[K].EVPEAIVGAGTVLNPQQLAEVT.[E];[K].EVPEAIVGAGTVLNPQQLAEVTEA.[G]	3.41875	4.16848	6.78457e-05	0.000971794
P0A955	L80	[K].EVPEAIVGAGTVLNPQQL.[A]	6.41764	1.87667	0.013284	0.038719
P0A955	Q89	[K].EVPEAIVGAGTVLNPQQLAEVTEAGAQ.[F];[K].EVPEAIVGAGTVLNPQQLAEVTEAGAQF.[A];[Q].FAISPGLTEPLLK.[A];[Q].FAISPGLTEPLLK.[A]	1.86378	3.77388	0.000168313	0.00182953
P0A955	E45	[L].EVTLRTECAVDAIR.[A]	7.39454	1.7188	0.0191075	0.0491431
P0A955	G87	[A].GAQFAISPGLTEPLLK.[A];[A].GAQFAISPGLTEPLLK.[A]	3.36123	2.59379	0.00254806	0.0128241
P0A955	I11	[S].ILTTGPVVPVIVVK.[K];[E].SILTTGPVVPVIVVK.[K]	4.30366	2.72937	0.0018648	0.0103965
P0A955	L186	[W].LVPADALEAGDYDR.[I];[W].LVPADALEAGDYDR.[I];[W].LVPADALEAGDYDRITK.[L];[W].LVPADALEAGDYDRITK.[L];[K].SVLCIGGSW.[L];[S].WLVPADALEAGDYDR.[I]	3.0832	2.16069	0.00690728	0.0250764
P0A955	N168	[A].NYRDYLALK.[S]	7.91475	1.96716	0.0107855	0.0337384
P0A955	Q147	[L].QAIAGPFSQVR.[F];[L].QAIAGPFSQVR.[F]	5.98838	2.07672	0.00838069	0.0285925
P61714	A144	[T].ALEMINVLK.[A];[T].ALEMINVLK.[A]	4.95819	2.32111	0.00477404	0.0195648
P61714	H103	[R].GGTAHFEYVAGGASNGLAH.[V]	1.05214	1.78344	0.0164651	0.0447037
P61714	L79	[K].TGKYDAVIAL.[G];[K].TGKYDAVIAL.[G]	1.45043	2.45334	0.00352099	0.0160001
P0AB61	T34	[R].EHEDTLAGIEAT.[G];[K].IIREHEDTLAGIEAT.[G];[K].IIREHEDTLAGIEAT.[G]	1.75418	1.85771	0.0138768	0.0399242
P0AB61	G47	[T].GDYFLDEQGLPTAK.[S];[T].GDYFLDEQGLPTAK.[S];[F].TGDYFLDEQGLPTAK.[S];[F].TGDYFLDEQGLPTAK.[S]	1.97639	1.90897	0.0123318	0.03682
P0A7Z4	D15	[V].DIEQVSSTHAK.[V];[V].DIEQVSSTHAK.[V];[L].VDIEQVSSTHAK.[V]	-4.02357	3.34816	0.000448581	0.00370428
P0A7Z4	D114	[A].DITHDGDVEIVKPQHVICHLTDENASISMR.[I];[A].DITHDGDVEIVKPQHVICHLTDENASISMR.[I];[A].DITHDGDVEIVKPQHVICHLTDENASISMR.[I];[K].SGIGPVTAA.[D]	1.12863	4.83408	1.46527e-05	0.000293374
P0A7Z4	G209	[N].GTIDPEEAIR.[R];[N].GTIDPEEAIR.[R];[N].GTIDPEEAIRR.[A];[N].GTIDPEEAIRR.[A];[R].TDLDKLVIEMETN.[G];[R].TDLDKLVIEMETN.[G]	1.99482	5.4238	3.76874e-06	0.000104501
P0A7Z4	H132	[C].HLTDENASISMR.[I];[C].HLTDENASISMR.[I];[H].LTDENASISMR.[I];[K].SGIGPVTAADITHDGDVEIVKPQHVIC.[H]	-4.2538	7.03488	9.22821e-08	5.13704e-06
P0A7Z4	K271	[L].KAEAIHYIGDLVQR.[T];[L].KAEAIHYIGDLVQR.[T];[L].KAEAIHYIGDLVQR.[T]	-1.14998	3.84916	0.000141528	0.00162029
P0A7Z4	A190	[R].IAYNVEAA.[R]	1.06162	2.12236	0.00754461	0.0264687
P0A7Z4	L171	[R].IHSEEDERPIGRL.[L]	1.24781	5.61062	2.45119e-06	7.47359e-05
P0A7Z4	M205	[E].METNGTIDPEEAIR.[R];[E].METNGTIDPEEAIR.[R];[E].METNGTIDPEEAIRR.[A];[R].TDLDKLVIE.[M];[R].TDLDKLVIEME.[T]	1.89821	7.23055	5.88103e-08	3.66218e-06
P0A7Z4	R158	[T].RIHSEEDERPIGR.[L];[T].RIHSEEDERPIGR.[L]	1.73336	2.3658	0.00430725	0.018348
P0A7Z4	V173	[L].VDACYSPVER.[I];[L].VDACYSPVER.[I]	1.93007	3.58383	0.000260716	0.00254511
P63020	K14	[A].KLLANQEEGTQIR.[V];[A].KLLANQEEGTQIR.[V]	1.39073	4.39595	4.01841e-05	0.000651816
P63020	Q116	[R].KVADDAPLMERVEYMLQ.[S];[R].KVADDAPLMERVEYMLQ.[S];[M].LQSQINPQLAGHGGR.[V];[M].LQSQINPQLAGHGGR.[V];[Q].SQINPQLAGHGGR.[V];[Q].SQINPQLAGHGGR.[V];[K].VADDAPLMERVEYMLQ.[S]	1.36631	3.56852	0.000270074	0.00259896
P63020	L16	[L].LANQEEGTQIR.[V];[L].LANQEEGTQIR.[V]	1.41902	3.15463	0.000700445	0.00507081
P63020	S42	[R].VFVINPGTPNAECGVS.[Y];[S].YCPPDAVEATDTALK.[F];[S].YCPPDAVEATDTALK.[F]	-7.71951	2.50085	0.00315611	0.0148196
P63020	L143	[R].VSLMEITEDGYAIL.[Q];[R].VSLMEITEDGYAIL.[Q];[R].VSLMEITEDGYAILQ.[F];[R].VSLMEITEDGYAILQ.[F]	1.82692	3.97368	0.000106248	0.00131654
P61889	A128	[K].ACIGIITNPVNTTVAIA.[A];[K].ACIGIITNPVNTTVAIAA.[E]	1.1698	1.89706	0.0126748	0.0374939
P61889	A252	[R].ALQGEQGVVECA.[Y];[C].AYVEGDGQYAR.[F];[C].AYVEGDGQYAR.[F];[A].YVEGDGQYAR.[F];[A].YVEGDGQYAR.[F]	-1.60439	2.86527	0.00136374	0.00819649
P61889	D34	[Y].DIAPVTPGVAVDLSHIPTAVK.[I];[Y].DIAPVTPGVAVDLSHIPTAVK.[I];[K].TQLPSGSELSLY.[D]	7.80655	1.71095	0.019456	0.0496744
P61889	S76	[K].GFSGEDATPALEGADVVLIS.[A];[K].GFSGEDATPALEGADVVLISA.[G]	1.65972	2.02686	0.00940022	0.0308647
P61889	T156	[N].TFVAELK.[G]	1.17806	2.48008	0.00331072	0.0153298
P0AAS7	A2	[M].ATFSLGK.[H];[M].ATFSLGKHPHVELCDLLK.[L];[M].ATFSLGKHPHVELCDLLK.[L]	-1.26306	3.26984	0.000537226	0.00420846
P0CE48	A30	[T].AAITTVLAK.[T];[T].AAITTVLAK.[T];[A].AITTVLAK.[T];[A].AITTVLAK.[T];[L].TAAITTVLAK.[T];[L].TAAITTVLAK.[T];[R].TKPHVNVGTIGHVDHGKTTLT.[A];[R].TKPHVNVGTIGHVDHGKTTLT.[A];[R].TKPHVNVGTIGHVDHGKTTLTA.[A];[R].TKPHVNVGTIGHVDHGKTTLTA.[A];[R].TKPHVNVGTIGHVDHGKTTLTA.[A];[R].TKPHVNVGTIGHVDHGKTTLTAA.[I];[R].TKPHVNVGTIGHVDHGKTTLTAA.[I]	1.17998	7.11001	7.76221e-08	4.49108e-06
P0CE48	A107	[V].AATDGPMPQTR.[E];[V].AATDGPMPQTR.[E];[V].AATDGPMPQTR.[E];[V].AATDGPMPQTR.[E];[K].NMITGAAQMDGAILVVA.[A];[K].NMITGAAQMDGAILVVA.[A];[K].NMITGAAQMDGAILVVA.[A];[K].NMITGAAQMDGAILVVAA.[T];[K].NMITGAAQMDGAILVVAA.[T];[K].NMITGAAQMDGAILVVAA.[T];[V].VAATDGPMPQTR.[E];[V].VAATDGPMPQTR.[E]	1.03841	5.25384	5.57389e-06	0.000138368
P0CE48	L279	[R].AGENVGVLL.[R]	2.32949	2.22685	0.00593135	0.022707
P0CE48	A193	[L].AGFLDSYIPEPER.[A];[L].AGFLDSYIPEPER.[A];[A].GFLDSYIPEPER.[A];[A].GFLDSYIPEPER.[A];[E].LAGFLDSYIPEPER.[A]	1.36652	5.88479	1.3038e-06	4.65063e-05
P0CE48	A78	[Y].AHVDCPGHADYVK.[N];[Y].AHVDCPGHADYVK.[N];[R].GITINTSHVEYDTPTRHY.[A];[R].GITINTSHVEYDTPTRHY.[A];[A].HVDCPGHADYVK.[N];[A].HVDCPGHADYVK.[N]	1.11852	3.92077	0.000120012	0.00143858
P0CE48	A294	[L].AKPGTIKPHTK.[F];[L].AKPGTIKPHTK.[F];[L].AKPGTIKPHTKFESEVYILSK.[D];[L].AKPGTIKPHTKFESEVYILSKDEGGR.[H];[V].LAKPGTIKPHTK.[F];[V].LAKPGTIKPHTK.[F]	-1.18492	1.85845	0.0138531	0.0398851
P0CE48	F219	[R].AIDKPFLLPIEDVF.[S];[R].AIDKPFLLPIEDVF.[S];[R].AIDKPFLLPIEDVFS.[I]	4.07637	2.83678	0.00145619	0.00859201
P0CE48	S222	[R].AIDKPFLLPIEDVFSIS.[G];[R].AIDKPFLLPIEDVFSIS.[G];[R].AIDKPFLLPIEDVFSISG.[R];[R].AIDKPFLLPIEDVFSISG.[R];[S].GRGTVVTGRVER.[G];[S].GRGTVVTGRVER.[G]	1.83475	3.95511	0.00011089	0.00135352
P0CE48	D162	[Y].DFPGDDTPIVR.[G];[Y].DFPGDDTPIVR.[G];[D].FPGDDTPIVR.[G];[D].FPGDDTPIVR.[G];[Q].YDFPGDDTPIVR.[G];[Q].YDFPGDDTPIVR.[G]	1.45761	3.37176	0.00042485	0.00356591
P0CE48	D337	[T].DVTGTIELPEGVEMVMPGDNIK.[M];[T].DVTGTIELPEGVEMVMPGDNIK.[M];[T].DVTGTIELPEGVEMVMPGDNIK.[M];[T].DVTGTIELPEGVEMVMPGDNIK.[M];[T].DVTGTIELPEGVEMVMPGDNIK.[M];[T].DVTGTIELPEGVEMVMPGDNIK.[M];[T].TDVTGTIELPEGVEMVMPGDNIK.[M];[T].TDVTGTIELPEGVEMVMPGDNIK.[M];[T].TDVTGTIELPEGVEMVMPGDNIK.[M];[D].VTGTIELPEGVEMVMPGDNIK.[M];[D].VTGTIELPEGVEMVMPGDNIK.[M];[D].VTGTIELPEGVEMVMPGDNIK.[M]	1.59518	27.4468	3.57436e-28	2.62644e-24
P0CE48	F195	[G].FLDSYIPEPER.[A];[A].GFLDSYIPEPER.[A];[A].GFLDSYIPEPER.[A];[F].LDSYIPEPER.[A];[F].LDSYIPEPER.[A]	1.45318	5.61412	2.43152e-06	7.44449e-05
P0CE48	F333	[Y].FRTTDVTGTIELPEGVEMVMPGDNIK.[M];[Y].FRTTDVTGTIELPEGVEMVMPGDNIK.[M];[Y].FRTTDVTGTIELPEGVEMVMPGDNIK.[M];[Y].FRTTDVTGTIELPEGVEMVMPGDNIK.[M];[Y].FRTTDVTGTIELPEGVEMVMPGDNIK.[M];[K].GYRPQFY.[F];[K].GYRPQFY.[F];[K].GYRPQFYF.[R];[F].RTTDVTGTIELPEGVEMVMPGDNIK.[M];[F].RTTDVTGTIELPEGVEMVMPGDNIK.[M];[F].RTTDVTGTIELPEGVEMVMPGDNIK.[M];[F].RTTDVTGTIELPEGVEMVMPGDNIK.[M]	4.46089	3.39394	0.000403704	0.00344532
P0CE48	H302	[R].GQVLAKPGTIKPH.[T];[R].GQVLAKPGTIKPH.[T];[H].TKFESEVYILSK.[D];[H].TKFESEVYILSK.[D];[H].TKFESEVYILSKDEGGR.[H];[H].TKFESEVYILSKDEGGR.[H]	-1.38011	3.15985	0.000692074	0.00502506
P0CE48	F305	[R].GQVLAKPGTIKPHTKF.[E];[R].GQVLAKPGTIKPHTKF.[E];[T].KFESEVYILSKDEGGR.[H]	2.17578	2.24721	0.00565969	0.0220974
P0CE48	E308	[R].GQVLAKPGTIKPHTKFESE.[V];[R].GQVLAKPGTIKPHTKFESE.[V];[R].GQVLAKPGTIKPHTKFESE.[V];[E].VYILSKDEGGR.[H]	2.00106	4.78027	1.65855e-05	0.000320649
P0CE48	Y310	[R].GQVLAKPGTIKPHTKFESEVY.[I];[R].GQVLAKPGTIKPHTKFESEVY.[I];[R].GQVLAKPGTIKPHTKFESEVY.[I];[Y].ILSKDEGGRHTPFFK.[G];[Y].ILSKDEGGRHTPFFK.[G];[E].VYILSKDEGGR.[H]	3.89283	4.1713	6.74067e-05	0.000967391
P0CE48	G340	[T].GTIELPEGVEMVMPGDNIK.[M];[T].GTIELPEGVEMVMPGDNIK.[M];[G].TIELPEGVEMVMPGDNIK.[M]	3.52134	1.96788	0.0107677	0.0337115
P0CE48	T335	[K].GYRPQFYFRT.[T];[K].GYRPQFYFRT.[T];[F].RTTDVTGTIELPEGVEMVMPGDNIK.[M];[F].RTTDVTGTIELPEGVEMVMPGDNIK.[M];[F].RTTDVTGTIELPEGVEMVMPGDNIK.[M];[F].RTTDVTGTIELPEGVEMVMPGDNIK.[M];[T].TDVTGTIELPEGVEMVMPGDNIK.[M];[T].TDVTGTIELPEGVEMVMPGDNIK.[M];[T].TDVTGTIELPEGVEMVMPGDNIK.[M]	5.56613	8.29708	5.04567e-09	5.37328e-07
P0CE48	H365	[I].HPIAMDDGLR.[F];[L].IHPIAMDDGLR.[F];[L].IHPIAMDDGLR.[F];[L].IHPIAMDDGLR.[F];[L].IHPIAMDDGLR.[F];[H].PIAMDDGLR.[F]	1.61894	10.2314	5.86945e-11	1.26849e-08
P0CE48	H67	[S].HVEYDTPTR.[H];[S].HVEYDTPTR.[H];[T].SHVEYDTPTR.[H];[T].SHVEYDTPTR.[H];[H].VEYDTPTR.[H]	1.66965	12.1944	6.39093e-13	2.60892e-10
P0CE48	G84	[R].HYAHVDCPG.[H];[C].PGHADYVK.[N];[C].PGHADYVK.[N]	1.02504	2.1048	0.00785591	0.0272804
P0CE48	I342	[T].IELPEGVEMVMPGDNIK.[M];[T].IELPEGVEMVMPGDNIK.[M];[T].IELPEGVEMVMPGDNIK.[M];[T].IELPEGVEMVMPGDNIK.[M];[T].IELPEGVEMVMPGDNIK.[M];[T].IELPEGVEMVMPGDNIK.[M];[G].TIELPEGVEMVMPGDNIK.[M]	3.08166	5.22219	5.99525e-06	0.00014614
P0CE48	L363	[T].LIHPIAMDDGLR.[F];[T].LIHPIAMDDGLR.[F];[T].LIHPIAMDDGLR.[F];[T].LIHPIAMDDGLR.[F];[V].TLIHPIAMDDGLR.[F]	1.4696	18.2447	5.69266e-19	1.60597e-15
P0CE48	L135	[F].LNKCDMVDDEELLELVEMEVR.[E];[F].LNKCDMVDDEELLELVEMEVR.[E];[F].LNKCDMVDDEELLELVEMEVR.[E];[F].LNKCDMVDDEELLELVEMEVR.[E];[F].LNKCDMVDDEELLELVEMEVR.[E];[F].LNKCDMVDDEELLELVEMEVR.[E];[F].LNKCDMVDDEELLELVEMEVR.[E];[L].NKCDMVDDEELLELVEMEVR.[E];[L].NKCDMVDDEELLELVEMEVR.[E];[L].NKCDMVDDEELLELVEMEVR.[E];[L].NKCDMVDDEELLELVEMEVR.[E];[L].NKCDMVDDEELLELVEMEVR.[E];[R].QVGVPYIIVF.[L];[R].QVGVPYIIVFL.[N];[R].Q…	2.17916	4.38957	4.07782e-05	0.000655664
P0CE48	L158	[L].LSQYDFPGDDTPIVR.[G];[L].LSQYDFPGDDTPIVR.[G];[L].SQYDFPGDDTPIVR.[G];[L].SQYDFPGDDTPIVR.[G]	1.19449	8.96703	1.07886e-09	1.43644e-07
P0CE48	L28	[T].LTAAITTVLAK.[T];[T].LTAAITTVLAK.[T];[L].TAAITTVLAK.[T];[L].TAAITTVLAK.[T];[R].TKPHVNVGTIGHVDHGKTT.[L];[R].TKPHVNVGTIGHVDHGKTT.[L];[R].TKPHVNVGTIGHVDHGKTTL.[T];[R].TKPHVNVGTIGHVDHGKTTL.[T];[R].TKPHVNVGTIGHVDHGKTTLT.[A];[R].TKPHVNVGTIGHVDHGKTTLT.[A]	1.46799	5.55081	2.81314e-06	8.30158e-05
P0CE48	I32	[A].ITTVLAK.[T];[A].ITTVLAK.[T];[R].TKPHVNVGTIGHVDHGKTTLTAA.[I];[R].TKPHVNVGTIGHVDHGKTTLTAA.[I];[R].TKPHVNVGTIGHVDHGKTTLTAAIT.[T];[R].TKPHVNVGTIGHVDHGKTTLTAAIT.[T];[K].TTLTAAIT.[T]	1.31646	4.03544	9.21633e-05	0.0011881
P0CE48	M350	[E].MVMPGDNIK.[M];[R].TTDVTGTIELPEGVEM.[V];[R].TTDVTGTIELPEGVEM.[V];[M].VMPGDNIK.[M]	1.96768	2.52433	0.00298997	0.0143036
P0CE48	L104	[K].NMITGAAQMDGAIL.[V];[K].NMITGAAQMDGAIL.[V];[K].NMITGAAQMDGAIL.[V];[L].VVAATDGPMPQTR.[E];[L].VVAATDGPMPQTR.[E];[L].VVAATDGPMPQTR.[E];[L].VVAATDGPMPQTR.[E]	2.21141	7.98637	1.03188e-08	9.36078e-07
P0CE48	Q160	[S].QYDFPGDDTPIVR.[G];[S].QYDFPGDDTPIVR.[G];[L].SQYDFPGDDTPIVR.[G];[L].SQYDFPGDDTPIVR.[G];[Q].YDFPGDDTPIVR.[G];[Q].YDFPGDDTPIVR.[G]	1.24415	4.97282	1.06459e-05	0.000232386
P0CE48	R45	[A].RAFDQIDNAPEEK.[A];[A].RAFDQIDNAPEEK.[A];[A].RAFDQIDNAPEEK.[A]	1.14148	7.06703	8.56969e-08	4.8814e-06
P0CE48	F262	[K].STCTGVEMF.[R];[K].STCTGVEMF.[R]	2.49895	2.08404	0.00824063	0.0282954
P0A6F5	A480	[N].AATEEYGNMIDMGILDPTK.[V];[N].AATEEYGNMIDMGILDPTK.[V];[N].AATEEYGNMIDMGILDPTKVTR.[S];[N].AATEEYGNMIDMGILDPTKVTR.[S];[A].ATEEYGNMIDMGILDPTK.[V];[A].ATEEYGNMIDMGILDPTK.[V];[A].ATEEYGNMIDMGILDPTKVTR.[S];[A].ATEEYGNMIDMGILDPTKVTR.[S];[A].ATEEYGNMIDMGILDPTKVTR.[S];[A].ATEEYGNMIDMGILDPTKVTR.[S];[K].GGDGNYGYNAA.[T]	1.05218	7.6585	2.19531e-08	1.79235e-06
P0A6F5	A163	[I].AEAMDKVGK.[E];[I].AEAMDKVGK.[E];[L].IAEAMDKVGK.[E];[L].IAEAMDKVGK.[E]	-6.94518	5.30756	4.9254e-06	0.000130656
P0A6F5	G269	[K].AGKPLLIIAEDVEGEALATLVVNTMRG.[I];[K].AGKPLLIIAEDVEGEALATLVVNTMRG.[I]	-6.1843	2.32581	0.00472269	0.0194971
P0A6F5	T296	[K].AMLQDIATLT.[G];[K].AMLQDIATLT.[G];[T].GGTVISEEIGMELEK.[A];[T].GGTVISEEIGMELEK.[A];[T].GGTVISEEIGMELEK.[A];[T].GGTVISEEIGMELEK.[A];[T].GGTVISEEIGMELEKATLEDLGQAK.[R];[T].GGTVISEEIGMELEKATLEDLGQAK.[R];[T].GGTVISEEIGMELEKATLEDLGQAK.[R];[T].GGTVISEEIGMELEKATLEDLGQAK.[R];[R].KAMLQDIATLT.[G];[R].KAMLQDIATLT.[G];[L].TGGTVISEEIGMELEK.[A]	1.72216	6.42857	3.72759e-07	1.74461e-05
P0A6F5	C519	[E].CMVTDLPK.[N];[T].ECMVTDLPK.[N];[T].ECMVTDLPK.[N];[R].SALQYAASVAGLMITTE.[C]	-1.0803	2.27171	0.0053492	0.0213387
P0A6F5	Q343	[K].DTTTIIDGVGEEAAIQ.[G];[K].RVVINKDTTTIIDGVGEEAAIQ.[G];[K].RVVINKDTTTIIDGVGEEAAIQ.[G];[K].RVVINKDTTTIIDGVGEEAAIQ.[G];[R].VVINKDTTTIIDGVGEEAAIQ.[G];[R].VVINKDTTTIIDGVGEEAAIQ.[G]	1.14455	8.66625	2.1565e-09	2.5977e-07
P0A6F5	E354	[I].EEATSDYDREK.[L];[I].EEATSDYDREK.[L];[Q].IEEATSDYDR.[E];[Q].IEEATSDYDREK.[L];[Q].IEEATSDYDREK.[L];[Q].IEEATSDYDREK.[L];[Q].IEEATSDYDREKLQER.[V];[Q].IEEATSDYDREKLQER.[V]	1.39263	10.2615	5.47667e-11	1.21947e-08
P0A6F5	M193	[K].EGVITVEDGTGLQDELDVVEGM.[Q];[K].EGVITVEDGTGLQDELDVVEGM.[Q];[K].VGKEGVITVEDGTGLQDELDVVEGM.[Q];[K].VGKEGVITVEDGTGLQDELDVVEGM.[Q]	3.76608	4.68749	2.05358e-05	0.000378554
P0A6F5	G198	[K].EGVITVEDGTGLQDELDVVEGMQFDRG.[Y];[K].VGKEGVITVEDGTGLQDELDVVEGMQFDRG.[Y]	-1.5828	1.7257	0.0188063	0.0486579
P0A6F5	G492	[M].GILDPTKVTR.[S];[M].GILDPTKVTR.[S]	2.32916	4.0225	9.49519e-05	0.0012113
P0A6F5	G512	[A].GLMITTECMVTDLPK.[N];[R].SALQYAASVA.[G];[R].SALQYAASVAGL.[M]	-2.0437	4.537	2.90405e-05	0.000503277
P0A6F5	G110	[A].GMNPMDLKR.[G];[A].GMNPMDLKR.[G];[A].GMNPMDLKR.[G];[A].GMNPMDLKR.[G]	1.38701	5.0367	9.18969e-06	0.000207772
P0A6F5	L314	[T].LEDLGQAKR.[V];[A].TLEDLGQAK.[R];[A].TLEDLGQAK.[R];[A].TLEDLGQAKR.[V];[A].TLEDLGQAKR.[V]	1.31079	2.53166	0.00293995	0.0141379
P0A6F5	I515	[M].ITTECMVTDLPK.[N];[M].ITTECMVTDLPK.[N];[L].MITTECMVTDLPK.[N];[L].MITTECMVTDLPK.[N]	1.27303	2.49554	0.00319493	0.0149341
P0A6F5	R58	[A].REIELEDK.[F];[A].REIELEDK.[F];[K].SFGAPTITKDGVSVA.[R]	2.23222	2.47401	0.0033573	0.0154667
P0A6F5	T517	[R].SALQYAASVAGLMITT.[E];[R].SALQYAASVAGLMITTE.[C];[T].TECMVTDLPK.[N]	-3.95417	3.3715	0.000425113	0.00356591
P0A6F5	T482	[A].TEEYGNMIDMGILDPTK.[V];[A].TEEYGNMIDMGILDPTK.[V];[A].TEEYGNMIDMGILDPTK.[V];[A].TEEYGNMIDMGILDPTKVTR.[S];[A].TEEYGNMIDMGILDPTKVTR.[S];[A].TEEYGNMIDMGILDPTKVTR.[S]	1.07945	6.64358	2.27208e-07	1.13573e-05
P0A6F5	A340	[R].VVINKDTTTIIDGVGEEA.[A];[R].VVINKDTTTIIDGVGEEA.[A]	2.01994	1.74787	0.0178701	0.0471456
P0A7W1	E116	[L].EVAGVHNVLAK.[A];[V].LEVAGVHNVLAK.[A];[V].LEVAGVHNVLAK.[A]	-1.6754	2.93336	0.00116584	0.0072969
P0A763	L103	[R].DLLGATNPANALAGTL.[R];[R].HRDLLGATNPANALAGTL.[R];[R].HRDLLGATNPANALAGTL.[R];[L].RADYADSLTENGTHGSDSVESAAR.[E];[L].RADYADSLTENGTHGSDSVESAAR.[E]	-1.23937	7.17365	6.70421e-08	4.07128e-06
P0A763	F132	[Y].FFGEGEVCPR.[T];[Y].FFGEGEVCPR.[T];[F].FGEGEVCPR.[T];[F].FGEGEVCPR.[T]	1.57644	4.40154	3.96701e-05	0.000647264
P0A763	T93	[A].TNPANALAGTLR.[A]	1.4961	3.42751	0.000373675	0.00325714
P61949	A143	[L].AIDEDRQPELTAER.[V];[L].AIDEDRQPELTAER.[V];[L].AIDEDRQPELTAERVEK.[W];[L].AIDEDRQPELTAERVEK.[W];[L].AIDEDRQPELTAERVEK.[W];[K].GLADDDHFVGL.[A]	1.67668	5.53756	2.90026e-06	8.52444e-05
P61949	F86	[L].FGCGDQEDYAEYFCDALGTIR.[D];[L].FGCGDQEDYAEYFCDALGTIR.[D];[F].GCGDQEDYAEYFCDALGTIR.[D];[F].GCGDQEDYAEYFCDALGTIR.[D];[A].LFGCGDQEDYAEYFCDALGTIR.[D];[A].LFGCGDQEDYAEYFCDALGTIR.[D]	1.14072	2.71175	0.00194201	0.0106492
P37759	A70	[F].AQHQPDAVMHLAAESHVDR.[S]	-7.06675	1.77158	0.0169208	0.0455121
P37759	P209	[I].PLVILNALEGK.[A]	-1.0707	2.21914	0.00603751	0.0229523
P37759	S351	[Q].SWIEQNYEGRQ.[-];[Q].SWIEQNYEGRQ.[-]	1.37296	1.78743	0.0163145	0.0445098
P67603	A57	[T].ATSTVTLDTLTEK.[H];[T].ATSTVTLDTLTEK.[H];[R].VGRFEDDGYFCTIEVT.[A];[R].VGRFEDDGYFCTIEVT.[A]	1.32324	2.85567	0.00139422	0.0083239
P68688	F63	[K].AGKPVETVPQIF.[V];[K].AGKPVETVPQIF.[V]	1.52324	2.06184	0.00867285	0.0292273
P68688	F75	[K].AGKPVETVPQIFVDQQHIGGYTDF.[A];[K].AGKPVETVPQIFVDQQHIGGYTDF.[A]	4.39774	2.30918	0.004907	0.019976
P0AD24	G38	[L].GNMVTNLINTSIAPAQR.[Q];[L].GNMVTNLINTSIAPAQR.[Q];[K].HKAPTDLSLMVL.[G]	1.1219	2.1479	0.00711379	0.0255609
P23847	L242	[K].AFDGYWGTKPQIDTL.[V];[K].AFDGYWGTKPQIDTL.[V];[K].AFDGYWGTKPQIDTLV.[F];[K].AFDGYWGTKPQIDTLV.[F];[L].VFSITPDASVR.[Y];[L].VFSITPDASVR.[Y];[R].YKAFDGYWGTKPQIDTL.[V];[R].YKAFDGYWGTKPQIDTL.[V]	1.55213	5.5042	3.13186e-06	9.09602e-05
P23847	F244	[K].AFDGYWGTKPQIDTLVF.[S];[K].AFDGYWGTKPQIDTLVF.[S];[K].AFDGYWGTKPQIDTLVFS.[I];[F].SITPDASVR.[Y];[F].SITPDASVR.[Y];[L].VFSITPDASVR.[Y];[L].VFSITPDASVR.[Y];[R].YKAFDGYWGTKPQIDTLVF.[S];[R].YKAFDGYWGTKPQIDTLVF.[S]	1.12894	7.67098	2.13314e-08	1.76116e-06
P23847	F213	[K].AGTPEKLDLNPIGTGPF.[Q];[K].AGTPEKLDLNPIGTGPF.[Q];[K].LDLNPIGTGPF.[Q]	2.20853	2.51551	0.00305136	0.014531
P23847	Q216	[K].AGTPEKLDLNPIGTGPFQLQ.[Q];[K].AGTPEKLDLNPIGTGPFQLQ.[Q];[K].LDLNPIGTGPFQL.[Q];[K].LDLNPIGTGPFQLQ.[Q]	2.30474	14.1382	7.27414e-15	5.46888e-12
P23847	M431	[R].AKDGEHQTVMM.[G];[R].AKDGEHQTVMM.[G];[K].DGEHQTVMM.[G];[K].DGEHQTVMM.[G];[K].DGEHQTVMM.[G];[M].GWTGDNGDPDNFFATLFSCAASEQGSNYSK.[W];[M].GWTGDNGDPDNFFATLFSCAASEQGSNYSK.[W];[K].RAKDGEHQTVMM.[G];[K].RAKDGEHQTVMM.[G]	2.62927	3.78157	0.000165362	0.00181644
P23847	A179	[L].AMDFASILSK.[E];[L].AMDFASILSK.[E];[K].KVDDNTVQFVLTRPEAPFLADL.[A];[K].KVDDNTVQFVLTRPEAPFLADL.[A];[K].KVDDNTVQFVLTRPEAPFLADLA.[M];[K].KVDDNTVQFVLTRPEAPFLADLA.[M];[K].KVDDNTVQFVLTRPEAPFLADLA.[M];[K].KVDDNTVQFVLTRPEAPFLADLAM.[D];[K].KVDDNTVQFVLTRPEAPFLADLAM.[D];[D].LAMDFASILSK.[E];[D].LAMDFASILSK.[E];[A].MDFASILSK.[E];[A].MDFASILSK.[E];[K].VDDNTVQFVLTRPEAPFLADLA.[M];[K].VDDNTVQFVLTRPEAPFLADLA.[M]	2.09194	4.71118	1.94454e-05	0.000366372
P23847	A378	[W].AMPVQRPYNPNAR.[R];[W].AMPVQRPYNPNAR.[R];[W].AMPVQRPYNPNAR.[R];[W].AMPVQRPYNPNAR.[R]	3.0062	3.3493	0.000447403	0.00370428
P23847	A490	[Q].AQVVMHDQAPALIIAHSTVFEPVRK.[E];[Q].AQVVMHDQAPALIIAHSTVFEPVRK.[E];[A].QVVMHDQAPALIIAHSTVFEPVRK.[E];[A].QVVMHDQAPALIIAHSTVFEPVRK.[E];[K].RVELYKQ.[A];[K].RVELYKQ.[A];[K].RVELYKQ.[A]	-1.83917	6.8273	1.48833e-07	7.86778e-06
P23847	A55	[D].ASSVPLYNR.[L];[D].ASSVPLYNR.[L];[Y].DASSVPLYNR.[L];[Y].DASSVPLYNR.[L];[A].SSVPLYNR.[L]	1.9674	5.68932	2.04493e-06	6.46357e-05
P23847	A316	[Y].AVNKDAIIK.[A];[Y].AVNKDAIIK.[A];[Y].AVNKDAIIK.[A];[A].VNKDAIIK.[A];[A].VNKDAIIK.[A]	2.66044	4.69879	2.00083e-05	0.00037315
P23847	C463	[W].CYKPFEDLIQPAR.[A];[W].CYKPFEDLIQPAR.[A];[C].YKPFEDLIQPAR.[A];[C].YKPFEDLIQPAR.[A]	1.40527	4.67584	2.10938e-05	0.000382929
P23847	W433	[K].DGEHQTVMMGW.[T];[M].GWTGDNGDPDNFFATLFSCAASEQGSNYSK.[W];[M].GWTGDNGDPDNFFATLFSCAASEQGSNYSK.[W];[W].TGDNGDPDNFFATLFSCAASEQGSNYSK.[W];[W].TGDNGDPDNFFATLFSCAASEQGSNYSK.[W]	-7.85261	6.88527	1.30235e-07	7.19524e-06
P23847	C450	[K].DGEHQTVMMGWTGDNGDPDNFFATLFSC.[A];[K].DGEHQTVMMGWTGDNGDPDNFFATLFSC.[A];[K].DGEHQTVMMGWTGDNGDPDNFFATLFSCA.[A]	-5.39496	1.79969	0.0158601	0.0436807
P23847	D230	[F].DGYWGTKPQIDTLVFSITPDASVR.[Y];[F].DGYWGTKPQIDTLVFSITPDASVR.[Y]	1.03735	2.46831	0.00340169	0.0155812
P23847	E261	[N].ECQVMPYPNPADIAR.[M];[N].ECQVMPYPNPADIAR.[M]	2.87271	3.49958	0.000316531	0.00292562
P23847	E468	[F].EDLIQPAR.[A];[F].EDLIQPAR.[A]	2.95129	2.46776	0.00340595	0.0155834
P23847	E286	[M].EMPGLNVGYLSYNVQK.[K];[M].EMPGLNVGYLSYNVQK.[K];[M].EMPGLNVGYLSYNVQK.[K];[M].EMPGLNVGYLSYNVQK.[K];[E].MPGLNVGYLSYNVQK.[K]	1.42171	4.18753	6.49342e-05	0.0009374
P23847	E73	[T].EVIPGLAEK.[W];[T].EVIPGLAEK.[W];[T].EVIPGLAEKWEVSEDGK.[T];[T].EVIPGLAEKWEVSEDGK.[T];[T].EVIPGLAEKWEVSEDGK.[T];[T].EVIPGLAEKWEVSEDGKTYTFHLR.[K];[T].EVIPGLAEKWEVSEDGKTYTFHLR.[K]	2.19831	5.62756	2.35743e-06	7.27831e-05
P23847	E83	[W].EVSEDGKTYTFHLR.[K];[W].EVSEDGKTYTFHLR.[K];[W].EVSEDGKTYTFHLRK.[G];[W].EVSEDGKTYTFHLRK.[G];[K].IGTTEVIPGLAEKW.[E];[K].IGTTEVIPGLAEKW.[E]	1.55844	7.27711	5.28306e-08	3.46606e-06
P23847	E413	[Y].EWGEYLK.[R];[Y].EWGEYLKR.[A]	1.93283	3.10533	0.000784647	0.00550151
P23847	G147	[M].GLPELISEVK.[K];[M].GLPELISEVK.[K];[M].GLPELISEVKK.[V];[M].GLPELISEVKK.[V];[G].MGLPELISEVK.[K];[G].MGLPELISEVK.[K];[K].VSGGSYEYFEGM.[G];[K].VSGGSYEYFEGM.[G]	2.3269	11.4656	3.42273e-12	1.3237e-09
P23847	G50	[S].GTTYDASSVPLYNR.[L];[S].GTTYDASSVPLYNR.[L];[K].TLVYCSEGSPEGFNPQLFTS.[G];[G].TTYDASSVPLYNR.[L];[G].TTYDASSVPLYNR.[L]	1.95889	7.91711	1.2103e-08	1.07148e-06
P23847	G344	[W].GYNDDVQDYTYDPEK.[A];[W].GYNDDVQDYTYDPEK.[A];[W].GYNDDVQDYTYDPEKAK.[A];[W].GYNDDVQDYTYDPEKAK.[A];[K].NLIPPTMW.[G];[K].NLIPPTMWGY.[N]	1.56357	5.99906	1.00216e-06	3.74099e-05
P23847	V532	[K].GYVVDPLGKHHFENV.[S];[K].GYVVDPLGKHHFENV.[S]	1.60978	3.09346	0.000806385	0.00559858
P23847	H505	[A].HSTVFEPVR.[K];[A].HSTVFEPVRK.[E];[A].HSTVFEPVRK.[E];[A].HSTVFEPVRK.[E];[K].QAQVVMHDQAPALIIA.[H];[K].QAQVVMHDQAPALIIA.[H];[K].QAQVVMHDQAPALIIAH.[S];[K].QAQVVMHDQAPALIIAH.[S];[K].QAQVVMHDQAPALIIAHS.[T];[K].QAQVVMHDQAPALIIAHS.[T];[H].STVFEPVR.[K];[H].STVFEPVR.[K];[H].STVFEPVRK.[E];[H].STVFEPVRK.[E];[H].STVFEPVRK.[E];[H].STVFEPVRKEVK.[G]	1.37295	9.48628	3.26376e-10	5.10257e-08
P23847	K259	[Q].KNECQVMPYPNPADIAR.[M];[Q].KNECQVMPYPNPADIAR.[M];[Q].KNECQVMPYPNPADIAR.[M];[Q].KNECQVMPYPNPADIAR.[M];[Q].KNECQVMPYPNPADIAR.[M]	5.26365	7.46545	3.4241e-08	2.62087e-06
P23847	K488	[Y].KQAQVVMHDQAPALIIAHSTVFEPVR.[K];[K].RVELYKQ.[A];[K].RVELYKQ.[A];[K].RVELYKQ.[A]	3.85155	2.9641	0.00108619	0.00692221
P23847	K29	[A].KTLVYCSEGSPEGFNPQLFTSGTTYDASSVPLYNR.[L];[A].KTLVYCSEGSPEGFNPQLFTSGTTYDASSVPLYNR.[L];[A].KTLVYCSEGSPEGFNPQLFTSGTTYDASSVPLYNR.[L]	-3.92954	13.5028	3.14183e-14	1.92385e-11
P23847	F165	[K].KVDDNTVQF.[V];[K].KVDDNTVQF.[V]	2.69069	1.86921	0.0135142	0.0392034
P23847	A176	[K].KVDDNTVQFVLTRPEAPFLA.[D];[K].KVDDNTVQFVLTRPEAPFLA.[D];[K].KVDDNTVQFVLTRPEAPFLAD.[L];[K].KVDDNTVQFVLTRPEAPFLAD.[L];[K].KVDDNTVQFVLTRPEAPFLAD.[L]	4.86706	1.9448	0.0113553	0.0349408
P23847	L46	[Q].LFTSGTTYDASSVPLYNR.[L];[Q].LFTSGTTYDASSVPLYNR.[L];[K].TLVYCSEGSPEGFNPQ.[L];[K].TLVYCSEGSPEGFNPQLF.[T]	1.90268	4.33577	4.61564e-05	0.000718553
P23847	Y91	[K].IGTTEVIPGLAEKWEVSEDGKTY.[T];[K].IGTTEVIPGLAEKWEVSEDGKTY.[T];[T].YTFHLRK.[G]	1.78048	2.27686	0.00528616	0.0211677
P23847	M494	[V].MHDQAPALIIAHSTVFEPVRK.[E];[V].MHDQAPALIIAHSTVFEPVRK.[E];[V].MHDQAPALIIAHSTVFEPVRK.[E];[V].MHDQAPALIIAHSTVFEPVRK.[E];[V].MHDQAPALIIAHSTVFEPVRK.[E]	-1.15111	3.72422	0.000188706	0.00199188
P23847	M195	[M].MKAGTPEKLDLNPIGTGPFQLQQYQK.[D];[M].MKAGTPEKLDLNPIGTGPFQLQQYQK.[D];[M].MKAGTPEKLDLNPIGTGPFQLQQYQK.[D]	1.4488	1.72361	0.0188969	0.0488221
P23847	N346	[Y].NDDVQDYTYDPEK.[A];[Y].NDDVQDYTYDPEK.[A];[Y].NDDVQDYTYDPEKAK.[A];[Y].NDDVQDYTYDPEKAK.[A];[K].NLIPPTMWGY.[N]	1.85418	4.16742	6.80111e-05	0.000972267
P23847	N318	[V].NKDAIIK.[A];[A].VNKDAIIK.[A];[A].VNKDAIIK.[A]	2.72565	3.11115	0.000774187	0.00544897
P23847	Y352	[K].NLIPPTMWGYNDDVQDY.[T];[K].NLIPPTMWGYNDDVQDY.[T]	3.51132	2.70631	0.00196648	0.0106956
P23847	N298	[Y].NVQKKPLDDVK.[V];[K].SINLMEMPGLNVGYLSY.[N];[K].SINLMEMPGLNVGYLSY.[N];[K].SINLMEMPGLNVGYLSY.[N];[K].SINLMEMPGLNVGYLSYN.[V];[K].SINLMEMPGLNVGYLSYN.[V];[K].SINLMEMPGLNVGYLSYN.[V];[S].YNVQKKPLDDVK.[V];[S].YNVQKKPLDDVK.[V];[S].YNVQKKPLDDVKVR.[Q]	2.83863	5.28303	5.21158e-06	0.000134447
P23847	P149	[L].PELISEVK.[K];[L].PELISEVK.[K];[L].PELISEVKK.[V]	5.14347	5.18882	6.47416e-06	0.000154958
P23847	P268	[Y].PNPADIAR.[M]	1.52264	2.01026	0.00976645	0.031628
P23847	P380	[M].PVQRPYNPNAR.[R];[M].PVQRPYNPNAR.[R]	2.81033	4.04636	8.98746e-05	0.00116885
P23847	T507	[K].QAQVVMHDQAPALIIAHST.[V];[K].QAQVVMHDQAPALIIAHST.[V];[H].STVFEPVR.[K];[H].STVFEPVR.[K];[H].STVFEPVRK.[E];[H].STVFEPVRK.[E];[H].STVFEPVRK.[E];[H].STVFEPVRKEVK.[G];[S].TVFEPVRK.[E];[S].TVFEPVRK.[E];[T].VFEPVRK.[E];[T].VFEPVRK.[E]	1.35425	8.2843	5.19638e-09	5.45471e-07
P23847	R111	[T].RELNADDVVFSFDR.[Q];[T].RELNADDVVFSFDR.[Q]	2.38445	7.33875	4.58403e-08	3.09023e-06
P23847	S460	[Y].SKWCYKPFEDLIQPAR.[A];[Y].SKWCYKPFEDLIQPAR.[A]	6.75931	3.36195	0.000434556	0.00362442
P23847	Y294	[K].SINLMEMPGLNVGY.[L];[K].SINLMEMPGLNVGY.[L];[K].SINLMEMPGLNVGYL.[S];[K].SINLMEMPGLNVGYL.[S];[K].SINLMEMPGLNVGYL.[S]	2.91221	4.92171	1.19754e-05	0.000253588
P23847	S296	[K].SINLMEMPGLNVGYLS.[Y];[K].SINLMEMPGLNVGYLS.[Y];[K].SINLMEMPGLNVGYLS.[Y];[K].SINLMEMPGLNVGYLSY.[N];[K].SINLMEMPGLNVGYLSY.[N];[K].SINLMEMPGLNVGYLSY.[N];[L].SYNVQKKPLDDVK.[V];[L].SYNVQKKPLDDVK.[V];[S].YNVQKKPLDDVK.[V];[S].YNVQKKPLDDVK.[V];[S].YNVQKKPLDDVKVR.[Q]	2.55704	6.34131	4.55711e-07	2.06702e-05
P23847	S57	[S].SVPLYNR.[L];[S].SVPLYNR.[L]	2.63429	2.13936	0.00725512	0.0258413
P23847	T48	[F].TSGTTYDASSVPLYNR.[L];[F].TSGTTYDASSVPLYNR.[L]	1.87318	2.49568	0.0031939	0.0149341
P23847	T71	[G].TTEVIPGLAEK.[W];[G].TTEVIPGLAEK.[W];[G].TTEVIPGLAEKWEVSEDGK.[T];[G].TTEVIPGLAEKWEVSEDGK.[T];[G].TTEVIPGLAEKWEVSEDGK.[T]	2.77795	4.82866	1.48369e-05	0.000296253
P23847	V520	[Y].VVDPLGK.[H];[Y].VVDPLGK.[H];[Y].VVDPLGKHHFENVSIE.[-];[Y].VVDPLGKHHFENVSIE.[-]	2.08234	12.9627	1.08967e-13	5.33792e-11
P23847	A474	[K].WCYKPFEDLIQPA.[R];[K].WCYKPFEDLIQPA.[R]	3.229	2.91606	0.00121323	0.00752305
P0A6Y8	A96	[A].ADNGDAWVEVK.[G];[A].ADNGDAWVEVK.[G];[A].DNGDAWVEVK.[G];[A].DNGDAWVEVK.[G]	1.28704	7.39788	4.00055e-08	2.79962e-06
P0A6Y8	A127	[T].AEDYLGEPVTEAVITVPAYFNDAQR.[Q];[T].AEDYLGEPVTEAVITVPAYFNDAQR.[Q]	1.0915	6.32407	4.74162e-07	2.1116e-05
P0A6Y8	A616	[D].ASANNAKDDDVVDAEFEEVK.[D];[D].ASANNAKDDDVVDAEFEEVK.[D];[K].LMEIAQQQHAQQQTAGAD.[A];[K].LMEIAQQQHAQQQTAGADAS.[A];[K].LMEIAQQQHAQQQTAGADAS.[A]	-1.66705	3.19298	0.000641238	0.00474981
P0A6Y8	A138	[E].AVITVPAYFNDAQR.[Q];[K].TAEDYLGEPVTE.[A];[A].VITVPAYFNDAQR.[Q];[A].VITVPAYFNDAQR.[Q]	1.45458	2.24081	0.00574372	0.0222952
P0A6Y8	A41	[I].AYTQDGETLVGQPAKR.[Q];[I].AYTQDGETLVGQPAKR.[Q];[R].TTPSIIAY.[T];[R].VLENAEGDRTTPSIIA.[Y];[R].VLENAEGDRTTPSIIA.[Y];[R].VLENAEGDRTTPSIIAY.[T];[R].VLENAEGDRTTPSIIAY.[T];[A].YTQDGETLVGQPAK.[R];[A].YTQDGETLVGQPAKR.[Q]	1.03294	5.60511	2.48248e-06	7.53772e-05
P0A6Y8	D326	[Q].DAGLSVSDIDDVILVGGQTR.[M];[Q].DAGLSVSDIDDVILVGGQTR.[M];[L].QDAGLSVSDIDDVILVGGQTR.[M];[R].SIEPLKVALQ.[D];[R].SIEPLKVALQ.[D]	1.49824	8.81553	1.52922e-09	1.90453e-07
P0A6Y8	D45	[Q].DGETLVGQPAK.[R];[Q].DGETLVGQPAK.[R];[Q].DGETLVGQPAKR.[Q];[Q].DGETLVGQPAKR.[Q];[Q].DGETLVGQPAKR.[Q];[D].GETLVGQPAKR.[Q];[T].QDGETLVGQPAK.[R];[T].QDGETLVGQPAKR.[Q];[T].QDGETLVGQPAKR.[Q];[R].VLENAEGDRTTPSIIAYTQ.[D];[R].VLENAEGDRTTPSIIAYTQ.[D]	1.27925	11.0576	8.75692e-12	2.57383e-09
P0A6Y8	D201	[F].DISIIEIDEVDGEK.[T];[F].DISIIEIDEVDGEK.[T];[R].TIAVYDLGGGTF.[D]	2.69101	3.19376	0.000640093	0.00474612
P0A6Y8	F91	[R].DVSIMPF.[K];[F].KIIAADNGDAWVEVK.[G];[F].KIIAADNGDAWVEVK.[G]	1.68896	2.41332	0.00386083	0.0170387
P0A6Y8	E573	[L].ETALKGEDKAAIEAK.[M];[L].ETALKGEDKAAIEAK.[M];[L].ETALKGEDKAAIEAK.[M];[A].LETALKGEDK.[A];[A].LETALKGEDKAAIEAK.[M];[K].QVEEAGDKLPADDKTAIESALTAL.[E];[K].QVEEAGDKLPADDKTAIESALTAL.[E];[K].TAIESALTAL.[E];[K].TAIESALTALET.[A]	1.48954	7.63054	2.3413e-08	1.89054e-06
P0A6Y8	E217	[F].EVLATNGDTHLGGEDFDSR.[L];[F].EVLATNGDTHLGGEDFDSR.[L]	7.36588	2.84951	0.00141413	0.00839342
P0A6Y8	F457	[Q].FNLDGINPAPR.[G];[Q].FNLDGINPAPR.[G];[F].NLDGINPAPR.[G];[F].NLDGINPAPR.[G]	1.31934	1.98949	0.0102448	0.0326307
P0A6Y8	G328	[A].GLSVSDIDDVILVGGQTR.[M];[A].GLSVSDIDDVILVGGQTR.[M];[G].LSVSDIDDVILVGGQTR.[M]	1.75748	3.1451	0.000715983	0.00514276
P0A6Y8	K109	[Q].KMAPPQISAEVLKK.[M];[Q].KMAPPQISAEVLKK.[M];[Q].KMAPPQISAEVLKK.[M]	1.12817	5.95438	1.11077e-06	4.04056e-05
P0A6Y8	A144	[K].KTAEDYLGEPVTEAVITVPA.[Y];[K].TAEDYLGEPVTEAVITVPA.[Y]	1.19668	3.21947	0.000603297	0.00458431
P0A6Y8	F146	[K].KTAEDYLGEPVTEAVITVPAYF.[N];[K].KTAEDYLGEPVTEAVITVPAYF.[N];[K].TAEDYLGEPVTEAVITVPAYF.[N]	2.74058	2.2061	0.00622159	0.0233962
P0A6Y8	L459	[N].LDGINPAPR.[G];[F].NLDGINPAPR.[G];[F].NLDGINPAPR.[G]	1.44744	1.79544	0.0160161	0.0439128
P0A6Y8	N13	[K].IIGIDLGTTN.[S];[K].IIGIDLGTTNS.[C];[T].NSCVAIMDGTTPR.[V];[T].NSCVAIMDGTTPR.[V];[T].NSCVAIMDGTTPR.[V];[N].SCVAIMDGTTPR.[V];[N].SCVAIMDGTTPR.[V];[N].SCVAIMDGTTPR.[V];[N].SCVAIMDGTTPR.[V]	1.28589	5.03397	9.24766e-06	0.000207804
P0A6Y8	C15	[K].IIGIDLGTTNSC.[V];[N].SCVAIMDGTTPR.[V];[N].SCVAIMDGTTPR.[V];[N].SCVAIMDGTTPR.[V];[N].SCVAIMDGTTPR.[V];[C].VAIMDGTTPR.[V];[C].VAIMDGTTPR.[V];[C].VAIMDGTTPR.[V]	1.60841	3.9625	0.000109019	0.00134182
P0A6Y8	Y179	[R].IINEPTAAALAY.[G];[K].RIINEPTAAALAY.[G];[K].RIINEPTAAALAY.[G]	-2.47453	5.69897	1.99999e-06	6.42812e-05
P0A6Y8	L181	[R].IINEPTAAALAYGL.[D]	-2.40635	2.58509	0.00259964	0.0129947
P0A6Y8	L324	[A].LQDAGLSVSDIDDVILVGGQTR.[M];[A].LQDAGLSVSDIDDVILVGGQTR.[M];[L].QDAGLSVSDIDDVILVGGQTR.[M];[R].SIEPLKVALQ.[D];[R].SIEPLKVALQ.[D]	1.50894	11.132	7.37854e-12	2.25906e-09
P0A6Y8	L240	[Y].LVEEFKK.[D];[Y].LVEEFKK.[D];[Y].LVEEFKKDQGIDLR.[N];[Y].LVEEFKKDQGIDLR.[N];[L].VEEFKKDQGIDLR.[N];[L].VEEFKKDQGIDLR.[N];[N].YLVEEFKK.[D];[N].YLVEEFKK.[D];[N].YLVEEFKKDQGIDLR.[N]	2.16471	8.45153	3.53567e-09	4.05939e-07
P0A6Y8	L598	[K].MQELAQVSQKL.[M]	2.37951	3.01251	0.000971596	0.00641445
P0A6Y8	F67	[R].QAVTNPQNTLF.[A];[K].RQAVTNPQNTLF.[A];[K].RQAVTNPQNTLF.[A]	7.87155	3.82562	0.00014941	0.0016815
P0A6Y8	S275	[S].SAQQTDVNLPYITADATGPK.[H];[S].SAQQTDVNLPYITADATGPK.[H]	1.0691	1.9998	0.0100046	0.0321723
P23843	Y510	[K].AEQQLDKDSAIVPVYY.[Y];[K].AEQQLDKDSAIVPVYY.[Y];[K].AEQQLDKDSAIVPVYYY.[V];[K].AEQQLDKDSAIVPVYYY.[V];[K].DSAIVPVYY.[Y];[K].DSAIVPVYYY.[V]	2.53322	3.29495	0.000507049	0.00402789
P23843	N459	[R].AGWCADYNEPTSFLNTMLSN.[S]	-5.81911	2.06678	0.00857463	0.0290027
P23843	T173	[K].AIDDHTLEVT.[L];[K].AIDDHTLEVTL.[S];[T].LSEPVPYFYK.[L];[T].LSEPVPYFYK.[L]	2.26019	2.64548	0.00226214	0.0117972
P23843	Y182	[K].AIDDHTLEVTLSEPVPYFY.[K];[Y].KLLVHPSTSPVPK.[A];[Y].KLLVHPSTSPVPK.[A];[Y].KLLVHPSTSPVPK.[A]	8.61483	3.64402	0.000226976	0.00228782
P23843	L184	[K].AIDDHTLEVTLSEPVPYFYKL.[L];[K].AIDDHTLEVTLSEPVPYFYKL.[L];[Y].KLLVHPSTSPVPK.[A];[Y].KLLVHPSTSPVPK.[A];[Y].KLLVHPSTSPVPK.[A];[L].LVHPSTSPVPK.[A];[L].LVHPSTSPVPK.[A]	7.14056	3.97746	0.000105326	0.00130732
P23843	D148	[I].DEILEGKKPITDLGVK.[A];[I].DEILEGKKPITDLGVK.[A];[I].DEILEGKKPITDLGVK.[A]	2.13417	4.93663	1.1571e-05	0.000247882
P23843	Y295	[K].EIPDEVHVDPY.[L];[K].EIPDEVHVDPYL.[C];[D].PYLCTYYYEINNQKPPFNDVR.[V]	2.16239	2.44977	0.00354997	0.0160623
P23843	Y299	[K].EIPDEVHVDPYLCTY.[Y];[K].EIPDEVHVDPYLCTYY.[Y];[K].KEIPDEVHVDPYLCTY.[Y];[K].KEIPDEVHVDPYLCTY.[Y];[Y].YYEINNQKPPFNDVR.[V];[Y].YYEINNQKPPFNDVR.[V];[Y].YYEINNQKPPFNDVR.[V];[T].YYYEINNQKPPFNDVR.[V];[T].YYYEINNQKPPFNDVR.[V]	1.62629	6.2786	5.26502e-07	2.28919e-05
P23843	G142	[Y].GHIAGIDEILEGKKPITDLGVK.[A];[Y].GHIAGIDEILEGKKPITDLGVK.[A];[R].SVDPNTASPYASYLQY.[G]	1.84681	4.84166	1.43991e-05	0.000289882
P23843	G146	[A].GIDEILEGK.[K];[A].GIDEILEGK.[K];[A].GIDEILEGKKPITDLGVK.[A];[A].GIDEILEGKKPITDLGVK.[A];[A].GIDEILEGKKPITDLGVK.[A];[A].GIDEILEGKKPITDLGVK.[A];[R].SVDPNTASPYASYLQYGHIA.[G]	1.80328	14.9773	1.0537e-15	9.67821e-13
P23843	G336	[Q].GNMPAYGYTPPYTDGAK.[L];[Q].GNMPAYGYTPPYTDGAK.[L];[Q].GNMPAYGYTPPYTDGAK.[L];[Q].GNMPAYGYTPPYTDGAK.[L]	4.47616	5.84455	1.43039e-06	4.93251e-05
P23843	G46	[N].GSEVQSLDPHKIEGVPESNISR.[D];[N].GSEVQSLDPHKIEGVPESNISR.[D]	1.45982	2.60342	0.0024922	0.0126207
P23843	A438	[R].HQGTFDVA.[R]	3.61662	2.71948	0.00190774	0.0105478
P23843	K220	[L].KDWVVNER.[I];[K].WTQPGNIVTNGAYTL.[K]	5.27558	2.48973	0.00323793	0.0150871
P23843	N388	[K].KLLAEAGYTADKPLTIN.[L];[K].KLLAEAGYTADKPLTIN.[L];[K].LLAEAGYTADKPLTIN.[L];[K].LLAEAGYTADKPLTIN.[L];[N].LLYNTSDLHK.[K];[N].LLYNTSDLHK.[K]	2.04345	7.36428	4.32234e-08	2.96828e-06
P23843	L390	[K].KLLAEAGYTADKPLTINLL.[Y];[K].KLLAEAGYTADKPLTINLL.[Y];[K].KLLAEAGYTADKPLTINLLY.[N];[K].KLLAEAGYTADKPLTINLLY.[N];[K].LLAEAGYTADKPLTINLL.[Y];[K].LLAEAGYTADKPLTINLL.[Y];[K].LLAEAGYTADKPLTINLLY.[N];[K].LLAEAGYTADKPLTINLLY.[N];[N].LLYNTSDLHK.[K];[N].LLYNTSDLHK.[K]	2.04742	5.62075	2.39468e-06	7.36238e-05
P23843	L499	[Q].LDKDSAIVPVYYYVNAR.[L];[Q].LDKDSAIVPVYYYVNAR.[L]	1.07663	2.83157	0.00147376	0.00866336
P23843	N537	[R].LVKPWVGGYTGKDPLDNTYTRN.[M];[R].LVKPWVGGYTGKDPLDNTYTRN.[M]	2.84759	2.12831	0.00744204	0.026295
P23843	S66	[R].NNGSEVQSLDPHKIEGVPESNIS.[R];[R].NNGSEVQSLDPHKIEGVPESNIS.[R]	6.9132	1.80821	0.015552	0.0430906
P23843	N272	[N].NSMPIELFQK.[L];[N].NSMPIELFQK.[L];[N].SMPIELFQK.[L];[N].SMPIELFQK.[L]	5.24609	2.31843	0.00480365	0.0196532
P23843	Q246	[N].QVTYLPIASEVTDVNR.[Y];[N].QVTYLPIASEVTDVNR.[Y];[Q].VTYLPIASEVTDVNR.[Y];[Q].VTYLPIASEVTDVNR.[Y]	2.53415	7.82888	1.48291e-08	1.29719e-06
P23843	S51	[Q].SLDPHKIEGVPESNISR.[D];[Q].SLDPHKIEGVPESNISR.[D];[Q].SLDPHKIEGVPESNISR.[D]	1.93662	4.78741	1.63151e-05	0.000317151
P23843	E478	[K].SPAFDSIMAE.[T];[K].SPAFDSIMAE.[T];[E].TLKVTDEAQR.[T];[E].TLKVTDEAQR.[T]	2.41535	5.35584	4.40717e-06	0.000118622
P23843	L480	[K].SPAFDSIMAETL.[K];[K].SPAFDSIMAETL.[K];[E].TLKVTDEAQR.[T];[E].TLKVTDEAQR.[T]	2.33869	6.1397	7.24936e-07	2.89502e-05
P23843	T218	[Y].TLKDWVVNER.[I];[K].WTQPGNIVTNGAY.[T];[K].WTQPGNIVTNGAYTL.[K]	4.7032	2.90689	0.00123912	0.00762568
P23843	T248	[V].TYLPIASEVTDVNR.[Y];[V].TYLPIASEVTDVNR.[Y];[Q].VTYLPIASEVTDVNR.[Y];[Q].VTYLPIASEVTDVNR.[Y];[T].YLPIASEVTDVNR.[Y]	2.49386	3.02616	0.000941549	0.00627843
P23843	Q117	[K].WSDGTPVTAQ.[D]	1.22335	1.85595	0.0139331	0.0399442
P0A6P1	A174	[V].AASKPEFIKPEDVSAEVVEK.[E];[A].ASKPEFIKPEDVSAEVVEK.[E];[A].ASKPEFIKPEDVSAEVVEK.[E];[A].ASKPEFIKPEDVSAEVVEK.[E];[K].HIAMHVA.[A];[K].HIAMHVA.[A];[H].VAASKPEFIKPEDVSAEVVEK.[E];[H].VAASKPEFIKPEDVSAEVVEK.[E];[H].VAASKPEFIKPEDVSAEVVEK.[E]	2.26786	13.6022	2.49915e-14	1.66944e-11
P0A6P1	A2	[M].AEITASLVK.[E];[M].AEITASLVK.[E]	-1.568	1.7582	0.0174501	0.046357
P0A6P1	A124	[K].AQFEEERVALVA.[K];[K].AQFEEERVALVA.[K];[A].KIGENINIR.[R];[A].KIGENINIR.[R];[A].KIGENINIR.[R]	2.48992	5.86902	1.352e-06	4.73071e-05
P0A6P1	C78	[N].CQTDFVAK.[D];[N].CQTDFVAK.[D];[N].CQTDFVAKDAGFQAFADKVLDAAVAGK.[I];[K].IDGNYGIILEVN.[C]	1.88698	2.8986	0.00126298	0.00774656
P0A6P1	A102	[K].DAGFQAFADKVLDAAVA.[G];[K].DAGFQAFADKVLDAAVA.[G];[A].GKITDVEVLK.[A];[A].GKITDVEVLK.[A]	1.97868	6.10617	7.83116e-07	3.07718e-05
P0A6P1	D200	[L].DIAMQSGKPK.[E];[L].DIAMQSGKPK.[E];[Q].LDIAMQSGKPK.[E];[Q].LDIAMQSGKPK.[E];[Q].LDIAMQSGKPK.[E];[Q].LDIAMQSGKPK.[E];[Q].LDIAMQSGKPK.[E]	1.41499	7.40114	3.97065e-08	2.79962e-06
P0A6P1	E139	[L].EGDVLGSYQHGAR.[I];[L].EGDVLGSYQHGAR.[I]	1.11477	4.98476	1.03571e-05	0.00022853
P0A6P1	F256	[K].EHNAEVTGF.[I];[T].GFIRFEVGEGIEK.[V];[T].GFIRFEVGEGIEK.[V];[F].IRFEVGEGIEK.[V];[F].IRFEVGEGIEK.[V];[F].IRFEVGEGIEK.[V];[K].TVGQLLKEHNAEVTGF.[I]	2.28781	9.49951	3.16588e-10	5.05715e-08
P0A6P1	E75	[L].EVNCQTDFVAK.[D];[L].EVNCQTDFVAK.[D];[K].IDGNYGIIL.[E];[K].TKIDGNYGIIL.[E];[K].TKIDGNYGIIL.[E]	2.66909	3.18169	0.000658124	0.00483589
P0A6P1	F234	[K].FTGEVSLTGQPF.[V];[K].KFTGEVSLTGQPF.[V];[K].KFTGEVSLTGQPF.[V];[F].VMEPSKTVGQLLK.[E];[F].VMEPSKTVGQLLK.[E];[F].VMEPSKTVGQLLK.[E]	3.64946	3.18751	0.000649372	0.00478803
P0A6P1	G54	[A].GNVAADGVIK.[T]	1.64218	2.02907	0.00935251	0.0307758
P0A6P1	G231	[T].GQPFVMEPSK.[T];[T].GQPFVMEPSK.[T];[T].GQPFVMEPSK.[T];[T].GQPFVMEPSKTVGQLLK.[E];[T].GQPFVMEPSKTVGQLLK.[E]	1.7764	2.22177	0.00600109	0.0228832
P0A6P1	H172	[M].HVAASKPEFIKPEDVSAEVVEK.[E];[M].HVAASKPEFIKPEDVSAEVVEK.[E];[M].HVAASKPEFIKPEDVSAEVVEK.[E];[A].MHVAASKPEFIKPEDVSAEVVEK.[E];[A].MHVAASKPEFIKPEDVSAEVVEK.[E];[A].MHVAASKPEFIKPEDVSAEVVEK.[E];[H].VAASKPEFIKPEDVSAEVVEK.[E];[H].VAASKPEFIKPEDVSAEVVEK.[E];[H].VAASKPEFIKPEDVSAEVVEK.[E]	2.26366	17.8682	1.35467e-18	2.48852e-15
P0A6P1	K112	[L].KAQFEEERVALVAK.[I];[L].KAQFEEERVALVAK.[I];[K].ITDVEVLKA.[Q];[K].ITDVEVLKA.[Q]	1.87682	3.93432	0.000116326	0.00140126
P0A6P1	Y146	[R].RVAALEGDVLGSY.[Q];[R].RVAALEGDVLGSY.[Q];[R].VAALEGDVLGSY.[Q]	2.91154	3.55351	0.000279567	0.00266096
P0A6P1	S176	[A].SKPEFIKPEDVSAEVVEK.[E];[A].SKPEFIKPEDVSAEVVEK.[E]	2.01098	3.22599	0.000594306	0.00452535
P0AGD3	A21	[S].AETIEYHYGK.[H];[S].AETIEYHYGK.[H];[K].DALAPHIS.[A];[K].DALAPHISAE.[T]	3.83855	3.19673	0.000635731	0.00474249
P0AGD3	E4	[F].ELPALPYAK.[D];[S].FELPALPYAK.[D]	7.22969	2.5712	0.00268411	0.0132635
P0AGD3	F111	[Q].FTDAAIK.[N];[Q].FTDAAIK.[N]	2.86624	2.6933	0.00202626	0.0109317
P0AGD3	F76	[T].FYWNCLAPNAGGEPTGK.[V];[H].TFYWNCLAPNAGGEPTGK.[V];[H].TFYWNCLAPNAGGEPTGK.[V]	1.33338	2.31723	0.00481697	0.0196858
P0AGD3	G102	[F].GSFADFK.[A];[F].GSFADFK.[A];[K].VAEAIAASF.[G]	1.5182	3.28802	0.000515204	0.00407066
P0AGD3	L39	[K].HHQTYVTNL.[N];[T].NLNNLIK.[G]	1.76144	1.76002	0.0173772	0.0462468
P0AGD3	N183	[R].NARPGYLEHFWALVN.[W];[L].VNWEFVAK.[N];[L].VNWEFVAK.[N]	2.0132	4.67805	2.09871e-05	0.000382664
P0AGD3	N73	[W].NHTFYWNCLAPNAGGEPTGK.[V];[W].NHTFYWNCLAPNAGGEPTGK.[V];[R].SSEGGVFNNAAQVW.[N];[R].SSEGGVFNNAAQVWNH.[T]	1.69177	4.2705	5.36416e-05	0.00081534
P0AGD3	S100	[A].SFGSFADFK.[A];[A].SFGSFADFK.[A];[K].VAEAIAASF.[G]	1.53595	4.3642	4.3231e-05	0.000686094
P0AGD3	S59	[K].SLEEIIRS.[S];[K].SLEEIIRS.[S]	8.82381	2.26882	0.00538497	0.0214117
P0A9P4	A284	[F].AAGDVMDHIYR.[Q];[F].AAGDVMDHIYR.[Q];[F].AAGDVMDHIYR.[Q];[F].AAGDVMDHIYR.[Q];[K].VQSGIHGNATQTSIPGVF.[A];[K].VQSGIHGNATQTSIPGVFAA.[G]	-4.26875	2.93886	0.00115117	0.0072421
P0A9P4	E77	[F].ETEIIFDHINK.[V];[F].ETEIIFDHINK.[V];[F].ETEIIFDHINKVDLQNRPFR.[L];[F].ETEIIFDHINKVDLQNRPFR.[L]	4.1253	3.80808	0.000155567	0.00174164
P0A9P4	G286	[A].GDVMDHIYR.[Q];[A].GDVMDHIYR.[Q];[K].VQSGIHGNATQTSIPGVFAA.[G]	1.29242	2.30275	0.00498019	0.0202403
P0A9P4	G121	[L].GLPSEEAFK.[G];[L].GLPSEEAFKGR.[G];[L].GLPSEEAFKGR.[G]	7.87667	3.83157	0.000147376	0.00166859
P0A9P4	Y19	[K].LLILGSGPAGY.[T]	2.8783	2.53258	0.00293374	0.0141173
P0A9P4	A22	[K].LLILGSGPAGYTAA.[V]	2.5651	3.10422	0.00078665	0.0055103
P0A9P4	L235	[R].LRDTQNSDNIESL.[D];[R].LRDTQNSDNIESL.[D]	1.90846	2.66495	0.00216298	0.0113769
P0A9P4	A238	[R].LRDTQNSDNIESLDVA.[G];[R].LRDTQNSDNIESLDVA.[G]	2.01118	2.04551	0.00900511	0.0299545
P0A9P4	T219	[R].TLEEVTGDQMGVT.[G]	1.02406	2.26208	0.00546913	0.0216293
P38489	A156	[A].ALGLDAVPIEGFDAAILDAEFGLK.[E];[A].ALGLDAVPIEGFDAAILDAEFGLK.[E];[A].ALGLDAVPIEGFDAAILDAEFGLKEK.[G];[A].ALGLDAVPIEGFDAAILDAEFGLKEK.[G];[K].QVYLNVGNFLLGVA.[A];[K].QVYLNVGNFLLGVAAL.[G]	-1.93215	4.1524	7.0405e-05	0.000990086
P38489	D2	[M].DIISVALKR.[H]	-5.61051	2.33524	0.00462126	0.0192282
P38489	G158	[L].GLDAVPIEGFDAAILDAEFGLK.[E];[L].GLDAVPIEGFDAAILDAEFGLK.[E];[L].GLDAVPIEGFDAAILDAEFGLKEK.[G];[L].GLDAVPIEGFDAAILDAEFGLKEK.[G];[K].QVYLNVGNFLLGVAAL.[G]	-2.426	2.58275	0.00261364	0.0130375
P38489	F84	[R].KMLDASHVVVF.[C];[K].MLDASHVVVF.[C];[K].MLDASHVVVF.[C];[K].MLDASHVVVFC.[A]	-2.63371	2.71225	0.00193976	0.0106448
P38489	I171	[A].ILDAEFGLK.[E]	2.44134	1.71672	0.0191991	0.0493442
P0AF12	E10	[M].EEEVTLLR.[D];[M].EEEVTLLR.[D]	1.46174	3.93497	0.000116153	0.00140126
P0AF12	I133	[C].IAELNLNAVR.[G];[C].IAELNLNAVR.[G]	-1.75998	2.61855	0.00240686	0.0123417
P08200	N220	[R].AAIEYAIAN.[D];[N].DRDSVTLVHK.[G];[N].DRDSVTLVHK.[G];[A].NDRDSVTLVHK.[G];[A].NDRDSVTLVHK.[G];[A].NDRDSVTLVHK.[G]	1.04817	2.39524	0.00402491	0.0175104
P08200	A217	[Y].AIANDRDSVTLVHK.[G];[A].IANDRDSVTLVHK.[G];[A].IANDRDSVTLVHK.[G]	1.3015	2.46028	0.00346512	0.0157882
P08200	Q287	[K].DVIADAFLQ.[Q];[K].DVIADAFLQQ.[I];[K].EIVIKDVIADAFLQ.[Q];[K].EIVIKDVIADAFLQ.[Q]	1.08592	2.45213	0.00353074	0.0160048
P08200	C301	[K].DVIADAFLQQILLRPAEYDVIAC.[M];[K].DVIADAFLQQILLRPAEYDVIAC.[M];[K].DVIADAFLQQILLRPAEYDVIACM.[N];[K].DVIADAFLQQILLRPAEYDVIACM.[N];[K].DVIADAFLQQILLRPAEYDVIACM.[N];[K].DVIADAFLQQILLRPAEYDVIACM.[N];[C].MNLNGDYISDALAAQVGGIGIAPGANIGDECALFEATHGTAPK.[Y];[C].MNLNGDYISDALAAQVGGIGIAPGANIGDECALFEATHGTAPK.[Y]	-2.29141	2.08704	0.00818382	0.0281661
P08200	D81	[Q].DVWLPAETLDLIR.[E];[Q].DVWLPAETLDLIR.[E];[D].VWLPAETLDLIR.[E];[D].VWLPAETLDLIR.[E]	1.60691	3.56919	0.000269654	0.00259896
P08200	E407	[S].EFGDAIIENM.[-];[S].EFGDAIIENM.[-];[C].SEFGDAIIENM.[-]	-1.73506	3.57152	0.000268215	0.00259322
P08200	G79	[Y].GQDVWLPAETLDLIR.[E];[Y].GQDVWLPAETLDLIR.[E]	1.45785	3.36301	0.000433502	0.00362108
P08200	Y69	[R].KISWMEIY.[T];[R].KISWMEIY.[T];[R].KISWMEIY.[T]	1.10993	1.76803	0.0170596	0.045783
P08200	I99	[A].IKGPLTTPVGGGIR.[S];[A].IKGPLTTPVGGGIR.[S]	1.25874	10.2969	5.04815e-11	1.15918e-08
P08200	R96	[Y].RVAIKGPLTTPVGGGIR.[S];[Y].RVAIKGPLTTPVGGGIR.[S];[K].STQVYGQDVWLPAETLDLIREY.[R];[K].STQVYGQDVWLPAETLDLIREY.[R]	1.55036	5.22139	6.00632e-06	0.00014614
P08200	S359	[L].SAEMMLR.[H];[L].SAEMMLR.[H];[L].SAEMMLR.[H];[K].VNPGSIIL.[S];[K].VNPGSIILSA.[E];[K].YAGQDKVNPGSIIL.[S];[K].YAGQDKVNPGSIIL.[S];[K].YAGQDKVNPGSIILS.[A];[K].YAGQDKVNPGSIILS.[A];[K].YAGQDKVNPGSIILSA.[E];[K].YAGQDKVNPGSIILSA.[E]	1.02474	6.88148	1.31378e-07	7.20421e-06
P08200	M363	[K].YAGQDKVNPGSIILSAEMM.[L]	-5.77205	1.92197	0.0119683	0.0360719
P0AAI5	A362	[Q].AVPPTINLDNPDEGCDLDFVPHEAR.[Q];[Q].AVPPTINLDNPDEGCDLDFVPHEAR.[Q]	1.41839	2.96284	0.00108933	0.00693169
P0AAI5	M238	[R].DGFVLGDGAGM.[L];[R].DGFVLGDGAGML.[V];[K].ERDGFVLGDGAGML.[V];[K].ERDGFVLGDGAGML.[V];[K].ERDGFVLGDGAGML.[V];[M].LVLEEYEHAK.[K];[M].LVLEEYEHAK.[K]	1.62874	6.6553	2.21155e-07	1.11305e-05
P0AAI5	G344	[L].GAAGAVESIYSILALR.[D];[L].GAAGAVESIYSILALR.[D];[K].SMTGHLL.[G]	-1.37359	2.53126	0.00294263	0.0141416
P0AAI5	G347	[A].GAVESIYSILALR.[D];[A].GAVESIYSILALR.[D];[K].SMTGHLLGAA.[G];[K].SMTGHLLGAA.[G]	-2.26833	5.84663	1.42355e-06	4.93251e-05
P0AAI5	G181	[Y].GDADVMVAGGAEK.[A];[Y].GDADVMVAGGAEK.[A]	-1.66375	3.14018	0.000724136	0.00518106
P0AAI5	G10	[T].GLGMLSPVGNTVESTWK.[A];[T].GLGMLSPVGNTVESTWK.[A]	1.32848	4.94068	1.14636e-05	0.000246299
P0AAI5	G113	[L].GLIEENHTSLMNGGPR.[K];[L].GLIEENHTSLMNGGPR.[K];[R].IGAAIGSGIGGL.[G]	2.46921	4.39495	4.02768e-05	0.00065188
P0AAI5	G12	[L].GMLSPVGNTVESTWK.[A];[L].GMLSPVGNTVESTWK.[A]	2.23677	1.87753	0.0132579	0.0386736
P0AAI5	L282	[A].LAMANALR.[D]	-1.30574	2.5917	0.00256035	0.0128591
P0AAI5	E116	[R].IGAAIGSGIGGLGLIE.[E]	2.32557	2.87219	0.00134218	0.0081053
P0AAI5	S195	[A].STPLGVGGFGAAR.[A];[A].STPLGVGGFGAAR.[A]	4.37948	2.16792	0.00679327	0.0248343
P0AAI5	T394	[Y].TLCNSFGFGGTNGSLIFK.[K];[Y].TLCNSFGFGGTNGSLIFK.[K]	6.44483	1.79584	0.0160014	0.0438889
P0AAI5	V54	[L].VKDFNCEDIISR.[K]	1.93959	1.92099	0.0119953	0.0361383
P0AAI5	V240	[L].VLEEYEHAK.[K];[L].VLEEYEHAK.[K];[L].VLEEYEHAKK.[R];[L].VLEEYEHAKK.[R]	2.12031	6.10165	7.91312e-07	3.09285e-05
P0A858	A215	[N].ASNAAELFAQPDIDGALVGGASLK.[A];[N].ASNAAELFAQPDIDGALVGGASLK.[A];[K].VDANIAEQVIIQYGGSVNAS.[N]	-1.56225	3.17764	0.00066429	0.0048697
P0A858	A37	[C].AVAIAPPEMYIDMAK.[R];[C].AVAIAPPEMYIDMAK.[R];[C].AVAIAPPEMYIDMAKR.[E];[C].AVAIAPPEMYIDMAKR.[E];[A].VAIAPPEMYIDMAK.[R];[A].VAIAPPEMYIDMAK.[R];[A].VAIAPPEMYIDMAKR.[E];[A].VAIAPPEMYIDMAKR.[E]	-1.18333	3.8947	0.000127437	0.00149932
P0A858	Q64	[R].EAEGSHIMLGAQ.[N];[R].EAEGSHIMLGAQ.[N];[Q].NVDLNLSGAFTGETSAAMLK.[D];[Q].NVDLNLSGAFTGETSAAMLK.[D];[K].REAEGSHIMLGAQ.[N];[K].REAEGSHIMLGAQ.[N]	-1.95401	4.40795	3.90886e-05	0.000642557
P0A858	G155	[Q].GAAAFEGAVIAYEPVWAIGTGK.[S];[Q].GAAAFEGAVIAYEPVWAIGTGK.[S]	-2.1722	5.47748	3.33056e-06	9.59724e-05
P0A858	G210	[Y].GGSVNASNAAELFAQPDIDGALVGGASLK.[A];[Y].GGSVNASNAAELFAQPDIDGALVGGASLK.[A];[K].VDANIAEQVIIQY.[G];[Q].YGGSVNASNAAELFAQPDIDGALVGGASLK.[A]	-1.37873	3.07547	0.000840491	0.00576112
P0A858	I40	[A].IAPPEMYIDMAK.[R];[A].IAPPEMYIDMAK.[R];[A].IAPPEMYIDMAKR.[E];[A].IAPPEMYIDMAKR.[E]	-1.34726	2.36244	0.00434075	0.0184582
P0A858	N217	[S].NAAELFAQPDIDGALVGGASLK.[A];[S].NAAELFAQPDIDGALVGGASLK.[A];[K].VDANIAEQVIIQYGGSVNAS.[N]	-1.85434	5.73652	1.83433e-06	6.01726e-05
P0A9Y6	S34	[K].DVFVHFS.[A];[H].FSAIQGNGFK.[T];[H].FSAIQGNGFK.[T];[K].GFGFITPADGSKDVFVHF.[S];[K].GFGFITPADGSKDVFVHF.[S];[K].GFGFITPADGSKDVFVHFS.[A];[K].GFGFITPADGSKDVFVHFS.[A];[F].SAIQGNGFK.[T];[F].SAIQGNGFK.[T]	1.00816	3.90252	0.000125163	0.00148818
P0A9Y6	F19	[G].FITPADGSK.[D];[G].FITPADGSK.[D];[F].GFITPADGSK.[D];[F].GFITPADGSK.[D]	1.00003	3.56828	0.000270224	0.00259896
P0A9Y6	H32	[K].GFGFITPADGSKDVFVH.[F];[K].GFGFITPADGSKDVFVH.[F];[K].GFGFITPADGSKDVFVHF.[S];[K].GFGFITPADGSKDVFVHF.[S]	1.21474	3.46051	0.000346327	0.00311482
P0ABD8	A120	[E].AMKMMNQIEADKSGTVK.[A];[K].VNVGDTLCIVE.[A];[K].VNVGDTLCIVEA.[M];[K].VNVGDTLCIVEAM.[K];[K].VNVGDTLCIVEAM.[K]	1.41893	4.13905	7.26024e-05	0.00100279
P0ABD8	M53	[M].MQQPAQSNAAAPATVPSMEAPAAAEISGHIVR.[S];[M].MQQPAQSNAAAPATVPSMEAPAAAEISGHIVR.[S]	-1.12657	3.18773	0.000649036	0.00478803
P0ABD8	Y92	[R].SPMVGTFY.[R]	2.24743	1.73153	0.0185554	0.0482978
P0ABD8	T66	[A].TVPSMEAPAAAEISGHIVR.[S];[A].TVPSMEAPAAAEISGHIVR.[S];[A].TVPSMEAPAAAEISGHIVR.[S]	-1.22241	3.30294	0.000497805	0.00398257
P0ABD8	V118	[K].VNVGDTLCIV.[E];[K].VNVGDTLCIVE.[A]	1.25696	2.67184	0.00212892	0.0112623
P0A9B2	A76	[T].AERDPANLK.[W];[T].AERDPANLK.[W];[T].AERDPANLK.[W];[V].TAERDPANLK.[W];[V].TAERDPANLK.[W];[V].TAERDPANLK.[W]	-1.39188	2.4688	0.00339785	0.0155812
P0A9B2	A230	[M].AFRVPTPNVSVVDLTVR.[L];[M].AFRVPTPNVSVVDLTVR.[L];[M].AFRVPTPNVSVVDLTVRLEK.[A];[M].AFRVPTPNVSVVDLTVRLEK.[A];[K].VLPELNGKLTGM.[A];[K].VLPELNGKLTGM.[A];[K].VLPELNGKLTGM.[A]	1.17864	7.98669	1.03113e-08	9.36078e-07
P0A9B2	L308	[K].AGIALNDNFVKL.[V];[K].AGIALNDNFVKL.[V]	1.19661	2.56824	0.00270247	0.0133184
P0A9B2	A148	[N].ASCTTNCLAPLAK.[V];[N].ASCTTNCLAPLAK.[V];[K].GANFDKYAGQDIVSN.[A];[K].GANFDKYAGQDIVSN.[A];[K].GANFDKYAGQDIVSNA.[S];[K].GANFDKYAGQDIVSNA.[S];[K].GANFDKYAGQDIVSNAS.[C];[K].GANFDKYAGQDIVSNAS.[C];[A].SCTTNCLAPLAK.[V];[A].SCTTNCLAPLAK.[V];[K].YAGQDIVSN.[A];[K].YAGQDIVSNA.[S]	1.25302	8.22491	5.95783e-09	5.83709e-07
P0A9B2	A181	[T].ATQKTVDGPSHKDWR.[G];[K].VINDNFGIIEGLMTTVHATT.[A];[K].VINDNFGIIEGLMTTVHATTA.[T]	-3.34677	2.05408	0.0088292	0.0295164
P0A9B2	C154	[N].CLAPLAK.[V];[N].CLAPLAK.[V];[K].GANFDKYAGQDIVSNASCTTN.[C];[K].GANFDKYAGQDIVSNASCTTN.[C];[K].YAGQDIVSNASCTTN.[C]	-2.04058	5.60193	2.50077e-06	7.562e-05
P0A9B2	C289	[V].CTSVFDAKAGIALNDNFVK.[L];[K].GVLGYTEDDVVSTDFNGEVC.[T]	-4.74498	2.00481	0.00988975	0.0319007
P0A9B2	C150	[S].CTTNCLAPLAK.[V];[S].CTTNCLAPLAK.[V];[K].GANFDKYAGQDIVSNAS.[C];[K].GANFDKYAGQDIVSNAS.[C];[A].SCTTNCLAPLAK.[V];[A].SCTTNCLAPLAK.[V]	1.03549	4.03917	9.13746e-05	0.00118
P0A9B2	D187	[V].DGPSHKDWR.[G];[V].DGPSHKDWR.[G];[V].DGPSHKDWR.[G];[D].GPSHKDWR.[G];[D].GPSHKDWR.[G];[T].VDGPSHKDWR.[G];[T].VDGPSHKDWR.[G]	-1.07689	1.82747	0.0148775	0.0417251
P0A9B2	F100	[L].FLTDETAR.[K];[L].FLTDETAR.[K];[L].FLTDETARK.[H];[L].FLTDETARK.[H];[L].FLTDETARK.[H];[F].LTDETARK.[H];[R].VTAERDPANLKWDEVGVDVVAEATGL.[F];[R].VTAERDPANLKWDEVGVDVVAEATGL.[F];[R].VTAERDPANLKWDEVGVDVVAEATGL.[F];[K].WDEVGVDVVAEATGL.[F]	1.1053	5.28775	5.15522e-06	0.000134447
P0A9B2	G228	[T].GMAFRVPTPNVSVVDLTVR.[L];[K].VLPELNGKLT.[G];[K].VLPELNGKLT.[G];[K].VLPELNGKLTGM.[A];[K].VLPELNGKLTGM.[A];[K].VLPELNGKLTGM.[A]	4.03442	6.21377	6.11268e-07	2.53763e-05
P0A9B2	E287	[K].GVLGYTEDDVVSTDFNGE.[V]	1.59498	3.78073	0.000165679	0.00181703
P0A9B2	K321	[N].KVLDLIAHISK.[-];[N].KVLDLIAHISK.[-];[N].KVLDLIAHISK.[-];[K].LVSWYDNETGYSN.[K]	1.10147	2.48021	0.00330974	0.0153298
P0A9B2	I299	[G].IALNDNFVK.[L];[G].IALNDNFVK.[L]	1.88339	4.40177	3.96484e-05	0.000647264
P0A9B2	I204	[N].IIPSSTGAAK.[A];[Q].NIIPSSTGAAK.[A];[Q].NIIPSSTGAAK.[A]	1.81106	3.70787	0.000195945	0.002051
P0A9B2	L301	[A].LNDNFVK.[L];[A].LNDNFVK.[L]	1.95167	3.04209	0.000907637	0.00610743
P0A9B2	M44	[Y].MLKYDSTHGRFDGTVEVK.[D];[Y].MLKYDSTHGRFDGTVEVK.[D];[K].RSDIEIVAINDLLDADYMAY.[M];[K].RSDIEIVAINDLLDADYMAY.[M];[K].RSDIEIVAINDLLDADYMAY.[M];[R].SDIEIVAINDLLDADYMAY.[M];[R].SDIEIVAINDLLDADYMAY.[M]	1.55176	2.44398	0.00359767	0.0162281
P0A9B2	D39	[K].RSDIEIVAINDLLDAD.[Y];[K].RSDIEIVAINDLLDADY.[M];[K].RSDIEIVAINDLLDADY.[M];[R].SDIEIVAINDLLDAD.[Y];[R].SDIEIVAINDLLDADY.[M]	5.14686	1.77923	0.0166252	0.0449455
P0A9B2	M41	[K].RSDIEIVAINDLLDADYM.[A];[R].SDIEIVAINDLLDADY.[M];[R].SDIEIVAINDLLDADYM.[A];[R].SDIEIVAINDLLDADYM.[A]	3.9258	1.71546	0.0192548	0.0494355
P0A9B2	R232	[F].RVPTPNVSVVDLTVR.[L];[F].RVPTPNVSVVDLTVR.[L];[F].RVPTPNVSVVDLTVRLEK.[A];[F].RVPTPNVSVVDLTVRLEK.[A];[F].RVPTPNVSVVDLTVRLEK.[A]	1.87243	10.3886	4.08665e-11	1.00096e-08
P0A9B2	S201	[A].SQNIIPSSTGAAK.[A];[A].SQNIIPSSTGAAK.[A]	1.41806	2.42828	0.0037301	0.0166619
P0A9B2	T2	[M].TIKVGINGFGR.[I];[M].TIKVGINGFGR.[I]	-1.50176	3.45338	0.000352064	0.00314716
P0A9B2	T152	[T].TNCLAPLAK.[V];[T].TNCLAPLAK.[V];[K].YAGQDIVSNASCTTN.[C]	-1.15563	2.8973	0.00126678	0.00776336
P0A9B2	G196	[K].TVDGPSHKDWRG.[G]	6.91822	2.82651	0.00149104	0.00873696
P0A9B2	H328	[K].VLDLIAH.[I]	1.90225	1.77826	0.0166626	0.0450302
P0A9B2	H177	[K].VINDNFGIIEGLMTTVH.[A]	-1.33054	2.92646	0.00118452	0.00737615
P0A9B2	T179	[K].VINDNFGIIEGLMTTVHAT.[T];[K].VINDNFGIIEGLMTTVHAT.[T];[K].VINDNFGIIEGLMTTVHATT.[A]	-2.31081	3.12254	0.000754148	0.00534376
P0A9B2	L83	[R].VTAERDPANL.[K];[R].VTAERDPANL.[K]	1.68172	3.08284	0.000826339	0.005696
P0A9B2	D91	[R].VTAERDPANLKWDEVGVD.[V];[R].VTAERDPANLKWDEVGVD.[V];[R].VTAERDPANLKWDEVGVD.[V]	2.58389	4.07448	8.42397e-05	0.00111732
P0AG67	F542	[K].DAIATVNKQEDANF.[S];[K].DAIATVNKQEDANF.[S]	1.29596	2.93506	0.00116129	0.00728088
P0AG67	A40	[R].GVVVAIDKDVVLVDA.[G];[R].GVVVAIDKDVVLVDA.[G]	1.73062	2.23016	0.00588621	0.0226568
P0AG67	M331	[K].NIHPSKVVNVGDVVEVM.[V];[K].NIHPSKVVNVGDVVEVM.[V];[K].NIHPSKVVNVGDVVEVM.[V];[M].VLDIDEER.[R];[M].VLDIDEER.[R];[M].VLDIDEERR.[R];[M].VLDIDEERR.[R];[K].VVNVGDVVEVM.[V];[K].VVNVGDVVEVM.[V]	1.48999	9.57526	2.65915e-10	4.48982e-08
P0AG67	L333	[K].NIHPSKVVNVGDVVEVMVL.[D];[M].VLDIDEER.[R];[M].VLDIDEER.[R];[M].VLDIDEERR.[R];[M].VLDIDEERR.[R];[K].VVNVGDVVEVMVL.[D];[K].VVNVGDVVEVMVL.[D]	1.10109	6.44308	3.60513e-07	1.70906e-05
P0AG67	S176	[E].SENSAERDQLLENLQEGMEVK.[G];[E].SENSAERDQLLENLQEGMEVK.[G];[E].SENSAERDQLLENLQEGMEVK.[G];[E].SENSAERDQLLENLQEGMEVK.[G]	1.29745	2.04369	0.0090429	0.0300072
P0AG67	V304	[L].VHVSEMDWTNK.[N];[L].VHVSEMDWTNK.[N];[L].VHVSEMDWTNK.[N];[R].VTNLTDYGCFVEIEEGVEGL.[V];[R].VTNLTDYGCFVEIEEGVEGLVH.[V]	1.25616	4.35969	4.3683e-05	0.000689549
P0AG67	V306	[H].VSEMDWTNK.[N];[H].VSEMDWTNK.[N];[H].VSEMDWTNK.[N];[H].VSEMDWTNK.[N];[R].VTNLTDYGCFVEIEEGVEGLVH.[V];[R].VTNLTDYGCFVEIEEGVEGLVHVS.[E]	1.12263	3.53292	0.000293144	0.00276157
P0AD61	G318	[R].AEAGDVANAILDGTDAVMLSGESAKG.[K];[R].AEAGDVANAILDGTDAVMLSGESAKG.[K]	-4.62545	5.43105	3.70637e-06	0.000104346
P0AD61	A136	[T].AIEGNKVICK.[V];[T].AIEGNKVICK.[V]	1.74963	2.01719	0.00961187	0.031279
P0AD61	A62	[A].AILLDTKGPEIR.[T];[A].AILLDTKGPEIR.[T];[A].AILLDTKGPEIR.[T]	1.04824	5.99872	1.00296e-06	3.74099e-05
P0AD61	A236	[E].ASDGIMVARGDLGVEIPVEEVIFAQK.[M];[K].IENQEGLNNFDEILEA.[S];[K].IENQEGLNNFDEILEAS.[D];[A].SDGIMVAR.[G];[A].SDGIMVAR.[G]	1.55023	5.30347	4.972e-06	0.000131418
P0AD61	F188	[K].DKQDLIFGCEQGVDF.[V];[K].DKQDLIFGCEQGVDF.[V]	6.16698	1.76166	0.0173118	0.0461733
P0AD61	A259	[R].GDLGVEIPVEEVIFA.[Q];[R].GDLGVEIPVEEVIFAQ.[K]	1.28679	1.94254	0.0114146	0.0350647
P0AD61	G211	[H].GGENIHIISK.[I];[H].GGENIHIISK.[I]	1.14192	2.32646	0.00471565	0.0194885
P0AD61	A169	[K].GVNLPGVSIALPA.[L];[K].VLNNGDLGENKGVNLPGVSIALPA.[L]	1.67508	3.14101	0.000722754	0.00517621
P0AD61	K76	[M].KLEGGNDVSLK.[A];[M].KLEGGNDVSLK.[A];[M].KLEGGNDVSLK.[A]	1.25636	10.1103	7.75715e-11	1.54053e-08
P0AD61	K145	[C].KVLNNGDLGENK.[G]	-7.40152	2.28485	0.00518978	0.0208683
P0AD61	L399	[R].KYFPDATILAL.[T];[R].KYFPDATILAL.[T]	-1.74495	3.19575	0.000637161	0.00474352
P0AD61	I165	[S].IALPALAEK.[D];[S].IALPALAEK.[D]	2.41862	2.05429	0.00882498	0.0295157
P0AD61	A243	[K].IENQEGLNNFDEILEASDGIMVA.[R];[K].IENQEGLNNFDEILEASDGIMVA.[R];[A].RGDLGVEIPVEEVIFAQK.[M];[A].RGDLGVEIPVEEVIFAQK.[M]	1.07453	2.83305	0.00146875	0.00864081
P0AD61	G245	[K].IENQEGLNNFDEILEASDGIMVARG.[D];[K].IENQEGLNNFDEILEASDGIMVARG.[D];[A].RGDLGVEIPVEEVIFAQK.[M];[A].RGDLGVEIPVEEVIFAQK.[M]	-2.70929	5.62826	2.35365e-06	7.27831e-05
P0AD61	L33	[K].MLDAGMNVMRL.[N];[L].NFSHGDYAEHGQR.[I];[L].NFSHGDYAEHGQR.[I];[M].RLNFSHGDYAEHGQR.[I];[M].RLNFSHGDYAEHGQR.[I]	1.29354	5.87502	1.33346e-06	4.68815e-05
P0AD61	R342	[S].RLEFNNDNR.[K]	7.35345	3.0904	0.000812074	0.00562405
P0A799	A345	[L].AAIDLFGIADK.[I]	1.5114	1.95652	0.011053	0.0342979
P0A799	S290	[K].ADEQILDIGDAS.[A];[S].AQELAEILK.[N];[K].SVNDVKADEQILDIGDAS.[A];[K].SVNDVKADEQILDIGDAS.[A]	1.22151	1.96131	0.0109318	0.0340657
P0A799	Q292	[K].ADEQILDIGDASAQ.[E];[S].AQELAEILK.[N];[Q].ELAEILK.[N];[Q].ELAEILK.[N];[K].SVNDVKADEQILDIGDASAQ.[E];[K].SVNDVKADEQILDIGDASAQ.[E]	1.4426	5.27609	5.2955e-06	0.000135109
P0A799	D21	[A].DLNVPVKDGK.[V];[A].DLNVPVKDGK.[V];[D].LNVPVKDGK.[V]	-1.32661	7.10396	7.87119e-08	4.51855e-06
P0A799	L109	[K].DYLDGVDVAEGELVVL.[E];[K].DYLDGVDVAEGELVVLE.[N];[R].LVKDYLDGVDVAEGELVVL.[E];[R].LVKDYLDGVDVAEGELVVL.[E]	1.22867	2.33851	0.00458655	0.0191644
P0A799	E235	[Y].EADLVDEAK.[R];[Y].EADLVDEAK.[R];[L].YEADLVDEAK.[R];[L].YEADLVDEAK.[R];[L].YEADLVDEAKR.[L];[L].YEADLVDEAKR.[L]	1.48621	5.23344	5.84192e-06	0.000143507
P0A799	G362	[T].GGGAFLEFVEGK.[V];[T].GGGAFLEFVEGK.[V];[S].TGGGAFLEFVEGK.[V];[S].TGGGAFLEFVEGK.[V]	1.56399	10.1372	7.29191e-11	1.53088e-08
P0A799	G339	[A].GGGDTLAAIDLFGIADK.[I];[A].GGGDTLAAIDLFGIADK.[I];[K].GTEIVANAIADSEAFSIA.[G];[R].KGTEIVANAIADSEAFSIA.[G];[R].KGTEIVANAIADSEAFSIA.[G]	-1.21001	4.66288	2.17329e-05	0.000393333
P0A799	F141	[K].KYAALCDVFVMDAF.[G];[K].KYAALCDVFVMDAF.[G]	-3.05053	2.10094	0.00792617	0.0274609
P0A799	L246	[L].LTTCNIPVPSDVR.[V];[L].TTCNIPVPSDVR.[V];[L].TTCNIPVPSDVR.[V]	1.47644	2.92109	0.00119924	0.0074489
P0A799	L233	[S].LYEADLVDEAK.[R];[L].YEADLVDEAK.[R];[L].YEADLVDEAK.[R];[L].YEADLVDEAKR.[L];[L].YEADLVDEAKR.[L]	1.30803	3.64075	0.000228691	0.00229879
P0A799	P376	[L].PAVAMLEER.[A];[L].PAVAMLEER.[A];[L].PAVAMLEER.[A]	-1.16704	4.3477	4.4906e-05	0.000702063
P0A799	T199	[L].TVLDSLSK.[I]	6.83203	2.29465	0.00507395	0.0204854
P0A799	V56	[M].VTSHLGRPTEGEYNEEFSLLPVVNYLK.[D];[M].VTSHLGRPTEGEYNEEFSLLPVVNYLK.[D];[M].VTSHLGRPTEGEYNEEFSLLPVVNYLK.[D]	-1.06917	4.6919	2.03283e-05	0.000377203
P0A870	A168	[C].AEAGVFLISPFVGR.[I];[C].AEAGVFLISPFVGR.[I]	-2.46623	3.84836	0.000141787	0.00162029
P0A870	L157	[K].EGINCNLTL.[L];[K].EGINCNLTLL.[F]	2.15802	2.26493	0.00543341	0.0215228
P0A870	Q163	[K].EGINCNLTLLFSFAQ.[A]	-4.59145	1.91054	0.0122875	0.0367245
P0A870	A225	[K].EHGYETVVMGA.[S];[K].EYAPAEDPGVVSVSEIYQYYKEHGYETVVMGA.[S];[K].EYAPAEDPGVVSVSEIYQYYKEHGYETVVMGA.[S]	-6.30747	2.91084	0.00122789	0.00757648
P0A870	E208	[S].EIYQYYK.[E];[S].EIYQYYK.[E];[K].EYAPAEDPGVVSVS.[E]	1.56722	1.79695	0.0159606	0.043826
P0A870	G238	[A].GCDRLTIAPALLK.[E];[R].NIGEILELA.[G]	1.31561	2.05463	0.00881795	0.0295157
P0A870	K25	[M].KLYQPQDATTNPSLILNAAQIPEYR.[K];[M].KLYQPQDATTNPSLILNAAQIPEYR.[K];[M].KLYQPQDATTNPSLILNAAQIPEYR.[K];[R].QYTTVVADTGDIAAM.[K];[R].QYTTVVADTGDIAAM.[K]	-1.35755	3.9126	0.000122293	0.00146124
P0A870	H285	[R].ITESEFLWQH.[N];[H].NQDPMAVDKLAEGIR.[K];[H].NQDPMAVDKLAEGIR.[K]	1.13831	2.12481	0.00750228	0.0264092
P02358	M9	[R].HYEIVFM.[V];[R].HYEIVFM.[V];[F].MVHPDQSEQVPGMIER.[Y];[F].MVHPDQSEQVPGMIER.[Y];[F].MVHPDQSEQVPGMIER.[Y];[F].MVHPDQSEQVPGMIER.[Y];[M].VHPDQSEQVPGMIER.[Y];[M].VHPDQSEQVPGMIER.[Y];[M].VHPDQSEQVPGMIER.[Y];[M].VHPDQSEQVPGMIER.[Y]	2.84584	4.23467	5.82545e-05	0.000857824
P02358	V60	[Y].VLMNVEAPQEVIDELETTFR.[F];[Y].VLMNVEAPQEVIDELETTFR.[F];[Y].VLMNVEAPQEVIDELETTFR.[F];[Y].VLMNVEAPQEVIDELETTFR.[F];[H].YVLMNVEAPQEVIDELETTFR.[F];[H].YVLMNVEAPQEVIDELETTFR.[F];[H].YVLMNVEAPQEVIDELETTFR.[F]	7.94127	2.12225	0.00754655	0.0264687
P69783	D124	[F].DLPLLEEK.[A];[F].DLPLLEEK.[A]	2.56898	4.01931	9.56519e-05	0.001216
P69783	L27	[K].DTGTIEIIAPL.[S];[L].SGEIVNIEDVPDVVFAEK.[I];[L].SGEIVNIEDVPDVVFAEK.[I]	1.77931	4.13702	7.29432e-05	0.00100372
P69783	E44	[K].DTGTIEIIAPLSGEIVNIEDVPDVVFAE.[K];[E].KIVGDGIAIKPTGNK.[M];[E].KIVGDGIAIKPTGNK.[M]	1.90206	3.24202	0.000572772	0.00441167
P69783	G93	[F].GIDTVELK.[G];[F].GIDTVELK.[G];[F].GIDTVELKGEGFK.[R];[F].GIDTVELKGEGFK.[R];[F].GIDTVELKGEGFKR.[I];[F].GIDTVELKGEGFKR.[I];[F].GIDTVELKGEGFKR.[I]	1.892	6.27008	5.36939e-07	2.32084e-05
P69783	G155	[S].GSVTVGETPVIR.[I];[S].GSVTVGETPVIR.[I];[L].SGSVTVGETPVIR.[I];[L].SGSVTVGETPVIR.[I]	2.47122	4.87748	1.32593e-05	0.000275224
P69783	L136	[T].LTPVVISNMDEIK.[E];[T].LTPVVISNMDEIK.[E];[T].LTPVVISNMDEIK.[E]	2.10729	4.93355	1.16532e-05	0.000248196
P69783	F72	[K].MVAPVDGTIGKIF.[E];[K].MVAPVDGTIGKIF.[E];[K].MVAPVDGTIGKIF.[E];[K].MVAPVDGTIGKIF.[E]	5.17368	4.15699	6.96646e-05	0.000984743
P69783	V90	[F].VHFGIDTVELK.[G];[F].VHFGIDTVELK.[G];[F].VHFGIDTVELKGEGFK.[R];[F].VHFGIDTVELKGEGFKR.[I];[F].VHFGIDTVELKGEGFKR.[I]	1.81645	9.811	1.54527e-10	2.70348e-08
P69783	V157	[S].VTVGETPVIR.[I]	1.48573	1.9967	0.0100763	0.0323464
P0ABK5	A214	[Q].ALAGEEIKPGPHK.[I];[Q].ALAGEEIKPGPHK.[I];[Q].ALAGEEIKPGPHK.[I];[K].GKTDLISVAVEPTDSPVIAQ.[A];[K].GKTDLISVAVEPTDSPVIAQ.[A];[K].GKTDLISVAVEPTDSPVIAQAL.[A];[A].LAGEEIKPGPHK.[I];[K].TDLISVAVEPTDSPVIAQ.[A]	1.61881	3.02069	0.000953475	0.00633466
P0ABK5	A310	[T].ALFADLFTEK.[E];[T].ALFADLFTEK.[E];[A].LFADLFTEK.[E];[A].LFADLFTEK.[E]	1.3234	3.55096	0.000281216	0.00266973
P0ABK5	F312	[L].FADLFTEK.[E];[L].FADLFTEK.[E];[A].LFADLFTEK.[E];[A].LFADLFTEK.[E]	1.25297	6.72083	1.90183e-07	9.77249e-06
P0ABK5	G108	[L].GANLVLTEGAK.[G];[L].GANLVLTEGAK.[G]	2.5316	2.29795	0.00503562	0.0203866
P0ABK5	G229	[Q].GIGAGFIPANLDLK.[L];[Q].GIGAGFIPANLDLK.[L]	6.26131	3.23284	0.000585003	0.00447771
P0ABK5	L77	[R].GVLKPGVELVEPTSGNTGIAL.[A];[R].GVLKPGVELVEPTSGNTGIAL.[A];[K].RGVLKPGVELVEPTSGNTGIAL.[A];[K].RGVLKPGVELVEPTSGNTGIAL.[A];[K].RGVLKPGVELVEPTSGNTGIAL.[A]	5.73773	7.16083	6.90511e-08	4.09921e-06
P0ABK5	K283	[L].KLQEDESFTNK.[N]	2.24016	4.44663	3.5758e-05	0.000595805
P0ABK5	I173	[F].IAGVGTGGTLTGVSR.[Y];[F].IAGVGTGGTLTGVSR.[Y];[K].TTGPEIWEDTDGQVDVF.[I]	1.86771	5.28518	5.18587e-06	0.000134447
P0ABK5	A276	[R].LMEEEGILAGISSGA.[A]	6.10795	1.72055	0.0190304	0.0489962
P0ABK5	T258	[K].LVDKVIGITNEEAIST.[A];[K].LVDKVIGITNEEAIST.[A];[K].LVDKVIGITNEEAISTA.[R]	7.36153	2.55281	0.0028002	0.0136738
P0ABK5	Q143	[Q].QFSNPANPEIHEK.[T];[L].QQFSNPANPEIHEK.[T];[K].YLLLQQF.[S]	1.44869	3.18732	0.000649656	0.00478803
P00448	A41	[N].AALESLPEFANLPVEELITK.[L];[N].AALESLPEFANLPVEELITK.[L];[K].HHQTYVNNANAA.[L];[A].NAALESLPEFANLPVEELITK.[L];[A].NAALESLPEFANLPVEELITK.[L]	1.12838	1.75526	0.0175687	0.0465878
P00448	A39	[N].ANAALESLPEFANLPVEELITK.[L];[N].ANAALESLPEFANLPVEELITK.[L];[N].ANAALESLPEFANLPVEELITKLDQLPADKK.[T];[A].NAALESLPEFANLPVEELITK.[L];[A].NAALESLPEFANLPVEELITK.[L];[N].NANAALESLPEFANLPVEELITK.[L];[N].NANAALESLPEFANLPVEELITK.[L];[N].NANAALESLPEFANLPVEELITKLDQLPADKK.[T]	1.4697	2.66463	0.00216457	0.0113772
P00448	E44	[K].HHQTYVNNANAALE.[S];[A].LESLPEFANLPVEELITK.[L];[A].LESLPEFANLPVEELITK.[L];[A].LESLPEFANLPVEELITKLDQLPADKK.[T];[A].LESLPEFANLPVEELITKLDQLPADKK.[T];[E].SLPEFANLPVEELITK.[L];[E].SLPEFANLPVEELITK.[L];[E].SLPEFANLPVEELITKLDQLPADKK.[T]	2.27473	1.78881	0.0162625	0.0444225
P0A6M8	A226	[S].AAEASEELMEK.[Y];[S].AAEASEELMEK.[Y];[A].AEASEELMEK.[Y];[A].AEASEELMEK.[Y];[A].AEASEELMEK.[Y];[E].SAAEASEELMEK.[Y];[E].SAAEASEELMEK.[Y];[E].SAAEASEELMEK.[Y];[E].SAAEASEELMEK.[Y]	2.78408	10.4498	3.55002e-11	8.99501e-09
P0A6M8	A384	[A].AAIGLKDVTTGDTLCDPDAPIILER.[M];[A].AAIGLKDVTTGDTLCDPDAPIILER.[M]	1.90972	4.2195	6.03257e-05	0.000881258
P0A6M8	A175	[G].AEEHFTGVVDLVK.[M];[G].AEEHFTGVVDLVK.[M];[A].EEHFTGVVDLVK.[M];[A].EEHFTGVVDLVK.[M];[R].LGANPVPLQLAIG.[A];[R].LGANPVPLQLAIGA.[E];[R].LGANPVPLQLAIGAE.[E]	2.87197	6.22213	5.99616e-07	2.5177e-05
P0A6M8	A656	[H].AEVPLSEMFGYATQLR.[S];[H].AEVPLSEMFGYATQLR.[S];[H].AEVPLSEMFGYATQLR.[S];[K].GQESEVTGVKIH.[A]	-1.07157	2.502	0.00314776	0.0148196
P0A6M8	A70	[T].AFWSGMAK.[Q];[T].AFWSGMAK.[Q]	1.08479	2.46925	0.0033943	0.0155812
P0A6M8	L388	[R].AGDIAAAIGL.[K];[L].KDVTTGDTLCDPDAPIILER.[M];[L].KDVTTGDTLCDPDAPIILER.[M]	2.09337	4.85319	1.4022e-05	0.000286205
P0A6M8	L397	[R].AGDIAAAIGLKDVTTGDTL.[C];[R].AGDIAAAIGLKDVTTGDTL.[C];[L].CDPDAPIILER.[M];[L].CDPDAPIILER.[M]	2.12724	2.28212	0.00522253	0.0209586
P0A6M8	L578	[K].AGPLAGYPVVDMGIRL.[H];[K].AGPLAGYPVVDMGIRL.[H];[L].HFGSYHDVDSSELAFK.[L]	1.92956	2.3391	0.00458033	0.0191644
P0A6M8	A567	[L].AGYPVVDMGIR.[L]	8.22655	2.03241	0.009281	0.0305952
P0A6M8	E620	[K].AKPVLLEPIMKVE.[V];[K].AKPVLLEPIMKVE.[V];[K].AKPVLLEPIMKVE.[V];[V].EVETPEENTGDVIGDLSR.[R];[V].EVETPEENTGDVIGDLSR.[R];[E].VETPEENTGDVIGDLSR.[R];[E].VETPEENTGDVIGDLSR.[R];[E].VETPEENTGDVIGDLSRR.[R]	1.81314	5.73339	1.8476e-06	6.03385e-05
P0A6M8	A172	[L].AIGAEEHFTGVVDLVK.[M];[L].AIGAEEHFTGVVDLVK.[M]	2.83867	2.19533	0.00637775	0.0237646
P0A6M8	F202	[K].AINWNDADQGVTF.[E]	2.47989	2.00889	0.00979727	0.031658
P0A6M8	A481	[E].ANVGKPQVAYR.[E];[E].ANVGKPQVAYR.[E];[V].EANVGKPQVAYR.[E]	2.07392	3.78784	0.00016299	0.00180098
P0A6M8	Y687	[R].ASYTMEFLKY.[D];[Y].DEAPSNVAQAVIEAR.[G];[Y].DEAPSNVAQAVIEAR.[G];[L].KYDEAPSNVAQAVIEAR.[G];[L].KYDEAPSNVAQAVIEAR.[G];[L].KYDEAPSNVAQAVIEAR.[G]	1.1215	12.8903	1.28728e-13	5.91182e-11
P0A6M8	D300	[L].DDGKDTPAER.[H];[L].DDGKDTPAER.[H];[D].DGKDTPAER.[H];[I].LDDGKDTPAER.[H];[I].LDDGKDTPAER.[H]	2.08744	4.94409	1.13739e-05	0.000246299
P0A6M8	D381	[G].DIAAAIGLK.[D];[G].DIAAAIGLK.[D]	1.60376	4.32923	4.68568e-05	0.000725399
P0A6M8	L406	[K].DVTTGDTLCDPDAPIIL.[E];[L].ERMEFPEPVISIAVEPK.[T];[L].ERMEFPEPVISIAVEPK.[T]	1.80108	2.72595	0.00187952	0.0104627
P0A6M8	M409	[K].DVTTGDTLCDPDAPIILERM.[E];[K].DVTTGDTLCDPDAPIILERM.[E];[K].DVTTGDTLCDPDAPIILERM.[E];[M].EFPEPVISIAVEPK.[T];[M].EFPEPVISIAVEPK.[T]	1.28438	3.42037	0.000379862	0.00329932
P0A6M8	A419	[K].DVTTGDTLCDPDAPIILERMEFPEPVISIA.[V];[K].DVTTGDTLCDPDAPIILERMEFPEPVISIA.[V];[R].MEFPEPVISIA.[V];[R].MEFPEPVISIA.[V]	2.42363	3.28813	0.00051507	0.00407066
P0A6M8	D51	[M].DWMEQEQER.[G];[M].DWMEQEQER.[G];[M].DWMEQEQER.[G];[M].DWMEQEQER.[G];[K].IGEVHDGAATM.[D];[K].IGEVHDGAATM.[D];[K].IGEVHDGAATMD.[W];[K].IGEVHDGAATMD.[W];[T].MDWMEQEQER.[G];[D].WMEQEQER.[G];[D].WMEQEQER.[G]	1.27222	2.32557	0.0047253	0.0194971
P0A6M8	E228	[A].EASEELMEK.[Y]	2.52296	1.75898	0.0174191	0.0462935
P0A6M8	W448	[K].EDPSFRVW.[T];[R].LAKEDPSFRVW.[T];[R].LAKEDPSFRVW.[T]	1.04138	3.84985	0.000141304	0.00162029
P0A6M8	F32	[L].FYTGVNHK.[I];[L].FYTGVNHK.[I];[I].LFYTGVNHK.[I];[I].LFYTGVNHK.[I]	-1.67771	3.52793	0.000296528	0.0027792
P0A6M8	G462	[M].GELHLDIIVDR.[M];[M].GELHLDIIVDR.[M]	2.22898	1.99508	0.010114	0.0323933
P0A6M8	G484	[V].GKPQVAYR.[E];[N].VGKPQVAYR.[E]	1.0839	2.97961	0.00104807	0.0067377
P0A6M8	G297	[N].GILDDGKDTPAER.[H];[N].GILDDGKDTPAER.[H];[N].GILDDGKDTPAER.[H];[K].GVQAMLDAVIDYLPSPVDVPAIN.[G];[K].GVQAMLDAVIDYLPSPVDVPAIN.[G];[K].NKGVQAMLDAVIDYLPSPVDVPAIN.[G];[K].NKGVQAMLDAVIDYLPSPVDVPAIN.[G];[K].NKGVQAMLDAVIDYLPSPVDVPAIN.[G]	2.35616	18.1833	6.55678e-19	1.60597e-15
P0A6M8	G460	[A].GMGELHLDIIVDR.[M];[A].GMGELHLDIIVDR.[M];[A].GMGELHLDIIVDR.[M];[A].GMGELHLDIIVDR.[M];[R].VWTDEESNQTIIA.[G]	1.14961	3.95568	0.000110743	0.00135352
P0A6M8	D521	[R].GQYGHVVID.[M];[V].IDMYPLEPGSNPK.[G];[V].IDMYPLEPGSNPK.[G];[D].MYPLEPGSNPK.[G];[D].MYPLEPGSNPK.[G];[D].MYPLEPGSNPK.[G];[D].MYPLEPGSNPK.[G]	1.58803	3.17298	0.000671456	0.0048947
P0A6M8	G665	[F].GYATQLR.[S];[K].IHAEVPLSEMF.[G];[K].IHAEVPLSEMF.[G];[K].IHAEVPLSEMFG.[Y];[K].IHAEVPLSEMFGY.[A];[K].IHAEVPLSEMFGY.[A]	2.38441	3.21884	0.000604173	0.00458622
P0A6M8	L320	[R].HASDDEPFSAL.[A]	1.48506	3.74582	0.000179548	0.00191804
P0A6M8	H584	[Y].HDVDSSELAFK.[L];[Y].HDVDSSELAFK.[L]	2.26329	2.84515	0.0014284	0.00846443
P0A6M8	H219	[W].HQNLIESAAEASEELMEK.[Y];[W].HQNLIESAAEASEELMEK.[Y];[W].HQNLIESAAEASEELMEK.[Y];[W].HQNLIESAAEASEELMEK.[Y]	4.86375	3.633	0.000232807	0.00232743
P0A6M8	F335	[K].IATDPFVGNLTF.[F];[K].IATDPFVGNLTFF.[R]	3.48023	2.02632	0.00941191	0.0308813
P0A6M8	L279	[M].LDAVIDYLPSPVDVPAINGILDDGK.[D];[M].LDAVIDYLPSPVDVPAINGILDDGK.[D];[M].LDAVIDYLPSPVDVPAINGILDDGKDTPAER.[H];[M].LDAVIDYLPSPVDVPAINGILDDGKDTPAER.[H];[A].MLDAVIDYLPSPVDVPAINGILDDGKDTPAER.[H]	1.36823	4.37734	4.19429e-05	0.000671452
P0A6M8	L238	[Y].LGGEELTEAEIK.[G];[Y].LGGEELTEAEIK.[G]	2.04395	2.9049	0.00124481	0.00764786
P0A6M8	I386	[A].IGLKDVTTGDTLCDPDAPIILER.[M];[A].IGLKDVTTGDTLCDPDAPIILER.[M]	2.34975	6.81635	1.52632e-07	8.011e-06
P0A6M8	Q669	[K].IHAEVPLSEMFGYATQ.[L];[K].IHAEVPLSEMFGYATQL.[R]	-1.12376	2.11812	0.00761869	0.0266328
P0A6M8	I86	[N].IIDTPGHVDFTIEVER.[S];[N].IIDTPGHVDFTIEVER.[S]	1.68561	2.57124	0.00268388	0.0132635
P0A6M8	L222	[N].LIESAAEASEELMEK.[Y]	3.65034	2.84364	0.00143338	0.00848125
P0A6M8	H38	[R].ILFYTGVNH.[K]	1.22726	1.99106	0.0102079	0.0325964
P0A6M8	E98	[R].INIIDTPGHVDFTIE.[V]	3.37711	2.0514	0.00888384	0.0296182
P0A6M8	P400	[D].PDAPIILER.[M];[D].PDAPIILER.[M]	1.04144	1.79707	0.0159561	0.043826
P0A6M8	P624	[T].PEENTGDVIGDLSR.[R]	5.9307	2.19004	0.00645589	0.0239706
P0A6M8	R337	[F].RVYSGVVNSGDTVLNSVK.[A];[F].RVYSGVVNSGDTVLNSVK.[A];[F].RVYSGVVNSGDTVLNSVK.[A]	4.68288	2.74045	0.0018178	0.0101963
P0A6M8	S16	[I].SAHIDAGK.[T];[I].SAHIDAGK.[T];[R].YRNIGIS.[A]	1.71628	2.33005	0.00467676	0.0193823
P0A6M8	S345	[N].SGDTVLNSVK.[A];[N].SGDTVLNSVK.[A]	2.8081	3.33394	0.000463513	0.00379698
P0A6M8	S340	[Y].SGVVNSGDTVLNSVK.[A];[Y].SGVVNSGDTVLNSVK.[A]	2.68272	3.06784	0.000855374	0.00584678
P0A6M8	Y285	[D].YLPSPVDVPAINGILDDGKDTPAER.[H];[D].YLPSPVDVPAINGILDDGKDTPAER.[H]	2.04829	1.95254	0.0111548	0.0344537
P0A850	A21	[A].ADSIETAVK.[S];[A].ADSIETAVK.[S];[A].ADSIETAVKSELVNVAK.[K]	1.5211	3.53616	0.000290964	0.00274455
P0A850	A290	[Q].AIEGLVK.[A]	1.35649	3.17737	0.000664713	0.0048697
P0A850	L306	[K].ANDIDVPAAL.[I];[L].IDSEIDVLR.[R];[L].IDSEIDVLR.[R];[L].IDSEIDVLRR.[Q];[L].IDSEIDVLRR.[Q]	1.74999	2.40196	0.00396315	0.0173367
P0A850	D134	[T].DADVDGMLDTLR.[K];[T].DADVDGMLDTLR.[K];[T].DADVDGMLDTLR.[K];[T].DADVDGMLDTLRK.[Q];[T].DADVDGMLDTLRK.[Q]	1.02613	3.67908	0.000209375	0.00216383
P0A850	D167	[K].DGAVEAEDRVTID.[F];[K].DGAVEAEDRVTID.[F];[K].EKDGAVEAEDRVTID.[F];[D].FTGSVDGEEFEGGK.[A];[D].FTGSVDGEEFEGGK.[A]	1.07523	2.81731	0.00152297	0.00890276
P0A850	D299	[N].DIDVPAALIDSEIDVLR.[R];[N].DIDVPAALIDSEIDVLR.[R];[N].DIDVPAALIDSEIDVLRR.[Q];[N].DIDVPAALIDSEIDVLRR.[Q];[A].NDIDVPAALIDSEIDVLRR.[Q]	1.1011	9.81191	1.54201e-10	2.70348e-08
P0A850	D65	[Q].DVLGDLMSR.[N];[Q].DVLGDLMSR.[N]	1.28086	2.25844	0.00551516	0.0217528
P0A850	E379	[Y].EDPKEVIEFYSK.[N];[Y].EDPKEVIEFYSK.[N];[Y].EDPKEVIEFYSK.[N];[K].GLIEEMASAY.[E]	1.28722	5.28311	5.21058e-06	0.000134447
P0A850	G257	[F].GVEDGSVEGLR.[A];[F].GVEDGSVEGLR.[A]	1.29477	3.86841	0.00013539	0.00157662
P0A850	I19	[T].IAADSIETAVK.[S];[T].IAADSIETAVK.[S];[T].IAADSIETAVKSELVNVAK.[K];[T].IAADSIETAVKSELVNVAK.[K]	1.09169	5.16887	6.77846e-06	0.000160671
P0A850	L394	[E].LMDNMRNVALEEQAVEAVLAK.[A]	-2.42801	2.95381	0.00111221	0.00705138
P0A850	L412	[R].NVALEEQAVEAVL.[A];[R].NVALEEQAVEAVLA.[K]	1.24985	4.01658	9.6255e-05	0.00122067
P0A850	P381	[D].PKEVIEFYSK.[N];[D].PKEVIEFYSK.[N]	1.59253	2.1041	0.00786872	0.0273119
P0A850	L266	[K].RFGVEDGSVEGL.[R];[K].RFGVEDGSVEGL.[R]	1.44075	1.9368	0.0115665	0.0353492
P0A850	T212	[F].TIDVTFPEEYHAENLK.[G];[F].TIDVTFPEEYHAENLK.[G]	2.22105	2.07056	0.00850034	0.0288901
P0A850	V347	[V].VGLLLGEVIR.[T]	4.50277	1.7611	0.0173341	0.0461824
P0A850	V295	[L].VKANDIDVPAALIDSEIDVLR.[R];[L].VKANDIDVPAALIDSEIDVLR.[R];[L].VKANDIDVPAALIDSEIDVLRR.[Q];[L].VKANDIDVPAALIDSEIDVLRR.[Q]	1.0299	3.23647	0.000580131	0.00444969
P0A850	V215	[D].VTFPEEYHAENLK.[G];[D].VTFPEEYHAENLK.[G]	1.62972	1.89994	0.0125911	0.0373364
P0A817	F124	[R].ADPLEQGAGDQGLMF.[G];[F].GYATNETDVLMPAPITYAHR.[L];[F].GYATNETDVLMPAPITYAHR.[L];[K].QSPDINQGVDRADPLEQGAGDQGLMF.[G];[K].QSPDINQGVDRADPLEQGAGDQGLMF.[G];[K].QSPDINQGVDRADPLEQGAGDQGLMF.[G]	1.75843	4.35452	4.42057e-05	0.000692588
P0A817	A61	[S].AWVDIEEITR.[N];[S].AWVDIEEITR.[N];[K].TGMVLVGGEITTS.[A];[A].WVDIEEITR.[N]	1.25247	4.53987	2.88487e-05	0.000501136
P0A817	Q343	[R].EFFDLRPYGLIQ.[M];[R].EFFDLRPYGLIQ.[M];[Q].MLDLLHPIYK.[E];[Q].MLDLLHPIYK.[E];[Q].MLDLLHPIYK.[E];[Q].MLDLLHPIYK.[E];[Q].MLDLLHPIYKETAAYGHFGR.[E]	1.70666	5.53296	2.93114e-06	8.58088e-05
P0A817	G317	[F].GTEKVPSEQLTLLVR.[E];[F].GTEKVPSEQLTLLVR.[E]	2.34816	6.33104	4.66613e-07	2.09065e-05
P0A817	G156	[N].GTLPWLRPDAK.[S]	7.02095	1.75895	0.0174199	0.0462935
P0A817	N129	[T].NETDVLMPAPITYAHR.[L];[A].TNETDVLMPAPITYAHR.[L];[A].TNETDVLMPAPITYAHR.[L]	1.88948	2.47423	0.00335556	0.0154667
P0A817	A220	[K].SLQEAVMEEIIKPILPAEWLTSA.[T];[K].SLQEAVMEEIIKPILPAEWLTSA.[T];[A].TKFFINPTGR.[F];[A].TKFFINPTGR.[F]	6.54087	2.35784	0.00438694	0.0186116
P0A817	L186	[K].SQVTFQYDDGKIVGIDAVVL.[S];[K].SQVTFQYDDGKIVGIDAVVL.[S]	3.81233	1.74378	0.0180393	0.047443
P0A817	V63	[W].VDIEEITR.[N];[W].VDIEEITR.[N];[A].WVDIEEITR.[N]	1.34377	3.26659	0.00054127	0.00423112
P0AEK4	A76	[F].AELGKVWPK.[F];[F].AELGKVWPK.[F];[M].FAELGKVWPK.[F];[M].FAELGKVWPK.[F]	1.08434	3.52062	0.000301567	0.00281565
P0AEK4	C63	[Q].CDVAEDASIDTMFAELGK.[V];[Q].CDVAEDASIDTMFAELGK.[V];[Q].CDVAEDASIDTMFAELGKVWPK.[F];[Q].CDVAEDASIDTMFAELGKVWPK.[F];[C].DVAEDASIDTMFAELGK.[V];[C].DVAEDASIDTMFAELGK.[V];[C].DVAEDASIDTMFAELGKVWPK.[F];[C].DVAEDASIDTMFAELGKVWPK.[F];[K].GRVEEFAAQLGSDIVLQ.[C];[K].GRVEEFAAQLGSDIVLQ.[C];[K].GRVEEFAAQLGSDIVLQC.[D];[K].GRVEEFAAQLGSDIVLQC.[D];[R].VEEFAAQLGSDIVLQ.[C]	-1.39886	5.70361	1.97874e-06	6.40518e-05
P0AEK4	G93	[I].GFAPGDQLDGDYVNAVTR.[E];[I].GFAPGDQLDGDYVNAVTR.[E]	4.92321	3.66756	0.000215001	0.00220646
P0AEK4	Q54	[K].GRVEEFAAQ.[L];[K].GRVEEFAAQ.[L];[K].GRVEEFAAQL.[G];[K].GRVEEFAAQL.[G]	1.3419	6.60332	2.49277e-07	1.21304e-05
P0AEK4	L135	[M].LNPGSALLTLSYLGAER.[A];[M].LNPGSALLTLSYLGAER.[A]	-6.35797	4.73155	1.85546e-05	0.000353211
P0AEK4	L142	[L].LTLSYLGAER.[A];[R].SMLNPGSALL.[T];[R].SMLNPGSALL.[T];[L].TLSYLGAER.[A];[L].TLSYLGAER.[A]	5.30727	3.30269	0.000498092	0.00398257
P0AEK4	P154	[I].PNYNVMGLAK.[A];[I].PNYNVMGLAK.[A]	-1.38357	2.74244	0.00180949	0.0101791
P0AEK4	S91	[H].SIGFAPGDQLDGDYVNAVTR.[E];[H].SIGFAPGDQLDGDYVNAVTR.[E];[K].VWPKFDGFVH.[S]	1.26743	4.0344	9.23846e-05	0.00118886
P0AEK4	L144	[R].SMLNPGSALLTL.[S];[R].SMLNPGSALLTL.[S];[R].SMLNPGSALLTLS.[Y];[L].TLSYLGAER.[A];[L].TLSYLGAER.[A]	2.81925	2.5505	0.00281511	0.0137354
P0AEK4	V89	[F].VHSIGFAPGDQLDGDYVNAVTR.[E];[F].VHSIGFAPGDQLDGDYVNAVTR.[E];[K].VWPKFDGFVH.[S]	1.44528	3.41214	0.000387136	0.00332868
P68066	F19	[K].AANDDLLNSF.[W];[F].WLLDSEK.[G];[F].WLLDSEK.[G];[F].WLLDSEKGEAR.[C];[F].WLLDSEKGEAR.[C];[F].WLLDSEKGEAR.[C]	1.20487	4.89204	1.28221e-05	0.000267661
P68066	A39	[Y].AEDEVVAVSK.[L];[A].EDEVVAVSK.[L];[G].YAEDEVVAVSK.[L];[G].YAEDEVVAVSK.[L]	1.12816	3.37242	0.000424207	0.00356591
P68066	V46	[K].AGYAEDEVVAV.[S];[K].AGYAEDEVVAVS.[K];[V].SKLGDIEYR.[E];[V].SKLGDIEYR.[E];[V].SKLGDIEYR.[E]	1.76176	4.57446	2.66406e-05	0.000470566
P68066	G37	[A].GYAEDEVVAVSK.[L];[A].GYAEDEVVAVSK.[L];[G].YAEDEVVAVSK.[L];[G].YAEDEVVAVSK.[L]	1.56108	3.98091	0.000104494	0.00130633
P0A6A8	A27	[K].KIIGEQLGVKQEEVTNNA.[S];[K].KIIGEQLGVKQEEVTNNA.[S];[K].KIIGEQLGVKQEEVTNNA.[S];[K].KIIGEQLGVKQEEVTNNAS.[F];[K].KIIGEQLGVKQEEVTNNAS.[F];[K].KIIGEQLGVKQEEVTNNAS.[F];[K].IIGEQLGVKQEEVTNN.[A];[K].IIGEQLGVKQEEVTNN.[A];[K].IIGEQLGVKQEEVTNNA.[S];[K].IIGEQLGVKQEEVTNNA.[S];[K].IIGEQLGVKQEEVTNNAS.[F];[K].IIGEQLGVKQEEVTNNAS.[F]	1.10431	2.14726	0.00712431	0.0255735
P0A6A8	T65	[T].TVQAAIDYINGHQA.[-]	-9.4224	2.44142	0.00361897	0.0162974
P0A6A3	A117	[A].ASFAPLHNPAHLIGIEEALK.[S];[A].ASFAPLHNPAHLIGIEEALK.[S]	6.78732	2.60966	0.00245665	0.0125271
P0A6A3	A392	[K].EGTRPAVVIPTNEELVIA.[Q];[K].EGTRPAVVIPTNEELVIA.[Q];[K].EGTRPAVVIPTNEELVIAQ.[D];[K].EGTRPAVVIPTNEELVIAQ.[D]	1.62562	11.3897	4.07655e-12	1.49305e-09
P0A6A3	G350	[L].GVLGFEVDHER.[N];[L].GVLGFEVDHER.[N]	7.21127	2.51354	0.00306523	0.0145688
P0A6A3	F253	[R].SGDIDPAIIF.[H];[R].SGDIDPAIIFH.[L]	5.76036	1.94374	0.0113831	0.0349825
P0A6A3	S102	[S].SVVIDESVIQGIK.[D];[S].VVIDESVIQGIK.[D];[S].VVIDESVIQGIK.[D]	1.71774	5.85705	1.38979e-06	4.83989e-05
P0A6A3	T331	[F].TGGIGENAAMVR.[E];[F].TGGIGENAAMVR.[E];[F].TGGIGENAAMVR.[E];[F].TGGIGENAAMVR.[E]	5.50937	5.21324	6.12012e-06	0.00014793
P0A6A3	V329	[V].VFTGGIGENAAMVR.[E];[V].VFTGGIGENAAMVR.[E];[V].VFTGGIGENAAMVR.[E]	5.24659	1.84724	0.0142153	0.0404548
P0A9M2	F146	[R].EVNVPVEFIGF.[S];[F].SIPDEFVVGYGIDYAQR.[Y];[F].SIPDEFVVGYGIDYAQR.[Y]	-1.40129	3.87918	0.000132074	0.00154535
P0A9M2	Y156	[R].EVNVPVEFIGFSIPDEFVVGY.[G]	-5.90765	2.08657	0.00819272	0.0281704
P0A9M2	M65	[R].EVQVSHEVDFM.[T]	1.48252	2.71606	0.00192284	0.0106071
P0A9M2	F48	[M].FMADLCR.[E];[M].FMADLCR.[E]	4.43931	1.76034	0.0173642	0.0462291
P0A9M2	K84	[L].KDLDEDIR.[G];[L].KDLDEDIR.[G];[L].KDLDEDIRGK.[D];[L].KDLDEDIRGK.[D]	1.79583	3.61149	0.000244629	0.00241604
P31057	Q142	[R].AVPVCGHLGLTPQ.[S]	2.49193	2.5529	0.00279962	0.0136738
P31057	Y150	[R].AVPVCGHLGLTPQSVNIFGGY.[K]	-1.96335	3.15125	0.000705907	0.0051003
P31057	E181	[L].ECVPVELAK.[R];[L].ECVPVELAKR.[I]	1.40586	2.32815	0.00469735	0.0194348
P31057	L170	[R].GDEAGDQLLSDALAL.[E]	2.29279	2.077	0.00837527	0.0285925
P31057	Q124	[K].IEGGEWLVETVQ.[M]	1.67689	1.92029	0.0120147	0.0361819
P31057	L119	[W].LVETVQMLTER.[A]	-1.56452	1.77797	0.0166737	0.0450361
P31057	M248	[Y].MAEVESGVYPGEEHSFH.[-];[Y].MAEVESGVYPGEEHSFH.[-]	1.91183	4.87492	1.33378e-05	0.000276073
P31057	P93	[T].PEQAFENAATVMR.[A]	2.29473	1.83598	0.0145887	0.0411351
P31057	S253	[E].SGVYPGEEHSFH.[-]	7.44149	2.50126	0.00315311	0.0148196
P45578	E57	[L].EHLFAGFMR.[N];[L].EHLFAGFMR.[N]	1.01942	2.52289	0.00299991	0.0143418
P45578	K105	[W].KAAMEDVLK.[V]	1.03107	2.13966	0.00725005	0.0258358
P45578	L91	[S].LIGTPDEQR.[V];[M].SLIGTPDEQR.[V]	1.29184	3.48707	0.000325782	0.00298113
P45578	M89	[Y].MSLIGTPDEQR.[V];[Y].MSLIGTPDEQR.[V];[M].SLIGTPDEQR.[V]	8.44149	4.29702	5.04643e-05	0.000769319
P45578	S155	[N].SNEELALPK.[E];[N].SNEELALPK.[E]	1.07016	3.44892	0.0003557	0.00316263
P45578	F36	[K].TMNTPHGDAITVF.[D];[K].TMNTPHGDAITVF.[D]	5.1422	4.47447	3.35372e-05	0.000566509
P0A6P9	D382	[A].DLAVGTAAGQIK.[T];[A].DLAVGTAAGQIK.[T];[R].SGETEDATIA.[D];[R].SGETEDATIADL.[A]	1.15408	1.79883	0.0158917	0.043721
P0A6P9	E414	[E].EALGEKAPYNGR.[K];[E].EALGEKAPYNGRK.[E];[E].EALGEKAPYNGRK.[E];[I].EEALGEKAPYNGRK.[E]	2.24018	6.20303	6.26567e-07	2.58653e-05
P0A6P9	G417	[L].GEKAPYNGRK.[E]	1.34034	1.74054	0.0181745	0.0477065
P0A6P9	A227	[K].GMNTAVGDEGGYAPNLGSNAEALAVIA.[E];[K].GMNTAVGDEGGYAPNLGSNAEALAVIA.[E];[K].GMNTAVGDEGGYAPNLGSNAEALAVIAE.[A]	-1.07357	2.2491	0.0056351	0.0220163
P0A6P9	Y144	[K].GMPLYEHIAELNGTPGKY.[S];[K].GMPLYEHIAELNGTPGKY.[S];[K].GMPLYEHIAELNGTPGKY.[S]	1.21792	1.80393	0.0157061	0.0434015
P0A6P9	H26	[R].GNPTVEAEVH.[L];[H].LEGGFVGMAAAPSGASTGSR.[E]	1.02322	2.4806	0.00330675	0.0153298
P0A6P9	G186	[M].GSEVFHHLAK.[V];[M].GSEVFHHLAK.[V];[G].SEVFHHLAK.[V]	-1.1952	2.5128	0.00307045	0.0145823
P0A6P9	G363	[A].GYTAVISHR.[S];[A].GYTAVISHR.[S]	-1.93401	3.72819	0.000186987	0.00197861
P0A6P9	K325	[T].KILKEGIEK.[G]	2.30233	2.16247	0.0068791	0.0250236
P0A6P9	I153	[N].IINGGEHADNNVDIQEFMIQPVGAK.[T];[N].IINGGEHADNNVDIQEFMIQPVGAK.[T]	-1.90135	2.47254	0.00336872	0.0154999
P0A6P9	I241	[D].ITLAMDCAASEFYK.[D]	-1.04002	2.14846	0.00710465	0.0255406
P0A6P9	M170	[F].MIQPVGAK.[T];[F].MIQPVGAK.[T];[K].YSMPVPMMNIINGGEHADNNVDIQEF.[M];[K].YSMPVPMMNIINGGEHADNNVDIQEF.[M]	1.78473	4.1501	7.07776e-05	0.000990086
P0A6P9	M151	[M].MNIINGGEHADNNVDIQEFMIQPVGAK.[T];[M].MNIINGGEHADNNVDIQEFMIQPVGAK.[T]	-1.51386	4.26215	5.46832e-05	0.000820484
P0A6P9	N203	[M].NTAVGDEGGYAPNLGSNAEALAVIAEAVK.[A];[M].NTAVGDEGGYAPNLGSNAEALAVIAEAVK.[A]	-1.43403	2.60875	0.00246176	0.0125318
P0A6P9	P129	[M].PLYEHIAELNGTPGK.[Y];[M].PLYEHIAELNGTPGK.[Y]	-1.28528	5.93336	1.16584e-06	4.22e-05
P16659	A521	[F].ADMELIGIPHTIVLGDR.[N];[F].ADMELIGIPHTIVLGDR.[N];[F].ADMELIGIPHTIVLGDR.[N];[K].ERPGVMFAD.[M];[K].ERPGVMFAD.[M];[M].FADMELIGIPHTIVLGDR.[N];[M].FADMELIGIPHTIVLGDR.[N];[M].FADMELIGIPHTIVLGDR.[N];[M].FADMELIGIPHTIVLGDR.[N]	1.81549	3.08492	0.000822403	0.0056742
P16659	L296	[K].AVEGSSFPQVAL.[L];[K].AVEGSSFPQVALL.[V];[L].LVRGDHELNEVK.[A]	2.35174	3.39027	0.000407124	0.00347047
P16659	E506	[I].EVLLDDRK.[E];[I].EVLLDDRK.[E]	1.17849	3.35329	0.00044331	0.00368072
P16659	G442	[M].GCYGIGVTR.[V];[M].GCYGIGVTR.[V]	-1.79658	3.08786	0.000816855	0.00564652
P16659	E310	[R].GDHELNEVKAE.[K];[E].KLPQVASPLTFATEEEIR.[A]	-6.68814	2.30977	0.00490037	0.0199711
P16659	F415	[R].GIEVGHIF.[Q];[K].RGIEVGHIF.[Q]	1.02934	2.97478	0.00105979	0.00679522
P16659	F474	[R].GIVWPDAIAPF.[Q]	1.47653	2.08838	0.00815872	0.0281074
P16659	A477	[R].GIVWPDAIAPFQVA.[I]	1.01834	2.65928	0.00219137	0.0115016
P16659	H164	[F].HTSQESLQETYDAMYAAYSK.[I]	-6.27918	2.32372	0.0047455	0.019524
P16659	I233	[N].IELAEAIAPK.[E];[N].IELAEAIAPKEPR.[A];[N].IELAEAIAPKEPR.[A]	1.15931	1.74523	0.0179794	0.0473352
P16659	F270	[K].TIAELVEQF.[N]	1.56405	1.7771	0.0167071	0.045084
P16659	V298	[L].VRGDHELNEVK.[A];[L].VRGDHELNEVK.[A]	2.84055	1.93631	0.0115794	0.0353492
P16659	W375	[N].WDRDVATPEVADIR.[N];[N].WDRDVATPEVADIR.[N]	1.31918	6.23452	5.82746e-07	2.46093e-05
P35340	A511	[S].AFDYLIR.[T];[S].AFDYLIR.[T]	1.63154	4.68707	2.05557e-05	0.000378554
P35340	A297	[A].AVEGGLHQIETASGAVLK.[A]	1.10732	1.88768	0.0129516	0.0380067
P35340	A225	[R].DAYDVLIVGSGPAGA.[A];[R].DAYDVLIVGSGPAGAA.[A];[K].RDAYDVLIVGSGPAGAA.[A]	2.18578	2.62895	0.00234992	0.0121514
P35340	A227	[R].DAYDVLIVGSGPAGAAA.[A];[R].DAYDVLIVGSGPAGAAAA.[I];[K].RDAYDVLIVGSGPAGAA.[A]	1.10167	2.05679	0.00877425	0.0294398
P35340	L46	[K].ELLAEIAEL.[S];[A].ELSDKVTFKEDNSLPVR.[K];[A].ELSDKVTFKEDNSLPVR.[K];[L].SDKVTFKEDNSLPVR.[K]	1.60966	1.95295	0.0111443	0.034445
P35340	E256	[R].FGGQILDTVDIE.[N]	6.3317	2.27091	0.00535911	0.0213568
P35340	I449	[Q].IGLLPNTNWLEGAVER.[N]	5.30066	2.23716	0.00579221	0.0224124
P35340	I249	[Q].ILDTVDIENYISVPK.[T];[Q].ILDTVDIENYISVPK.[T]	6.36368	1.92625	0.0118507	0.0358203
P35340	L509	[S].LSAFDYLIR.[T];[S].LSAFDYLIR.[T];[A].SLSAFDYLIR.[T]	1.89114	5.63937	2.29421e-06	7.14315e-05
P35340	L188	[T].LTEIVAK.[I];[M].TLTEIVAK.[I]	4.13551	4.14869	7.10091e-05	0.000990086
P35340	N140	[L].NLMSVLNPR.[I]	1.62205	2.01181	0.00973179	0.0315454
P0A715	D199	[F].DVTHALQCR.[D];[F].DVTHALQCR.[D];[K].KVSGNSPVIF.[D];[K].VSGNSPVIF.[D]	1.92052	3.10275	0.00078932	0.00552374
P0A715	G23	[F].GGMNVLESR.[D];[F].GGMNVLESR.[D];[K].VVSIGDINVANDLPFVLF.[G]	1.71201	2.0428	0.00906152	0.0300162
P0A715	K268	[M].KAIDDLVK.[G];[M].KAIDDLVK.[G];[M].KAIDDLVKGFEELDTSK.[-]	1.72962	2.18472	0.00653545	0.0240835
P0A715	A119	[K].IITDVHEPSQAQPVADVVDVIQLPAFLA.[R]	6.33728	3.51448	0.000305859	0.00284487
P0A715	R70	[Y].RGPGLEEGMK.[I];[Y].RGPGLEEGMK.[I]	1.84549	3.17093	0.000674642	0.00490334
P69503	A42	[Y].ALSIDLLVER.[Y];[Y].ALSIDLLVER.[Y];[R].DVTSLLEDPKAY.[A];[R].DVTSLLEDPKAYAL.[S];[R].DVTSLLEDPKAYAL.[S]	1.36249	1.90668	0.0123971	0.0369462
P69503	L158	[N].LFDLGGEQR.[L];[N].LFDLGGEQR.[L];[R].LGGEVADAAFIIN.[L]	-1.00184	3.64432	0.000226818	0.00228782
P69503	T2	[M].TATAQQLEYLK.[N];[M].TATAQQLEYLK.[N]	-1.95176	4.87767	1.32536e-05	0.000275224
P0A7X6	A9	[Q].APVDPIVLGK.[M];[Q].APVDPIVLGK.[M]	1.08192	1.72968	0.0186348	0.0484188
P04128	A42	[N].AACAVDAGSVDQTVQLGQVR.[T];[N].AACAVDAGSVDQTVQLGQVR.[T];[A].ACAVDAGSVDQTVQLGQVR.[T];[A].ACAVDAGSVDQTVQLGQVR.[T];[V].NAACAVDAGSVDQTVQLGQVR.[T]	2.00345	2.58835	0.00258019	0.0129326
P04128	A165	[G].AATPGAANADATFK.[V];[G].AATPGAANADATFK.[V];[A].ATPGAANADATFK.[V];[A].ATPGAANADATFK.[V];[T].GAATPGAANADATFK.[V];[T].GAATPGAANADATFK.[V]	1.38895	3.41193	0.000387319	0.00332868
P04128	A24	[A].AATTVNGGTVHFK.[G];[A].AATTVNGGTVHFK.[G];[A].AATTVNGGTVHFKGEVVNAACAVDAGSVDQTVQLGQVR.[T];[A].AATTVNGGTVHFKGEVVNAACAVDAGSVDQTVQLGQVR.[T];[A].ATTVNGGTVHFK.[G]	-1.17802	10.0729	8.45389e-11	1.63472e-08
P04128	E144	[S].ETTLNNGTNTIPFQAR.[Y];[S].ETTLNNGTNTIPFQAR.[Y];[S].SETTLNNGTNTIPFQAR.[Y];[S].SETTLNNGTNTIPFQAR.[Y];[R].TGAALTLDGATFSSE.[T];[E].TTLNNGTNTIPFQAR.[Y];[E].TTLNNGTNTIPFQAR.[Y]	3.0121	1.87612	0.0133009	0.038753
P04128	F35	[H].FKGEVVNAACAVDAGSVDQTVQLGQVR.[T];[F].KGEVVNAACAVDAGSVDQTVQLGQVR.[T];[F].KGEVVNAACAVDAGSVDQTVQLGQVR.[T]	-1.42747	2.06529	0.00860421	0.0290818
P04128	G117	[A].GSATNVGVQILDR.[T];[A].GSATNVGVQILDR.[T]	1.591	2.59142	0.00256203	0.0128591
P04128	S113	[Q].SSAAGSATNVGVQILDR.[T];[Q].SSAAGSATNVGVQILDR.[T]	1.20826	7.44473	3.59141e-08	2.6881e-06
P04128	S142	[F].SSETTLNNGTNTIPFQAR.[Y];[F].SSETTLNNGTNTIPFQAR.[Y];[R].TGAALTLDGATF.[S];[R].TGAALTLDGATFS.[S]	2.50413	2.96476	0.00108452	0.00692221
P04128	T140	[A].TFSSETTLNNGTNTIPFQAR.[Y];[A].TFSSETTLNNGTNTIPFQAR.[Y];[R].TGAALTLDGATF.[S]	8.22345	1.8573	0.01389	0.0399307
P04128	T135	[L].TLDGATFSSETTLNNGTNTIPFQAR.[Y];[L].TLDGATFSSETTLNNGTNTIPFQAR.[Y]	1.62185	5.95874	1.09967e-06	4.0201e-05
P04128	V122	[N].VGVQILDR.[T];[N].VGVQILDR.[T]	1.61125	2.3483	0.00448431	0.0188833
P04128	Q180	[R].YFATGAATPGAANADATFKVQ.[Y];[R].YFATGAATPGAANADATFKVQ.[Y]	1.1144	3.66178	0.000217881	0.00222776
P0A9X9	F53	[S].FTIESGAK.[G];[S].FTIESGAK.[G];[V].SFTIESGAK.[G];[V].SFTIESGAK.[G];[K].SLDEGQKVSF.[T];[K].SLDEGQKVSF.[T];[K].SLDEGQKVSFT.[I];[K].SLDEGQKVSFT.[I];[F].TIESGAKGPAAGNVTSL.[-];[F].TIESGAKGPAAGNVTSL.[-]	1.70746	2.78078	0.0016566	0.00950248
P0A9X9	I55	[T].IESGAKGPAAGNVTSL.[-];[T].IESGAKGPAAGNVTSL.[-];[K].SLDEGQKVSFT.[I];[K].SLDEGQKVSFT.[I];[K].SLDEGQKVSFTIE.[S];[K].SLDEGQKVSFTIE.[S];[F].TIESGAKGPAAGNVTSL.[-];[F].TIESGAKGPAAGNVTSL.[-]	1.61452	2.00331	0.009924	0.0319972
P0A9X9	N13	[F].NADKGFGFITPDDGSK.[D];[F].NADKGFGFITPDDGSK.[D]	2.50976	3.00887	0.000979787	0.00644537
P0A9X9	S57	[E].SGAKGPAAGNVTSL.[-];[E].SGAKGPAAGNVTSL.[-];[K].SLDEGQKVSFTIE.[S];[K].SLDEGQKVSFTIE.[S]	1.54351	4.65256	2.22556e-05	0.000399009
P0A9X9	T68	[K].SLDEGQKVSFTIESGAKGPAAGNVT.[S];[K].SLDEGQKVSFTIESGAKGPAAGNVT.[S];[K].SLDEGQKVSFTIESGAKGPAAGNVT.[S];[K].VSFTIESGAKGPAAGNVT.[S];[K].VSFTIESGAKGPAAGNVT.[S]	1.17339	3.21171	0.000614171	0.00462865
P0AAI9	A38	[S].AALGYDLWALTQQGPAEELNK.[T];[S].AALGYDLWALTQQGPAEELNK.[T];[A].SAALGYDLWALTQQGPAEELNK.[T]	-5.67042	7.40252	3.95801e-08	2.79962e-06
P0AAI9	A133	[M].AAIIGLDDASIAK.[A];[M].AAIIGLDDASIAK.[A];[A].AIIGLDDASIAK.[A];[A].AIIGLDDASIAK.[A];[K].FMQEAVPEGTGAMA.[A];[R].GKFMQEAVPEGTGAMA.[A];[R].GKFMQEAVPEGTGAMA.[A];[A].MAAIIGLDDASIAK.[A]	-1.22125	8.35412	4.42463e-09	4.85257e-07
P0AAI9	A102	[C].AGVIDFADAVR.[L];[C].AGVIDFADAVR.[L];[K].APAMMAGHSLGEYSALVC.[A];[A].GVIDFADAVR.[L];[A].GVIDFADAVR.[L]	-1.26424	4.91838	1.20675e-05	0.000254805
P0AAI9	A296	[S].ALNEPSAMAAALEL.[-];[R].IVDTLTASAL.[N];[K].RIVDTLTAS.[A];[K].RIVDTLTAS.[A];[K].RIVDTLTASAL.[N]	-1.88365	3.49304	0.000321334	0.00294777
P0AAI9	E148	[C].EEAAEGQVVSPVNFNSPGQVVIAGHK.[E];[C].EEAAEGQVVSPVNFNSPGQVVIAGHK.[E];[C].EEAAEGQVVSPVNFNSPGQVVIAGHKEAVER.[A];[C].EEAAEGQVVSPVNFNSPGQVVIAGHKEAVER.[A]	-7.92306	3.95238	0.000111589	0.0013598
P0AAI9	F221	[T].FNAPTVPVVNNVDVK.[C];[T].FNAPTVPVVNNVDVK.[C];[F].NAPTVPVVNNVDVK.[C]	1.05165	2.91685	0.00121101	0.00751563
P0AAI9	K145	[A].KACEEAAEGQVVSPVNFNSPGQVVIAGHK.[E];[A].KACEEAAEGQVVSPVNFNSPGQVVIAGHK.[E];[A].KACEEAAEGQVVSPVNFNSPGQVVIAGHKEAVER.[A]	-4.36795	2.1136	0.00769839	0.0268603
P0AAI9	I135	[A].IIGLDDASIAK.[A]	-5.19471	2.7299	0.0018625	0.0103915
P0AAI9	A305	[R].IVDTLTASALNEPSAMAA.[A];[K].RIVDTLTASALNEPSAMAA.[A];[K].RIVDTLTASALNEPSAMAA.[A]	-7.78477	2.34674	0.00450047	0.0189401
P0AAI9	M303	[K].RIVDTLTASALNEPSAM.[A]	-6.28974	1.78539	0.016391	0.0446178
P0AAI9	L67	[K].TWQTQPALL.[T]	2.32016	1.73248	0.0185148	0.0482778
P0AGJ9	T76	[R].FQQAGHKPVALVGGAT.[G];[T].GLIGDPSFK.[A];[T].GLIGDPSFK.[A];[K].RFQQAGHKPVALVGGAT.[G];[K].RFQQAGHKPVALVGGAT.[G]	1.60966	4.7979	1.59259e-05	0.000312897
P0AGJ9	G222	[F].GLTVPLITK.[A];[F].GLTVPLITK.[A];[R].RLHQNQVFGL.[T]	4.23372	2.20045	0.00630307	0.023618
P0AGJ9	Q18	[A].QVTDEEALAER.[L];[A].QVTDEEALAER.[L];[Q].VTDEEALAER.[L];[Q].VTDEEALAER.[L]	1.39531	6.01811	9.59155e-07	3.65175e-05
P0AGJ9	T224	[L].TVPLITK.[A];[L].TVPLITK.[A]	1.53926	2.10489	0.00785427	0.0272804
P0AA04	A65	[S].AEGEDEQKAVEHLVK.[L];[S].AEGEDEQKAVEHLVK.[L];[S].AEGEDEQKAVEHLVK.[L];[K].LQTLGLTQGTVVTIS.[A]	1.78549	3.23649	0.000580105	0.00444969
P0AA04	L80	[K].AVEHLVKL.[M];[K].AVEHLVKL.[M]	1.05158	4.63191	2.33393e-05	0.000416255
P0AA04	E5	[Q].EVTITAPNGLHTRPAAQFVK.[E];[Q].EVTITAPNGLHTRPAAQFVK.[E]	1.33368	1.73817	0.0182739	0.0478874
P0AA04	G54	[L].GLTQGTVVTISAEGEDEQK.[A];[L].GLTQGTVVTISAEGEDEQK.[A];[L].GLTQGTVVTISAEGEDEQKAVEHLVK.[L];[L].GLTQGTVVTISAEGEDEQKAVEHLVK.[L]	1.06148	2.99118	0.00102053	0.00662617
P0AA04	G58	[Q].GTVVTISAEGEDEQK.[A];[Q].GTVVTISAEGEDEQK.[A];[Q].GTVVTISAEGEDEQKAVEHLVK.[L];[Q].GTVVTISAEGEDEQKAVEHLVK.[L]	1.02602	4.83882	1.44936e-05	0.000290981
P0AA04	V60	[T].VVTISAEGEDEQK.[A];[T].VVTISAEGEDEQK.[A]	1.20074	1.75046	0.0177638	0.0469865
P09372	M119	[R].ALEVADKANPDMSAM.[V];[R].ALEVADKANPDMSAM.[V];[M].VEGIELTLK.[S];[M].VEGIELTLK.[S]	1.34341	1.76046	0.0173598	0.0462291
P09372	E94	[N].ELLPVIDSLDR.[A];[N].ELLPVIDSLDR.[A]	6.19732	3.54179	0.000287217	0.00271618
P0A9R4	E20	[L].EANSGETILDAALR.[N];[L].EANSGETILDAALR.[N];[K].IVILPHQDLCPDGAVL.[E]	1.54245	2.98749	0.00102922	0.00665732
P0A9R4	N22	[K].IVILPHQDLCPDGAVLEAN.[S];[N].SGETILDAALR.[N];[N].SGETILDAALR.[N]	1.03822	4.51813	3.03298e-05	0.000523153
P63224	C90	[S].CVGNDFGFNDIFSR.[Y];[S].CVGNDFGFNDIFSR.[Y];[R].YRENRPGYPAIAISDVSHIS.[C]	1.49867	2.91327	0.00122104	0.0075587
P0AFF6	A350	[Q].AEAHAAIDTFTK.[Y];[Q].AEAHAAIDTFTK.[Y]	-1.15799	2.55656	0.00277614	0.0135994
P0AFF6	L163	[R].DNISLDLGNNAEAVIL.[R];[L].REDMLPR.[E];[L].REDMLPR.[E]	1.54595	4.084	8.24133e-05	0.00110305
P0AFF6	E83	[Y].EDESLNLGDYVEDQIESVTFDR.[I]	6.34046	3.1211	0.000756665	0.00535246
P0AFF6	E457	[L].EDLAEQGIDDLADIEGLTDEK.[A];[L].EDLAEQGIDDLADIEGLTDEK.[A];[T].LEDLAEQGIDDLADIEGLTDEK.[A];[T].LEDLAEQGIDDLADIEGLTDEK.[A]	1.50307	1.85181	0.0140668	0.0401564
P0AFF6	G463	[Q].GIDDLADIEGLTDEK.[A];[Q].GIDDLADIEGLTDEK.[A]	1.28324	2.2658	0.00542249	0.0215143
P0AFF6	R210	[F].RIEVPEIGEEVIEIK.[A];[F].RIEVPEIGEEVIEIK.[A];[F].RIEVPEIGEEVIEIK.[A];[R].SKPEMLIELF.[R];[R].SKPEMLIELF.[R];[R].SKPEMLIELF.[R];[R].SKPEMLIELF.[R]	1.79205	9.89558	1.27181e-10	2.33631e-08
P0AFF6	V309	[A].VEAGNLAQAIGR.[N];[A].VEAGNLAQAIGR.[N]	1.41298	6.6921	2.0319e-07	1.03683e-05
P0AG86	A95	[M].AHCLGAYCPNILFPYAR.[E]	1.68373	3.023	0.00094842	0.00630678
P0AG86	S2	[M].SEQNNTEMTFQIQR.[I];[M].SEQNNTEMTFQIQR.[I];[M].SEQNNTEMTFQIQR.[I];[M].SEQNNTEMTFQIQR.[I]	-7.38897	3.30513	0.000495297	0.00396886
P0AF03	C165	[Y].CIQLLEGPYVETAPEVVAAFRPK.[S];[Y].CIQLLEGPYVETAPEVVAAFRPK.[S];[K].DAEGNVVVHGIFASVPY.[C]	-6.56687	2.24976	0.00562652	0.0220163
P0A890	T2	[M].TDLFSSPDHTLDALGLR.[C];[M].TDLFSSPDHTLDALGLR.[C]	-2.29981	2.79358	0.00160851	0.00929924
P0A734	E76	[L].ELNVTLPEAEELK.[-];[L].ELNVTLPEAEELK.[-]	1.88578	5.31978	4.78877e-06	0.000127956
P0A7A9	A136	[I].AHFFEHYK.[D];[A].HFFEHYK.[D];[A].HFFEHYKDLEK.[G];[A].HFFEHYKDLEK.[G];[Q].IAHFFEHYK.[D];[Q].IAHFFEHYK.[D];[Q].IAHFFEHYKDLEK.[G];[Q].IAHFFEHYKDLEK.[G]	3.06704	10.4966	3.18706e-11	8.67353e-09
P0A7A9	A49	[T].AMFYPCNYGYINHTLSLDGDPVDVLVPTPYPLQPGSVIR.[C];[T].AMFYPCNYGYINHTLSLDGDPVDVLVPTPYPLQPGSVIR.[C];[T].AMFYPCNYGYINHTLSLDGDPVDVLVPTPYPLQPGSVIR.[C];[K].ESGALFVDRFMSTA.[M];[A].MFYPCNYGYINHTLSLDGDPVDVLVPTPYPLQPGSVIR.[C];[A].MFYPCNYGYINHTLSLDGDPVDVLVPTPYPLQPGSVIR.[C];[A].MFYPCNYGYINHTLSLDGDPVDVLVPTPYPLQPGSVIR.[C];[A].MFYPCNYGYINHTLSLDGDPVDVLVPTPYPLQPGSVIR.[C]	-7.26277	3.89492	0.000127375	0.00149932
P0A7A9	L94	[R].CRPVGVL.[K]	4.54738	1.9939	0.0101414	0.0324494
P0A7A9	Q134	[K].DVNDLPELLKAQ.[I];[K].DVNDLPELLKAQ.[I];[K].EYDHIKDVNDLPELLKA.[Q];[K].EYDHIKDVNDLPELLKAQ.[I];[K].EYDHIKDVNDLPELLKAQ.[I];[Q].IAHFFEHYK.[D];[Q].IAHFFEHYK.[D];[Q].IAHFFEHYKDLEK.[G];[Q].IAHFFEHYKDLEK.[G];[A].QIAHFFEHYK.[D];[A].QIAHFFEHYK.[D]	3.44998	8.39743	4.00472e-09	4.45858e-07
P0A7A9	E165	[A].EIVASFER.[A];[K].VEGWENAEAAKA.[E];[K].VEGWENAEAAKA.[E];[K].VEGWENAEAAKAE.[I]	2.55837	6.39597	4.01816e-07	1.8687e-05
P0A7A9	F51	[M].FYPCNYGYINHTLSLDGDPVDVLVPTPYPLQPGSVIR.[C];[M].FYPCNYGYINHTLSLDGDPVDVLVPTPYPLQPGSVIR.[C];[A].MFYPCNYGYINHTLSLDGDPVDVLVPTPYPLQPGSVIR.[C];[A].MFYPCNYGYINHTLSLDGDPVDVLVPTPYPLQPGSVIR.[C];[A].MFYPCNYGYINHTLSLDGDPVDVLVPTPYPLQPGSVIR.[C];[A].MFYPCNYGYINHTLSLDGDPVDVLVPTPYPLQPGSVIR.[C]	-7.26277	3.89492	0.000127375	0.00149932
P0A7A9	E154	[K].GKWVKVE.[G];[E].GWENAEAAK.[A];[E].GWENAEAAK.[A]	3.28216	1.79887	0.0158902	0.043721
P0A7A9	H61	[N].HTLSLDGDPVDVLVPTPYPLQPGSVIR.[C];[N].HTLSLDGDPVDVLVPTPYPLQPGSVIR.[C];[H].TLSLDGDPVDVLVPTPYPLQPGSVIR.[C];[H].TLSLDGDPVDVLVPTPYPLQPGSVIR.[C]	2.72824	6.21603	6.08099e-07	2.53763e-05
P0A7A9	K163	[A].KAEIVASFER.[A];[A].KAEIVASFER.[A];[K].VEGWENAEAA.[K];[K].VEGWENAEAAKA.[E];[K].VEGWENAEAAKA.[E];[K].WVKVEGWENAEAA.[K]	2.55837	6.77087	1.69485e-07	8.83243e-06
P0A7A9	L65	[S].LDGDPVDVLVPTPYPLQPGSVIR.[C];[S].LDGDPVDVLVPTPYPLQPGSVIR.[C];[L].SLDGDPVDVLVPTPYPLQPGSVIR.[C];[L].SLDGDPVDVLVPTPYPLQPGSVIR.[C]	1.71675	5.56395	2.72927e-06	8.09326e-05
P0A7A9	L63	[T].LSLDGDPVDVLVPTPYPLQPGSVIR.[C];[T].LSLDGDPVDVLVPTPYPLQPGSVIR.[C];[L].SLDGDPVDVLVPTPYPLQPGSVIR.[C];[L].SLDGDPVDVLVPTPYPLQPGSVIR.[C];[H].TLSLDGDPVDVLVPTPYPLQPGSVIR.[C];[H].TLSLDGDPVDVLVPTPYPLQPGSVIR.[C]	2.66233	11.3203	4.78294e-12	1.5975e-09
P21889	N479	[K].AAPENAVANAYDMVIN.[G];[N].GYEVGGGSVR.[I];[N].GYEVGGGSVR.[I]	1.50636	5.30862	4.91343e-06	0.000130656
P21889	E118	[R].ADVLPLDSNHVNTE.[E]	1.51712	1.98867	0.0102644	0.0326757
P21889	A320	[A].ALRVPGGASLTR.[K];[A].ALRVPGGASLTR.[K]	1.4014	4.80965	1.55006e-05	0.000307005
P21889	A96	[L].ASSLTIINR.[A];[L].ASSLTIINR.[A];[R].DMATGEIEVLAS.[S];[K].NINRDMATGEIEVL.[A]	1.36303	5.05442	8.82224e-06	0.000201322
P21889	A305	[F].AVFAGPANDPK.[G];[F].AVFAGPANDPK.[G];[A].VFAGPANDPK.[G];[A].VFAGPANDPK.[G]	2.3326	1.87011	0.0134863	0.0391533
P21889	D475	[Y].DMVINGYEVGGGSVR.[I]	-6.29896	3.10999	0.000776266	0.00545837
P21889	G501	[F].GILGINEEEQR.[E];[F].GILGINEEEQREK.[F];[F].GILGINEEEQREK.[F];[R].IHNGDMQQTVF.[G];[R].IHNGDMQQTVF.[G]	5.39607	5.01144	9.74009e-06	0.000216224
P21889	F272	[K].GVDLGDFPVMTF.[A];[K].GVDLGDFPVMTF.[A];[K].GVDLGDFPVMTFA.[E]	1.97714	2.87653	0.00132883	0.00804304
P21889	L503	[R].IHNGDMQQTVFGIL.[G]	-2.56016	4.0322	9.28538e-05	0.00119073
P21889	L563	[C].LMTEAPSFANPTALAELSIQVVK.[K];[C].LMTEAPSFANPTALAELSIQVVK.[K];[L].MTEAPSFANPTALAELSIQVVK.[K];[L].MTEAPSFANPTALAELSIQVVK.[K]	-6.05061	4.89718	1.26713e-05	0.000265266
P21889	L372	[F].LNAEIIEDILDR.[T];[L].NAEIIEDILDR.[T];[L].NAEIIEDILDR.[T]	2.62506	2.6338	0.00232381	0.0120334
P21889	L542	[L].LTGTDNIRDVIAFPK.[T];[L].LTGTDNIRDVIAFPK.[T]	2.54471	4.23737	5.78934e-05	0.000854218
P21889	F394	[R].TAAQDGDMIFF.[G];[R].TAAQDGDMIFF.[G]	4.71939	3.45379	0.000351727	0.00314716
P21889	A396	[R].TAAQDGDMIFFGA.[D];[R].TAAQDGDMIFFGA.[D]	4.22414	2.38077	0.00416131	0.0179024
P21889	Q582	[K].TTAAACLMTEAPSFANPTALAELSIQ.[V]	-6.33866	3.37847	0.000418337	0.0035414
P0A8N3	D10	[A].DAVVDLNNELK.[T];[A].DAVVDLNNELK.[T]	1.432	2.30063	0.00500462	0.0203059
P0A8N3	D117	[W].DLGDILGAK.[G];[W].DLGDILGAK.[G]	1.5162	5.81796	1.52068e-06	5.19179e-05
P0A8N3	E310	[T].EVTYGDVTLDFGKPFEK.[L];[T].EVTYGDVTLDFGKPFEK.[L]	2.04632	2.01991	0.00955199	0.0311808
P07395	A336	[C].AFFSPLSITGR.[A];[A].FFSPLSITGR.[A];[A].FFSPLSITGR.[A]	-2.23422	8.24602	5.67513e-09	5.71244e-07
P07395	A97	[G].AVLPGDFK.[I];[G].AVLPGDFK.[I]	1.06605	2.21825	0.00604989	0.0229621
P07395	L724	[R].DIAVVVAENVPAADIL.[S]	1.50706	1.7494	0.0178072	0.0470335
P07395	G126	[L].GISDDHSGIIELPADAPIGTDIR.[E];[L].GISDDHSGIIELPADAPIGTDIR.[E]	1.44938	2.43262	0.003693	0.0165363
P07395	I95	[T].IGAVLPGDFK.[I];[T].IGAVLPGDFK.[I];[A].TIGAVLPGDFK.[I]	1.21213	2.04266	0.00906451	0.0300162
P07395	C120	[K].LRGEPSEGMLC.[S];[K].LRGEPSEGMLC.[S];[K].LRGEPSEGMLC.[S];[C].SFSELGISDDHSGIIELPADAPIGTDIR.[E];[C].SFSELGISDDHSGIIELPADAPIGTDIR.[E]	-1.20874	3.47883	0.000332021	0.00301569
P07395	F122	[K].LRGEPSEGMLCSF.[S];[K].LRGEPSEGMLCSF.[S];[F].SELGISDDHSGIIELPADAPIGTDIR.[E];[F].SELGISDDHSGIIELPADAPIGTDIR.[E];[C].SFSELGISDDHSGIIELPADAPIGTDIR.[E];[C].SFSELGISDDHSGIIELPADAPIGTDIR.[E]	-1.39706	2.63632	0.00231035	0.0119956
P07395	P475	[I].PDEPVQASLIMGTHR.[E]	1.0338	1.78732	0.0163184	0.0445098
P07395	Y255	[R].SIDAVVDVTNY.[V]	2.49138	1.8206	0.0151147	0.0421736
P07395	V681	[L].VFELEWNK.[L]	6.93806	1.82806	0.0148575	0.0416848
P04079	V85	[R].APQYVFEAGVPVFGV.[C];[R].APQYVFEAGVPVFGVC.[Y]	-1.57165	2.79393	0.00160718	0.00929889
P04079	A38	[W].AWDVTEAQIR.[D];[W].AWDVTEAQIR.[D];[L].WAWDVTEAQIR.[D]	-2.26242	5.03433	9.23998e-06	0.000207804
P04079	D513	[Y].DISGKPPATIEWE.[-];[Y].DISGKPPATIEWE.[-]	8.34944	2.38446	0.0041261	0.017803
P04079	F180	[Q].FHPEVTHTR.[Q];[Q].FHPEVTHTR.[Q];[V].QFHPEVTHTR.[Q]	1.67723	1.9799	0.0104738	0.0331018
P04079	G278	[F].GDHFGLNIVHVPAEDR.[F]	6.69265	1.72889	0.0186685	0.0484551
P04079	G282	[F].GLNIVHVPAEDR.[F];[F].GLNIVHVPAEDR.[F];[R].LNEAEQVLDMFGDHF.[G];[R].LNEAEQVLDMFGDHF.[G]	1.94799	3.64878	0.000224499	0.00227534
P04079	L234	[R].IREQVGDDKVILGL.[S]	4.47974	2.03863	0.00914902	0.0302416
P04079	V316	[F].VEVFDEEALKLEDVK.[W];[F].VEVFDEEALKLEDVK.[W]	1.565	3.36679	0.000429747	0.00359656
P0A953	A198	[M].ACEFDAMGALSTK.[Y];[M].ACEFDAMGALSTK.[Y]	-7.27415	3.04716	0.000897091	0.00606714
P0A953	A255	[Y].AEIVGYGATSDGADMVAPSGEGAVR.[C];[Y].AEIVGYGATSDGADMVAPSGEGAVR.[C]	-4.39118	3.26593	0.000542087	0.00423136
P0A953	A75	[Y].AFLSMEQAIADAGLSPEAYQNNPR.[V];[Y].AFLSMEQAIADAGLSPEAYQNNPR.[V]	-1.17026	2.70776	0.00195991	0.0106756
P0A953	Q341	[K].AMTGHSLGAAGVQ.[E]	-2.26055	2.53897	0.00289087	0.0139475
P0A953	L348	[K].AMTGHSLGAAGVQEAIYSLL.[M];[K].AMTGHSLGAAGVQEAIYSLL.[M]	-6.21651	2.18514	0.00652919	0.0240835
P0A953	F317	[V].FGDKSPAISATK.[A];[V].FGDKSPAISATK.[A]	-1.25415	2.07247	0.00846311	0.0287903
P0A953	G233	[A].GGGGMVVVEELEHALAR.[G];[A].GGGGMVVVEELEHALAR.[G];[A].GGGGMVVVEELEHALAR.[G];[A].GGGGMVVVEELEHALAR.[G];[G].GGGMVVVEELEHALAR.[G];[G].GGGMVVVEELEHALAR.[G];[R].TYDAHRDGFVIA.[G];[R].TYDAHRDGFVIA.[G]	1.53022	7.56449	2.72589e-08	2.13083e-06
P0A953	G8	[T].GLGIVSSIGNNQQEVLASLR.[E];[T].GLGIVSSIGNNQQEVLASLR.[E]	-1.35108	2.06876	0.00853575	0.0289569
P0A953	G287	[H].GVDTPIDYLNSHGTSTPVGDVK.[E];[H].GVDTPIDYLNSHGTSTPVGDVK.[E]	1.69227	3.60963	0.000245679	0.00242235
P0A953	K282	[M].KMAMHGVDTPIDYLNSHGTSTPVGDVK.[E];[M].KMAMHGVDTPIDYLNSHGTSTPVGDVK.[E]	-1.14532	2.2461	0.00567418	0.0221305
P0A953	L77	[F].LSMEQAIADAGLSPEAYQNNPR.[V];[F].LSMEQAIADAGLSPEAYQNNPR.[V];[L].SMEQAIADAGLSPEAYQNNPR.[V];[L].SMEQAIADAGLSPEAYQNNPR.[V]	-1.74948	5.0776	8.36378e-06	0.000192564
P0A953	S264	[T].SDGADMVAPSGEGAVR.[C];[T].SDGADMVAPSGEGAVR.[C];[T].SDGADMVAPSGEGAVR.[C];[T].SDGADMVAPSGEGAVR.[C]	3.75875	6.08692	8.18622e-07	3.18266e-05
P0A953	V238	[M].VVVEELEHALAR.[G];[M].VVVEELEHALAR.[G]	1.99614	1.75478	0.0175882	0.0466189
P68919	Y31	[R].AANKFPAIIY.[G];[R].AANKFPAIIY.[G];[Y].GGKEAPLAIELDHDK.[V];[Y].GGKEAPLAIELDHDK.[V]	1.09784	5.51675	3.04262e-06	8.87189e-05
P68919	M50	[K].EAPLAIELDHDKVMNM.[Q];[K].EAPLAIELDHDKVMNM.[Q];[K].EAPLAIELDHDKVMNM.[Q];[K].EAPLAIELDHDKVMNM.[Q];[K].EAPLAIELDHDKVMNMQ.[A];[K].EAPLAIELDHDKVMNMQ.[A];[K].EAPLAIELDHDKVMNMQ.[A];[K].EAPLAIELDHDKVMNMQ.[A]	1.35384	3.80832	0.00015548	0.00174164
P77608	A40	[Y].AIQHINVQHDVAQGR.[R];[R].DLIGIDNAEAAY.[A];[R].RAAEQGEAIAPLRDLIGIDNAEAAY.[A];[R].RAAEQGEAIAPLRDLIGIDNAEAAY.[A];[A].YAIQHINVQHDVAQGR.[R];[A].YAIQHINVQHDVAQGR.[R]	-1.09383	3.0932	0.000806872	0.00559858
P77608	A216	[M].ASLGEPLR.[T]	1.98326	3.45722	0.000348961	0.00313085
P77608	F151	[Q].FVDTVADNASCGVYVIGGPAQRPAGLDLK.[N];[Q].FVDTVADNASCGVYVIGGPAQRPAGLDLK.[N]	-2.05525	3.43968	0.000363345	0.00321056
P77608	M236	[R].TGDIILTGALGPM.[V];[R].TGDIILTGALGPM.[V]	1.37515	1.85285	0.0140329	0.0400909
P77608	A238	[R].TGDIILTGALGPMVA.[V];[R].TGDIILTGALGPMVAV.[N]	1.30732	2.6702	0.00213698	0.0112726
P77608	V165	[Y].VIGGPAQRPAGLDLK.[N];[Y].VIGGPAQRPAGLDLK.[N]	1.73779	3.11921	0.000759953	0.00536936
P77608	L82	[K].VQQQLGVDQPDFGTL.[F];[K].VQQQLGVDQPDFGTLF.[A]	1.26085	3.20379	0.000625472	0.0046977
P00509	A295	[R].ANYSNPPAHGASVVA.[T];[R].ANYSNPPAHGASVVAT.[I]	1.44294	1.78122	0.0165492	0.0448556
P00509	N164	[R].EYAYYDAENHTLDFDALIN.[S]	1.26904	2.62032	0.00239708	0.0123173
P00509	K37	[Y].KDETGKTPVLTSVK.[K];[Y].KDETGKTPVLTSVK.[K]	2.49997	3.91257	0.000122301	0.00146124
P00509	L16	[-].MFENITAAPADPILGL.[A];[-].MFENITAAPADPILGL.[A]	2.30025	2.83542	0.00146076	0.00860069
P0A9D8	A144	[W].ATVGSCAQIGK.[N];[W].ATVGSCAQIGK.[N]	2.45433	3.44581	0.000358254	0.00317163
P0A9D8	D71	[N].DNQVIEGAESR.[Y];[N].DNQVIEGAESR.[Y]	2.69319	2.38233	0.00414641	0.0178697
P0A9D8	S235	[R].IYDRETGEIHYGRVPAGSVVVS.[G];[R].IYDRETGEIHYGRVPAGSVVVS.[G]	7.9494	1.85507	0.0139615	0.0399645
P0A9D8	L171	[K].NVHLSGGVGIGGVLEPL.[Q];[L].QANPTIIEDNCFIGAR.[S]	6.67405	1.85298	0.0140286	0.0400909
P0ACD4	C106	[H].CSILAEDAIK.[A];[H].CSILAEDAIK.[A];[K].NTDIAEELELPPVKIH.[C];[K].NTDIAEELELPPVKIH.[C];[K].SLDEAQAIKNTDIAEELELPPVKIH.[C];[K].SLDEAQAIKNTDIAEELELPPVKIH.[C]	1.11237	8.55558	2.78242e-09	3.29761e-07
P0AF93	F94	[K].DLNDFATVNATYEAF.[F];[F].FTEHNATFPAR.[S];[F].FTEHNATFPAR.[S]	2.27371	3.06399	0.000863003	0.00588797
P0AF93	G31	[S].GQIPVNPK.[T];[S].GQIPVNPK.[T];[T].SGQIPVNPK.[T];[T].SGQIPVNPK.[T];[K].TIATENAPAAIGPYVQGVDLGNMIITS.[G];[K].TIATENAPAAIGPYVQGVDLGNMIITS.[G]	3.44447	3.92905	0.000117747	0.00141605
P0AF93	G20	[Q].GVDLGNMIITSGQIPVNPK.[T];[Q].GVDLGNMIITSGQIPVNPK.[T];[Q].GVDLGNMIITSGQIPVNPK.[T];[K].TIATENAPAAIGPYVQ.[G];[G].VDLGNMIITSGQIPVNPK.[T]	1.75282	3.42312	0.000377466	0.00328239
P0AF93	T101	[A].TFPARSCVEVARLPK.[D]	1.71964	2.49329	0.00321155	0.0149971
P0AF93	Y17	[K].TIATENAPAAIGPY.[V];[Y].VQGVDLGNMIITSGQIPVNPK.[T];[Y].VQGVDLGNMIITSGQIPVNPK.[T]	3.08195	2.33841	0.00458768	0.0191644
P0AF93	T29	[K].TIATENAPAAIGPYVQGVDLGNMIIT.[S];[K].TIATENAPAAIGPYVQGVDLGNMIITS.[G];[K].TIATENAPAAIGPYVQGVDLGNMIITS.[G]	2.11028	3.24056	0.000574703	0.0044219
P0A9M5	A97	[R].AEGDGEGFIVIDDLVDTGGTA.[V];[R].AEGDGEGFIVIDDLVDTGGTAV.[A];[K].RAEGDGEGFIVIDDLVDTGGTA.[V];[K].RAEGDGEGFIVIDDLVDTGGTA.[V];[K].RAEGDGEGFIVIDDLVDTGGTAV.[A];[K].RAEGDGEGFIVIDDLVDTGGTAV.[A]	6.59558	2.88922	0.00129056	0.0078567
P0A9M5	I85	[F].IVIDDLVDTGGTAVAIR.[E];[F].IVIDDLVDTGGTAVAIR.[E]	7.41991	1.77725	0.0167014	0.045084
P0A8F0	Y179	[K].AHPDVELY.[T];[Y].TASIDQGLNEHGYIIPGLGDAGDK.[I];[Y].TASIDQGLNEHGYIIPGLGDAGDK.[I];[Y].TASIDQGLNEHGYIIPGLGDAGDKIFGTK.[-];[Y].TASIDQGLNEHGYIIPGLGDAGDKIFGTK.[-]	1.5514	4.14632	7.13963e-05	0.000992389
P0A8F0	L39	[R].ELASEVGSLL.[T];[R].FRELASEVGSLL.[T];[R].FRELASEVGSLL.[T];[L].TYEATADLETEK.[V]	1.53397	8.9884	1.02708e-09	1.39759e-07
P0A8F0	G56	[E].GWNGPVEIDQIK.[G];[E].GWNGPVEIDQIK.[G]	1.65432	2.68029	0.00208789	0.0111496
P0A8F0	A141	[R].MALIVDPMLATGGSVIA.[T]	1.8488	1.81041	0.0154737	0.0429222
P0A8F0	V160	[L].VAAPEGIAALEK.[A];[L].VAAPEGIAALEK.[A]	1.77992	4.69382	2.02386e-05	0.000376488
P0A8F0	V158	[L].VLVAAPEGIAALEK.[A];[L].VLVAAPEGIAALEK.[A]	2.47708	2.49936	0.00316692	0.014833
P0A8V2	A875	[G].AEVTGGDILVGK.[V];[G].AEVTGGDILVGK.[V];[A].EVTGGDILVGK.[V];[A].EVTGGDILVGK.[V];[K].LDESGIVYIGA.[E];[K].LGPEEITADIPNVGEAALSKLDESGIVYIG.[A];[K].LGPEEITADIPNVGEAALSKLDESGIVYIGA.[E];[K].LGPEEITADIPNVGEAALSKLDESGIVYIGA.[E]	1.15378	6.02416	9.45878e-07	3.61995e-05
P0A8V2	A313	[A].ANMELSLDLLAK.[L];[K].DYIDESTGELICA.[A];[K].DYIDESTGELICAA.[N];[A].NMELSLDLLAK.[L];[A].NMELSLDLLAK.[L];[A].NMELSLDLLAK.[L];[A].NMELSLDLLAK.[L];[K].VVAKDYIDESTGELICAA.[N]	1.83124	4.79414	1.60643e-05	0.00031341
P0A8V2	L28	[K].DFGKRPQVLDVPYLL.[S];[Y].LLSIQLDSFQK.[F];[Y].LLSIQLDSFQK.[F];[K].RPQVLDVPYLL.[S];[L].SIQLDSFQK.[F];[L].SIQLDSFQK.[F]	2.28191	3.85549	0.000139481	0.00160644
P0A8V2	L967	[K].DLSEELQIL.[E];[L].EAGLFSR.[I];[K].KDLSEELQIL.[E]	2.72094	2.8168	0.00152475	0.0089061
P0A8V2	Q932	[K].DSSLRVPNGVSGTVIDVQ.[V];[K].DSSLRVPNGVSGTVIDVQ.[V];[R].VPNGVSGTVIDVQ.[V]	1.55261	3.76693	0.000171031	0.00184686
P0A8V2	C311	[K].DYIDESTGELIC.[A];[K].DYIDESTGELICA.[A]	1.05953	1.71229	0.019396	0.0495901
P0A8V2	L388	[R].EAAESLFENL.[F];[R].EAAESLFENLF.[F];[L].FFSEDRYDLSAVGR.[M];[L].FFSEDRYDLSAVGR.[M]	1.8125	4.58323	2.61077e-05	0.000462264
P0A8V2	F390	[R].EAAESLFENLFF.[S];[L].FFSEDRYDLSAVGR.[M];[L].FFSEDRYDLSAVGR.[M];[F].FSEDRYDLSAVGR.[M]	1.78492	4.21174	6.14124e-05	0.000895353
P0A8V2	A52	[K].FIEQDPEGQYGLEAA.[F]	2.44718	1.84045	0.0144394	0.0408684
P0A8V2	F337	[L].FTNDLDHGPYISETLR.[V];[L].FTNDLDHGPYISETLRVDPTNDR.[L];[L].FTNDLDHGPYISETLRVDPTNDR.[L];[F].TNDLDHGPYISETLR.[V];[F].TNDLDHGPYISETLRVDPTNDR.[L]	1.35443	2.85845	0.00138533	0.00828939
P0A8V2	Q834	[R].FTTIHIQ.[E]	1.16318	3.05402	0.000883049	0.00599136
P0A8V2	C838	[R].FTTIHIQELAC.[V]	-6.87931	2.13698	0.00729488	0.0259578
P0A8V2	G585	[Y].GFLETPYR.[K];[Y].GFLETPYR.[K]	2.11115	2.71025	0.00194873	0.0106509
P0A8V2	G879	[T].GGDILVGK.[V];[V].TGGDILVGK.[V]	1.39338	2.62565	0.00236785	0.0122107
P0A8V2	G982	[A].GGVEAEKLDKLPR.[D];[A].GGVEAEKLDKLPR.[D]	2.59056	3.22315	0.0005982	0.00455028
P0A8V2	G1334	[L].GINIELEDE.[-]	1.91149	2.42195	0.00378487	0.016834
P0A8V2	K1078	[S].KINPIEDMPYDENGTPVDIVLNPLGVPSR.[M];[S].KINPIEDMPYDENGTPVDIVLNPLGVPSR.[M];[S].KINPIEDMPYDENGTPVDIVLNPLGVPSR.[M];[S].KINPIEDMPYDENGTPVDIVLNPLGVPSR.[M]	6.81835	3.80236	0.000157632	0.00176031
P0A8V2	L606	[R].KVTDGVVTDEIHYL.[S];[R].KVTDGVVTDEIHYL.[S];[R].KVTDGVVTDEIHYLS.[A];[R].KVTDGVVTDEIHYLS.[A];[K].VTDGVVTDEIHYL.[S];[K].VTDGVVTDEIHYLS.[A]	1.029	15.1714	6.73923e-16	7.07426e-13
P0A8V2	A617	[R].KVTDGVVTDEIHYLSAIEEGNYVIA.[Q];[R].KVTDGVVTDEIHYLSAIEEGNYVIA.[Q];[R].KVTDGVVTDEIHYLSAIEEGNYVIAQ.[A];[R].KVTDGVVTDEIHYLSAIEEGNYVIAQ.[A];[A].QANSNLDEEGHFVEDLVTCR.[S];[A].QANSNLDEEGHFVEDLVTCR.[S];[K].VTDGVVTDEIHYLSAIEEGNYVIA.[Q];[K].VTDGVVTDEIHYLSAIEEGNYVIAQ.[A]	-1.29366	4.6756	2.11059e-05	0.000382929
P0A8V2	L623	[N].LDEEGHFVEDLVTCR.[S];[N].LDEEGHFVEDLVTCR.[S]	1.35445	2.32141	0.00477076	0.0195648
P0A8V2	E349	[R].IETLFTNDLDHGPYISE.[T];[K].RIETLFTNDLDHGPYISE.[T];[K].RIETLFTNDLDHGPYISE.[T];[E].TLRVDPTNDR.[L];[E].TLRVDPTNDR.[L]	1.69927	3.02535	0.000943302	0.00627843
P0A8V2	L351	[R].IETLFTNDLDHGPYISETL.[R];[E].TLRVDPTNDR.[L];[E].TLRVDPTNDR.[L]	2.74826	2.06824	0.00854603	0.028965
P0A8V2	I873	[Y].IGAEVTGGDILVGK.[V];[Y].IGAEVTGGDILVGK.[V];[K].LGPEEITADIPNVGEAALSKLDESGIVY.[I];[K].LGPEEITADIPNVGEAALSKLDESGIVY.[I];[K].LGPEEITADIPNVGEAALSKLDESGIVYIG.[A]	1.45738	3.61542	0.000242425	0.0024057
P0A8V2	A860	[K].LGPEEITADIPNVGEA.[A];[K].LGPEEITADIPNVGEAA.[L]	1.63128	4.25631	5.54234e-05	0.000827746
P0A8V2	L862	[K].LGPEEITADIPNVGEAAL.[S];[K].LGPEEITADIPNVGEAALS.[K]	3.66666	4.14301	7.19427e-05	0.000997425
P0A8V2	L865	[K].LGPEEITADIPNVGEAALSKL.[D];[K].LGPEEITADIPNVGEAALSKL.[D]	1.23073	2.15308	0.00702942	0.025358
P0A8V2	L667	[S].LIPFLEHDDANR.[A];[S].LIPFLEHDDANR.[A];[A].SLIPFLEHDDANR.[A];[A].SLIPFLEHDDANR.[A]	1.4897	2.95305	0.00111418	0.00705775
P0A8V2	A501	[R].LSLGDLDTLMPQDMINAKPISAA.[V];[R].LSLGDLDTLMPQDMINAKPISAA.[V];[R].LSLGDLDTLMPQDMINAKPISAA.[V];[A].VKEFFGSSQLSQFMDQNNPLSEITHK.[R]	1.59094	2.86511	0.00136422	0.00819649
P0A8V2	L1253	[S].LVTQQPLGGK.[A];[Y].SLVTQQPLGGK.[A];[Y].SLVTQQPLGGK.[A]	3.07472	2.74218	0.00181058	0.0101791
P0A8V2	N811	[Y].NFEDSILVSER.[V];[Y].NFEDSILVSER.[V]	2.35133	6.25586	5.54804e-07	2.37018e-05
P0A8V2	L1326	[K].NIVDGNHQMEPGMPESFNVL.[L];[K].NIVDGNHQMEPGMPESFNVL.[L]	4.59476	5.08076	8.303e-06	0.000191857
P0A8V2	R74	[Y].RLGEPVFDVQECQIR.[G];[R].SVFPIQSYSGNSELQYVSY.[R]	1.71806	2.96553	0.00108261	0.00691739
P0A8V2	R687	[Q].RQAVPTLR.[A]	1.73573	2.60842	0.00246364	0.0125318
P0A8V2	S63	[Y].SGNSELQYVSYR.[L];[Y].SGNSELQYVSYR.[L];[R].SVFPIQSY.[S]	1.94668	2.97605	0.00105669	0.00678127
P0A8V2	S421	[L].SKDDIIDVMKK.[L];[R].SLLREEIEGSGIL.[S]	1.94434	2.04386	0.00903951	0.0300072
P0A8V2	F645	[R].SKGESSLF.[S]	1.97987	2.12823	0.00744333	0.026295
P0A8V2	S576	[L].SVYAQTNEYGFLETPYR.[K];[L].SVYAQTNEYGFLETPYR.[K];[R].VCPIETPEGPNIGLINSL.[S]	-1.24208	2.65394	0.00221851	0.0116254
P0A8V2	Y1229	[R].TGEQFERPVTVGY.[M];[R].TGEQFERPVTVGY.[M]	2.49815	3.49781	0.000317823	0.0029302
P0A8V2	Y1231	[R].TGEQFERPVTVGYMY.[M];[R].TGEQFERPVTVGYMY.[M];[R].TGEQFERPVTVGYMY.[M]	7.4583	5.44909	3.55562e-06	0.000100995
P0A8V2	V708	[A].VAVDSGVTAVAK.[R]	1.48166	3.07602	0.000839424	0.00575918
P0A8V2	Y751	[K].VNEDEMYPGEAGIDIY.[N];[K].VNEDEMYPGEAGIDIY.[N]	4.62981	2.57479	0.00266203	0.0132126
P0A8V2	V660	[Q].VVSVGASLIPFLEHDDANR.[A];[Q].VVSVGASLIPFLEHDDANR.[A]	1.3535	2.21176	0.00614096	0.0231469
P36683	Q94	[K].AIELLGTMQ.[G];[K].AIELLGTMQ.[G];[Q].GGYNIHPLIDALDDAK.[L];[Q].GGYNIHPLIDALDDAK.[L];[M].QGGYNIHPLIDALDDAK.[L];[M].QGGYNIHPLIDALDDAK.[L]	2.0061	2.19759	0.00634464	0.0236964
P36683	L124	[K].ALSHTLL.[M];[T].LLMFDNFYDVEEK.[A];[L].LMFDNFYDVEEK.[A];[L].LMFDNFYDVEEK.[A];[L].MFDNFYDVEEK.[A];[L].MFDNFYDVEEK.[A]	2.1785	3.76176	0.000173078	0.00186205
P36683	A234	[L].AYVGDVVGTGSSR.[K];[L].AYVGDVVGTGSSR.[K];[L].AYVGDVVGTGSSRK.[S]	5.73714	4.93497	1.16152e-05	0.000248107
P36683	D127	[F].DNFYDVEEK.[A];[F].DNFYDVEEK.[A];[M].FDNFYDVEEK.[A];[M].FDNFYDVEEK.[A]	7.08193	2.32478	0.00473392	0.0194982
P36683	L384	[K].DVAESDRGFSL.[A];[K].DVAESDRGFSL.[A];[K].DVAESDRGFSLA.[Q];[K].DVAESDRGFSLA.[Q]	1.77886	3.13447	0.000733719	0.00523943
P36683	Q371	[R].EALGLPHSDVFRQ.[A];[R].EALGLPHSDVFRQ.[A]	1.17557	3.59611	0.000253448	0.00248643
P36683	E287	[M].EDAGALPIEVDVSNLNMGDVIDVYPYKGEVR.[N];[M].EDAGALPIEVDVSNLNMGDVIDVYPYKGEVR.[N];[M].EDAGALPIEVDVSNLNMGDVIDVYPYKGEVR.[N];[M].EDAGALPIEVDVSNLNMGDVIDVYPYKGEVR.[N];[K].IAPIFFNTM.[E];[T].MEDAGALPIEVDVSNLNMGDVIDVYPYKGEVR.[N];[T].MEDAGALPIEVDVSNLNMGDVIDVYPYKGEVR.[N];[T].MEDAGALPIEVDVSNLNMGDVIDVYPYKGEVR.[N]	1.01274	1.94213	0.0114253	0.0350825
P36683	E329	[F].ELKTDVLIDEVR.[A];[F].ELKTDVLIDEVR.[A];[R].NHETGELLATF.[E]	2.04579	7.93534	1.16055e-08	1.03996e-06
P36683	G175	[T].GETNTDDLSPAPDAWSRPDIPLHALAMLK.[N];[T].GETNTDDLSPAPDAWSRPDIPLHALAMLK.[N]	-1.51954	1.98537	0.0103425	0.0328421
P36683	H480	[R].GGVSLRPGDGVIH.[S];[R].GGVSLRPGDGVIH.[S]	2.06525	3.97926	0.00010489	0.00130633
P36683	W482	[R].GGVSLRPGDGVIHSW.[L]	1.46566	2.35937	0.00437146	0.0185673
P36683	E590	[R].ILEIEGLPDLKVE.[Q];[R].ILEIEGLPDLKVE.[Q];[E].QAFELTDASAER.[S];[E].QAFELTDASAER.[S]	1.68634	2.15025	0.00707535	0.0254851
P36683	N623	[K].LNKEPIIEYLNSN.[I];[K].LNKEPIIEYLNSN.[I]	7.06241	1.83692	0.0145573	0.0410778
P36683	L627	[K].LNKEPIIEYLNSNIVLL.[K];[K].LNKEPIIEYLNSNIVLL.[K]	6.32812	1.89614	0.0127016	0.0374995
P36683	L325	[R].NHETGELL.[A]	2.51164	1.77114	0.0169379	0.0455397
P36683	N300	[S].NLNMGDVIDVYPYKGEVR.[N];[S].NLNMGDVIDVYPYKGEVR.[N];[S].NLNMGDVIDVYPYKGEVR.[N]	3.16759	1.89266	0.0128037	0.0377384
P0AFG8	A227	[Y].AFLGDGEMDEPESK.[G];[Y].AFLGDGEMDEPESK.[G];[Y].AFLGDGEMDEPESK.[G];[Y].AFLGDGEMDEPESK.[G]	3.95918	3.75227	0.000176902	0.00189763
P0AFG8	A20	[Q].AIESVIREEGVER.[A];[Q].AIESVIREEGVER.[A]	1.18771	2.24685	0.00566435	0.0221039
P0AFG8	Q141	[R].ARNEQDGGDLVYFQ.[G];[R].ARNEQDGGDLVYFQ.[G];[Q].GHISPGVYAR.[A];[Q].GHISPGVYAR.[A];[R].NEQDGGDLVYFQ.[G]	1.29101	4.80411	1.56998e-05	0.000310113
P0AFG8	D878	[I].DADKVNPR.[L];[I].DADKVNPR.[L]	1.43238	1.83783	0.0145267	0.0410074
P0AFG8	A286	[K].IINELEGIFEGA.[G]	1.97672	3.51042	0.000308729	0.00286432
P0AFG8	N876	[F].NIDADKVNPR.[L];[F].NIDADKVNPR.[L];[F].NIDADKVNPR.[L];[K].VVADAIAKF.[N];[K].VVADAIAKF.[N]	1.49057	3.48445	0.000327756	0.00298833
P0AFG8	S540	[Y].SPNGQQYTPQDR.[E];[Y].SPNGQQYTPQDR.[E]	1.38748	3.65666	0.000220463	0.00224995
P0AFG8	T652	[L].TIPNCISYDPAYAYEVAVIMHDGLER.[M];[R].TTLNGEGLQHEDGHSHIQSL.[T]	-3.65344	2.22483	0.00595895	0.0227698
P17169	E60	[A].EEHPLHGGTGIAHTR.[W];[A].EEHPLHGGTGIAHTR.[W]	1.2277	3.69884	0.000200062	0.00208223
P17169	F470	[L].FLGRGDQYPIALEGALK.[L];[L].FLGRGDQYPIALEGALK.[L];[F].LGRGDQYPIALEGALK.[L];[F].LGRGDQYPIALEGALK.[L]	2.05968	3.57373	0.000266853	0.00258916
P17169	L438	[K].GLDASIEHDIVHGL.[Q];[R].LKGLDASIEHDIVHGL.[Q]	1.4149	2.78972	0.00162287	0.00934551
P17169	H130	[R].GYTFVSETDTEVIAH.[L];[H].LVNWELK.[Q]	1.26679	2.68881	0.00204734	0.011005
P0ABB4	A314	[F].AHLDATVVLSR.[Q];[F].AHLDATVVLSR.[Q]	1.69231	4.2037	6.25602e-05	0.000910282
P0ABB4	D28	[Y].DALEVQNGNER.[L];[Y].DALEVQNGNER.[L]	2.25734	2.43293	0.00369037	0.0165347
P0ABB4	G93	[L].GEPVDMKGEIGEEER.[W];[L].GEPVDMKGEIGEEER.[W];[L].GEPVDMKGEIGEEER.[W]	1.43385	3.64588	0.000226004	0.00228729
P0ABB4	Y445	[K].GIMEGEYDHLPEQAFY.[M];[K].GIMEGEYDHLPEQAFY.[M];[Y].MVGSIEEAVEK.[A];[Y].MVGSIEEAVEK.[A]	7.77825	4.94083	1.14597e-05	0.000246299
P0ABB4	G330	[L].GIYPAVDPLDSTSR.[Q];[L].GIYPAVDPLDSTSR.[Q];[G].IYPAVDPLDSTSR.[Q]	1.28815	2.18313	0.00655955	0.024136
P0ABB4	G379	[L].GMDELSEEDK.[L];[L].GMDELSEEDKLVVAR.[A];[L].GMDELSEEDKLVVAR.[A];[L].GMDELSEEDKLVVAR.[A];[L].GMDELSEEDKLVVAR.[A];[R].YQELKDIIAIL.[G];[R].YQELKDIIAIL.[G]	3.01766	2.21726	0.00606378	0.022991
P0ABB4	L250	[T].LAGTEVSALLGR.[M];[Y].TLAGTEVSALLGR.[M];[Y].TLAGTEVSALLGR.[M]	1.48714	2.85287	0.00140322	0.00834211
P0ABB4	I326	[Q].IASLGIYPAVDPLDSTSR.[Q]	6.32076	1.79416	0.0160634	0.0439932
P0ABB4	Y174	[R].NIAIEHSGY.[S]	9.648	2.17164	0.0067354	0.0246596
P0ABB4	F177	[R].NIAIEHSGYSVF.[A]	8.70413	2.00771	0.00982413	0.0317169
P0AA25	D10	[T].DDSFDTDVLK.[A];[L].TDDSFDTDVLK.[A];[L].TDDSFDTDVLK.[A]	1.46359	2.8432	0.00143483	0.00848203
P0AA25	N84	[R].GIPTLLLFKN.[G];[R].GIPTLLLFKN.[G]	2.20165	3.38418	0.000412876	0.00350325
P0AA25	K58	[A].KLNIDQNPGTAPK.[Y];[A].KLNIDQNPGTAPK.[Y];[A].KLNIDQNPGTAPK.[Y];[K].MIAPILDEIADEYQGKLTVA.[K]	2.86076	5.27073	5.36124e-06	0.000135843
P0AA25	L25	[K].IIHLTDDSFDTDVLKADGAIL.[V];[K].IIHLTDDSFDTDVLKADGAIL.[V];[L].VDFWAEWCGPCK.[M];[L].VDFWAEWCGPCK.[M]	2.06878	2.24403	0.00570125	0.0221931
P0AA25	T55	[K].MIAPILDEIADEYQGKLT.[V];[K].MIAPILDEIADEYQGKLT.[V];[K].MIAPILDEIADEYQGKLT.[V];[K].MIAPILDEIADEYQGKLT.[V]	5.79112	3.85742	0.000138861	0.00160181
P02925	K26	[A].KDTIALVVSTLNNPFFVSLK.[D];[A].KDTIALVVSTLNNPFFVSLK.[D];[A].KDTIALVVSTLNNPFFVSLK.[D];[A].KDTIALVVSTLNNPFFVSLKDGAQK.[E];[A].KDTIALVVSTLNNPFFVSLKDGAQK.[E]	-1.84283	2.98581	0.00103321	0.0066714
P45955	E79	[Q].ENQYQLNQVVER.[Q];[Q].ENQYQLNQVVER.[Q];[R].ISNAHSQLLTQLQQQLSDNQSDIDSLRGQIQ.[E]	1.28231	2.26543	0.00542714	0.0215211
P45955	I150	[A].IALVQDK.[S];[A].IALVQDK.[S];[K].SGNANTDYNAAIA.[L]	1.05384	1.70793	0.0195914	0.0498468
P45955	F166	[K].SRQDDAMVAF.[Q]	1.28651	2.52173	0.00300797	0.014371
P45955	V243	[Q].VISKYPGTDGAK.[Q];[Q].VISKYPGTDGAK.[Q]	1.70205	1.9903	0.0102259	0.0325985
P0ACB2	A155	[A].AAAGADFIAPSAAMDGQVQAIR.[Q];[A].AAGADFIAPSAAMDGQVQAIR.[Q];[A].AAGADFIAPSAAMDGQVQAIR.[Q]	-3.90789	2.76687	0.00171051	0.00975843
P0ACB2	Y312	[R].AGADLIFSY.[F];[R].AGADLIFSYF.[A];[Y].FALDLAEK.[K];[Y].FALDLAEK.[K];[K].RAGADLIFSYF.[A];[K].RAGADLIFSYF.[A]	-1.52556	4.10401	7.87029e-05	0.00106307
P0ACB2	G158	[A].GADFIAPSAAMDGQVQAIR.[Q];[A].GADFIAPSAAMDGQVQAIR.[Q]	-3.37162	2.04357	0.00904546	0.0300072
P0A998	A108	[K].INELAHAA.[M]	1.96144	3.15908	0.000693297	0.00502897
P0A998	L120	[K].INELAHAAMTNQDYPTFNFL.[Q];[K].INELAHAAMTNQDYPTFNFLQ.[W]	-4.35959	3.03031	0.000932584	0.0062467
P0A998	R56	[Q].RLFDYLTDTGNLPR.[I];[Q].RLFDYLTDTGNLPR.[I]	3.828	2.6844	0.00206823	0.0110725
P39377	H16	[A].HLYAPEDR.[G];[A].HLYAPEDR.[G]	7.69129	3.12297	0.000753415	0.00534372
P39377	L178	[R].SAAPDVYHL.[A];[R].SAAPDVYHLA.[N]	4.0158	1.99852	0.0100342	0.0322252
P39377	S255	[T].SSIDEPVAPAEGIAR.[A];[T].SSIDEPVAPAEGIAR.[A]	2.17901	3.78915	0.000162499	0.00180043
P39377	S99	[T].SVVGLLGTDSISRHPESLLAK.[T];[T].SVVGLLGTDSISRHPESLLAK.[T]	1.83025	3.06159	0.000867784	0.00590415
P39377	F200	[R].VGGLLGGKPGVTVF.[H];[R].VGGLLGGKPGVTVF.[H]	7.86318	4.14182	7.21405e-05	0.000998284
P0AAC8	Q70	[L].QFLDGTQLDFVK.[E];[L].QFLDGTQLDFVK.[E]	1.76643	2.5309	0.00294511	0.0141443
P0AAC8	V41	[Y].VLEFVDEPTPEDIVFEDK.[G];[Y].VLEFVDEPTPEDIVFEDK.[G];[Y].VLEFVDEPTPEDIVFEDKGVK.[V];[Y].VLEFVDEPTPEDIVFEDKGVK.[V]	1.58355	1.94195	0.01143	0.0350825
P18843	D232	[Y].DNIDDYLEGK.[N];[Y].DNIDDYLEGK.[N];[K].KAPTADLEDDRPSLPDEVALGVTY.[D];[K].KAPTADLEDDRPSLPDEVALGVTY.[D]	1.24695	3.19586	0.000636998	0.00474352
P18843	V229	[K].KAPTADLEDDRPSLPDEVALGV.[T];[K].KAPTADLEDDRPSLPDEVALGV.[T]	1.12134	3.20002	0.000630932	0.00471958
P0A7M9	V28	[T].VGHDLNLDVCSK.[C];[T].VGHDLNLDVCSK.[C]	1.22905	2.62285	0.00238315	0.0122801
P09373	A206	[Q].ADLENGVNLEQTIR.[L];[Q].ADLENGVNLEQTIR.[L];[L].QADLENGVNLEQTIR.[L];[L].QADLENGVNLEQTIR.[L]	1.59432	3.95862	0.000109996	0.00135159
P09373	A534	[A].ADSLSAIK.[Y]	2.09913	1.82055	0.0151164	0.0421736
P09373	A513	[M].ALHDRDVIR.[T];[M].ALHDRDVIR.[T]	3.22957	2.68904	0.00204625	0.011005
P09373	Y613	[R].DAIPTQSVLTITSNVVY.[G]	-2.86898	2.45214	0.00353072	0.0160048
P09373	D151	[F].DVYTPDILR.[C];[F].DVYTPDILR.[C]	4.40295	2.94531	0.0011342	0.00715987
P09373	E13	[W].EGFTKGDWQNEVNVR.[D];[W].EGFTKGDWQNEVNVR.[D]	1.03587	2.10929	0.00777513	0.0270638
P09373	E559	[F].EIEGEYPQFGNNDPR.[V];[F].EIEGEYPQFGNNDPR.[V];[F].EIEGEYPQFGNNDPRVDDLAVDLVER.[F];[F].EIEGEYPQFGNNDPRVDDLAVDLVER.[F];[K].VKPIRDEDGLAIDF.[E]	6.67072	2.40754	0.00391253	0.0171939
P09373	E337	[T].ESIGGMGLDGR.[T];[T].ESIGGMGLDGR.[T];[T].ESIGGMGLDGR.[T];[T].ESIGGMGLDGR.[T];[E].SIGGMGLDGR.[T];[E].SIGGMGLDGR.[T];[E].SIGGMGLDGR.[T];[R].TPEYDELFSGDPIWAT.[E];[R].TPEYDELFSGDPIWATE.[S]	1.91362	5.23218	5.85901e-06	0.000143507
P09373	L375	[R].FLNTLYTMGPSPEPNMTIL.[W];[R].FLNTLYTMGPSPEPNMTIL.[W];[L].WSEKLPLNFK.[K];[L].WSEKLPLNFK.[K];[L].WSEKLPLNFKK.[F];[L].WSEKLPLNFKK.[F]	1.79741	9.09227	8.08592e-10	1.1426e-07
P09373	G189	[Y].GIDYLMK.[D];[Y].GIDYLMK.[D]	3.37263	1.73974	0.0182078	0.0477655
P09373	Y693	[R].KTNLAGLMDGY.[F];[R].KTNLAGLMDGY.[F];[K].TNLAGLMDGY.[F]	1.33396	1.91347	0.0122048	0.0366045
P09373	H228	[R].LREEIAEQH.[R];[R].LREEIAEQH.[R]	1.34038	4.15684	6.96878e-05	0.000984743
P09373	L54	[T].LWDKVMEGVK.[L];[K].NYTPYEGDESFLAGATEATTT.[L]	-1.33892	2.02956	0.00934202	0.030755
P09373	N472	[L].NYDEVMER.[M];[L].NYDEVMER.[M];[K].SEPIKGDVL.[N]	2.62577	2.70994	0.0019501	0.0106509
P09373	G46	[K].NYTPYEGDESFLAG.[A];[K].NYTPYEGDESFLAGA.[T]	1.15058	2.5466	0.00284055	0.0138044
P09373	S203	[T].SLQADLENGVNLEQTIR.[L];[T].SLQADLENGVNLEQTIR.[L]	1.80098	5.75713	1.74932e-06	5.79009e-05
P09373	S531	[L].SVAADSLSAIK.[Y];[L].SVAADSLSAIK.[Y];[S].VAADSLSAIK.[Y]	1.36824	3.70536	0.000197081	0.00205703
P09373	S651	[T].SVAKLPFAYAK.[D];[T].SVAKLPFAYAK.[D]	1.40242	1.9986	0.0100322	0.0322252
P09373	T667	[Y].TFSIVPNALGKDDEVR.[K];[Y].TFSIVPNALGKDDEVR.[K];[Y].TFSIVPNALGKDDEVR.[K]	1.01223	2.33108	0.00466576	0.0193586
P09373	F585	[R].VDDLAVDLVERF.[M];[R].VDDLAVDLVERF.[M]	2.04548	1.93206	0.0116934	0.0355383
P09373	Q253	[K].YGYDISGPATNAQ.[E]	2.3836	2.74861	0.00178397	0.010068
P04805	A414	[T].ADELEVGMGK.[V];[T].ADELEVGMGK.[V];[T].ADELEVGMGK.[V];[R].DKLAAITDWTAENVHHAIQAT.[A];[K].LAAITDWTAENVHHAIQAT.[A];[A].TADELEVGMGK.[V];[A].TADELEVGMGK.[V]	2.22803	4.40247	3.95853e-05	0.000647264
P04805	A143	[F].ANPQEGSVVFDDQIR.[G];[F].ANPQEGSVVFDDQIR.[G];[F].ANPQEGSVVFDDQIRGPIEFSNQELDDLIIR.[R];[F].ANPQEGSVVFDDQIRGPIEFSNQELDDLIIR.[R];[R].HSHEHHADDEPCVVRF.[A];[R].HSHEHHADDEPCVVRF.[A]	1.3667	3.62212	0.000238713	0.00238001
P04805	A412	[Q].ATADELEVGMGK.[V];[Q].ATADELEVGMGK.[V];[Q].ATADELEVGMGK.[V];[Q].ATADELEVGMGK.[V];[R].DKLAAITDWTAENVHHAIQAT.[A];[K].LAAITDWTAENVHHAIQ.[A];[K].LAAITDWTAENVHHAIQAT.[A];[A].TADELEVGMGK.[V];[A].TADELEVGMGK.[V]	1.16533	2.982	0.00104232	0.0067135
P04805	E166	[Q].ELDDLIIR.[R];[Q].ELDDLIIR.[R]	2.91215	3.4939	0.000320702	0.00294565
P04805	N164	[S].NQELDDLIIR.[R];[F].SNQELDDLIIR.[R]	3.64889	2.22896	0.00590253	0.0226721
P04805	R362	[C].RYFYEDFAEFDADAAKK.[H];[C].RYFYEDFAEFDADAAKK.[H]	-1.12868	3.82899	0.000148256	0.0016734
P04805	W325	[Q].WHIEQENIDTR.[N]	1.40797	1.71962	0.0190715	0.0490676
P63284	F601	[R].AGLADPNRPIGSF.[L];[R].AGLADPNRPIGSF.[L];[R].AGLADPNRPIGSFL.[F];[R].AGLADPNRPIGSFL.[F];[F].LFLGPTGVGK.[T];[F].LFLGPTGVGKTELCK.[A];[F].LFLGPTGVGKTELCK.[A]	8.15179	3.90281	0.00012508	0.00148818
P63284	H747	[K].ELVLGVVSH.[N];[V].SHNFRPEFINR.[I]	7.57156	1.85677	0.013907	0.0399307
P63284	E847	[L].EVNEDRIVAVQ.[-]	7.1562	1.89612	0.0127023	0.0374995
P63284	F603	[L].FLGPTGVGKTELCK.[A];[F].LFLGPTGVGK.[T];[F].LFLGPTGVGKTELCK.[A];[F].LFLGPTGVGKTELCK.[A]	7.68064	2.27223	0.00534276	0.0213246
P63284	A114	[R].GDNFISSELFVLA.[A];[K].RGDNFISSELFVL.[A];[K].RGDNFISSELFVL.[A];[K].RGDNFISSELFVLA.[A];[K].RGDNFISSELFVLA.[A]	1.54387	4.03324	9.26324e-05	0.00118997
P63284	L691	[L].LQVLDDGR.[L];[L].LQVLDDGR.[L]	1.66007	1.9629	0.0108917	0.0339855
P63284	L540	[R].NKVTDAEIAEVL.[A];[K].VTDAEIAEVL.[A]	2.16291	2.08508	0.00822098	0.0282543
P63284	Q832	[Q].QILSGELVPGK.[V];[Q].QILSGELVPGK.[V]	2.03437	1.8675	0.0135674	0.039323
P63284	S672	[Y].SVILLDEVEK.[A]	1.64201	2.17428	0.00669448	0.0245342
P63284	L350	[K].VFVAEPSVEDTIAIL.[R]	1.305	3.60057	0.000250857	0.0024676
P0AG30	D163	[L].DLASPIGR.[G];[L].DLASPIGR.[G]	1.08883	1.74395	0.0180323	0.047443
P0AG30	D33	[Q].DIIFAILK.[Q]	1.21966	1.72943	0.0186454	0.0484291
P0AG30	D69	[A].DSSYLAGPDDIYVSPSQIR.[R];[A].DSSYLAGPDDIYVSPSQIR.[R]	1.37014	5.9836	1.03848e-06	3.85392e-05
P0AG30	E118	[N].EVNFDKPENAR.[N];[N].EVNFDKPENAR.[N]	1.42566	4.00085	9.98044e-05	0.00125576
P0AG30	Q374	[R].KEELLTTQ.[E];[R].SGTRKEELLTTQ.[E]	1.902	2.67822	0.00209787	0.0111785
P0AG30	L39	[R].KQDIIFAIL.[K];[R].KQDIIFAIL.[K]	1.64558	2.98193	0.00104248	0.0067135
P0AG30	Q59	[L].QDGFGFLR.[S];[L].QDGFGFLR.[S];[K].SGEDIFGDGVLEIL.[Q]	1.29565	3.37487	0.00042182	0.00355859
P0A8M0	D381	[M].DVLAPGIGEIIGGSQR.[E];[M].DVLAPGIGEIIGGSQR.[E];[M].DVLAPGIGEIIGGSQREER.[L];[M].DVLAPGIGEIIGGSQREER.[L];[M].DVLAPGIGEIIGGSQREERLDVLDER.[M];[M].DVLAPGIGEIIGGSQREERLDVLDER.[M];[A].MDVLAPGIGEIIGGSQR.[E];[A].MDVLAPGIGEIIGGSQREER.[L];[A].MDVLAPGIGEIIGGSQREER.[L]	1.53671	12.5207	3.01534e-13	1.30334e-10
P0A8M0	R178	[F].RVSTLDLENLPR.[N];[F].RVSTLDLENLPR.[N]	1.10166	2.28065	0.0052402	0.021018
P0A8M0	T228	[Y].TFGPTFR.[A];[Y].TFGPTFR.[A]	1.96191	3.18405	0.000654554	0.00481506
P0A8M0	Q93	[K].VVASPGQGQQFEIQ.[A]	1.48495	2.81022	0.00154803	0.00903488
P0A9P0	A455	[L].AAEVFEGSITDLPNPK.[A];[L].AAEVFEGSITDLPNPK.[A];[A].AEVFEGSITDLPNPK.[A];[A].AEVFEGSITDLPNPK.[A]	1.12818	4.43019	3.71369e-05	0.000614598
P0A9P0	A145	[A].AGSRPIQLPFIPHEDPR.[I];[A].AGSRPIQLPFIPHEDPR.[I];[A].GSRPIQLPFIPHEDPR.[I];[A].GSRPIQLPFIPHEDPR.[I];[K].TVINFDNAIIAA.[G]	2.5961	7.13469	7.33348e-08	4.2767e-06
P0A9P0	F76	[K].ALAEHGIVF.[G]	1.57404	2.22822	0.00591269	0.0226881
P0A9P0	A310	[F].AIGDIVGQPMLAHK.[G];[F].AIGDIVGQPMLAHK.[G];[F].AIGDIVGQPMLAHK.[G];[F].AIGDIVGQPMLAHK.[G];[R].TNVPHIF.[A]	2.98178	7.16005	6.91756e-08	4.09921e-06
P0A9P0	E457	[A].EVFEGSITDLPNPK.[A];[E].VFEGSITDLPNPK.[A];[E].VFEGSITDLPNPK.[A]	1.81624	6.87422	1.33592e-07	7.27136e-06
P0A9P0	G42	[L].GGVCLNVGCIPSK.[A];[L].GGVCLNVGCIPSK.[A]	7.56733	4.50707	3.11121e-05	0.00053539
P0A9P0	G198	[L].GSQIDVVEMFDQVIPAADKDIVK.[V];[L].GSQIDVVEMFDQVIPAADKDIVK.[V];[L].GSQIDVVEMFDQVIPAADKDIVK.[V]	1.14691	2.33975	0.00457349	0.0191596
P0A9P0	N123	[A].NTLEVEGENGK.[T];[A].NTLEVEGENGK.[T]	3.16822	3.31927	0.00047943	0.00388407
P0A9P0	T353	[Y].TEPEVAWVGLTEK.[E];[Y].TEPEVAWVGLTEK.[E];[A].YTEPEVAWVGLTEK.[E]	1.56629	2.75505	0.00175774	0.00995057
P0A9P0	G426	[R].VIGGAIVGTNGGELLGEIG.[L]	5.74294	2.61151	0.00244618	0.012491
P0A9P0	A428	[R].VIGGAIVGTNGGELLGEIGLA.[I]	6.03681	1.77414	0.0168215	0.0452763
P0A825	A101	[K].ELFGADYANVQPHSGSQA.[N];[K].ELFGADYANVQPHSGSQAN.[F]	1.4042	3.171	0.000674529	0.00490334
P0A825	G151	[T].GHIDYADLEK.[Q];[T].GHIDYADLEK.[Q]	3.1431	2.67188	0.00212871	0.0112623
P0A825	K277	[L].KEAMEPEFK.[T];[L].KEAMEPEFK.[T]	5.17317	3.4986	0.000317248	0.00292856
P0A825	L265	[K].KLNSAVFPGGQGGPL.[M]	1.42648	2.28471	0.0051915	0.0208683
P0A825	L121	[N].LAHGGHLTHGSPVNFSGK.[L];[N].LAHGGHLTHGSPVNFSGK.[L];[M].NLAHGGHLTHGSPVNFSGK.[L];[M].NLAHGGHLTHGSPVNFSGK.[L]	3.12513	5.84269	1.43652e-06	4.93251e-05
P0A825	L320	[F].LVDLVDK.[N];[F].LVDLVDK.[N];[F].LVDLVDKNLTGK.[E]	2.97619	1.99531	0.0101087	0.0323933
P0A825	M386	[W].MCDVLDSINDEAVIER.[I];[W].MCDVLDSINDEAVIER.[I];[W].MCDVLDSINDEAVIER.[I]	1.07482	1.78732	0.0163186	0.0445098
P0A825	S178	[Y].SGVVDWAK.[M];[Y].SGVVDWAK.[M]	1.52503	3.184	0.000654633	0.00481506
P0A825	T128	[L].THGSPVNFSGK.[L]	6.80842	1.95816	0.0110113	0.0342366
P0A825	V299	[M].VEVFLER.[G]	2.43736	2.28261	0.00521668	0.020958
P0A825	V256	[A].VFPGGQGGPLMHVIAGK.[A]	6.66287	2.53585	0.00291173	0.014039
P0A825	S35	[K].VRQEEHIELIAS.[E]	2.1428	5.1942	6.39447e-06	0.000153551
P0ABU2	S116	[R].CFENDNIIHVS.[G];[S].GKVNPADDIEVINTELALADLDTCER.[A];[S].GKVNPADDIEVINTELALADLDTCER.[A]	1.52562	5.36397	4.32547e-06	0.000117717
P0ABU2	L178	[K].CLPQLENAGML.[R];[L].RALDLSAEEK.[A];[L].RALDLSAEEK.[A]	1.54464	4.26322	5.45479e-05	0.000820484
P0ABU2	I205	[Y].IANVNEDGFENNPYLDQVR.[E];[Y].IANVNEDGFENNPYLDQVR.[E]	1.4812	2.60797	0.00246619	0.0125322
P0ABU2	Q61	[R].LDQLAEIVKPQ.[R];[R].LDQLAEIVKPQ.[R]	1.75563	3.89896	0.000126194	0.00149802
P0ABU2	N31	[A].NFPFCTIEPNTGVVPMPDPR.[L];[A].NFPFCTIEPNTGVVPMPDPR.[L];[A].NFPFCTIEPNTGVVPMPDPR.[L];[A].NFPFCTIEPNTGVVPMPDPR.[L]	3.64247	4.32132	4.77176e-05	0.000733533
P0ABU2	P296	[I].PVGATAPQAAGK.[I];[I].PVGATAPQAAGKIHTDFEKGFIR.[A]	1.95692	2.16627	0.00681914	0.0248794
P0ABU2	S81	[A].SKGEGLGNQFLTNIR.[E];[A].SKGEGLGNQFLTNIR.[E]	1.30855	3.54877	0.000282638	0.00267632
P0ABU2	T294	[W].TIPVGATAPQAAGK.[I];[W].TIPVGATAPQAAGK.[I]	1.25007	4.41653	3.83239e-05	0.000631399
P0ABU2	T321	[Q].TISFEDFITYK.[G];[Q].TISFEDFITYK.[G];[Q].TISFEDFITYKGEQGAK.[E];[Q].TISFEDFITYKGEQGAK.[E];[Q].TISFEDFITYKGEQGAK.[E]	1.26533	5.96917	1.07357e-06	3.9443e-05
P39172	I38	[F].IASAIADGVTETEVLLPDGASEHDYSLRPSDVK.[R];[F].IASAIADGVTETEVLLPDGASEHDYSLRPSDVKR.[L]	7.65981	1.86899	0.0135211	0.039208
P39172	F88	[R].LQNADLVVWVGPEMEAF.[M];[R].LQNADLVVWVGPEMEAF.[M];[F].MQKPVSKLPGAK.[Q];[F].MQKPVSKLPGAK.[Q];[K].RLQNADLVVWVGPEMEAF.[M];[K].RLQNADLVVWVGPEMEAF.[M]	1.24692	1.85574	0.01394	0.0399442
P0AGE9	G15	[Q].GFTGSQGTFHSEQAIAYGTK.[M];[Q].GFTGSQGTFHSEQAIAYGTK.[M]	-6.03784	4.47801	3.3265e-05	0.000563205
P0A6W5	A51	[R].EHGDLKENAEYHAA.[R];[R].EHGDLKENAEYHAA.[R]	1.02249	3.13222	0.000737533	0.00525644
P0A6W5	L119	[N].LISVNSPIAR.[G];[N].LISVNSPIAR.[G];[R].IVGDDEADFKQN.[L];[R].IVGDDEADFKQN.[L]	1.16175	2.06421	0.00862564	0.0291408
P0A8J4	A23	[Q].ALPELVDQVVEVVQR.[H];[Q].ALPELVDQVVEVVQR.[H]	1.9475	4.07473	8.41925e-05	0.00111732
P0A8J4	Y17	[K].LNELLEFPTPFTY.[K]	3.95586	1.99188	0.0101888	0.032551
P65556	W140	[C].WLTPEEITAR.[C];[C].WLTPEEITAR.[C]	1.28366	3.94548	0.000113375	0.00137471
P0AB71	L260	[K].HNLPHNSL.[N];[K].HNLPHNSLN.[F];[K].KHNLPHNSL.[N];[L].NFVFHGGSGSTAQEIK.[D]	1.34322	1.82927	0.0148158	0.0415861
P0AB71	I288	[N].IDTDTQWATWEGVLNYYK.[A];[N].IDTDTQWATWEGVLNYYK.[A];[M].NIDTDTQWATWEGVLNYYK.[A];[M].NIDTDTQWATWEGVLNYYK.[A]	-2.22659	5.28367	5.20389e-06	0.000134447
P0AB71	F22	[K].IFDFVKPGVITGDDVQKVF.[Q];[K].IFDFVKPGVITGDDVQKVF.[Q]	1.31953	1.72066	0.0190257	0.0489962
P0AB71	P118	[L].PWIDGLLDAGEK.[H];[L].PWIDGLLDAGEK.[H]	-1.51198	2.07907	0.00833545	0.0285471
P0AB71	T198	[Y].TQPEDVDYAYTELSK.[I];[Y].TQPEDVDYAYTELSK.[I];[L].YTQPEDVDYAYTELSK.[I];[L].YTQPEDVDYAYTELSK.[I]	-1.22287	2.62039	0.00239669	0.0123173
P0A8L1	A233	[Y].ALIPTAEVPLTNLVR.[G];[Y].ALIPTAEVPLTNLVR.[G];[Y].ALIPTAEVPLTNLVRGEIIDEDDLPIK.[M];[K].FAGDLFHTRPLEEEADTSNY.[A];[K].FAGDLFHTRPLEEEADTSNY.[A];[K].FAGDLFHTRPLEEEADTSNYA.[L];[A].LIPTAEVPLTNLVR.[G];[A].LIPTAEVPLTNLVR.[G]	3.5996	5.42594	3.75028e-06	0.000104501
P0A8L1	N76	[K].ARGEDIEPLRLEVN.[K];[K].ARGEDIEPLRLEVN.[K];[R].GEDIEPLRLEVN.[K];[R].GEDIEPLRLEVN.[K];[N].KLGEELDAAK.[A];[N].KLGEELDAAK.[A];[N].KLGEELDAAKAELDALQAEIR.[D];[N].KLGEELDAAKAELDALQAEIR.[D]	1.01566	3.20014	0.00063075	0.00471958
P0A8L1	A154	[R].DHVTLGEMHSGLDFAAA.[V];[R].DHVTLGEMHSGLDFAAA.[V]	2.78636	5.27929	5.2566e-06	0.000134922
P0A8L1	S124	[R].DIALTIPNLPADEVPVGKDENDNVEVS.[R];[R].DIALTIPNLPADEVPVGKDENDNVEVS.[R]	1.54451	4.79389	1.60736e-05	0.00031341
P0A8L1	S230	[K].FAGDLFHTRPLEEEADTS.[N];[K].FAGDLFHTRPLEEEADTS.[N];[S].NYALIPTAEVPLTNLVR.[G];[S].NYALIPTAEVPLTNLVR.[G]	1.25717	2.22274	0.00598764	0.0228557
P0A8L1	T261	[R].GEIIDEDDLPIKMT.[A];[R].GEIIDEDDLPIKMT.[A];[R].GEIIDEDDLPIKMT.[A];[R].GEIIDEDDLPIKMT.[A]	1.14467	3.31754	0.000481348	0.00389532
P0A8L1	Y422	[R].IEVPEVLRPY.[M];[R].IEVPEVLRPY.[M]	1.48808	4.87168	1.34376e-05	0.000276581
P0A8L1	L198	[Y].LVNQDTLYGTGQLPK.[F];[Y].LVNQDTLYGTGQLPK.[F]	1.17986	2.86422	0.00136703	0.00819995
P0A8L1	N193	[E].NYVPYLVNQDTLYGTGQLPK.[F];[E].NYVPYLVNQDTLYGTGQLPK.[F]	1.7046	4.04262	9.0652e-05	0.00117273
P0A847	G188	[Q].GSVYEDLR.[D];[Q].GSVYEDLR.[D];[Q].GSVYEDLRDISVK.[G];[K].NALFGIIQGS.[V]	1.4559	2.75733	0.00174852	0.00993005
P0A847	G245	[M].GVGKPEDLVEGVRR.[G]	2.92551	2.17475	0.00668728	0.0245323
P0A847	Y35	[R].GVVETPCFMPVGTY.[G];[R].GVVETPCFMPVGTY.[G]	5.38543	2.87126	0.00134504	0.00811409
P0A847	D281	[R].NGHLFVTD.[G]	7.58594	1.84834	0.0141794	0.0403994
P0A847	P119	[D].PIFLDPEK.[S];[D].PIFLDPEK.[S]	-2.96152	2.65287	0.00222397	0.0116394
P0A847	R226	[H].RILEHVCPQIPADKPR.[Y];[H].RILEHVCPQIPADKPR.[Y]	2.49886	3.03781	0.000916619	0.00616223
P0A7R9	F27	[S].FNNTIVTITDR.[Q];[S].FNNTIVTITDR.[Q];[R].KQVSDGVAHIHAS.[F];[F].NNTIVTITDR.[Q];[F].NNTIVTITDR.[Q];[K].QVSDGVAHIHAS.[F]	-1.50354	1.89161	0.0128347	0.0378107
P0ADN2	A41	[Y].AFNELDLGKREPVTEEEK.[L];[Y].AFNELDLGKREPVTEEEK.[L]	4.8641	2.01629	0.0096319	0.0313303
P0ADN2	D46	[L].DLGKREPVTEEEK.[L]	1.39472	2.34541	0.00451434	0.0189659
P0ADN2	N43	[F].NELDLGKREPVTEEEK.[L];[F].NELDLGKREPVTEEEK.[L]	1.51605	2.61407	0.00243179	0.0124434
P0ACE7	A70	[A].AKIAEQEGIAEDGYR.[L];[A].AKIAEQEGIAEDGYR.[L]	1.45494	2.44571	0.00358337	0.0161736
P0ACE7	H101	[R].HGGQEVYHIH.[M]	2.20773	1.83242	0.0147088	0.0413468
P0ABT2	L148	[K].AIGEAKDDDTADIL.[T];[K].AIGEAKDDDTADIL.[T];[R].KAIGEAKDDDTADIL.[T]	1.45548	3.80167	0.000157882	0.00176042
P0ABT2	F40	[Q].FIDLSLITK.[Q];[F].IDLSLITK.[Q]	2.34123	1.93419	0.0116362	0.0354534
P0ABT2	L73	[A].LIDHLDTMAER.[A]	1.65425	2.12236	0.00754471	0.0264687
P15288	A269	[V].AADKVDVLK.[S];[A].VAADKVDVLK.[S];[A].VAADKVDVLK.[S];[A].VAADKVDVLK.[S]	-9.71587	4.24491	5.68972e-05	0.000846317
P15288	A181	[C].AGGIDFTSNLHLDR.[E];[C].AGGIDFTSNLHLDR.[E];[C].AGGIDFTSNLHLDREAVPAGFETFK.[L];[C].AGGIDFTSNLHLDREAVPAGFETFK.[L];[G].CAGGIDFTSNLHLDR.[E];[G].CAGGIDFTSNLHLDR.[E];[A].GGIDFTSNLHLDR.[E];[A].GGIDFTSNLHLDR.[E];[A].GGIDFTSNLHLDREAVPAGFETFK.[L]	-1.89223	4.69886	2.00049e-05	0.00037315
P15288	L124	[R].GTTLGADNGIGMASAL.[A]	-4.55622	3.44649	0.000357693	0.00317048
P15288	E466	[K].KPYPEMDMVSIGPTITGPHSPDEQVHIE.[S];[K].KPYPEMDMVSIGPTITGPHSPDEQVHIE.[S];[K].KPYPEMDMVSIGPTITGPHSPDEQVHIE.[S];[E].SVGHYWTLLTELLK.[E];[E].SVGHYWTLLTELLK.[E]	-1.65017	2.92671	0.00118384	0.00737615
P15288	N325	[L].NATPNGVIR.[N];[L].NATPNGVIR.[N]	1.23992	1.72056	0.01903	0.0489962
P15288	S2	[M].SELSQLSPQPLWDIFAK.[I];[M].SELSQLSPQPLWDIFAK.[I];[M].SELSQLSPQPLWDIFAK.[I];[M].SELSQLSPQPLWDIFAK.[I]	-1.42511	6.62566	2.36778e-07	1.1599e-05
P15288	S21	[C].SIPHPSYHEEQLAEYIVGWAK.[E];[C].SIPHPSYHEEQLAEYIVGWAK.[E]	-1.76249	3.89651	0.000126907	0.00149932
P15288	T473	[W].TLLTELLK.[E];[W].TLLTELLK.[E];[Y].WTLLTELLK.[E];[Y].WTLLTELLK.[E]	1.40136	4.15751	6.95807e-05	0.000984743
P0A7V0	S86	[R].AASEAVKDAALS.[C];[R].AASEAVKDAALSC.[D];[L].SCDQFFVNHR.[W]	1.39531	2.85297	0.0014029	0.00834211
P0A7V0	N93	[R].AASEAVKDAALSCDQFFVN.[H];[R].AASEAVKDAALSCDQFFVN.[H];[K].DAALSCDQFFVN.[H];[K].DAALSCDQFFVNH.[R]	1.47611	2.95178	0.00111742	0.00707162
P0A7V0	A185	[F].AIVDTNSDPDGVDFVIPGNDDAIR.[A];[F].AIVDTNSDPDGVDFVIPGNDDAIR.[A];[K].EANNLGIPVF.[A];[A].IVDTNSDPDGVDFVIPGNDDAIR.[A]	2.03349	2.39883	0.00399178	0.0174178
P0A7V0	F162	[K].DMGGLPDALF.[V];[R].ELEKLENSLGGIKDMGGLPDALF.[V];[L].FVIDADHEHIAIK.[E];[K].LENSLGGIKDMGGLPDALF.[V];[K].LENSLGGIKDMGGLPDALF.[V];[K].LENSLGGIKDMGGLPDALF.[V];[K].LENSLGGIKDMGGLPDALF.[V];[F].VIDADHEHIAIK.[E];[F].VIDADHEHIAIK.[E]	3.5147	3.47353	0.000336098	0.0030377
P0A7V0	D188	[V].DTNSDPDGVDFVIPGNDDAIR.[A];[V].DTNSDPDGVDFVIPGNDDAIR.[A]	2.51232	1.81991	0.0151386	0.0422158
P0A7V0	N190	[K].EANNLGIPVFAIVDTN.[S];[N].SDPDGVDFVIPGNDDAIR.[A];[N].SDPDGVDFVIPGNDDAIR.[A]	1.07015	4.37581	4.20915e-05	0.000672355
P0A7V0	D192	[K].EANNLGIPVFAIVDTNSD.[P];[D].PDGVDFVIPGNDDAIR.[A];[D].PDGVDFVIPGNDDAIR.[A];[N].SDPDGVDFVIPGNDDAIR.[A];[N].SDPDGVDFVIPGNDDAIR.[A]	1.2122	4.52582	2.97973e-05	0.000515178
P0A7V0	G155	[M].GGLPDALFVIDADHEHIAIK.[E];[M].GGLPDALFVIDADHEHIAIK.[E]	1.24664	2.15887	0.00693635	0.0251695
P0A7V0	G180	[L].GIPVFAIVDTNSDPDGVDFVIPGNDDAIR.[A];[L].GIPVFAIVDTNSDPDGVDFVIPGNDDAIR.[A]	3.0479	5.21356	6.11565e-06	0.00014793
P0A7V0	S121	[Q].SQDGTFDKLTK.[K];[Q].SQDGTFDKLTK.[K];[Q].SQDGTFDKLTKK.[E];[Q].SQDGTFDKLTKK.[E];[Q].SQDGTFDKLTKK.[E]	1.1518	5.68834	2.04955e-06	6.46357e-05
P00956	A854	[T].ALGDELR.[F];[T].ALGDELR.[F]	1.28372	2.70182	0.0019869	0.0107747
P00956	D872	[A].DYNDAPADAQQSEVLK.[G];[A].DYNDAPADAQQSEVLK.[G]	1.25143	2.40968	0.00389328	0.017151
P00956	E704	[Y].EAYDFHEVVQR.[L];[Y].EAYDFHEVVQR.[L]	4.67428	2.20801	0.00619427	0.0233054
P00956	W534	[K].EILGDEADQYVKVPDTLDVW.[F];[K].EILGDEADQYVKVPDTLDVW.[F]	6.16178	1.93498	0.0116151	0.0354433
P00956	H333	[R].FTHPFMGFDVPAILGDHVTLDAGTGAVH.[T];[R].FTHPFMGFDVPAILGDHVTLDAGTGAVH.[T];[H].TAPGHGPDDYVIGQK.[Y];[H].TAPGHGPDDYVIGQK.[Y]	1.41474	2.60725	0.00247031	0.0125445
P00956	M157	[R].LGVLGDWSHPYLTM.[D];[R].LGVLGDWSHPYLTM.[D]	-1.15492	2.38281	0.00414185	0.0178605
P00956	W508	[K].RVEVDGIQAW.[W];[K].RVEVDGIQAW.[W]	1.20966	3.51942	0.000302396	0.00281981
P00956	V456	[M].VANRPDWCISR.[Q];[M].VANRPDWCISR.[Q]	1.48444	4.04338	9.04931e-05	0.00117273
P0AA10	T88	[A].TFEEMIAR.[R];[A].TFEEMIAR.[R];[A].TFEEMIAR.[R];[A].TFEEMIAR.[R]	2.24635	5.25431	5.56793e-06	0.000138368
P0AA10	L140	[K].VYAGNEHNHAAQQPQVL.[D]	1.21691	2.3734	0.00423256	0.0181029
P0AG55	A123	[T].AECPTQTEIVLK.[G];[T].AECPTQTEIVLK.[G];[A].ECPTQTEIVLK.[G]	1.22222	2.49109	0.0032278	0.0150589
P0AG55	G21	[N].GQVITIK.[G];[N].GQVITIK.[G]	1.66376	5.74137	1.81398e-06	5.97719e-05
P0AG55	L72	[L].LNSMVIGVTEGFTK.[K];[L].LNSMVIGVTEGFTK.[K];[L].LNSMVIGVTEGFTK.[K];[L].LNSMVIGVTEGFTK.[K]	1.67269	5.12636	7.47548e-06	0.000174936
P0AG55	M75	[S].MVIGVTEGFTK.[K];[S].MVIGVTEGFTK.[K];[N].SMVIGVTEGFTK.[K];[N].SMVIGVTEGFTK.[K];[M].VIGVTEGFTK.[K]	1.3384	3.78476	0.000164151	0.00180837
P0AE18	F201	[R].ETNVVLKPGMTF.[T];[R].ETNVVLKPGMTF.[T];[F].TIEPMVNAGK.[K];[F].TIEPMVNAGKK.[E];[F].TIEPMVNAGKK.[E];[F].TIEPMVNAGKK.[E];[F].TIEPMVNAGKK.[E];[F].TIEPMVNAGKK.[E]	1.86222	7.76093	1.7341e-08	1.48165e-06
P0AE18	H178	[F].HEEPQVLHYDSR.[E];[F].HEEPQVLHYDSR.[E]	1.04797	3.63178	0.000233465	0.00233084
P0ABP8	L230	[A].LESVLLGDKE.[-];[A].LESVLLGDKE.[-]	2.56988	4.58967	2.57234e-05	0.00045656
P77395	L48	[R].SQHCLQLTPILESL.[A]	4.58574	2.22625	0.00593956	0.0227075
P77395	A50	[R].SQHCLQLTPILESLAA.[Q];[R].SQHCLQLTPILESLAAQ.[Y]	6.00876	1.98811	0.0102775	0.0326923
P77395	V187	[L].VAQIELLK.[Q]	1.04119	1.84359	0.0143353	0.0406543
P0A8T7	A845	[T].AEDVLKPGTADILVPR.[N];[T].AEDVLKPGTADILVPR.[N];[T].AEDVLKPGTADILVPR.[N]	1.67662	7.26806	5.39436e-08	3.50777e-06
P0A8T7	A436	[Q].AFEPVLIEGK.[A];[Q].AFEPVLIEGK.[A]	1.91415	3.31399	0.000485296	0.00390961
P0A8T7	A456	[K].AIQLHPLVCAA.[Y];[K].AIQLHPLVCAAY.[N]	1.87892	1.9839	0.0103778	0.0329115
P0A8T7	A920	[A].AQSIGEPGTQLTMR.[T];[R].GHIINKGEAIGVIA.[A];[R].GHIINKGEAIGVIA.[A];[R].GHIINKGEAIGVIAA.[Q];[R].GHIINKGEAIGVIAA.[Q];[R].GHIINKGEAIGVIAAQ.[S];[R].GHIINKGEAIGVIAAQ.[S];[A].QSIGEPGTQLTMR.[T];[A].QSIGEPGTQLTMR.[T]	1.07507	7.80695	1.55972e-08	1.34833e-06
P0A8T7	D193	[M].DLEQECEQLREELNETNSETK.[R];[M].DLEQECEQLREELNETNSETK.[R]	1.65326	2.27853	0.00526593	0.0211097
P0A8T7	D410	[W].DILDEVIR.[E];[W].DILDEVIREHPVLLNR.[A];[W].DILDEVIREHPVLLNR.[A];[K].MVEREEAVVW.[D]	2.76968	2.90169	0.00125402	0.00769805
P0A8T7	D847	[E].DVLKPGTADILVPR.[N]	1.94791	3.56316	0.000273425	0.00262172
P0A8T7	E170	[L].EEFGDEFDAK.[M];[L].EEFGDEFDAK.[M];[R].QQILTEEQYLDAL.[E]	1.85309	2.12779	0.00745089	0.0263091
P0A8T7	H777	[R].EGLNVLQYFISTH.[G]	-1.00169	2.21703	0.00606691	0.0229911
P0A8T7	L1221	[R].GDVISDGPEAPHDIL.[R];[R].VERGDVISDGPEAPHDIL.[R];[R].VERGDVISDGPEAPHDIL.[R]	6.06176	2.43952	0.00363481	0.0163555
P0A8T7	G1161	[S].GIVSFGK.[E];[S].GIVSFGKETK.[G];[R].RPKEPAILAEIS.[G];[R].RPKEPAILAEIS.[G]	1.05366	4.65905	2.19255e-05	0.000394875
P0A8T7	G63	[F].GPVKDYECLCGK.[Y];[F].GPVKDYECLCGK.[Y]	1.19045	3.43754	0.000365139	0.00321533
P0A8T7	F380	[K].KMALELFKPF.[I];[K].KMALELFKPF.[I];[K].KMALELFKPF.[I];[K].MALELFKPF.[I]	5.79518	2.24908	0.00563529	0.0220163
P0A8T7	L24	[A].LASPDMIR.[S];[A].LASPDMIR.[S];[K].TEEFDAIKIA.[L];[K].TEEFDAIKIA.[L]	1.12335	4.3304	4.6731e-05	0.000725399
P0A8T7	I1233	[Y].IVNEVQDVYR.[L]	8.124	1.7988	0.0158926	0.043721
P0A8T7	M822	[M].MTPVIEGGDVKEPLRDR.[V];[M].MTPVIEGGDVKEPLRDR.[V];[M].MTPVIEGGDVKEPLRDR.[V];[R].RLVDVAQDLVVTEDDCGTHEGIM.[M];[M].TPVIEGGDVKEPLR.[D];[M].TPVIEGGDVKEPLRDR.[V];[M].TPVIEGGDVKEPLRDR.[V]	1.42874	10.4546	3.51053e-11	8.99501e-09
P0A8T7	L1062	[R].QTDELTGLSSLVVL.[D]	1.5698	1.72016	0.0190475	0.0490231
P0A8T7	L1156	[R].RPKEPAIL.[A]	1.82211	2.0552	0.00880652	0.0295064
P0A8T7	S1211	[I].SDGPEAPHDILR.[L]	-7.41884	2.22775	0.00591903	0.0226881
P0A8T7	S34	[W].SFGEVKKPETINYR.[T];[W].SFGEVKKPETINYR.[T]	1.66621	1.88295	0.0130933	0.0383152
P0A8T7	S721	[N].SIYMMADSGAR.[G]	1.01654	1.91845	0.0120656	0.0362885
P0A8T7	S1057	[L].SSLVVLDSAER.[T]	1.52828	2.59186	0.00255939	0.0128591
P0A8T7	T240	[L].TVLPVLPPDLRPLVPLDGGR.[F];[L].TVLPVLPPDLRPLVPLDGGR.[F]	3.18801	3.27956	0.000525344	0.00413301
P0A8T7	V145	[Y].VVIEGGMTNLER.[Q];[Y].VVIEGGMTNLER.[Q];[Y].VVIEGGMTNLER.[Q];[Y].VVIEGGMTNLER.[Q]	8.1619	3.12788	0.000744946	0.00529829
P05055	L59	[K].AKPGQDFFPL.[T];[K].AKPGQDFFPL.[T];[K].KAKPGQDFFPL.[T];[K].KAKPGQDFFPL.[T]	2.28374	4.97481	1.05971e-05	0.000232386
P05055	A449	[L].ALMDAGVPIK.[A];[L].ALMDAGVPIK.[A];[S].LALMDAGVPIK.[A];[S].LALMDAGVPIK.[A]	1.22098	4.2619	5.47138e-05	0.000820484
P05055	F376	[R].DAQVLDELMGERTDTF.[L];[R].DAQVLDELMGERTDTF.[L]	6.20526	1.96018	0.0109602	0.0341398
P05055	G445	[C].GASLALMDAGVPIK.[A];[C].GASLALMDAGVPIK.[A];[R].VVSEITESNGSSSMASVC.[G];[R].VVSEITESNGSSSMASVCG.[A]	-1.48391	4.97233	1.06579e-05	0.000232386
P05055	G208	[F].GHEQQQVVIQNINELVK.[E];[F].GHEQQQVVIQNINELVK.[E]	-1.92287	4.32259	4.75786e-05	0.00073293
P05055	I132	[M].IGASAALSLSGIPFNGPIGAAR.[V];[M].IGASAALSLSGIPFNGPIGAAR.[V]	-1.19877	1.83493	0.014624	0.0411713
P05055	L281	[T].LLAEDETLDENELGEILHAIEK.[N];[T].LLAEDETLDENELGEILHAIEK.[N];[R].YAQVDVIKSETIATL.[L];[R].YAQVDVIKSETIATL.[L];[R].YAQVDVIKSETIATLL.[A];[R].YAQVDVIKSETIATLL.[A]	1.1648	4.85863	1.38476e-05	0.000283432
P05055	R153	[A].RVGYINDQYVLNPTQDELK.[E];[A].RVGYINDQYVLNPTQDELK.[E]	2.08205	2.38748	0.00409749	0.0177421
P05055	S479	[L].SDILGDEDHLGDMDFK.[V];[L].SDILGDEDHLGDMDFK.[V];[L].SDILGDEDHLGDMDFK.[V];[L].SDILGDEDHLGDMDFK.[V]	2.99575	8.12202	7.55054e-09	7.02296e-07
P05055	Y380	[R].TDTFLFHY.[N]	1.7603	1.99564	0.010101	0.0323932
P05055	V469	[L].VKEGDNYVVLSDILGDEDHLGDMDFK.[V]	-6.32798	2.45896	0.00347572	0.0158238
P05055	V352	[L].VTATLGTAR.[D];[L].VTATLGTAR.[D]	1.96777	2.23602	0.00580743	0.0224246
P27302	Y407	[K].AINEDAAGNYIHY.[G]	2.05478	3.11662	0.000764507	0.00539635
P27302	L241	[R].AVTDKPSLL.[M];[R].AVTDKPSLLM.[C];[R].AVTDKPSLLM.[C]	1.35478	1.78577	0.0163768	0.0446178
P27302	F554	[K].DCAGQPELIF.[I]	2.69293	1.72807	0.018704	0.0484957
P27302	A556	[K].DCAGQPELIFIA.[T];[K].DCAGQPELIFIAT.[G];[A].TGSEVELAVAAYEK.[L]	1.18774	2.20283	0.00626866	0.0235371
P27302	L70	[R].FVLSNGHGSML.[I];[L].IYSLLHLTGYDLPMEELK.[N];[L].IYSLLHLTGYDLPMEELK.[N]	-3.70291	2.29533	0.00506609	0.0204649
P27302	Y72	[R].FVLSNGHGSMLIY.[S];[L].IYSLLHLTGYDLPMEELK.[N];[L].IYSLLHLTGYDLPMEELK.[N];[Y].SLLHLTGYDLPMEELK.[N];[Y].SLLHLTGYDLPMEELK.[N]	-1.32417	4.96396	1.08652e-05	0.000236206
P27302	G649	[F].GFTVDNVVAK.[A]	1.90999	2.1263	0.00747652	0.0263693
P27302	G108	[A].GVETTTGPLGQGIANAVGMAIAEK.[T];[A].GVETTTGPLGQGIANAVGMAIAEK.[T];[K].TPGHPEVGYTA.[G]	-4.41048	2.65063	0.00223547	0.0116912
P27302	G79	[T].GYDLPMEELK.[N];[T].GYDLPMEELK.[N];[T].GYDLPMEELK.[N]	1.67519	4.11041	7.75519e-05	0.00105333
P27302	F368	[R].KASQNAIEAF.[G];[R].KASQNAIEAF.[G]	1.96813	3.72782	0.000187144	0.00197861
P27302	L482	[S].LRVTPNMSTWRPCDQVESAVAWK.[Y]	-9.64993	2.63609	0.00231161	0.0119956
P27302	A37	[K].SGHPGAPMGMADIA.[E];[K].SGHPGAPMGMADIA.[E];[K].SGHPGAPMGMADIA.[E]	2.79558	2.33075	0.00466927	0.0193622
P27302	L40	[K].SGHPGAPMGMADIAEVL.[W];[K].SGHPGAPMGMADIAEVL.[W]	4.14745	2.58045	0.00262753	0.0130807
P27302	T235	[V].TDKPSLLMCK.[T];[V].TDKPSLLMCK.[T]	-1.36059	2.16303	0.00687018	0.0250035
P27302	A537	[R].TEEQLANIA.[R]	2.11115	2.71025	0.00194873	0.0106509
P27302	M126	[K].TPGHPEVGYTAGVETTTGPLGQGIANAVGM.[A]	-2.51915	2.5177	0.00303599	0.0144672
P27302	A500	[R].VTPNMSTWRPCDQVESA.[V];[R].VTPNMSTWRPCDQVESA.[V]	1.11124	1.73276	0.0185028	0.0482636
P0A6B7	A331	[S].ASLEPSYVLR.[A];[S].ASLEPSYVLR.[A];[A].SLEPSYVLR.[A]	2.29312	2.93663	0.00115709	0.00726695
P0A6B7	A75	[G].ATESDNLAIK.[G];[G].ATESDNLAIK.[G];[S].GATESDNLAIK.[G];[S].GATESDNLAIK.[G]	1.79737	3.48113	0.000330273	0.00300353
P0A6B7	A181	[D].ATQSVGKLPIDLSQLK.[V];[D].ATQSVGKLPIDLSQLK.[V]	3.04525	1.99647	0.0100817	0.0323493
P0A6B7	D30	[M].DGTFGNPASR.[S];[M].DGTFGNPASR.[S];[T].MDGTFGNPASR.[S]	1.40265	3.71635	0.000192152	0.00202283
P0A6B7	D162	[Q].DIAAIGEMCR.[A];[Q].DIAAIGEMCR.[A]	8.74576	1.95693	0.0110425	0.0342912
P0A6B7	L195	[R].GIIYHVDATQSVGKLPIDLSQL.[K];[R].GIIYHVDATQSVGKLPIDLSQL.[K]	5.81875	2.68628	0.0020593	0.0110451
P0A6B7	H178	[Y].HVDATQSVGKLPIDLSQLK.[V];[Y].HVDATQSVGKLPIDLSQLK.[V];[Y].HVDATQSVGKLPIDLSQLK.[V];[H].VDATQSVGKLPIDLSQLK.[V]	6.63922	2.9251	0.00118822	0.0073929
P0A6B7	K260	[A].KEEMATEMER.[L];[A].KEEMATEMER.[L]	4.32666	2.37804	0.00418759	0.0179629
P0A6B7	I58	[Q].IADLVGADPR.[E];[Q].IADLVGADPR.[E]	1.83164	7.26337	5.45297e-08	3.51477e-06
P0A6B7	N290	[R].LWNGIKDIEEVYLN.[G];[R].LWNGIKDIEEVYLN.[G]	6.71267	2.77042	0.00169659	0.00969405
P0A6B7	Y9	[-].MKLPIYLDY.[S];[-].MKLPIYLDY.[S];[-].MKLPIYLDY.[S]	2.07834	2.42022	0.00379993	0.0168712
P0A6B7	M27	[F].MTMDGTFGNPASR.[S];[F].MTMDGTFGNPASR.[S];[M].TMDGTFGNPASR.[S];[M].TMDGTFGNPASR.[S];[M].TMDGTFGNPASR.[S];[M].TMDGTFGNPASR.[S]	1.53993	10.0386	9.14908e-11	1.72378e-08
P0A6B7	R257	[Y].RIAKEEMATEMER.[L];[Y].RIAKEEMATEMER.[L];[R].SGTLPVHQIVGMGEAY.[R]	2.64227	1.84557	0.0142701	0.0405403
P0A6B7	S73	[T].SGATESDNLAIK.[G];[T].SGATESDNLAIK.[G];[F].TSGATESDNLAIK.[G];[F].TSGATESDNLAIK.[G]	1.72023	5.2887	5.14398e-06	0.000134447
P0A6B7	M252	[R].SGTLPVHQIVGM.[G];[R].SGTLPVHQIVGM.[G]	5.13565	3.49427	0.000320426	0.00294565
P0A6B7	T329	[C].TSASLEPSYVLR.[A];[C].TSASLEPSYVLR.[A]	1.78849	1.98852	0.0102678	0.0326757
P23869	A124	[F].AEVVDGMDVVDK.[I];[F].AEVVDGMDVVDK.[I];[F].AEVVDGMDVVDK.[I];[F].AEVVDGMDVVDK.[I];[F].AEVVDGMDVVDKIK.[G];[F].AEVVDGMDVVDKIK.[G];[F].AEVVDGMDVVDKIK.[G];[F].AEVVDGMDVVDKIK.[G];[F].AEVVDGMDVVDKIK.[G];[A].EVVDGMDVVDK.[I];[A].EVVDGMDVVDK.[I];[A].EVVDGMDVVDKIK.[G];[A].EVVDGMDVVDKIK.[G];[V].FAEVVDGMDVVDK.[I];[V].FAEVVDGMDVVDKIK.[G];[V].FAEVVDGMDVVDKIK.[G];[V].FAEVVDGMDVVDKIK.[G]	1.39103	10.4988	3.17125e-11	8.67353e-09
P23869	C121	[Y].CVFAEVVDGMDVVDK.[I];[Y].CVFAEVVDGMDVVDKIK.[G];[Y].CVFAEVVDGMDVVDKIK.[G];[C].VFAEVVDGMDVVDK.[I];[C].VFAEVVDGMDVVDK.[I];[C].VFAEVVDGMDVVDKIK.[G];[C].VFAEVVDGMDVVDKIK.[G];[C].VFAEVVDGMDVVDKIK.[G]	-2.31285	6.03804	9.16129e-07	3.54301e-05
P23869	G119	[W].GYCVFAEVVDGMDVVDKIK.[G];[W].GYCVFAEVVDGMDVVDKIK.[G]	-3.94031	4.05221	8.86727e-05	0.00115937
P23869	H5	[F].HTNHGDIVIK.[T];[F].HTNHGDIVIK.[T];[H].TNHGDIVIK.[T]	5.62645	2.26213	0.00546848	0.0216293
P23869	E158	[R].SGMHQDVPKEDVIIE.[S];[R].SGMHQDVPKEDVIIE.[S];[R].SGMHQDVPKEDVIIE.[S];[R].SGMHQDVPKEDVIIE.[S]	1.42531	8.82263	1.50442e-09	1.90453e-07
P23869	N101	[R].TQAPHSATAQFFIN.[V]	-2.81145	2.18899	0.00647159	0.0240168
P23869	V126	[E].VVDGMDVVDK.[I];[E].VVDGMDVVDK.[I];[E].VVDGMDVVDK.[I];[E].VVDGMDVVDK.[I];[E].VVDGMDVVDKIK.[G];[E].VVDGMDVVDKIK.[G]	1.64267	4.42879	3.7257e-05	0.000615202
P26616	G391	[S].GQTGLFTEEIIR.[E];[S].GQTGLFTEEIIR.[E]	4.54972	1.8223	0.0150558	0.0420967
P26616	L176	[R].ILGLGDQGIGGMGIPIGKL.[S];[R].ILGLGDQGIGGMGIPIGKL.[S]	5.99766	1.77569	0.0167612	0.0451803
P26616	N463	[N].NAFIFPGIGLGVIASGASR.[I]	-5.25704	3.45803	0.000348317	0.00312889
P26616	S373	[L].SLLDVVR.[N]	2.62379	2.87587	0.00133086	0.00804867
P26616	L21	[R].SLYIPYAGPVLL.[E]	1.55831	2.92653	0.00118432	0.00737615
P26616	W433	[R].VEATPQDIIAW.[T]	1.21765	2.32929	0.00468495	0.0194053
P26616	Y497	[Q].YSPLVLNGEGMVLPELK.[D];[Q].YSPLVLNGEGMVLPELK.[D];[Q].YSPLVLNGEGMVLPELK.[D]	1.06235	3.32612	0.000471932	0.00384879
P0AFK9	A152	[W].ADLWKPEYK.[G];[W].ADLWKPEYK.[G]	1.13765	2.42537	0.00375516	0.0167331
P0AFK9	A135	[T].AIGVNGDAVDPK.[S];[T].AIGVNGDAVDPK.[S];[A].TAIGVNGDAVDPK.[S]	1.40389	2.42112	0.00379214	0.0168468
P0AFK9	Y85	[K].DGAYDLVVPSTY.[Y];[K].TYKDGAYDLVVPSTY.[Y];[K].TYKDGAYDLVVPSTY.[Y]	7.19909	3.52226	0.000300425	0.00281213
P0AFK9	L259	[K].EGGIFWMDSL.[A];[D].SLAIPANAK.[N];[D].SLAIPANAK.[N]	1.07759	1.90301	0.0125023	0.037148
P0AFK9	L278	[F].LLRPDVAK.[Q];[F].LLRPDVAK.[Q]	8.27904	1.85684	0.0139047	0.0399307
P0AFK9	A333	[K].NGEWQNDVGAA.[S];[A].SSIYEEYYQK.[L];[A].SSIYEEYYQK.[L]	1.73444	3.09486	0.000803779	0.00558934
P0AFK9	N33	[Y].NWTEYVPPGLLEQFTK.[E];[Y].NWTEYVPPGLLEQFTK.[E];[N].WTEYVPPGLLEQFTK.[E];[N].WTEYVPPGLLEQFTK.[E]	1.05081	1.7853	0.0163947	0.0446178
P0AFK9	S335	[S].SIYEEYYQK.[L];[S].SIYEEYYQK.[L];[A].SSIYEEYYQK.[L];[A].SSIYEEYYQK.[L]	5.1637	3.95674	0.000110474	0.00135352
P0AFK9	T35	[W].TEYVPPGLLEQFTK.[E];[W].TEYVPPGLLEQFTK.[E];[N].WTEYVPPGLLEQFTK.[E];[N].WTEYVPPGLLEQFTK.[E]	3.73455	2.06226	0.00866448	0.0292273
P0AFK9	W255	[F].WMDSLAIPANAK.[N]	6.57953	1.81149	0.0154351	0.0428516
P0A9A6	A243	[M].AISSPLLEDIDLSGAR.[G];[M].AISSPLLEDIDLSGAR.[G];[A].ISSPLLEDIDLSGAR.[G];[A].ISSPLLEDIDLSGAR.[G]	1.17483	7.05777	8.7544e-08	4.91049e-06
P0A9A6	A41	[F].AVNTDAQALR.[K];[F].AVNTDAQALRK.[T];[F].AVNTDAQALRK.[T];[R].ERIEGVEFF.[A];[R].ERIEGVEFF.[A];[F].FAVNTDAQALRK.[T]	1.42232	3.74994	0.000177853	0.00190505
P0A9A6	G314	[T].GIGMDKRPEITLVTNK.[Q];[T].GIGMDKRPEITLVTNK.[Q]	1.50951	3.00914	0.000979183	0.00644537
P0A9A6	S246	[S].SPLLEDIDLSGAR.[G];[S].SPLLEDIDLSGAR.[G]	1.26059	2.43872	0.00364153	0.0163758
P0A9A6	T127	[L].TVAVVTKPFNFEGK.[K];[L].TVAVVTKPFNFEGK.[K]	1.30673	2.56655	0.00271299	0.0133523
P0A9A6	V130	[A].VVTKPFNFEGK.[K]	1.11241	3.69136	0.000203535	0.00211239
P0AAX8	Y183	[R].AAGEPLPAVVPAGPDNPMGLY.[A];[R].AAGEPLPAVVPAGPDNPMGLY.[A]	3.08686	5.02069	9.5348e-06	0.000212308
P0AAX8	A192	[Y].AIHGTNANFGIGLR.[V];[Y].AIHGTNANFGIGLR.[V]	2.60697	2.91403	0.00121891	0.0075519
P0AAX8	E260	[T].EAQFEGQEIVPITLTK.[S];[T].EAQFEGQEIVPITLTK.[S];[R].YIEVHNPLSTT.[E]	1.67284	4.39228	4.0525e-05	0.000654457
P0AAX8	E264	[F].EGQEIVPITLTK.[S];[F].EGQEIVPITLTK.[S];[Q].FEGQEIVPITLTK.[S];[Q].FEGQEIVPITLTK.[S];[R].YIEVHNPLSTTEAQF.[E]	1.06895	2.00969	0.00977937	0.031628
P0AAX8	E267	[Q].EIVPITLTK.[S];[Q].EIVPITLTK.[S];[R].YIEVHNPLSTTEAQFEGQ.[E]	1.51376	4.34488	4.51976e-05	0.00070512
P0AAX8	M67	[N].MMEANPGVDTFLPK.[G];[N].MMEANPGVDTFLPK.[G]	1.623	2.3483	0.00448439	0.0188833
P0AAX8	T279	[Q].TVTGQPDVDQVVLDEAIK.[N];[T].VTGQPDVDQVVLDEAIK.[N]	6.05605	1.93008	0.0117469	0.0355943
P0ACF4	A73	[A].AAKVPSFR.[A];[R].TGRNPQTGKEITIA.[A];[R].TGRNPQTGKEITIA.[A];[R].TGRNPQTGKEITIA.[A];[R].TGRNPQTGKEITIAAA.[K]	1.33582	2.54477	0.00285252	0.0138331
P0ACF4	S31	[A].SVTESLKEGDDVALVGFGTFAVK.[E];[A].SVTESLKEGDDVALVGFGTFAVK.[E]	-2.3976	2.52119	0.00301166	0.0143793
P09030	C240	[R].IDLLLASQPLAEC.[C];[R].IDLLLASQPLAECC.[V]	-6.88452	3.51571	0.000304992	0.0028404
P09030	V242	[C].VETGIDYEIR.[S];[C].VETGIDYEIR.[S]	-1.62866	3.59437	0.000254464	0.00249307
P06968	A127	[Q].AEFNLVEDFDATDRGEGGFGHSGRQ.[-];[Q].AEFNLVEDFDATDRGEGGFGHSGRQ.[-];[R].IAQMIFVPVVQ.[A]	3.8816	3.72367	0.000188941	0.00199188
P06968	L131	[N].LVEDFDATDRGEGGFGHSGRQ.[-];[F].NLVEDFDATDRGEGGFGHSGRQ.[-];[F].NLVEDFDATDRGEGGFGHSGRQ.[-]	7.25786	2.8222	0.00150592	0.00881712
P62617	G13	[F].GGEGPIIIGGVR.[I];[F].GGEGPIIIGGVR.[I];[R].IGHGFDVHAF.[G]	1.9089	4.07086	8.49449e-05	0.00112464
P0A9M8	A290	[R].AGSLLVTSADRPDVLVAA.[C];[R].AGSLLVTSADRPDVLVAA.[C]	-2.35197	2.07929	0.00833127	0.0285471
P0A9M8	T706	[R].GALVDDIVYTIALT.[A]	-1.41423	1.75599	0.0175391	0.04654
P0A9M8	L16	[R].IIMLIPTGTSVGL.[T]	1.18987	3.09625	0.000801219	0.00558934
P0A9M8	I243	[T].IINEGDINTR.[R];[T].IINEGDINTR.[R]	2.4185	2.51133	0.00308081	0.014605
P0A9M8	L304	[L].LLTGGYEMDAR.[I];[L].LLTGGYEMDAR.[I];[L].LLTGGYEMDAR.[I];[L].LLTGGYEMDAR.[I];[L].LTGGYEMDAR.[I]	3.13888	3.03107	0.000930954	0.00624147
P0A9M8	W223	[K].LQESSPLPVLGAVPW.[S];[W].SFDLIATR.[A];[W].SFDLIATR.[A];[K].VNNVDPAKLQESSPLPVLGAVPW.[S];[K].VNNVDPAKLQESSPLPVLGAVPW.[S]	1.9065	4.10956	7.77034e-05	0.00105344
P0A9M8	M588	[A].MLSYSTGTSGAGSDVEK.[V];[A].MLSYSTGTSGAGSDVEK.[V]	-1.44127	3.14823	0.000710837	0.00512081
P0A9M8	N347	[F].NLEVPVDDHER.[I];[F].NLEVPVDDHERIEK.[V];[F].NLEVPVDDHERIEK.[V]	1.70452	2.1849	0.00653276	0.0240835
P0A9M8	S573	[Q].SADSAAAFGIEPR.[V];[Q].SADSAAAFGIEPR.[V]	-8.14953	5.24677	5.66541e-06	0.000140166
P0A7D4	D196	[A].DILTSMVVDVSDLLDQAR.[Q];[A].DILTSMVVDVSDLLDQAR.[Q]	-4.66312	3.14542	0.000715449	0.00514276
P0A7D4	D109	[L].DYHVALDNAR.[E];[L].DYHVALDNAR.[E];[R].LLLSEACPLIL.[D];[R].LLLSEACPLILDY.[H]	1.94098	2.50037	0.00315958	0.0148217
P0A7D4	G2	[M].GNNVVVLGTQWGDEGK.[G];[M].GNNVVVLGTQWGDEGK.[G];[M].GNNVVVLGTQWGDEGKGK.[I];[M].GNNVVVLGTQWGDEGKGK.[I]	-2.02901	4.12813	7.44516e-05	0.00102179
P0A7D4	L426	[R].IEELTGVPIDIISTGPDRTETMIL.[R];[M].ILRDPFDA.[-];[M].ILRDPFDA.[-];[K].RIEELTGVPIDIISTGPDRTETMIL.[R];[K].RIEELTGVPIDIISTGPDRTETMIL.[R];[K].RIEELTGVPIDIISTGPDRTETMIL.[R];[K].RIEELTGVPIDIISTGPDRTETMIL.[R]	3.31856	8.43341	3.68632e-09	4.16725e-07
P0A7D4	M424	[K].RIEELTGVPIDIISTGPDRTETM.[I];[K].RIEELTGVPIDIISTGPDRTETM.[I];[K].RIEELTGVPIDIISTGPDRTETM.[I]	3.79422	1.78992	0.0162211	0.0443426
P0A7D4	T199	[L].TSMVVDVSDLLDQAR.[Q];[L].TSMVVDVSDLLDQAR.[Q];[L].TSMVVDVSDLLDQAR.[Q];[L].TSMVVDVSDLLDQAR.[Q];[K].VLDDTMAVADIL.[T];[K].VLDDTMAVADIL.[T];[K].VLDDTMAVADILTS.[M];[K].VLDDTMAVADILTS.[M]	1.09923	5.16178	6.88993e-06	0.000162789
P00962	A111	[Y].AIELINK.[G];[R].YSSDYFDQLHAY.[A]	1.09189	2.75716	0.00174919	0.00993005
P00962	N84	[R].FDDTNPVKEDIEYVESIKN.[D]	1.49313	1.73197	0.0185365	0.0482829
P00962	F158	[R].SVEENLALF.[E]	5.3614	1.72753	0.018727	0.048504
P00962	S478	[F].SVPNPGAADDFLSVINPESLVIK.[Q];[F].SVPNPGAADDFLSVINPESLVIK.[Q]	3.07124	2.44348	0.00360177	0.0162367
P60906	E71	[F].EDRNGDSLTLRPEGTAGCVR.[A];[F].EDRNGDSLTLRPEGTAGCVR.[A]	1.44967	2.51257	0.00307205	0.0145823
P60906	G37	[Y].GYSEIRLPIVEQTPLFK.[R];[Y].GYSEIRLPIVEQTPLFK.[R];[Y].GYSEIRLPIVEQTPLFKR.[A];[Y].GYSEIRLPIVEQTPLFKR.[A]	1.77907	5.77711	1.67069e-06	5.58009e-05
P60906	Q216	[R].VLDSKNPEVQ.[A];[R].VLDSKNPEVQ.[A]	1.78718	4.16394	6.8559e-05	0.000975926
P60906	V385	[A].VVLGESEVANGTAVVK.[D];[A].VVLGESEVANGTAVVK.[D]	-4.61158	2.60829	0.0024644	0.0125318
P00954	F172	[R].FNALYGEIF.[K];[F].KVPEPFIPK.[S];[F].KVPEPFIPK.[S]	2.29151	4.63026	2.34282e-05	0.000416829
P00954	L143	[N].LVPVGEDQK.[Q];[N].LVPVGEDQK.[Q];[N].LVPVGEDQKQHLELSR.[D];[N].LVPVGEDQKQHLELSR.[D]	1.04468	3.50348	0.000313704	0.0029068
P00954	N96	[L].NCYTYFGELSR.[M];[L].NCYTYFGELSR.[M]	1.20029	1.89862	0.0126294	0.0374074
P00954	Q140	[Y].QTNLVPVGEDQK.[Q];[Y].QTNLVPVGEDQK.[Q];[Y].QTNLVPVGEDQKQHLELSR.[D];[Y].QTNLVPVGEDQKQHLELSR.[D]	1.49256	2.94075	0.00114617	0.00722304
P00954	T2	[M].TKPIVFSGAQPSGELTIGNYMGALR.[Q];[M].TKPIVFSGAQPSGELTIGNYMGALR.[Q];[M].TKPIVFSGAQPSGELTIGNYMGALR.[Q];[M].TKPIVFSGAQPSGELTIGNYMGALR.[Q]	-2.03636	3.96369	0.00010872	0.0013404
P00954	V224	[A].VTDSDEPPVVR.[Y]	2.33911	2.57392	0.00266733	0.0132161
P00954	M132	[R].YAENINAGLFDYPVLM.[A];[R].YAENINAGLFDYPVLM.[A];[R].YAENINAGLFDYPVLMA.[A]	1.78246	2.39717	0.00400706	0.0174534
P69222	A2	[M].AKEDNIEMQGTVLETLPNTMFR.[V];[M].AKEDNIEMQGTVLETLPNTMFR.[V];[M].AKEDNIEMQGTVLETLPNTMFR.[V];[M].AKEDNIEMQGTVLETLPNTMFR.[V];[M].AKEDNIEMQGTVLETLPNTMFR.[V];[M].AKEDNIEMQGTVLETLPNTMFR.[V]	1.00605	1.93658	0.0115722	0.0353492
P69222	Y60	[R].ILTGDKVTVELTPY.[D]	7.40198	2.16555	0.00683046	0.024896
P69222	T49	[L].TGDKVTVELTPYDLSK.[G];[L].TGDKVTVELTPYDLSK.[G]	1.97785	3.2964	0.000505356	0.00402628
P0A6N4	L156	[K].GDTAGTGGKPATL.[S];[L].STGAVVKVPLFVQIGEVIK.[V];[L].STGAVVKVPLFVQIGEVIK.[V]	2.06904	4.3289	4.68923e-05	0.000725399
P0A6N4	V176	[K].VPLFVQIGEVIKV.[D]	1.57064	1.70853	0.0195645	0.0497956
P0ADG7	A322	[V].ADAVEALEGTGIPVIADGGIR.[F];[V].ADAVEALEGTGIPVIADGGIR.[F];[R].IVTGVGVPQITAV.[A];[A].VADAVEALEGTGIPVIADGGIR.[F];[A].VADAVEALEGTGIPVIADGGIR.[F]	2.81905	10.3578	4.38724e-11	1.03992e-08
P0ADG7	A365	[L].AGTEESPGEIELYQGR.[S];[M].LAGTEESPGEIELYQGR.[S];[M].LAGTEESPGEIELYQGR.[S]	7.8847	3.73402	0.000184493	0.00196187
P0ADG7	A240	[A].AGVDVLLIDSSHGHSEGVLQR.[I];[A].GVDVLLIDSSHGHSEGVLQR.[I];[A].GVDVLLIDSSHGHSEGVLQR.[I];[R].VGAAVGAGAGNEERVDALVAA.[G]	1.18933	2.42908	0.00372319	0.0166411
P0ADG7	A282	[R].AKYPDLQIIGGNVATAA.[G];[R].AKYPDLQIIGGNVATAA.[G]	2.60305	3.14829	0.000710737	0.00512081
P0ADG7	G194	[K].ALVVDDEFHLIG.[M];[K].ALVVDDEFHLIGM.[I];[K].ALVVDDEFHLIGM.[I]	1.87993	1.76343	0.0172413	0.0460185
P0ADG7	A48	[A].AMDTVTEAR.[L];[A].AMDTVTEAR.[L];[R].LNIPMLSAA.[M]	2.04119	2.28219	0.00522162	0.0209586
P0ADG7	A62	[L].AQEGGIGFIHK.[N];[L].AQEGGIGFIHK.[N];[A].LAQEGGIGFIHK.[N]	1.13168	3.64989	0.000223927	0.00227267
P0ADG7	A320	[T].AVADAVEALEGTGIPVIADGGIR.[F];[T].AVADAVEALEGTGIPVIADGGIR.[F];[R].IVTGVGVPQIT.[A];[R].IVTGVGVPQITAV.[A];[A].VADAVEALEGTGIPVIADGGIR.[F];[A].VADAVEALEGTGIPVIADGGIR.[F]	2.96309	7.70187	1.98668e-08	1.67795e-06
P0ADG7	A324	[D].AVEALEGTGIPVIADGGIR.[F]	6.62725	2.21911	0.00603793	0.0229523
P0ADG7	E469	[Q].ESHVHDVTITK.[E];[Q].ESHVHDVTITK.[E]	6.80195	7.32738	4.70571e-08	3.14341e-06
P0ADG7	G464	[S].GAGIQESHVHDVTITK.[E];[S].GAGIQESHVHDVTITK.[E];[I].SGAGIQESHVHDVTITK.[E]	4.18224	2.02737	0.00938917	0.0308647
P0ADG7	G466	[A].GIQESHVHDVTITK.[E]	8.92208	2.43657	0.00365957	0.0164368
P0ADG7	I247	[L].IDSSHGHSEGVLQR.[I];[L].LIDSSHGHSEGVLQR.[I];[L].LIDSSHGHSEGVLQR.[I]	2.87782	2.67945	0.00209194	0.011155
P0ADG7	H473	[R].ISGAGIQESHVH.[D]	-1.48155	1.84767	0.0142015	0.0404311
P0ADG7	M363	[S].MLAGTEESPGEIELYQGR.[S];[S].MLAGTEESPGEIELYQGR.[S]	4.00258	1.83299	0.0146895	0.041324
P0ADG7	V238	[L].VAAGVDVLLIDSSHGHSEGVLQR.[I];[L].VAAGVDVLLIDSSHGHSEGVLQR.[I];[R].VGAAVGAGAGNEERVDAL.[V];[R].VGAAVGAGAGNEERVDAL.[V]	1.37027	7.44045	3.62702e-08	2.6881e-06
P0ADG7	V23	[T].VLPNTADLSTQLTK.[T];[T].VLPNTADLSTQLTK.[T]	7.63093	3.35918	0.000437338	0.00363525
P0A7L0	E25	[N].EAIALLK.[E];[N].EAIALLK.[E]	1.02624	5.57077	2.68678e-06	8.02964e-05
P0A7L0	A116	[K].KGEMNFDVVIA.[S];[K].KGEMNFDVVIA.[S];[K].KGEMNFDVVIA.[S]	1.1038	5.35625	4.40302e-06	0.000118622
P0A7L0	L192	[K].VDFDADKLKENLEAL.[L]	1.1957	1.97068	0.0106983	0.0335608
P0A7L0	V153	[K].VGTVTPNVAEAV.[K]	2.24257	3.38482	0.000412265	0.00350248
P0A7L0	V46	[A].VNLGIDAR.[K];[A].VNLGIDAR.[K]	1.60832	3.06309	0.000864797	0.00589474
P0A9Q9	A97	[D].AASSLRMKDDAIIILDPVNQDVITDGLNNGIR.[T];[R].ESGWQGYWIDAA.[S];[K].LRESGWQGYWIDAA.[S]	1.00414	2.04303	0.00905679	0.0300162
P0A9Q9	A320	[A].AVTGTLTTPVGR.[L]	1.70772	1.82139	0.0150873	0.0421367
P0A9Q9	F35	[R].DFDAIRPVFF.[S];[F].STSQLGQAAPSFGGTTGTLQDAFDLEALK.[A];[F].STSQLGQAAPSFGGTTGTLQDAFDLEALK.[A]	7.23991	1.81695	0.0152423	0.0424405
P0A9Q9	G52	[T].GTLQDAFDLEALK.[A];[T].GTLQDAFDLEALK.[A]	5.8317	1.84326	0.0143462	0.0406664
P0A9Q9	S195	[S].SAILDIER.[K];[S].SAILDIER.[K];[S].SAILDIERK.[V];[S].SAILDIERK.[V]	1.45192	2.33326	0.00464233	0.019294
P0A9Q9	S257	[S].SVIPVDGLCVR.[V];[S].SVIPVDGLCVR.[V]	1.88029	2.56463	0.00272502	0.0133936
P0A836	A337	[V].AEVGVNVPVVVR.[L];[V].AEVGVNVPVVVR.[L];[R].CDLIADGIIGAV.[A];[R].CDLIADGIIGAVA.[E];[A].EVGVNVPVVVR.[L];[A].VAEVGVNVPVVVR.[L];[A].VAEVGVNVPVVVR.[L]	1.06828	2.85036	0.00141138	0.00838382
P0A836	A335	[R].CDLIADGIIGA.[V];[R].CDLIADGIIGAV.[A];[A].VAEVGVNVPVVVR.[L];[A].VAEVGVNVPVVVR.[L]	1.11758	2.36904	0.0042752	0.0182628
P0A836	L201	[R].DLALIEINPL.[V]	2.25363	2.07021	0.00850722	0.0288964
P0A836	Q206	[R].DLALIEINPLVITKQ.[G];[R].DLALIEINPLVITKQ.[G];[Q].GDLICLDGK.[L]	2.00503	2.74808	0.00178615	0.0100726
P0A836	C25	[R].YGLPAPVGYAC.[T]	-1.25899	2.11226	0.00772226	0.0269308
P0A9K9	G93	[K].DVFMGVDELQVG.[M];[K].DVFMGVDELQVGM.[R];[K].DVFMGVDELQVGM.[R]	1.03493	4.05578	8.79476e-05	0.00115431
P0A9K9	F96	[K].DVFMGVDELQVGMRF.[L];[K].DVFMGVDELQVGMRF.[L];[K].DVFMGVDELQVGMRF.[L];[K].DVFMGVDELQVGMRF.[L];[F].LAETDQGPVPVEITAVEDDHVVVDGNHMLAGQNLK.[F];[F].LAETDQGPVPVEITAVEDDHVVVDGNHMLAGQNLK.[F]	6.36267	2.87821	0.00132369	0.00802514
P0A9K9	G150	[R].EATEEELAHG.[H];[R].EATEEELAHGH.[V]	1.62824	1.86001	0.0138037	0.0398042
P0A9K9	G44	[S].GLETALEGHEVGDKFDVAVGANDAYGQYDENLVQR.[V];[R].TEDGVLVDESPVSAPLDYLHGHGSLIS.[G];[R].TEDGVLVDESPVSAPLDYLHGHGSLISGL.[E]	1.10225	2.93521	0.00116089	0.00728088
P0A9K9	H38	[R].TEDGVLVDESPVSAPLDYLHGH.[G];[R].TEDGVLVDESPVSAPLDYLHGHG.[S]	1.2929	2.18798	0.0064866	0.0240361
P0A9K9	Y71	[Q].YDENLVQR.[V];[Q].YDENLVQR.[V];[Q].YDENLVQRVPK.[D];[Q].YDENLVQRVPK.[D]	1.07224	2.35582	0.00440742	0.0186554
P0AEK2	A36	[T].ATSENGAQAISDYLGANGK.[G];[T].ATSENGAQAISDYLGANGK.[G];[A].TSENGAQAISDYLGANGK.[G]	1.01337	4.01456	9.67023e-05	0.00122301
P0AEK2	N110	[K].DEEWNDIIETN.[L];[R].MKDEEWNDIIETN.[L]	3.94457	2.14951	0.00708742	0.0255041
P0AEK2	K155	[A].KAGLIGFSK.[S];[A].KAGLIGFSK.[S]	8.43951	1.86637	0.0136029	0.0393984
P0AEK2	L83	[K].IRAEFGEVDIL.[V];[K].IRAEFGEVDIL.[V]	2.70397	1.9627	0.0108968	0.0339855
P0AEK2	N85	[K].IRAEFGEVDILVN.[N];[K].IRAEFGEVDILVN.[N]	2.31745	4.6357	2.31364e-05	0.00041364
P0AEK2	S112	[R].MKDEEWNDIIETNLS.[S]	6.2881	1.71151	0.0194308	0.0496272
P0AEK2	M57	[L].MLNVTDPASIESVLEK.[I];[L].MLNVTDPASIESVLEK.[I]	1.30707	3.55804	0.000276666	0.00263676
P0AEK2	N177	[V].NVVAPGFIETDMTR.[A];[N].VVAPGFIETDMTR.[A];[N].VVAPGFIETDMTR.[A];[N].VVAPGFIETDMTR.[A];[N].VVAPGFIETDMTR.[A]	1.52047	4.15495	6.99928e-05	0.000987154
P0AEK2	P63	[D].PASIESVLEK.[I]	5.18726	1.70956	0.0195181	0.0497624
P0AEK2	S38	[T].SENGAQAISDYLGANGK.[G];[T].SENGAQAISDYLGANGK.[G];[A].TSENGAQAISDYLGANGK.[G]	1.30665	1.71167	0.0194235	0.0496258
P0AEK2	V179	[V].VAPGFIETDMTR.[A];[V].VAPGFIETDMTR.[A];[N].VVAPGFIETDMTR.[A];[N].VVAPGFIETDMTR.[A];[N].VVAPGFIETDMTR.[A];[N].VVAPGFIETDMTR.[A]	2.12057	4.50065	3.15758e-05	0.000540836
P0AEK2	N52	[K].VIGTATSENGAQAISDYLGAN.[G]	1.31969	2.01413	0.00967993	0.0314309
P37747	A265	[N].AVINFTDANVPYTR.[I];[N].AVINFTDANVPYTR.[I]	1.00686	1.89724	0.0126696	0.0374933
P37747	F269	[N].FTDANVPYTR.[I];[F].TDANVPYTR.[I];[F].TDANVPYTR.[I]	1.50907	1.88204	0.0131209	0.0383654
P37747	V139	[L].VGEDLYQALIK.[G];[L].VGEDLYQALIK.[G];[K].YGDKVPENLEEQAISL.[V];[K].YGDKVPENLEEQAISL.[V]	1.55293	2.2419	0.00572926	0.0222626
P0AEP3	Y218	[K].ADVAPSNLAIVGRY.[V];[K].ADVAPSNLAIVGRY.[V];[Y].VLSADIWPLLAK.[T];[Y].VLSADIWPLLAK.[T]	2.631	1.93395	0.0116425	0.0354534
P0AEP3	D243	[T].DAIDMLIEK.[E];[T].DAIDMLIEK.[E];[K].TPPGAGDEIQLT.[D]	1.48345	2.57222	0.00267784	0.0132504
P0AEP3	Q43	[K].EMLPLVDKPLIQ.[Y];[K].EMLPLVDKPLIQ.[Y];[K].EMLPLVDKPLIQ.[Y];[K].EMLPLVDKPLIQ.[Y];[K].EMLPLVDKPLIQY.[V];[K].EMLPLVDKPLIQY.[V]	2.45877	5.03184	9.29311e-06	0.000208188
P0AEP3	M105	[R].QLLDEVQSICPPHVTIM.[Q];[R].QLLDEVQSICPPHVTIM.[Q]	3.92863	1.99243	0.0101757	0.032537
P0AEP3	L248	[K].TPPGAGDEIQLTDAIDML.[I];[K].TPPGAGDEIQLTDAIDML.[I]	3.93971	2.14037	0.0072382	0.0258315
P77690	L379	[R].ICSLPLFPDMTTADADHVITAL.[Q];[R].ICSLPLFPDMTTADADHVITAL.[Q]	3.66648	3.56238	0.000273919	0.00262172
P77690	S14	[F].SRPAMGVEELAAVK.[E];[F].SRPAMGVEELAAVK.[E]	1.42012	3.83572	0.000145974	0.0016604
P0AED0	L70	[R].ISEETHHAL.[T];[K].RISEETHHAL.[T]	5.22669	2.76831	0.00170486	0.00973372
P00957	L624	[R].AVEDLVNTQIRRNL.[P];[R].AVEDLVNTQIRRNL.[P]	3.15175	2.87211	0.00134243	0.0081053
P00957	A111	[F].AWELLTSEK.[W]	6.36114	2.21408	0.00610826	0.023112
P00957	D400	[Y].DTYGFPVDLTADVCR.[E];[Y].DTYGFPVDLTADVCR.[E];[L].YDTYGFPVDLTADVCR.[E]	2.19727	2.37896	0.00417871	0.0179458
P00957	E134	[Y].ESDDEAYEIWEK.[E];[Y].ESDDEAYEIWEK.[E]	1.32814	2.56897	0.00269794	0.0133184
P00957	F12	[A].FLDFFHSK.[G]	2.22764	1.93087	0.0117254	0.0355654
P00957	G659	[M].GDFSTELCGGTHASR.[T]	3.90497	3.31981	0.00047884	0.00388357
P00957	G403	[Y].GFPVDLTADVCR.[E];[Y].GFPVDLTADVCR.[E]	1.63357	3.01971	0.000955638	0.0063433
P00957	K543	[L].KVGDAVQADVDEAR.[R];[L].KVGDAVQADVDEARR.[A];[L].KVGDAVQADVDEARR.[A]	1.08524	6.51794	3.03432e-07	1.45726e-05
P00957	L294	[F].LIADGVMPSNENR.[G]	7.00976	1.93428	0.0116336	0.0354534
P00957	A345	[K].LVGPLIDVMGSA.[G]	1.83314	1.73923	0.0182292	0.0478044
P00957	C413	[R].LYDTYGFPVDLTADVC.[R]	-2.13625	2.34374	0.00453172	0.019028
P00957	A428	[R].NIKVDEAGFEAA.[M];[R].NIKVDEAGFEAA.[M]	1.13061	1.9183	0.0120697	0.0362885
P00957	Q358	[E].QVLKTEEEQFAR.[T];[E].QVLKTEEEQFAR.[T]	1.18189	2.49587	0.00319248	0.0149341
P00957	A703	[R].RIEAVTGEGA.[I];[R].RIEAVTGEGA.[I]	1.12753	2.13216	0.0073763	0.0261841
P00957	S518	[F].SFAVEDTQK.[Y];[F].SFAVEDTQK.[Y]	1.55048	2.17429	0.00669434	0.0245342
P00957	S657	[L].SMGDFSTELCGGTHASR.[T];[L].SMGDFSTELCGGTHASR.[T];[L].SMGDFSTELCGGTHASR.[T];[L].SMGDFSTELCGGTHASR.[T]	1.43297	3.70371	0.000197828	0.0020619
P00957	V707	[T].VHADSDRLSEVAHLLK.[G];[T].VHADSDRLSEVAHLLK.[G]	1.44533	1.87174	0.0134358	0.0390377
P00957	V775	[L].VSELSGVEPK.[M]	2.17492	1.73774	0.0182919	0.0478878
P00957	V132	[T].VYESDDEAYEIWEK.[E];[T].VYESDDEAYEIWEK.[E]	1.23813	4.04497	9.01624e-05	0.00117052
P0A8M3	C388	[F].CTEEQIRDEVNGCIR.[L];[F].CTEEQIRDEVNGCIR.[L];[R].GFTQDDAHIF.[C]	1.74443	2.96807	0.00107628	0.00688896
P0A8M3	D49	[C].DLIENDAQLSIITAKDEEGLEIIR.[H];[C].DLIENDAQLSIITAKDEEGLEIIR.[H]	-1.64512	1.89858	0.0126303	0.0374074
P0A8M3	E446	[L].EENNIPFEYQLGEGAFYGPK.[I];[L].EENNIPFEYQLGEGAFYGPK.[I];[A].LEENNIPFEYQLGEGAFYGPK.[I];[A].LEENNIPFEYQLGEGAFYGPK.[I]	1.47968	6.33739	4.59843e-07	2.07296e-05
P0A8M3	D440	[R].IGSDEMWDRAEAD.[L]	6.64199	2.21852	0.00604613	0.0229607
P0A8M3	A442	[R].IGSDEMWDRAEADLA.[V];[A].VALEENNIPFEYQLGEGAFYGPK.[I];[A].VALEENNIPFEYQLGEGAFYGPK.[I]	1.54652	5.04028	9.11423e-06	0.000206702
P0A8M3	N546	[M].NITDSQSEYVNELTQK.[L];[M].NITDSQSEYVNELTQK.[L]	1.13468	2.36137	0.00435142	0.0184929
P62399	A59	[A].AISGQKPLITK.[A];[A].AISGQKPLITK.[A];[K].KLLDNAAADLA.[A];[K].KLLDNAAADLA.[A];[K].LLDNAAADLA.[A]	1.12941	6.31362	4.85717e-07	2.14494e-05
P62399	M38	[N].MGVGEAIADK.[K];[N].MGVGEAIADK.[K];[N].MGVGEAIADKK.[L]	4.40582	2.2112	0.00614892	0.0231585
P0A717	A8	[F].AGNATPELAQR.[I];[F].AGNATPELAQR.[I]	1.43302	3.121	0.000756833	0.00535246
P0A717	A87	[T].AVIPYFGYAR.[Q];[T].AVIPYFGYAR.[Q]	2.17631	5.77265	1.68791e-06	5.6121e-05
P0A717	L161	[N].LDNPIVVSPDIGGVVR.[A];[N].LDNPIVVSPDIGGVVR.[A];[L].NLDNPIVVSPDIGGVVR.[A];[L].NLDNPIVVSPDIGGVVR.[A]	1.69663	3.2089	0.000618158	0.00465392
P0A717	N185	[L].NDTDMAIIDKR.[R];[L].NDTDMAIIDKR.[R]	1.67389	2.25408	0.00557077	0.0218781
P0A717	L126	[K].VVADFLSSVGVDRVL.[T];[K].VVADFLSSVGVDRVL.[T]	6.09243	1.77986	0.0166012	0.0449216
P62707	E217	[Y].EFDENFKPLK.[R];[Y].EFDENFKPLKR.[Y];[Y].EFDENFKPLKR.[Y];[Y].EFDENFKPLKR.[Y];[K].YLDNMSEEEILELNIPTGVPLVY.[E];[K].YLDNMSEEEILELNIPTGVPLVY.[E]	3.03108	7.43672	3.65828e-08	2.6881e-06
P62707	Y164	[K].ELPLTESLALTIDRVIPY.[W];[I].PYWNETILPR.[M];[I].PYWNETILPR.[M];[Y].WNETILPR.[M];[Y].WNETILPR.[M]	1.48289	2.06667	0.00857688	0.0290027
P62707	I181	[I].IAAHGNSLR.[A];[I].IAAHGNSLR.[A];[V].IIAAHGNSLR.[A];[V].IIAAHGNSLR.[A]	-1.70355	3.8325	0.000147061	0.00166761
P62707	L230	[Y].LGNADEIAAK.[A];[Y].LGNADEIAAK.[A];[Y].YLGNADEIAAK.[A]	2.30754	2.6684	0.00214587	0.0113112
P62707	T103	[E].TAEKYGDEQVK.[Q];[E].TAEKYGDEQVK.[Q]	-6.71114	2.24302	0.00571453	0.0222171
P62707	V215	[L].VYEFDENFKPLK.[R];[L].VYEFDENFKPLKR.[Y];[L].VYEFDENFKPLKR.[Y];[K].YLDNMSEEEILELNIPTGVPL.[V];[K].YLDNMSEEEILELNIPTGVPLVY.[E];[K].YLDNMSEEEILELNIPTGVPLVY.[E]	1.94539	3.00681	0.000984442	0.00645865
P0A6K6	C180	[A].CHEETFGLDK.[L];[A].CHEETFGLDK.[L];[K].TGKPIFYTSADSVFQIA.[C];[K].TGKPIFYTSADSVFQIA.[C]	-1.85976	3.77797	0.000166734	0.00182045
P0A6K6	L336	[R].RLPELMSLL.[R]	1.08425	2.23601	0.00580756	0.0224246
P0A6K6	V8	[M].VLDSFGIGATEDAER.[F];[M].VLDSFGIGATEDAER.[F];[M].VLDSFGIGATEDAERFGDVGADTLGHIAEACAK.[G];[M].VLDSFGIGATEDAERFGDVGADTLGHIAEACAK.[G]	-1.37264	2.75563	0.00175537	0.00994484
P37744	G110	[L].GDNIFYGHDLPK.[L];[L].GDNIFYGHDLPK.[L]	1.35112	5.41073	3.88393e-06	0.000106888
P37744	G175	[T].GLYFYDNDVVQMAK.[N]	-1.01445	1.9938	0.0101437	0.0324494
P37744	L225	[W].LDTGTHQSLIEASNFIATIEER.[Q]	-5.62219	2.37966	0.00417193	0.0179376
P0A6H1	D386	[Y].DLPSMEDVEK.[V];[Y].DLPSMEDVEK.[V];[M].YDLPSMEDVEK.[V]	1.50702	4.18478	6.53467e-05	0.000941506
P0A6H1	A312	[K].FGLIPEFIGRLPVVA.[T];[K].FGLIPEFIGRLPVVA.[T];[K].FGLIPEFIGRLPVVAT.[L];[K].FGLIPEFIGRLPVVAT.[L]	2.21621	4.38282	4.14168e-05	0.000664478
P0A6H1	F341	[L].FNLEGVDLEFRDEALDAIAK.[K];[L].FNLEGVDLEFRDEALDAIAK.[K];[F].NLEGVDLEFRDEALDAIAK.[K];[F].NLEGVDLEFRDEALDAIAK.[K];[F].NLEGVDLEFRDEALDAIAKK.[A];[F].NLEGVDLEFRDEALDAIAKK.[A]	1.37929	6.29748	5.04101e-07	2.20484e-05
P0A6H1	T149	[L].TEAGYVGEDVENIIQK.[L];[L].TEAGYVGEDVENIIQK.[L]	1.58745	3.71487	0.000192809	0.00202683
P0A6H1	Y413	[K].VVIDESVIDGQSKPLLIY.[G];[K].VVIDESVIDGQSKPLLIY.[G]	1.00282	4.23776	5.7842e-05	0.000854218
P00960	A235	[L].ALENPLPLPAYER.[I];[L].LALENPLPLPAYER.[I];[L].LALENPLPLPAYER.[I]	1.86945	1.98211	0.0104206	0.0329761
P00960	E237	[L].ENPLPLPAYER.[I];[L].ENPLPLPAYER.[I]	1.67005	1.80078	0.0158207	0.0436211
P00960	Q84	[R].LQHYYQFQ.[V];[F].QVVIKPSPDNIQELYLGSLK.[E];[F].QVVIKPSPDNIQELYLGSLK.[E];[Q].VVIKPSPDNIQELYLGSLK.[E];[Q].VVIKPSPDNIQELYLGSLK.[E]	1.31796	2.0777	0.00836173	0.0285777
P00960	L46	[R].QGCTIVQPLDMEVGAGTSHPMTCL.[R]	-5.99844	1.93045	0.0117369	0.0355787
P00960	Q201	[K].TTYGDVFHQ.[N];[K].TTYGDVFHQN.[E]	1.32285	2.87677	0.0013281	0.00804304
P00934	F373	[R].DQLNPGEYGLF.[L]	6.17439	1.78745	0.0163135	0.0445098
P0ACC3	G48	[Y].GFTFDDQVNEGDMTIEK.[Q];[Y].GFTFDDQVNEGDMTIEK.[Q]	1.06829	1.82589	0.0149318	0.0418454
P0ACC3	G66	[Q].GVGLVVDPMSLQYLVGGSVDYTEGLEGSR.[F];[Q].GVGLVVDPMSLQYLVGGSVDYTEGLEGSR.[F]	5.85586	2.58605	0.00259387	0.0129835
P0ACC3	I23	[L].IADEDNPNLK.[L];[L].IADEDNPNLK.[L]	1.25436	2.68831	0.00204968	0.0110095
P0A796	A272	[Y].AIDLLLAGYGGR.[C];[Y].AIDLLLAGYGGR.[C]	1.18818	1.75466	0.0175931	0.0466189
P0A796	E223	[T].EHMCDVDELAHFIEK.[E]	6.03006	1.97293	0.0106431	0.0334498
P0A796	G37	[M].GIYDGYLGLYEDR.[M];[M].GIYDGYLGLYEDR.[M];[R].SALTEGLEVM.[G]	1.44414	3.09473	0.00080402	0.00558934
P0A796	N289	[Q].NEQLVHHDIIDAIENMK.[R];[Q].NEQLVHHDIIDAIENMK.[R]	7.17737	2.50453	0.00312943	0.0147499
P0AD96	L256	[S].LSNIAGESAEGLLVTKPK.[N];[S].LSNIAGESAEGLLVTKPK.[N]	1.77971	1.73771	0.0182933	0.0478878
P0AD96	S35	[M].SGPVAQYGDQEFTGAEQAVADINAK.[G];[M].SGPVAQYGDQEFTGAEQAVADINAK.[G]	1.13551	3.204	0.000625176	0.0046977
P0A790	E40	[L].ENEAIDIWNVTNGKR.[F];[L].ENEAIDIWNVTNGKR.[F]	1.3502	3.77681	0.000167181	0.00182262
P0A790	F90	[S].FVTMPDEEAR.[T];[S].FVTMPDEEAR.[T];[S].FVTMPDEEAR.[T];[S].FVTMPDEEAR.[T];[A].SFVTMPDEEAR.[T];[A].SFVTMPDEEAR.[T];[A].SFVTMPDEEAR.[T];[A].SFVTMPDEEAR.[T]	1.22318	7.23935	5.76298e-08	3.65055e-06
P0A790	A88	[R].IISVNGAAAHCASVGDIVIIA.[S];[A].SFVTMPDEEAR.[T];[A].SFVTMPDEEAR.[T];[A].SFVTMPDEEAR.[T];[A].SFVTMPDEEAR.[T]	1.22318	4.09018	8.12493e-05	0.00109282
P0A790	A106	[R].TWRPNVA.[Y];[N].VAYFEGDNEMKR.[T];[A].YFEGDNEMK.[R];[A].YFEGDNEMKR.[T];[A].YFEGDNEMKR.[T];[A].YFEGDNEMKR.[T]	8.16476	6.43361	3.6846e-07	1.73554e-05
P0A8A2	Y129	[K].KGGNIGAAGSVSY.[M];[Y].MFDNTGVIVFK.[G];[Y].MFDNTGVIVFK.[G];[S].YMFDNTGVIVFK.[G]	1.7172	2.15322	0.00702721	0.025358
P12758	A22	[L].AIVPGDPDRVEK.[I]	1.22012	2.11526	0.00766895	0.0267703
P12758	G68	[T].GIGGPSTSIAVEELAQLGIR.[T]	5.27039	1.90425	0.0124668	0.0370873
P12758	T137	[R].LDGASLHFAPLEFPAVADFECT.[T]	-5.27901	1.95338	0.0111331	0.034445
P0AEB7	A44	[L].AQIDAVLEK.[Q];[L].AQIDAVLEK.[Q];[R].WSDVVIHNNTLYYTGVPENLDADAFEQTANTL.[A]	1.4864	3.2952	0.000506755	0.00402789
P06959	A2	[M].AIEIKVPDIGADEVEITEILVK.[V];[M].AIEIKVPDIGADEVEITEILVK.[V];[M].AIEIKVPDIGADEVEITEILVK.[V]	-2.63	6.00253	9.94182e-07	3.74099e-05
P06959	Q409	[K].FGEIEEVELGRIQ.[K];[K].FGEIEEVELGRIQ.[K]	7.54166	1.71567	0.0192457	0.0494294
P06959	G398	[F].GEIEEVELGR.[I]	9.28695	2.58248	0.00261531	0.0130375
P06959	H428	[T].HFDKTDITELEAFRK.[Q];[T].HFDKTDITELEAFRK.[Q]	-1.1867	1.75113	0.0177364	0.046931
P06959	V500	[A].VDTPNGLVVPVFK.[D]	6.44957	1.72094	0.0190135	0.0489962
P06959	E38	[K].VGDKVEAEQSLITVE.[G];[K].VGDKVEAEQSLITVE.[G]	1.0777	2.20249	0.00627344	0.023543
P00959	A164	[K].CKSPDQYGDNCEVCGA.[T];[A].TYSPTELIEPK.[S];[A].TYSPTELIEPK.[S]	1.87814	4.23009	5.88722e-05	0.000863458
P00959	E412	[S].ELADPQLYK.[T];[S].ELADPQLYK.[T]	2.29709	1.78634	0.0163554	0.044577
P00959	S366	[S].SRIDDIDLNLEDFVQR.[V]	1.13726	1.81751	0.0152227	0.0424019
P00959	T423	[F].TDAAEVIGEAWESR.[E];[F].TDAAEVIGEAWESR.[E]	1.84217	4.01123	9.74469e-05	0.0012282
P37689	A443	[T].ADHGNAEQMRDPATGQAHTAHTNLPVPLIYVGDK.[N];[T].ADHGNAEQMRDPATGQAHTAHTNLPVPLIYVGDK.[N];[K].AVESVGGQLLIT.[A]	-6.42576	1.92559	0.011869	0.0358459
P37689	F259	[R].AEGQPDAAMEDGDALIF.[M];[R].AEGQPDAAMEDGDALIF.[M]	3.65191	2.0709	0.00849377	0.0288812
P37689	T492	[K].AVEGGKLSDIAPT.[M];[K].AVEGGKLSDIAPT.[M]	1.9459	3.25879	0.000551071	0.00428948
P37689	L494	[K].AVEGGKLSDIAPTML.[S];[K].LSDIAPTML.[S];[K].LSDIAPTML.[S]	6.18671	2.35896	0.00437565	0.0185744
P37689	L223	[K].AYDLLTLAQGEFQADTAVAGL.[Q];[K].AYDLLTLAQGEFQADTAVAGLQ.[A]	-1.28272	2.0236	0.009471	0.0309991
P37689	F342	[T].FFFNGGVEESFKGEDR.[I];[T].FFFNGGVEESFKGEDR.[I];[F].FFNGGVEESFKGEDR.[I];[F].FFNGGVEESFKGEDR.[I]	-1.11274	5.0829	8.26233e-06	0.000191519
P37689	F344	[F].FNGGVEESFKGEDR.[I];[F].FNGGVEESFKGEDR.[I]	8.00458	2.67785	0.00209966	0.0111799
P37689	G51	[S].GLEVGLPDR.[Q];[S].GLEVGLPDR.[Q]	-4.84517	3.41224	0.000387043	0.00332868
P37689	G498	[M].GMEIPQEMTGKPLFIVE.[-];[M].GMEIPQEMTGKPLFIVE.[-]	-1.80851	3.68031	0.000208781	0.00216074
P37689	G17	[Y].GYREEQQDNAIFSAK.[T];[K].KPMVLVILDGY.[G]	1.35467	2.07362	0.00844072	0.0287407
P37689	H463	[A].HTNLPVPLIYVGDK.[N];[A].HTNLPVPLIYVGDK.[N];[A].HTNLPVPLIYVGDKNVK.[A];[A].HTNLPVPLIYVGDKNVK.[A]	1.05644	2.06146	0.0086805	0.0292308
P37689	T296	[L].TEYAADIK.[T];[L].TEYAADIK.[T];[K].VVNVDFVML.[T];[K].VVNVDFVML.[T]	1.1382	3.17588	0.000666987	0.00487235
P33136	L152	[K].DKNDEIVSML.[G]	5.15332	2.18693	0.00650232	0.02406
P33136	F427	[A].FVVDFTGAEMK.[K];[K].QSNLIRQPDGTIAF.[V];[K].QSNLIRQPDGTIAF.[V];[F].VVDFTGAEMK.[K]	1.06831	3.11434	0.000768525	0.0054143
P33136	F115	[R].IKYSPDYFTF.[G];[R].IKYSPDYFTF.[G]	2.40184	3.32211	0.000476307	0.00387157
P33136	Q85	[K].TPFKLEFYHQ.[G];[K].TPFKLEFYHQ.[G]	1.45596	5.89496	1.27362e-06	4.56514e-05
P0A6F3	F252	[K].GGTRIPISGIAGDQQAALF.[G];[K].GGTRIPISGIAGDQQAALF.[G];[R].IPISGIAGDQQAALF.[G]	7.59869	3.98953	0.000102441	0.00128453
P0A6F3	W455	[F].WQNLDELQEK.[A];[F].WQNLDELQEK.[A]	1.50563	2.45089	0.00354088	0.0160311
P0AFG0	A14	[Q].AFSGFEGR.[V];[Q].AFSGFEGR.[V]	1.64863	3.25252	0.000559088	0.00433352
P0AFG0	E41	[G].EVMVPTEEVVEIR.[G];[F].GEVMVPTEEVVEIR.[G];[F].GEVMVPTEEVVEIR.[G]	1.20353	1.92497	0.011886	0.0358704
P0AFG0	G91	[M].GFIGGTSDRPAPISDKEVDAIMNR.[L];[M].GFIGGTSDRPAPISDKEVDAIMNR.[L];[M].GFIGGTSDRPAPISDKEVDAIMNR.[L]	8.03235	3.74183	0.000181203	0.00193248
P0AFG0	Q72	[R].KFFPGYVLVQ.[M];[R].KFFPGYVLVQ.[M];[R].KFFPGYVLVQM.[V];[Q].MVMNDASWHLVR.[S];[Q].MVMNDASWHLVR.[S]	1.66409	3.86921	0.000135143	0.00157624
P0AF90	D105	[F].DVEYDGWGTYFEDPNGEDGDDEDFVDEDDDGVRH.[-]	-6.13518	1.81043	0.0154727	0.0429222
P0AA43	Y85	[L].YFLDEPVAWK.[L];[L].YFLDEPVAWK.[L]	-1.12167	5.32534	4.72785e-06	0.000126789
P0ADU5	I85	[T].INVDIDHKR.[W];[T].INVDIDHKR.[W]	1.26461	1.75011	0.0177782	0.0470076
P0A7F6	F191	[K].HFIDHEINSIQNF.[M]	6.76492	2.87996	0.00131837	0.00799948
P25536	E180	[Y].ELLSNFNALR.[E];[R].KINGSYHAVVGLPLVETY.[E];[R].KINGSYHAVVGLPLVETY.[E]	6.21741	3.17961	0.000661284	0.00485426
P25536	T2	[M].TSLYLASGSPR.[R]	9.03017	1.9643	0.0108567	0.0339181
P0A6T1	F460	[R].DQGKDPATLDYVVPF.[K];[R].DQGKDPATLDYVVPF.[K];[F].KVFEGNRPTNSILLR.[E];[F].KVFEGNRPTNSILLR.[E]	1.18995	6.02707	9.39581e-07	3.61468e-05
P0A6T1	D534	[H].DSSTNGLINR.[Y];[H].DSSTNGLINR.[Y];[R].ILPELKDDKEISSH.[D];[R].ILPELKDDKEISSH.[D]	2.60616	6.14705	7.12769e-07	2.86198e-05
P0A6T1	F45	[T].FDDQMLVDYSK.[N];[T].FDDQMLVDYSK.[N];[T].FDDQMLVDYSK.[N];[T].FDDQMLVDYSK.[N]	6.73655	5.49864	3.17218e-06	9.17686e-05
P0A6T1	N183	[S].NVDGTHIAEVLK.[K];[S].NVDGTHIAEVLK.[K];[N].VDGTHIAEVLK.[K];[N].VDGTHIAEVLK.[K]	1.38383	3.86156	0.000137542	0.00159159
P0A6T1	N121	[R].SNTPILVDGKDVMPEVN.[A]	6.18747	2.17595	0.00666878	0.0244766
P07012	A359	[R].NTQAVLDGSLDQFIEA.[S];[R].NTQAVLDGSLDQFIEAS.[L]	1.28799	2.12301	0.00753331	0.0264602
P07012	V226	[E].VDDDIDIEINPADLR.[I];[E].VDDDIDIEINPADLR.[I]	1.46891	2.22794	0.00591641	0.0226881
P0A6Z3	A165	[R].AAGEKPENGVFWESAGEGEYTVA.[D]	1.83866	2.22022	0.00602256	0.0229294
P0A6Z3	A130	[S].AFIVADKVTVR.[T];[A].FIVADKVTVR.[T];[A].FIVADKVTVR.[T];[Y].SAFIVADKVTVR.[T];[Y].SAFIVADKVTVR.[T]	8.77462	3.8403	0.000144445	0.00164555
P0A6Z3	F123	[K].DSQLIGQF.[G];[K].SFLESLGSDQAKDSQLIGQF.[G]	4.24051	2.19443	0.00639099	0.0238018
P0A6Z3	Y128	[K].DSQLIGQFGVGFY.[S];[Y].SAFIVADKVTVR.[T];[Y].SAFIVADKVTVR.[T]	8.77462	3.57046	0.000268866	0.00259609
P0A6Z3	K199	[S].KYSDHIALPVEIEKR.[E]	7.24425	1.75754	0.0174768	0.046411
P0A6Z3	L180	[H].LREGEDEFLDDWR.[V];[H].LREGEDEFLDDWR.[V]	1.02968	1.76768	0.0170732	0.0458029
P0A6Z3	I132	[F].IVADKVTVR.[T];[F].IVADKVTVR.[T]	2.40413	7.29759	5.03975e-08	3.33622e-06
P0A6Z3	S201	[Y].SDHIALPVEIEK.[R];[Y].SDHIALPVEIEK.[R];[Y].SDHIALPVEIEKR.[E];[Y].SDHIALPVEIEKR.[E];[Y].SDHIALPVEIEKR.[E]	1.65356	7.05831	8.74364e-08	4.91049e-06
P0A6Z3	S52	[L].SNPDLYEGDGELR.[V];[L].SNPDLYEGDGELR.[V]	1.70039	5.78551	1.63866e-06	5.52147e-05
P0A6Z3	T413	[Q].TVSLEDYVSR.[M];[Q].TVSLEDYVSR.[M]	1.33623	2.33609	0.00461218	0.0192231
P0A6H5	A334	[Q].ALTTSDFER.[I];[Q].ALTTSDFER.[I];[R].LPIRVELQ.[A];[R].LPIRVELQAL.[T];[R].LPIRVELQAL.[T]	1.48983	9.36881	4.27751e-10	6.41451e-08
P0A6H5	G251	[H].GIVFIDEIDKICK.[R];[K].LVNPEELKQDAIDAVEQH.[G];[K].LVNPEELKQDAIDAVEQH.[G];[K].LVNPEELKQDAIDAVEQHGI.[V]	1.0696	2.71477	0.00192856	0.0106071
P0A6H5	Q354	[R].ILTEPNASITVQ.[Y]	1.67153	2.40872	0.00390194	0.0171685
P0A6H5	Q416	[R].LMEEISYDASDLSGQ.[N];[Q].NITIDADYVSK.[H];[Q].NITIDADYVSK.[H]	1.85006	2.67543	0.00211138	0.011218
P0A6H5	P283	[L].PLVEGCTVSTK.[H]	1.91767	2.05502	0.00881017	0.0295064
P0A6H5	Q382	[W].QVNESTENIGAR.[R];[Q].VNESTENIGAR.[R];[Q].VNESTENIGAR.[R];[A].WQVNESTENIGAR.[R];[A].WQVNESTENIGAR.[R]	1.52051	5.27409	5.31994e-06	0.000135263
P0A6H5	T361	[A].TEGVNIEFTDSGIK.[R];[A].TEGVNIEFTDSGIKR.[I];[A].TEGVNIEFTDSGIKR.[I]	1.55841	7.41636	3.83392e-08	2.76193e-06
P0AES9	W37	[K].AADNKKPVNSW.[T];[K].AADNKKPVNSW.[T];[K].AADNKKPVNSW.[T];[W].TCEDFLAVDESFQPTAVGFAEALNNK.[D]	3.6454	2.68549	0.00206303	0.011057
P0AES9	F56	[K].AADNKKPVNSWTCEDFLAVDESFQPTAVGF.[A];[K].AADNKKPVNSWTCEDFLAVDESFQPTAVGF.[A];[F].AEALNNKDKPEDAVLDVQGIATVTPAIVQACTQDK.[Q];[F].AEALNNKDKPEDAVLDVQGIATVTPAIVQACTQDK.[Q];[F].AEALNNKDKPEDAVLDVQGIATVTPAIVQACTQDK.[Q];[K].KPVNSWTCEDFLAVDESFQPTAVGF.[A]	-1.77617	5.47043	3.38507e-06	9.71622e-05
P0AES9	E58	[K].AADNKKPVNSWTCEDFLAVDESFQPTAVGFAE.[A];[K].AADNKKPVNSWTCEDFLAVDESFQPTAVGFAE.[A];[F].AEALNNKDKPEDAVLDVQGIATVTPAIVQACTQDK.[Q];[F].AEALNNKDKPEDAVLDVQGIATVTPAIVQACTQDK.[Q];[F].AEALNNKDKPEDAVLDVQGIATVTPAIVQACTQDK.[Q];[E].ALNNKDKPEDAVLDVQGIATVTPAIVQACTQDK.[Q];[E].ALNNKDKPEDAVLDVQGIATVTPAIVQACTQDK.[Q]	-1.77617	5.06584	8.59331e-06	0.000196709
P0AES9	L60	[K].AADNKKPVNSWTCEDFLAVDESFQPTAVGFAEAL.[N];[K].AADNKKPVNSWTCEDFLAVDESFQPTAVGFAEAL.[N];[E].ALNNKDKPEDAVLDVQGIATVTPAIVQACTQDK.[Q];[E].ALNNKDKPEDAVLDVQGIATVTPAIVQACTQDK.[Q];[K].KPVNSWTCEDFLAVDESFQPTAVGFAEAL.[N];[L].NNKDKPEDAVLDVQGIATVTPAIVQACTQDK.[Q];[L].NNKDKPEDAVLDVQGIATVTPAIVQACTQDK.[Q];[L].NNKDKPEDAVLDVQGIATVTPAIVQACTQDK.[Q]	-1.71624	4.87177	1.34348e-05	0.000276581
P0A8E7	F156	[R].GGDLGQPF.[Q]	1.84921	2.68679	0.00205689	0.0110402
P0A8E7	S78	[S].SLDVPENIVHSGK.[T];[S].SLDVPENIVHSGK.[T]	1.41299	2.02716	0.00939374	0.0308647
P00946	Q338	[K].QGAELDFPIPVDDFAFSLHDLSDKETTISQQ.[S];[K].QGAELDFPIPVDDFAFSLHDLSDKETTISQQ.[S]	-6.04971	1.93202	0.0116946	0.0355383
P00946	V98	[Q].VHPNKHNSEIGFAK.[E];[Q].VHPNKHNSEIGFAK.[E]	1.1712	2.10903	0.0077798	0.0270672
P62620	A241	[L].AADPVEEIK.[V];[S].LAADPVEEIK.[V];[S].LAADPVEEIKVGFDILK.[S];[S].LAADPVEEIKVGFDILK.[S]	1.43922	4.50353	3.13669e-05	0.000538515
P0AEM9	D177	[Y].DDDPTKYQDLR.[V];[Y].DDDPTKYQDLR.[V];[Y].DDDPTKYQDLR.[V]	1.10139	4.76547	1.71605e-05	0.000328373
P05459	L300	[T].LHGPLDQPTLK.[R];[T].LHGPLDQPTLK.[R]	1.17229	2.54271	0.00286607	0.0138643
P0A9A9	Q85	[K].SVFELTQQ.[H]	1.1348	2.27308	0.00533234	0.0213062
P0AEG6	Q19	[K].KGFMLFTLLAAFSGFAQ.[A]	2.36745	1.97947	0.0104842	0.0331202
P0AEG6	L134	[K].LHEQMADYNAL.[G];[K].LHEQMADYNAL.[G]	4.63628	1.91122	0.0122682	0.0367108
P0AEG6	Y191	[K].SVAPASCDVDIADHY.[A]	2.76905	1.78544	0.0163892	0.0446178
P0AEG6	T114	[F].TDITCGYCHK.[L]	1.98524	3.59918	0.000251663	0.00247221
P23836	I20	[Q].IQDAGHQVDDAEDAK.[E];[Q].IQDAGHQVDDAEDAK.[E]	1.24147	3.08937	0.000814016	0.00563219
P23836	V5	[L].VVEDNALLR.[H]	2.26897	1.90545	0.0124324	0.037
P45799	D157	[M].DLLEDPDFNEAR.[N]	1.44415	2.12708	0.00746315	0.0263397
P0ACF8	L26	[R].ECTLETL.[E];[L].EEMLEKLEVVVNER.[R];[E].TLEEMLEK.[L];[E].TLEEMLEK.[L]	1.83351	4.10472	7.85744e-05	0.00106307
P0ACF8	L33	[R].ECTLETLEEMLEKL.[E];[R].ECTLETLEEMLEKL.[E];[R].ECTLETLEEMLEKL.[E];[R].ECTLETLEEMLEKL.[E];[L].EVVVNERREEESAAAAEVEER.[T];[L].EVVVNERREEESAAAAEVEER.[T]	2.13534	17.3419	4.55053e-18	6.68745e-15
P0ACF8	L76	[R].EMLIADGIDPNELL.[N];[R].EMLIADGIDPNELL.[N];[R].EMLIADGIDPNELLN.[S];[R].EMLIADGIDPNELLN.[S]	1.13743	4.16326	6.86654e-05	0.000975926
P0ACF8	S78	[R].EMLIADGIDPNELLNS.[L];[R].EMLIADGIDPNELLNSL.[A];[R].EMLIADGIDPNELLNSL.[A]	2.09114	1.85448	0.0139803	0.0400028
P0ACF8	A80	[R].EMLIADGIDPNELLNSLA.[A];[R].EMLIADGIDPNELLNSLA.[A];[R].EMLIADGIDPNELLNSLAA.[V];[R].EMLIADGIDPNELLNSLAA.[V]	1.73482	1.76832	0.0170482	0.0457691
P0ACF8	A49	[K].LEVVVNERREEESAAAA.[E];[K].LEVVVNERREEESAAAA.[E]	1.90957	2.7786	0.00166495	0.00954294
P0A7V3	G209	[L].GGMAAVEQPEKPAAQPK.[K];[K].VWIFKGEIL.[G]	4.37195	2.74092	0.00181586	0.0101933
P0A7V3	S119	[D].SITSQLER.[R];[D].SITSQLER.[R]	1.01637	1.72347	0.0189029	0.0488221
P69441	A66	[K].DIMDAGKLVTDELVIA.[L];[K].DIMDAGKLVTDELVIA.[L];[K].DIMDAGKLVTDELVIA.[L];[K].DIMDAGKLVTDELVIA.[L];[K].DIMDAGKLVTDELVIAL.[V];[K].DIMDAGKLVTDELVIAL.[V];[K].DIMDAGKLVTDELVIAL.[V];[K].DIMDAGKLVTDELVIAL.[V];[K].LVTDELVIA.[L];[K].LVTDELVIAL.[V]	1.35591	4.98348	1.03877e-05	0.00022853
P69441	E108	[L].EFDVPDELIVDR.[I];[V].LEFDVPDELIVDR.[I];[V].LEFDVPDELIVDR.[I]	1.25588	2.18649	0.00650897	0.02406
P69441	V106	[Y].VLEFDVPDELIVDR.[I];[Y].VLEFDVPDELIVDR.[I];[Y].VLEFDVPDELIVDRIVGR.[R];[D].YVLEFDVPDELIVDR.[I]	1.76076	2.14705	0.00712774	0.0255735
P0ABB0	A473	[L].AYVDRDHAPLMQEINQTGGYNDEIEGK.[L];[L].AYVDRDHAPLMQEINQTGGYNDEIEGK.[L]	1.37947	2.04978	0.00891704	0.0296884
P0ABB0	E452	[A].ERGYLADVELSK.[I]	1.2388	2.08937	0.00814018	0.0280751
P0ABB0	F409	[Q].FASDLDDATR.[K];[Q].FASDLDDATR.[K];[Q].FASDLDDATRK.[Q];[Q].FASDLDDATRK.[Q]	1.59941	3.95101	0.000111942	0.00136184
P0ABB0	G43	[H].GLADCMQGEMISLPGNR.[Y]	6.2588	1.90661	0.0123992	0.0369462
P0ABB0	T510	[K].GILDSFKAT.[Q];[K].GILDSFKAT.[Q]	2.48862	3.14312	0.000719242	0.00516113
P0ABB0	E130	[K].GPLDHDGFSAVE.[A]	2.06523	2.33772	0.00459498	0.0191731
P0ABB0	Q140	[K].GPLDHDGFSAVEAIAPGVIERQ.[S];[K].GPLDHDGFSAVEAIAPGVIERQ.[S];[Q].SVDQPVQTGYK.[A];[Q].SVDQPVQTGYK.[A];[R].VVNTLGAPIDGKGPLDHDGFSAVEAIAPGVIERQ.[S]	2.14473	4.94175	1.14355e-05	0.000246299
P0ABB0	V32	[R].IAQFNVVSEAHNEGTIV.[S];[V].SVSDGVIR.[I]	2.20673	2.06127	0.0086841	0.0292308
P0ABB0	L355	[F].LETNLFNAGIRPAVNPGISVSR.[V];[F].LETNLFNAGIRPAVNPGISVSR.[V]	7.26471	1.95104	0.0111932	0.0345289
P0ABB0	S407	[F].SQFASDLDDATR.[K];[F].SQFASDLDDATR.[K];[F].SQFASDLDDATRK.[Q];[F].SQFASDLDDATRK.[Q]	1.75217	4.49276	3.2154e-05	0.000545653
P0ABB0	Q333	[K].TGSLTALPIIETQ.[A]	6.2911	2.56606	0.00271606	0.0133585
P23721	A2	[M].AQIFNFSSGPAMLPAEVLK.[Q];[M].AQIFNFSSGPAMLPAEVLK.[Q];[M].AQIFNFSSGPAMLPAEVLK.[Q];[M].AQIFNFSSGPAMLPAEVLK.[Q]	-3.37384	3.87796	0.000132445	0.00154723
P23721	N340	[Y].NAMPLEGVK.[A];[Y].NAMPLEGVK.[A]	4.55898	3.52126	0.000301122	0.00281507
P23721	S8	[F].SSGPAMLPAEVLK.[Q];[F].SSGPAMLPAEVLK.[Q];[F].SSGPAMLPAEVLK.[Q]	1.10529	3.01824	0.000958868	0.00635899
P23721	T351	[L].TDFMVEFER.[R];[L].TDFMVEFER.[R];[L].TDFMVEFERR.[H];[L].TDFMVEFERR.[H]	2.28773	5.87962	1.31942e-06	4.68363e-05
P0ADF6	F410	[S].FEQPFSHHGGTK.[V];[S].FEQPFSHHGGTK.[V];[A].SFEQPFSHHGGTK.[V];[K].SLDSNVIASF.[E]	1.09531	4.08452	8.23147e-05	0.00110305
P0ADF6	G351	[A].GGVPVLVR.[E];[R].LYPNGPADINHFQAA.[G]	1.37288	1.85831	0.0138578	0.0398851
P0ADF6	G548	[N].GQTGELTLLVDEAELAAR.[E];[N].GQTGELTLLVDEAELAAREPHIPDLSASR.[V];[N].GQTGELTLLVDEAELAAREPHIPDLSASR.[V];[K].VRDGDIIRVN.[G];[K].VRDGDIIRVN.[G]	1.03539	2.51134	0.00308075	0.014605
P0ADF6	L535	[R].LSGASGKVPSAIHVTPEAYDGGLL.[A];[R].LSGASGKVPSAIHVTPEAYDGGLLA.[K];[R].LSGASGKVPSAIHVTPEAYDGGLLA.[K];[K].VPSAIHVTPEAYDGGLL.[A]	4.45588	3.61625	0.000241962	0.0024057
P60624	V67	[Q].VSNVAIFNAATGK.[A];[Q].VSNVAIFNAATGK.[A]	-1.46067	2.00979	0.00977719	0.031628
P07004	E120	[Y].EARPNVTVDVASLCLK.[T];[R].RVPLGVIGVIY.[E];[R].VPLGVIGVIY.[E]	2.81654	5.12407	7.51509e-06	0.000175304
P07004	V158	[A].VIQDALK.[S];[A].VIQDALK.[S]	1.32759	1.88652	0.0129862	0.0380624
P0ABS1	A132	[T].ADLCIDCK.[T];[T].ADLCIDCK.[T]	2.19112	1.93153	0.0117076	0.0355631
P0ABS1	E127	[L].EARPTADLCIDCK.[T];[L].EARPTADLCIDCK.[T]	1.2166	3.45227	0.000352964	0.00315137
P0ABS1	R48	[W].RNQLRDEVDR.[T];[W].RNQLRDEVDR.[T]	1.5089	2.50104	0.00315472	0.0148196
P00963	Q171	[K].ATEAAVSEEFGLAPFLPDQIHFVHSQ.[E];[Q].ELLSRYPDLDAK.[G];[Q].ELLSRYPDLDAK.[G];[H].SQELLSRYPDLDAK.[G]	1.24055	1.7453	0.0179762	0.0473352
P00963	P63	[L].PDAQFEVVHSLAK.[W];[L].PDAQFEVVHSLAK.[W]	-1.32019	2.1998	0.00631249	0.0236413
P0ACA3	N115	[M].NTIINGSASEADAAR.[K];[M].NTIINGSASEADAAR.[K];[M].NTIINGSASEADAARK.[Q];[M].NTIINGSASEADAARK.[Q]	1.52852	2.00073	0.00998314	0.0321314
P76569	Y35	[K].ENGVEPEVVLY.[L];[Y].LETPADAATLR.[D];[Y].LETPADAATLR.[D]	1.1625	2.41488	0.00384699	0.016998
P0A9Z1	F11	[K].KIDAIIKPF.[K];[K].KIDAIIKPF.[K];[K].IDAIIKPF.[K];[K].IDAIIKPF.[K]	2.47887	5.07644	8.386e-06	0.000192564
P22259	A532	[K].LFIDNFDKYTDTPAGAA.[L];[K].LFIDNFDKYTDTPAGAAL.[V];[K].LFIDNFDKYTDTPAGAAL.[V];[A].LVAAGPKL.[-]	1.19617	1.89662	0.0126875	0.0374955
P22259	N220	[M].NYLLPLK.[G]	1.23063	1.72253	0.0189438	0.0488834
P0A6D7	A137	[L].ANERNPLYEEIADVTIR.[T];[L].ANERNPLYEEIADVTIR.[T];[K].KRPLLHVETPPREVLEAL.[A];[K].RPLLHVETPPREVLEAL.[A]	1.4716	9.16837	6.7863e-10	9.7776e-08
P0A6D7	D52	[F].DLEGEEGFRDREEK.[V];[F].DLEGEEGFRDREEK.[V];[F].DLEGEEGFRDREEK.[V];[K].RTGADVGWVF.[D];[R].TGADVGWVF.[D]	1.19553	8.1733	6.70964e-09	6.40292e-07
P03817	A2	[M].ADITLISGSTLGGAEYVAEHLAEK.[L];[M].ADITLISGSTLGGAEYVAEHLAEK.[L]	-1.26533	3.26092	0.000548381	0.00427307
P0A6E6	A2	[M].AMTYHLDVVSAEQQMFSGLVEK.[I]	-6.06225	1.79482	0.016039	0.0439427
P0A9P6	A507	[G].AIANEGDISSR.[Y];[G].AIANEGDISSR.[Y];[A].IANEGDISSR.[Y]	-3.80308	3.8325	0.000147062	0.00166761
P0A9P6	A274	[A].ALNGDMNQALR.[E];[A].ALNGDMNQALR.[E];[A].ALNGDMNQALR.[E]	7.30674	3.58838	0.000258002	0.00252437
P0A9P6	E241	[L].EAEDFDAAIIFVR.[T]	6.00949	2.24955	0.00562921	0.0220163
P0A9P6	A426	[K].IQPTAEGEELDLETLAA.[A];[K].IQPTAEGEELDLETLAAA.[L]	1.45838	2.16659	0.00681416	0.0248787
P0A9P6	S223	[R].IQSSVTTRPDISQS.[Y]	5.86543	3.36849	0.000428065	0.00358657
P0A9P6	N67	[Q].NLDPELKAPQILVLAPTR.[E];[Q].NLDPELKAPQILVLAPTR.[E]	1.73587	2.3457	0.00451132	0.0189641
P0A9P6	S187	[F].SATMPEAIR.[R];[F].SATMPEAIRR.[I]	2.73217	2.39816	0.00399796	0.0174344
P0A9P6	S212	[Q].SSVTTRPDISQSYWTVWGMR.[K];[Q].SSVTTRPDISQSYWTVWGMR.[K]	-4.02726	2.11911	0.00760127	0.0265972
P0A9P6	T367	[L].TIPEVELPNAELLGK.[R];[L].TIPEVELPNAELLGKR.[R];[L].TIPEVELPNAELLGKR.[R]	6.77089	1.76388	0.0172236	0.045988
P0A9P6	V90	[Q].VAEAMTDFSK.[H];[Q].VAEAMTDFSK.[H];[Q].VAEAMTDFSK.[H]	7.68288	3.73094	0.000185807	0.00197299
P0A855	S392	[Y].SSSQGMGSVLNLVSTDGR.[F];[Y].SSSQGMGSVLNLVSTDGR.[F]	-1.39524	2.61035	0.00245271	0.0125156
P0ABD5	F160	[R].FKMPIITF.[I];[F].IDTPGAYPGVGAEER.[G];[F].IDTPGAYPGVGAEER.[G]	2.50568	2.19746	0.00634656	0.0236964
P0ABD5	L209	[R].LGVPVVCTVIGEGGSGGAL.[A]	3.02122	2.05939	0.00872195	0.0293045
P0ABD5	M282	[K].LIDSIIPEPLGGAHRNPEAM.[A];[K].LIDSIIPEPLGGAHRNPEAM.[A]	3.54772	1.71319	0.0193558	0.0495465
P0ABD5	A284	[K].LIDSIIPEPLGGAHRNPEAMAA.[S];[K].LIDSIIPEPLGGAHRNPEAMAA.[S];[K].LIDSIIPEPLGGAHRNPEAMAA.[S]	7.98895	3.04277	0.000906214	0.00610743
P0ABD5	N4	[L].NFLDFEQPIAELEAK.[I];[L].NFLDFEQPIAELEAK.[I]	5.64204	2.93287	0.00116717	0.00729904
P0ABD5	M251	[K].SADKAPLAAEAM.[G];[K].SADKAPLAAEAM.[G]	8.07278	3.75373	0.000176307	0.00189401
P0ABD5	S2	[M].SLNFLDFEQPIAELEAK.[I];[M].SLNFLDFEQPIAELEAK.[I];[M].SLNFLDFEQPIAELEAK.[I];[M].SLNFLDFEQPIAELEAK.[I]	1.15856	3.61281	0.000243888	0.00241196
P31697	T187	[L].TVTELNAGTR.[V]	2.82756	1.79501	0.0160321	0.0439401
P0AB77	A49	[C].ANNYLGLANHPDLIAAAK.[A]	-7.22465	2.59909	0.00251715	0.0127033
P0AB77	L206	[K].GVCDLADKYDAL.[V]	1.21553	2.89537	0.00127243	0.00778501
P0AB77	L123	[L].LGAEDAIISDALNHASIIDGVR.[L];[L].LGAEDAIISDALNHASIIDGVR.[L]	1.9394	1.90572	0.0124246	0.036992
P0AB77	N51	[N].NYLGLANHPDLIAAAK.[A]	-3.6449	2.58264	0.00261432	0.0130375
P0A7Y0	Q178	[R].HLPLPTYLVVQ.[V]	2.55342	1.95413	0.0111141	0.0344293
P08839	A161	[A].ADLTPSETAQLNLK.[K];[A].ADLTPSETAQLNLK.[K];[A].ADLTPSETAQLNLKK.[V];[A].ADLTPSETAQLNLKK.[V];[A].ADLTPSETAQLNLKK.[V];[A].DLTPSETAQLNLK.[K];[A].DLTPSETAQLNLK.[K];[A].DLTPSETAQLNLKK.[V];[A].DLTPSETAQLNLKK.[V];[K].IIDLSAIQDEVILVA.[A];[K].IIDLSAIQDEVILVAA.[D]	1.22904	14.1283	7.44268e-15	5.46888e-12
P08839	A114	[S].ALEELDDEYLK.[E];[S].ALEELDDEYLK.[E]	1.3799	2.13285	0.00736455	0.0261803
P08839	M78	[K].EAIFEGHIM.[L];[K].EAIFEGHIM.[L];[M].LLEDEELEQEIIALIK.[D];[M].LLEDEELEQEIIALIK.[D];[M].LLEDEELEQEIIALIKDK.[H];[M].LLEDEELEQEIIALIKDK.[H];[M].LLEDEELEQEIIALIKDK.[H]	1.12507	2.60204	0.00250009	0.0126259
P08839	G4	[S].GILASPGIAFGK.[A];[S].GILASPGIAFGK.[A]	1.23468	1.97023	0.0107096	0.0335608
P08839	K20	[L].KEDEIVIDRK.[K];[L].KEDEIVIDRK.[K]	1.13637	2.4332	0.00368804	0.0165343
P08839	L158	[K].IIDLSAIQDEVIL.[V];[K].IIDLSAIQDEVILV.[A]	2.1455	2.16215	0.00688408	0.0250293
P08839	F13	[-].MISGILASPGIAF.[G];[-].MISGILASPGIAF.[G]	1.83585	2.85385	0.00140006	0.00834108
P08839	Q226	[K].NDDYLILDAVNNQ.[V];[N].QVYVNPTNEVIDK.[M];[N].QVYVNPTNEVIDK.[M];[Q].VYVNPTNEVIDK.[M];[Q].VYVNPTNEVIDK.[M]	1.44672	2.01949	0.00956119	0.0311831
P08839	T209	[R].SLELPAIVGTGSVT.[S];[T].SQVKNDDYLILDAVNNQVYVNPTNEVIDK.[M];[T].SQVKNDDYLILDAVNNQVYVNPTNEVIDK.[M]	1.12268	2.25436	0.00556723	0.0218759
P08839	V430	[M].VETPAAATIAR.[H];[M].VETPAAATIAR.[H]	1.05193	2.21273	0.00612731	0.0231413
P36938	Q25	[R].AGQPAQQSDLINVAQLTAQ.[Y];[Q].YYVLKPEAGNAEHAVK.[F];[Q].YYVLKPEAGNAEHAVK.[F]	-1.39028	4.35829	4.38241e-05	0.000689549
P36938	K516	[Y].KIYCESFLGEEHR.[K]	-1.12575	2.42552	0.00375384	0.0167331
P0A6N8	D134	[V].DLEIVETAPGIK.[G];[V].DLEIVETAPGIK.[G]	3.32209	2.52507	0.00298493	0.0142888
P0A6N8	L67	[R].FKGDDIVDTVTL.[T];[R].FKGDDIVDTVTL.[T]	2.03689	2.20917	0.00617772	0.0232551
P37095	N36	[K].ATYSINNDGITLHLN.[G];[N].GADDLGLIQR.[A]	1.44733	2.0742	0.00842945	0.028727
P37095	Y144	[R].AVDLISNVAGDRVTY.[R];[R].AVDLISNVAGDRVTY.[R]	1.66652	2.17246	0.00672257	0.0246248
P61517	M152	[R].RLDTLCELNVM.[E]	1.205	2.20466	0.00624228	0.0234501
P0A9C5	F372	[R].FPDPAANPYLCF.[A]	5.73925	1.90669	0.0123969	0.0369462
P0A9C5	E42	[K].GKEQHVTIPAHQVNAE.[F];[K].GKEQHVTIPAHQVNAE.[F]	1.42393	1.70732	0.0196192	0.0499002
P0A9C5	A75	[K].GINESDMVLMPDASTA.[V];[A].VIDPFFADSTLIIR.[C];[A].VIDPFFADSTLIIR.[C]	1.25899	4.36548	4.31046e-05	0.000685568
P0A9C5	Y466	[R].MTPHPVEFELY.[Y];[R].MTPHPVEFELYY.[S]	4.31159	2.57711	0.00264785	0.013164
P0A9C5	S2	[M].SAEHVLTMLNEHEVK.[F];[M].SAEHVLTMLNEHEVK.[F]	-4.98217	3.05355	0.000883989	0.00599221
P0A6T5	L51	[L].LNLDLADDSLMETPHR.[I];[L].NLDLADDSLMETPHR.[I];[L].NLDLADDSLMETPHR.[I];[L].NLDLADDSLMETPHR.[I];[L].NLDLADDSLMETPHR.[I];[K].SLIAGHMTEIMQLL.[N]	1.72027	2.62181	0.00238886	0.0123009
P0A6T5	T198	[T].TSLGGLFK.[S]	2.39063	2.1325	0.00737055	0.0261841
P0A6T5	T195	[A].TTTTSLGGLFK.[S]	6.95076	1.88911	0.012909	0.0379241
P0A6T5	V72	[Y].VDEIFSGLDYANFPK.[I]	1.79943	3.27978	0.000525075	0.00413301
P76270	L50	[L].LEDDTLVLGPFQGK.[I];[Y].LLEDDTLVLGPFQGK.[I];[Y].LLEDDTLVLGPFQGK.[I]	2.35022	3.29901	0.000502332	0.00400775
P0A7V8	P139	[S].PNDVVSIR.[E]	1.19883	3.69015	0.000204102	0.0021153
P0ACF0	L29	[T].LAAITESLK.[E];[T].LAAITESLK.[E]	-2.62375	1.73119	0.01857	0.0483189
P0A978	H33	[K].GFGFITPDDGSKDVFVH.[F];[K].GFGFITPDDGSKDVFVH.[F];[K].WFNADKGFGFITPDDGSKDVFVH.[F];[K].WFNADKGFGFITPDDGSKDVFVH.[F]	1.07544	3.78152	0.000165378	0.00181644
P0A978	N13	[F].NADKGFGFITPDDGSK.[D];[F].NADKGFGFITPDDGSK.[D]	2.50976	3.0089	0.000979725	0.00644537
P24182	A216	[L].ADGQGNAIYLAER.[D];[R].HVEIQVL.[A]	1.46013	2.40303	0.00395344	0.0173328
P24182	E87	[S].ENANFAEQVER.[S];[S].ENANFAEQVER.[S];[L].SENANFAEQVER.[S];[L].SENANFAEQVER.[S]	2.19277	2.60404	0.0024886	0.0126199
P24182	N426	[M].NDENFQHGGTNIHYLEK.[K];[M].NDENFQHGGTNIHYLEK.[K]	1.47863	3.31595	0.00048311	0.00390527
P24182	S322	[L].SIKQEEVHVR.[G];[L].SIKQEEVHVR.[G];[L].SIKQEEVHVR.[G]	3.06958	2.30992	0.0048987	0.0199711
P24182	V214	[Q].VLADGQGNAIYLAER.[D];[Q].VLADGQGNAIYLAER.[D]	1.18701	2.86432	0.00136674	0.00819995
P0A7S9	G6	[A].GINIPDHK.[H];[A].GINIPDHK.[H]	1.06972	2.25216	0.00559557	0.0219638
P13035	L292	[K].AVKIEESEINYL.[L];[K].AVKIEESEINYLL.[N];[K].AVKIEESEINYLL.[N];[K].IEESEINYLL.[N]	6.50323	1.99935	0.010015	0.0321918
P13035	L319	[R].DDIVWTYSGVRPL.[C]	5.55249	3.1951	0.000638116	0.0047438
P13035	F351	[R].DYTLDIHDENGKAPLLSVF.[G];[R].DYTLDIHDENGKAPLLSVF.[G]	2.90996	3.11492	0.000767495	0.00541224
P13035	S314	[Y].SGVRPLCDDESDSPQAITR.[D];[Y].SGVRPLCDDESDSPQAITR.[D]	1.51447	3.04375	0.000904178	0.00610092
P13035	S129	[N].SVLKPEIK.[R];[N].SVLKPEIK.[R]	2.33304	1.91045	0.0122898	0.0367245
P0AB91	A283	[C].ADVCQQIAGGEK.[A];[C].ADVCQQIAGGEK.[A]	-1.49248	3.17209	0.000672843	0.00489995
P0AB91	L22	[K].ELLPPVAL.[L];[L].LEKFPATENAANTVAHAR.[K];[L].LEKFPATENAANTVAHAR.[K]	1.15892	2.2279	0.00591694	0.0226881
P0AB91	H207	[K].VAIDAINAAGAPH.[C]	-6.48787	2.12468	0.00750441	0.0264092
P0A9W3	F522	[E].FFEGNFTEYEEYK.[K];[R].IATHILDYQDEGKVE.[F];[R].IATHILDYQDEGKVE.[F]	1.44392	2.49316	0.0032125	0.0149971
P0A9W3	L467	[L].LLDEPTNDLDIETLR.[A];[L].LLDEPTNDLDIETLR.[A];[M].LLLDEPTNDLDIETLR.[A];[M].LLLDEPTNDLDIETLR.[A]	3.63173	2.38641	0.00410765	0.0177652
P0A9W3	L110	[K].RLDEVYAL.[Y];[L].YADPDADFDK.[L];[L].YADPDADFDK.[L]	1.22967	4.76565	1.71533e-05	0.000328373
P0A9W3	S390	[A].SVDQFRDSMDNSK.[T]	1.8982	1.72828	0.0186948	0.048489
P0ABZ6	A161	[L].AQQVGNQNDASTELNLSHILIPLPENPTSDQVNEAESQAR.[A];[R].ITILPQEVESL.[A];[R].RITILPQEVESL.[A];[R].RITILPQEVESL.[A];[R].RITILPQEVESLAQ.[Q]	1.37398	2.67263	0.00212504	0.011258
P0A7R5	A21	[Q].ATAEIVETAK.[R];[Q].ATAEIVETAK.[R];[Q].ATAEIVETAKR.[T];[Q].ATAEIVETAKR.[T];[A].TAEIVETAKR.[T]	1.12616	3.81918	0.000151641	0.00170376
P51020	H199	[K].AELKPETQTGMHAH.[H]	1.04563	1.73446	0.0184306	0.0481266
P0AFL3	F127	[Q].FFINVADNAFLDHGQR.[D]	-1.30011	1.71367	0.0193344	0.0495187
P0A6R0	A118	[Y].ALSVADQYVK.[S];[Y].ALSVADQYVK.[S]	1.39973	2.42213	0.00378331	0.016834
P0A6R0	A134	[Y].ALVVGSDVLAR.[T];[A].LVVGSDVLAR.[T]	1.5057	2.3854	0.00411722	0.0177856
P45748	V96	[F].VFPAPATTPR.[W]	1.47439	2.62704	0.00236027	0.0121878
P0AC62	D59	[R].TTVPQIFID.[A];[R].TTVPQIFIDA.[Q]	1.70585	2.12083	0.00757129	0.0265429
P0A7W7	A97	[M].AGLGIAVVSTSK.[G];[M].AGLGIAVVSTSK.[G];[A].GLGIAVVSTSK.[G]	-1.59801	2.46172	0.00345365	0.0157526
P0A7W7	N38	[A].NVLKEEGFIEDFKVEGDTKPELELTLK.[Y];[N].VLKEEGFIEDFKVEGDTKPELELTLK.[Y];[N].VLKEEGFIEDFKVEGDTKPELELTLK.[Y]	-1.09589	1.88238	0.0131105	0.0383504
P0A7W7	S2	[M].SMQDPIADMLTR.[I];[M].SMQDPIADMLTR.[I];[M].SMQDPIADMLTR.[I];[M].SMQDPIADMLTR.[I];[M].SMQDPIADMLTR.[I];[M].SMQDPIADMLTR.[I];[M].SMQDPIADMLTR.[I];[M].SMQDPIADMLTR.[I]	1.08676	5.87634	1.32943e-06	4.68815e-05
P11875	E475	[A].EIDEEQLAAAPVIIREDR.[E];[A].EIDEEQLAAAPVIIREDR.[E]	2.275	1.86193	0.0137425	0.0397246
P11875	Q502	[L].QFEETLTVVAR.[E];[L].QFEETLTVVAR.[E]	1.15296	2.01383	0.00968662	0.0314387
P11875	S219	[Q].SGDEYFR.[E]	1.6644	1.8457	0.0142658	0.0405403
P0A7J3	L23	[A].LSAVVADSR.[G];[A].LSAVVADSR.[G]	1.2723	2.16383	0.00685756	0.0249823
P60651	D230	[F].DIDCLDPAFAPGTGTPVIGGLTSDR.[A];[F].DIDCLDPAFAPGTGTPVIGGLTSDR.[A];[K].QIVGDMPVYLTF.[D]	3.93325	3.56056	0.00027507	0.00262734
P60651	D9	[Y].DNSLVSNAFGFLR.[L]	-5.39615	2.66407	0.00216735	0.0113836
P60651	G123	[F].GGDHFVTLPLLR.[A];[F].GGDHFVTLPLLR.[A]	6.27969	3.31423	0.000485028	0.00390961
P60651	S2	[M].STLGHQYDNSLVSNAFGFLR.[L];[M].STLGHQYDNSLVSNAFGFLR.[L]	-2.3417	2.47273	0.00336724	0.0154999
P0ACC7	D406	[S].DTQLVAPVTVGK.[G];[S].DTQLVAPVTVGK.[G]	4.38343	2.84359	0.00143355	0.00848125
P0ACC7	G104	[Y].GDVPLISVETLQR.[L]	1.90393	1.9116	0.0122576	0.0367108
P0ACC7	H343	[A].HVGNFVEMK.[K]	7.03367	1.93475	0.0116211	0.035447
P0ACC7	Y312	[K].NSVIGDDCEISPY.[T]	1.48069	2.10071	0.00793032	0.0274609
P0ACC7	N176	[R].QIQEINTGILIAN.[G]	1.45484	2.22671	0.00593323	0.022707
Q57261	Q218	[N].QVVDGDALQLAGR.[G]	1.06384	2.1194	0.00759622	0.0265922
P0AAB6	L255	[M].LMTGDSYDCGK.[K];[M].LMTGDSYDCGK.[K];[M].LMTGDSYDCGKK.[M];[M].LMTGDSYDCGKK.[M]	1.41378	3.35969	0.000436826	0.00363511
P0AAB6	L238	[Q].LTDAIAELAK.[K];[Q].LTDAIAELAK.[K];[Q].LTDAIAELAKK.[Q];[Q].LTDAIAELAKK.[Q]	1.90788	9.54426	2.85589e-10	4.66334e-08
P04816	I120	[M].ISPGATNPELTQR.[G];[M].ISPGATNPELTQR.[G]	5.2573	2.42678	0.00374297	0.016699
P04816	L288	[K].RYDQDPANQGIVDAL.[K];[K].RYDQDPANQGIVDAL.[K]	4.46519	2.23686	0.00579612	0.0224157
P0A6Y1	G49	[F].GSFSLHYR.[A];[F].GSFSLHYR.[A]	-3.61226	2.15097	0.00706368	0.0254556
P0AAZ7	A35	[L].AFPLRDGIPVLLETEAR.[V];[L].AFPLRDGIPVLLETEAR.[V]	6.63449	3.00776	0.000982293	0.00645607
P0AAZ7	D32	[L].DNLAFPLRDGIPVLLETEAR.[V];[L].DNLAFPLRDGIPVLLETEAR.[V]	7.42248	1.94969	0.0112281	0.0346221
P0AF96	S83	[F].STQPAGAPDTDWLADKDIAFLPEGVDEK.[T];[F].STQPAGAPDTDWLADKDIAFLPEGVDEK.[T]	6.30374	2.13352	0.00735333	0.0261531
P07118	Q403	[R].ADVLAKPAVEAVENGDIQ.[F];[R].ADVLAKPAVEAVENGDIQ.[F]	4.40434	2.31272	0.0048672	0.019869
P07118	A880	[M].AGLINKEDELAR.[L];[A].GLINKEDELAR.[L];[A].GLINKEDELAR.[L];[K].IIDGAELLIPMA.[G]	1.90281	1.87381	0.013372	0.0388701
P07118	A390	[L].AKPAVEAVENGDIQFVPK.[Q]	1.68657	1.76391	0.0172222	0.045988
P07118	E327	[S].EIPAEFQK.[L]	2.46535	1.98394	0.0103767	0.0329115
P07118	G352	[L].GLLEEIKPHDLTVPYGDR.[G];[L].GLLEEIKPHDLTVPYGDR.[G];[L].GLLEEIKPHDLTVPYGDR.[G];[R].KAVVAAVDAL.[G]	1.24701	6.64011	2.29029e-07	1.1371e-05
P07118	H199	[W].HIRYPLADGAK.[T]	1.18463	1.75159	0.0177178	0.0469154
P07118	I816	[N].IAPGKPLELLLR.[G];[N].IAPGKPLELLLR.[G]	2.05245	2.73371	0.00184623	0.0103164
P07118	I183	[A].ISDLEVENR.[E];[A].ISDLEVENR.[E]	1.35574	2.71511	0.00192703	0.0106071
P07118	M814	[E].MNIAPGKPLELLLR.[G];[E].MNIAPGKPLELLLR.[G]	1.93141	2.18646	0.00650944	0.02406
P07118	Q87	[K].NTLWQVGTDHAGIATQ.[M];[K].NTLWQVGTDHAGIATQM.[V]	-1.07158	2.47745	0.00333081	0.0154075
P07118	Q788	[S].QVDEAALADTEWLK.[Q]	2.22438	2.58005	0.00262997	0.013084
P07118	A220	[K].TADGKDYLVVA.[T];[K].TADGKDYLVVAT.[T];[K].TADGKDYLVVAT.[T];[A].TTRPETLLGDTGVAVNPEDPR.[Y];[A].TTRPETLLGDTGVAVNPEDPR.[Y]	1.02147	7.38046	4.16432e-08	2.88674e-06
P07118	T222	[T].TRPETLLGDTGVAVNPEDPR.[Y];[T].TRPETLLGDTGVAVNPEDPR.[Y];[A].TTRPETLLGDTGVAVNPEDPR.[Y];[A].TTRPETLLGDTGVAVNPEDPR.[Y]	1.06209	6.5379	2.898e-07	1.40095e-05
P0A705	D696	[A].DVQGSVEAISDSLLK.[L];[A].DVQGSVEAISDSLLK.[L]	1.61528	2.7869	0.00163342	0.00939154
P0A705	E881	[F].EIIEIQR.[T];[R].TGDVIEVF.[E]	2.02474	2.18524	0.0065277	0.0240835
P0A705	M378	[R].ENELEEAVM.[S];[A].VMSDRDTGAAAEPR.[A]	1.54375	2.15547	0.00699079	0.0252836
P0A705	L467	[R].GAQATDIVVL.[V];[L].VVAADDGVMPQTIEAIQHAK.[A];[L].VVAADDGVMPQTIEAIQHAK.[A];[L].VVAADDGVMPQTIEAIQHAK.[A]	1.0994	6.66617	2.15688e-07	1.09302e-05
P0A705	G630	[L].GLSGVPAAGDEVTVVR.[D];[L].GLSGVPAAGDEVTVVR.[D];[L].GLSGVPAAGDEVTVVRDEK.[K];[L].GLSGVPAAGDEVTVVRDEK.[K];[L].GLSGVPAAGDEVTVVRDEKK.[A];[L].GLSGVPAAGDEVTVVRDEKK.[A];[R].NELGQEVLEAGPSIPVEIL.[G];[R].NELGQEVLEAGPSIPVEILGL.[S]	1.23308	11.3699	4.26701e-12	1.49305e-09
P0A705	G699	[Q].GSVEAISDSLLK.[L];[Q].GSVEAISDSLLK.[L]	1.73047	4.23777	5.78398e-05	0.000854218
P0A705	G633	[S].GVPAAGDEVTVVRDEK.[K];[S].GVPAAGDEVTVVRDEK.[K];[L].SGVPAAGDEVTVVR.[D];[L].SGVPAAGDEVTVVR.[D];[L].SGVPAAGDEVTVVRDEK.[K];[L].SGVPAAGDEVTVVRDEK.[K];[L].SGVPAAGDEVTVVRDEKK.[A];[L].SGVPAAGDEVTVVRDEKK.[A]	1.21689	8.26067	5.48697e-09	5.66268e-07
P0A705	M782	[A].MSGMLSPELK.[Q];[A].MSGMLSPELK.[Q];[A].MSGMLSPELK.[Q]	1.94523	2.48543	0.00327017	0.0152187
P0A705	N773	[Y].NLIDEVK.[A]	2.61914	2.54413	0.00285672	0.0138373
P0A705	R832	[L].RDNVVIYEGELESLRR.[F];[L].RDNVVIYEGELESLRR.[F]	1.32036	1.76394	0.0172213	0.045988
P04825	E329	[Q].EFSSDLGSR.[A];[Q].EFSSDLGSR.[A]	1.6838	2.69842	0.00200252	0.0108355
P0A7I4	D88	[L].DTPGHEDFSEDTYR.[T];[L].DTPGHEDFSEDTYR.[T]	7.78442	3.58367	0.000260815	0.00254511
P0A7I4	L227	[K].GLNNPDLDAAVGEDLAQQL.[R]	1.71848	1.94451	0.0113628	0.0349493
P0A7I4	G389	[T].GIPNFAPELFR.[R];[T].GIPNFAPELFR.[R]	1.37749	3.86201	0.000137402	0.00159159
P0A7I4	F140	[R].LRDTPILTF.[M];[R].LRDTPILTF.[M]	2.5276	4.46487	3.42873e-05	0.000576529
P0A7I4	A469	[K].SEYNVEAVYESVNVA.[T]	6.34532	1.7377	0.0182936	0.0478878
P0AAG0	A52	[L].AIMGLIDYPGR.[V];[L].AIMGLIDYPGR.[V]	1.52221	2.51839	0.00303119	0.0144537
P0AAG0	I210	[L].ITHDLALVAEAAHK.[I]	6.3582	1.87378	0.0133728	0.0388701
P0AAG0	S10	[L].SVHFGDESAPFR.[A];[L].SVHFGDESAPFR.[A]	2.03443	2.66709	0.00215234	0.0113372
P0ABH7	F59	[T].FIDGDEGILLHR.[G]	1.95102	2.16798	0.0067924	0.0248343
P0ABH7	F203	[M].FSTPCEPYEVNPILER.[A];[F].STPCEPYEVNPILER.[A]	6.69162	1.73609	0.0183616	0.0479975
P0ABH7	F145	[A].FYHDSLDVNNPR.[H];[A].FYHDSLDVNNPR.[H];[F].YHDSLDVNNPR.[H];[F].YHDSLDVNNPR.[H]	1.11255	2.4319	0.00369912	0.016549
P0ABH7	T50	[K].GVFTFDPGFTST.[A];[K].GVFTFDPGFTSTA.[S]	1.20057	1.7561	0.0175346	0.04654
P0ABH7	H147	[Y].HDSLDVNNPR.[H];[Y].HDSLDVNNPR.[H];[F].YHDSLDVNNPR.[H];[F].YHDSLDVNNPR.[H]	1.13303	2.36937	0.00427196	0.0182608
P60546	A2	[M].AQGTLYIVSAPSGAGK.[S];[M].AQGTLYIVSAPSGAGK.[S]	-2.04453	5.16904	6.77579e-06	0.000160671
P60546	I123	[F].ILPPSKIELDRR.[L];[F].ILPPSKIELDRR.[L]	7.64784	2.04283	0.00906088	0.0300162
P0A8U6	A65	[H].AFTGQPLPDDADLR.[K];[H].AFTGQPLPDDADLRK.[E];[H].AFTGQPLPDDADLRK.[E];[R].HATNSELLCEAFLH.[A];[R].HATNSELLCEAFLHAF.[T]	1.07795	8.2273	5.92513e-09	5.83709e-07
P0A8U6	F62	[R].HATNSELLCEAF.[L];[F].LHAFTGQPLPDDADLRK.[E];[F].LHAFTGQPLPDDADLRK.[E]	-1.11477	4.02327	9.47836e-05	0.00121125
P0A8U6	T67	[F].TGQPLPDDADLRK.[E];[F].TGQPLPDDADLRK.[E]	1.46404	2.92419	0.00119073	0.00740227
P07813	A199	[Y].ADELLNDLDK.[L];[Y].ADELLNDLDKLDHWPDTVK.[T];[Y].ADELLNDLDKLDHWPDTVK.[T]	1.19452	1.74913	0.0178184	0.047046
P07813	Y352	[R].DYEFASKY.[G];[R].DYEFASKY.[G];[Y].GLNIKPVILAADGSEPDLSQQALTEK.[G]	1.95145	2.96237	0.0010905	0.00693169
P07813	G83	[F].GLPAEGAAVK.[N];[K].NVLQPIGWDAF.[G]	2.74757	2.12351	0.0075248	0.026443
P07813	M406	[K].GVLFNSGEFNGLDHEAAFNAIADKLTAM.[G];[K].GVLFNSGEFNGLDHEAAFNAIADKLTAM.[G];[K].GVLFNSGEFNGLDHEAAFNAIADKLTAM.[G];[K].GVLFNSGEFNGLDHEAAFNAIADKLTAM.[G]	-1.11238	1.7215	0.0189891	0.0489586
P07813	N275	[N].NPELAAFIDECR.[N]	-1.13011	2.74144	0.00181367	0.0101887
P07813	T57	[Y].TIGDVIAR.[Y]	1.53878	2.67501	0.00211346	0.0112209
P07813	N168	[K].TSAVNWCPNDQTVLAN.[E]	6.86431	3.21688	0.000606909	0.00459749
P07813	V335	[A].VMAVPGHDQR.[D]	1.75842	3.32031	0.000478294	0.00388343
P07813	Y575	[F].YYVGENGER.[N];[F].YYVGENGER.[N]	1.16502	1.85208	0.0140579	0.0401467
P32132	C312	[F].CVNTSPFCGK.[E];[F].CVNTSPFCGK.[E];[F].FCVNTSPFCGK.[E];[F].FCVNTSPFCGK.[E];[C].VNTSPFCGK.[E]	5.24786	4.68854	2.0486e-05	0.000378554
P32132	D213	[L].DYNSYVGVIGIGR.[I];[L].DYNSYVGVIGIGR.[I];[Q].LDYNSYVGVIGIGR.[I]	9.99365	3.07888	0.00083391	0.0057428
P32132	E520	[Y].EGQIIGIHSR.[S]	4.73764	1.83578	0.0145955	0.0411385
P32132	F356	[K].ELVHNVALRVEETEDADAF.[R]	7.07041	2.19759	0.00634467	0.0236964
P32132	S359	[K].ELVHNVALRVEETEDADAFRVS.[G];[K].ELVHNVALRVEETEDADAFRVS.[G]	6.03313	1.71403	0.0193182	0.0495117
P32132	E349	[E].ETEDADAFR.[V]	5.75568	2.14762	0.00711836	0.0255649
P32132	E517	[A].EVYEGQIIGIHSR.[S];[A].EVYEGQIIGIHSR.[S];[K].LFLGHGA.[E]	2.17296	5.28277	5.21468e-06	0.000134447
P32132	F469	[T].FSHYDDVRPGEVGQR.[Q];[T].FSHYDDVRPGEVGQR.[Q];[F].SHYDDVRPGEVGQR.[Q];[F].SHYDDVRPGEVGQR.[Q]	1.50023	7.16504	6.83848e-08	4.09921e-06
P32132	H527	[R].GKLFLGHGAEVYEGQIIGIH.[S];[R].GKLFLGHGAEVYEGQIIGIH.[S];[K].LFLGHGAEVYEGQIIGIH.[S]	6.68311	3.82904	0.000148236	0.0016734
P32132	G550	[S].GTDEAVVLVPPIR.[M];[S].GTDEAVVLVPPIR.[M];[A].SGTDEAVVLVPPIR.[M];[G].TDEAVVLVPPIR.[M]	1.10518	3.37797	0.000418827	0.00354148
P32132	M416	[R].KQEPYENVTLDVEEQHQGSVM.[Q];[R].KQEPYENVTLDVEEQHQGSVM.[Q];[R].KQEPYENVTLDVEEQHQGSVMQ.[A]	1.0938	5.79481	1.60396e-06	5.4313e-05
P32132	T277	[R].IETDLAEAGDIVAIT.[G]	3.38362	4.8477	1.42004e-05	0.000288245
P32132	I209	[Q].ISQLDYNSYVGVIGIGR.[I];[Q].ISQLDYNSYVGVIGIGR.[I]	1.50694	4.68362	2.07197e-05	0.00038062
P32132	I72	[N].IVDTPGHADFGGEVER.[V];[N].IVDTPGHADFGGEVER.[V];[I].VDTPGHADFGGEVER.[V]	1.29428	2.40433	0.00394155	0.0172939
P32132	Q211	[S].QLDYNSYVGVIGIGR.[I];[S].QLDYNSYVGVIGIGR.[I]	1.47659	5.44857	3.55984e-06	0.000100995
P32132	R547	[M].RASGTDEAVVLVPPIR.[M];[M].RASGTDEAVVLVPPIR.[M]	1.68136	5.56359	2.73153e-06	8.09326e-05
P32132	R346	[L].RVEETEDADAFR.[V];[L].RVEETEDADAFR.[V]	1.80861	1.93968	0.01149	0.0352077
P32132	S467	[Y].STFSHYDDVRPGEVGQR.[Q];[Y].STFSHYDDVRPGEVGQR.[Q]	3.24255	5.9716	1.06757e-06	3.94196e-05
P32132	V92	[M].VDSVLLVVDAFDGPMPQTR.[F];[M].VDSVLLVVDAFDGPMPQTR.[F];[M].VDSVLLVVDAFDGPMPQTR.[F];[M].VDSVLLVVDAFDGPMPQTR.[F]	5.52795	2.41895	0.00381108	0.0169003
P32132	V218	[Y].VGVIGIGR.[I];[Y].VGVIGIGR.[I]	2.86718	2.80745	0.00155794	0.00907831
P32132	V98	[L].VVDAFDGPMPQTR.[F]	1.32011	3.55288	0.000279973	0.00266137
P0A8N5	D47	[S].DQLHEEFDAK.[D]	-1.29539	1.85668	0.0139098	0.0399307
P0A8N5	S2	[M].SEQETRGANEAIDFNDELR.[N]	1.72746	2.02183	0.00950978	0.0310983
P08312	T163	[R].ADHDTFWFDTT.[R]	1.20176	1.97604	0.0105671	0.033283
P08312	G271	[L].GCGMVHPNVLR.[N]	4.32664	1.75958	0.0173948	0.0462769
P08312	L123	[R].TIDRIESFFGEL.[G];[R].TIDRIESFFGEL.[G]	2.17825	2.19762	0.0063442	0.0236964
P08312	T91	[E].TIDVSLPGR.[R];[E].TIDVSLPGRR.[I]	1.45602	2.60902	0.00246023	0.0125318
P13029	E570	[F].ELLEPIADGFR.[N];[F].ELLEPIADGFR.[N]	1.96993	3.28154	0.00052295	0.004123
P13029	G167	[A].GNVALENSGFR.[T]	8.41237	1.929	0.0117761	0.0356449
P13029	L638	[K].NGVFTDRVGVL.[S]	1.44735	2.36758	0.00428963	0.0183044
P13029	N719	[M].NLDRFDLL.[-];[M].NLDRFDLL.[-]	1.03084	4.12761	7.45405e-05	0.00102179
P13029	S547	[L].SIHVPFAPGR.[V];[L].SIHVPFAPGR.[V]	1.07096	4.452	3.53182e-05	0.000591158
P37051	A116	[A].AVIGNHDTLR.[S];[A].AVIGNHDTLR.[S]	2.94092	2.30413	0.00496443	0.0201874
P09832	G475	[L].GGGDTAMDCVR.[T];[L].GGGDTAMDCVR.[T]	1.30095	3.34635	0.000450453	0.00371068
P04425	D273	[L].DIIGDRLTEINVTSPTCIR.[E];[L].DIIGDRLTEINVTSPTCIR.[E]	2.46842	3.94809	0.000112698	0.00136876
P04425	L187	[K].EGDPNLGVIAETL.[T]	2.67606	2.0196	0.00955866	0.0311831
P04425	T302	[R].EIEAEFPVSIT.[G];[T].GMLMDAIEAR.[L];[T].GMLMDAIEAR.[L]	1.11251	2.33783	0.00459376	0.0191731
P0AFQ7	F62	[R].DLVGERDNVVF.[S];[R].DLVGERDNVVF.[S]	1.73639	3.38912	0.000408202	0.00347563
P36929	A14	[Q].AVEQVVEQGQSLSNILPPLQQK.[V];[Q].AVEQVVEQGQSLSNILPPLQQK.[V]	-1.27571	2.57579	0.00265588	0.013195
P36929	S26	[L].SNILPPLQQK.[V]	1.64564	3.41644	0.000383316	0.00331755
P06715	A442	[T].AAEEFVTMR.[-];[T].AAEEFVTMR.[-]	2.32695	3.41806	0.000381894	0.00331305
P0ADI7	G109	[Y].GTDLELQLR.[R]	6.55928	1.93668	0.0115697	0.0353492
P0ADI7	V12	[L].VVIDLQEGILPFAGGPHTADEVVNR.[A]	5.81478	1.8927	0.0128025	0.0377384
P0A7E9	E185	[Y].EQLTYSEVLEK.[E]	8.42953	2.41199	0.00387269	0.0170808
P32662	A35	[Y].ALELPVAGEER.[V];[Y].ALELPVAGEER.[V]	1.41542	1.99052	0.0102208	0.0325964
P32662	E37	[L].ELPVAGEER.[V]	-4.08071	2.15594	0.00698323	0.0252836
P0A7E5	D345	[L].DAILVPGGFGYR.[G]	1.32842	1.84768	0.0142011	0.0404311
P0A7E5	G531	[R].DGHPLFAG.[F];[R].DGHPLFAGF.[V]	4.76684	1.95679	0.0110462	0.0342912
P0A7E5	G255	[Q].GLDDYICK.[R];[Q].GLDDYICK.[R]	4.8484	2.25044	0.00561776	0.0220156
P0A7E5	L238	[S].LKDVDSIYKIPGLLK.[S]	2.37405	2.96709	0.00107871	0.00689852
P0A7E5	P117	[I].PHITNAIK.[E];[I].PHITNAIK.[E]	1.00361	2.78474	0.00164157	0.00943098
P0A7E5	Q114	[R].RGDYLGATVQ.[V];[Q].VIPHITNAIK.[E];[Q].VIPHITNAIK.[E];[Q].VIPHITNAIKER.[V];[Q].VIPHITNAIKER.[V];[T].VQVIPHITNAIK.[E]	1.23546	4.55043	2.81561e-05	0.000491427
P0A7E5	Y458	[L].YNAPTIVER.[H];[L].YNAPTIVER.[H]	1.11539	3.24768	0.000565359	0.00437751
P0AFG3	A317	[L].AFNPSHLEIVSPVVIGSVR.[A];[L].AFNPSHLEIVSPVVIGSVR.[A];[A].LAFNPSHLEIVSPVVIGSVR.[A];[A].LAFNPSHLEIVSPVVIGSVR.[A]	1.02899	2.92755	0.00118153	0.00737615
P0AFG3	F799	[T].FLPAIGEIDELDPK.[G];[T].FLPAIGEIDELDPK.[G]	2.36437	1.71312	0.0193587	0.0495465
P0AFG3	L472	[R].HGHNEADEPSATQPL.[M]	1.13363	1.92493	0.0118868	0.0358704
P0AFG3	H355	[K].VLPITIH.[G]	1.60087	2.39237	0.00405165	0.0176059
P30850	A227	[K].ALPDDKLQLIVA.[I];[A].IADPTAWIAEGSKLDK.[A];[A].IADPTAWIAEGSKLDK.[A]	1.14099	1.92391	0.0119149	0.0359257
P30850	S202	[D].SASTEDMDDALFAK.[A];[D].SASTEDMDDALFAK.[A]	1.21877	2.83614	0.00145834	0.00859331
P30850	S204	[A].STEDMDDALFAK.[A];[A].STEDMDDALFAK.[A]	1.36181	2.25154	0.00560344	0.021983
P0AC53	A2	[M].AVTQTAQACDLVIFGAK.[G]	-1.58337	2.47209	0.0033722	0.0155062
P0AC53	L244	[R].DMIQNHLLQIL.[C];[R].DMIQNHLLQIL.[C];[R].DMIQNHLLQILC.[M]	1.4182	2.29638	0.00505383	0.0204266
P0AC53	S310	[K].KVPGYLEEEGANKS.[S]	1.39192	2.11077	0.00774879	0.0269977
P0AC53	T73	[E].TIDEGLWDTLSAR.[L]	-1.12558	1.8392	0.014481	0.0409254
P0AC53	V213	[T].VAEEVGIEGR.[W]	1.31825	2.48488	0.0032743	0.0152276
P0AC53	L153	[R].VVMEKPLGTSL.[A]	1.29188	2.74943	0.00178062	0.0100569
P0AES0	L485	[R].LIDVLLRPEVL.[V];[R].LIDVLLRPEVL.[V]	7.43827	2.03503	0.00922511	0.030452
P0AES0	T587	[F].TVGGNYGGTCLR.[G];[F].TVGGNYGGTCLR.[G]	1.17325	1.78696	0.016332	0.0445298
P0A959	S324	[R].AWELINDIPGVS.[C]	1.57761	1.97327	0.0106349	0.0334382
P0A959	G47	[F].GFDAPDEILVDVIR.[N];[F].GFDAPDEILVDVIR.[N]	1.01217	4.08963	8.13516e-05	0.00109282
P0A959	I40	[N].IGNPAPFGFDAPDEILVDVIR.[N];[L].NIGNPAPFGFDAPDEILVDVIR.[N];[L].NIGNPAPFGFDAPDEILVDVIR.[N]	1.27789	2.61185	0.00244427	0.0124899
P05020	G268	[K].ESSCGCAG.[C]	1.71163	1.94506	0.0113486	0.0349408
P05020	L76	[R].ILDAVPAGHDFTPL.[M]	2.82399	1.94484	0.0113543	0.0349408
P05020	T329	[L].TDDTLVPFLAGETVR.[W]	1.4994	2.14403	0.00717742	0.0256766
P00370	L365	[K].AVAEGANMPTTIEATELFQQAGVL.[F]	-6.86861	2.27087	0.00535953	0.0213568
P76290	L162	[K].IYQGLNPGGALVL.[S];[L].SEKFSFEDAK.[V]	1.35979	2.23103	0.00587455	0.0226294
P45565	F59	[R].LAQQHPVVVLF.[R]	1.55093	2.70419	0.00197609	0.0107319
P09831	A672	[T].AIYPYLAYETLGR.[L];[T].AIYPYLAYETLGR.[L]	4.01782	2.19645	0.00636136	0.0237275
P09831	A846	[R].DLLAITPGENAVNIA.[D];[A].DVEPASELFK.[R]	4.89257	2.74574	0.00179581	0.0101194
P09831	D379	[W].DYQPDEVVEK.[G];[W].DYQPDEVVEK.[G]	1.30676	3.36285	0.000433662	0.00362108
P09831	F272	[K].FQTPLIPDLHDAAPF.[V]	1.94246	1.85611	0.0139281	0.0399442
P09831	L1415	[K].RVNPELVEVL.[S];[R].VNPELVEVL.[S]	1.71944	4.31573	4.83357e-05	0.000741484
P00864	N83	[A].NTAEQYHSISPK.[G];[A].NTAEQYHSISPK.[G]	1.46502	1.77156	0.0169215	0.0455121
P21599	M407	[R].ISSGLPIFAM.[S];[R].ISSGLPIFAM.[S]	3.65549	1.81905	0.0151689	0.0422681
P0A7J7	M125	[K].AADMTGADIEAM.[T];[K].AADMTGADIEAM.[T]	1.44276	3.40956	0.000389443	0.00333912
P0A7J7	M36	[K].LQVAAGMANPSPPVGPALGQQGVNIM.[E];[K].LQVAAGMANPSPPVGPALGQQGVNIM.[E]	-1.27954	2.23914	0.00576579	0.0223455
P0A7J7	P22	[S].PPVGPALGQQGVNIMEFCKAFNAK.[T]	-1.0069	2.14128	0.00722299	0.0258144
P0A7J7	V70	[F].VTKTPPAAVLLK.[K];[F].VTKTPPAAVLLK.[K];[F].VTKTPPAAVLLKK.[A]	4.72446	4.4939	3.20704e-05	0.000545653
P25437	A10	[F].APGKPLEIVEIDVAPPK.[K];[A].FAPGKPLEIVEIDVAPPK.[K];[A].FAPGKPLEIVEIDVAPPK.[K]	1.11995	3.34898	0.000447734	0.00370428
P27248	A248	[L].AANMGWTIAWEPADRDFIGR.[E]	-5.06238	2.24369	0.00570571	0.0221946
P27248	A326	[R].FTDAQGNQHEGIITSGTFSPTLGYSIA.[L]	-1.03098	2.03045	0.0093229	0.0307058
P08244	A89	[A].ADLGVWMVNVHASGGAR.[M]	2.56702	3.71196	0.000194104	0.00203464
P08244	L21	[R].AVTNSPVVVAL.[D];[L].DYHNRDDALAFVDKIDPR.[D]	1.89091	2.34023	0.00456847	0.0191495
P02359	N68	[E].NVRPTVEVK.[S];[E].NVRPTVEVK.[S];[R].SGKSELEAFEVALE.[N]	1.78275	3.24617	0.000567321	0.00438808
P31120	E397	[A].EVEAALGNR.[G];[A].EVEAALGNR.[G]	1.58703	4.12573	7.48629e-05	0.00102248
P31120	L346	[R].IGAENSGHVILLDKTTTGDGIVAGL.[Q];[R].IGAENSGHVILLDKTTTGDGIVAGL.[Q]	4.79989	5.04996	8.91338e-06	0.000202772
P31120	L29	[R].VGDAPITPDFVLKL.[G];[R].VGDAPITPDFVLKL.[G]	6.92535	2.1983	0.00633426	0.0236964
P0AFG6	F321	[R].DGKLTVEDLTGGNF.[T]	7.5724	1.93207	0.0116932	0.0355383
P0AFG6	E48	[L].EVPASADGILDAVLEDEGTTVTSR.[Q]	1.1274	1.71382	0.0193276	0.0495185
P0AFG6	G55	[D].GILDAVLEDEGTTVTSR.[Q];[D].GILDAVLEDEGTTVTSR.[Q]	1.00429	2.89683	0.00126814	0.00776523
P0A707	N59	[K].AEEAGVDLVEISPN.[A]	1.78359	1.82518	0.014956	0.0418864
P0ADV7	Q118	[Y].QIAPEQPLGDK.[T]	10.4348	2.13985	0.00724694	0.0258358
P27829	V8	[S].VIGLGYIGLPTAAAFASR.[Q];[S].VIGLGYIGLPTAAAFASR.[Q]	-1.75656	2.82778	0.0014867	0.00871848
P0A7B8	Y162	[K].ALDIAGDICIY.[T];[Y].TNHFHTIEELSYKA.[-];[Y].TNHFHTIEELSYKA.[-]	1.13408	3.97747	0.000105325	0.00130732
P0A7B8	G17	[A].GDGQATLGNTVMK.[G]	4.7301	1.73554	0.0183848	0.0480308
P0A7B8	L138	[L].LENTELSAR.[E];[L].LENTELSAR.[E]	1.89289	3.9797	0.000104784	0.00130633
P0ABZ4	Q177	[R].EVCDLLLLAQ.[G]	2.27173	1.9862	0.0103228	0.0328078
P0ABZ4	S2	[M].SKAGASLATCYGPVSADVIAK.[A];[M].SKAGASLATCYGPVSADVIAK.[A]	-7.75925	2.42774	0.00373476	0.0166725
P0ABZ4	V142	[A].VADAHPLLIPR.[A];[A].VADAHPLLIPR.[A]	1.68021	3.23031	0.00058843	0.00449745
P0A6K3	M144	[F].MDYLSPLK.[Q];[F].MDYLSPLK.[Q]	7.17811	2.38555	0.0041158	0.0177856
P0A6K3	Q29	[K].VAKPVEEVNAEIQ.[R];[K].VAKPVEEVNAEIQ.[R]	1.92306	3.86277	0.000137161	0.00159159
P0AD33	L47	[R].AEAEQTLAAL.[T];[R].VFANRAEAEQTLAAL.[T];[R].VFANRAEAEQTLAAL.[T]	1.35133	1.7476	0.0178814	0.0471456
P0A8C4	L113	[F].LLGLGVTQPK.[L];[F].LLGLGVTQPK.[L]	1.22107	1.83998	0.0144551	0.0408839
P0AB55	L68	[R].LLTAGPMPAVDSNDPGAAGFTGSTVIAEFESL.[E]	-4.93756	1.96159	0.0109248	0.0340584
P21513	N323	[T].NLEAADEIAR.[Q]	1.31971	2.12035	0.00757962	0.0265594
P0A9T0	E299	[Q].EAQENIGLEVAGK.[L];[Q].EAQENIGLEVAGK.[L];[K].HLAGAAIDVFPTEPATNSDPFTSPLCEFDNVLLTPHIGGSTQ.[E]	1.62109	2.79062	0.00161951	0.00934077
P0A9T0	N237	[K].EISLMKPGSLLIN.[A];[K].EISLMKPGSLLIN.[A]	1.87385	2.05271	0.00885715	0.0295694
P0A9T0	K398	[M].KAIPGTIR.[A];[M].KAIPGTIR.[A]	3.50535	1.71571	0.0192436	0.0494294
P0A9T0	N326	[V].NFPEVSLPLHGGR.[R];[V].NFPEVSLPLHGGR.[R]	1.75983	3.78863	0.000162695	0.00180043
P0A7U3	L16	[K].GPFIDLHLL.[K];[K].KGPFIDLHLL.[K];[K].KGPFIDLHLL.[K]	1.07935	5.69672	2.01039e-06	6.42812e-05
P0A7U3	A50	[R].RSTIFPNMIGLTIA.[V];[R].RSTIFPNMIGLTIA.[V];[R].RSTIFPNMIGLTIA.[V];[R].RSTIFPNMIGLTIA.[V];[R].STIFPNMIGLTIA.[V]	1.52943	3.77829	0.000166612	0.00182045
P77718	D373	[L].DKVVEEANNVDIR.[E];[L].DKVVEEANNVDIR.[E]	4.83011	3.05424	0.000882587	0.00599136
P77718	E78	[L].EVEDVPFTDMHDIFEK.[A]	5.35289	2.03071	0.00931719	0.0307008
P77718	G129	[V].GGGLNQHIESAR.[V]	1.47079	1.81964	0.015148	0.042226
P77580	S214	[L].SDEASQDDIEASINEMAEAVQAYVPGYR.[L];[L].SDEASQDDIEASINEMAEAVQAYVPGYR.[L]	-6.00514	2.54056	0.00288033	0.013915
P77580	V35	[M].VGIDPQSDGLAR.[A];[M].VGIDPQSDGLAR.[A]	1.62893	5.41181	3.87423e-06	0.000106888
P77580	L268	[R].VQFEVIPQDKPVNLPGVGQFSGL.[K];[R].VQFEVIPQDKPVNLPGVGQFSGL.[K]	3.7355	2.33726	0.00459985	0.0191826
P02413	G114	[A].GEVTTPVTVR.[G];[A].GEVTTPVTVR.[G]	1.07984	2.46809	0.00340336	0.0155812
P02413	G87	[E].GGVVDLNTLK.[A];[E].GGVVDLNTLK.[A];[R].LSDLAKVE.[G]	1.40438	3.97194	0.000106674	0.00131927
P02413	K109	[A].KVILAGEVTTPVTVR.[G];[A].KVILAGEVTTPVTVR.[G]	1.36262	2.57311	0.00267231	0.0132319
P0AEI1	S304	[S].SDFIVGFPGETTEDFEK.[T];[S].SDFIVGFPGETTEDFEK.[T]	1.15037	1.99056	0.0102198	0.0325964
P0A6Q3	F22	[K].EDLLASGRGELF.[G];[K].EDLLASGRGELF.[G];[R].ESYTKEDLLASGRGELF.[G]	6.54794	3.31517	0.000483986	0.00390805
P0A6Q3	G142	[M].GLADGEVLVDGR.[L];[M].GLADGEVLVDGR.[L]	1.14125	2.15743	0.0069593	0.0252403
P0A6Q3	L35	[K].GPQLPAPNML.[M];[K].GPQLPAPNMLM.[M]	5.47947	2.70942	0.00195247	0.0106509
P60723	T150	[K].DMALEDVLIIT.[G];[K].DMALEDVLIIT.[G];[T].GELDENLFLAAR.[N];[T].GELDENLFLAAR.[N];[K].LKDMALEDVLIIT.[G]	1.47207	3.76659	0.000171164	0.00184686
P07862	I192	[A].ILGEEILPSIR.[I];[A].ILGEEILPSIR.[I]	1.65304	2.17078	0.00674876	0.0246962
P07862	T2	[M].TDKIAVLLGGTSAER.[E]	-1.15497	1.77975	0.0166052	0.0449216
P23827	T65	[Q].TLEVDCNLHR.[L];[Q].TLEVDCNLHR.[L]	4.96288	2.38929	0.00408046	0.0176996
P04951	A127	[L].AVPIHNAEEAFNPNAVK.[V];[L].AVPIHNAEEAFNPNAVK.[V]	7.15473	1.7455	0.0179682	0.0473352
P04951	E228	[Q].EVPGTGVDTPEDLER.[V];[Q].EVPGTGVDTPEDLER.[V]	1.21763	2.5002	0.0031608	0.0148217
P04951	V225	[A].VAQEVPGTGVDTPEDLER.[V]	4.39722	2.78852	0.00162734	0.00936389
P45523	F241	[K].AGVPGIPPNSTLVF.[D];[F].DVELLDVKPAPK.[A];[F].DVELLDVKPAPK.[A];[L].VFDVELLDVKPAPK.[A];[L].VFDVELLDVKPAPK.[A]	2.80512	11.1785	6.6298e-12	2.11808e-09
P45523	F193	[K].EFDNSYTRGEPLSF.[R];[K].GTLIDGKEFDNSYTRGEPLSF.[R];[F].RLDGVIPGWTEGLK.[N];[F].RLDGVIPGWTEGLK.[N];[L].SFRLDGVIPGWTEGLK.[N];[L].SFRLDGVIPGWTEGLK.[N]	7.65745	4.1493	7.09086e-05	0.000990086
P45523	G57	[L].GRYMENSLKEQEK.[L];[G].RYMENSLKEQEK.[L]	1.42504	3.14129	0.000722291	0.00517621
P45523	G82	[A].GVQDAFADK.[S];[A].GVQDAFADK.[S];[A].GVQDAFADKSK.[L];[A].GVQDAFADKSK.[L];[K].LGIKLDKDQLIA.[G];[K].LGIKLDKDQLIA.[G]	1.28964	2.04782	0.00895737	0.0298092
P45523	Q84	[K].LDKDQLIAGVQ.[D];[K].LDKDQLIAGVQ.[D];[K].LGIKLDKDQLIAGVQ.[D];[K].LGIKLDKDQLIAGVQ.[D]	1.39722	2.41567	0.00384003	0.0169775
P45523	A107	[K].LSDQEIEQTLQAFEA.[R]	-5.82299	3.02551	0.000942948	0.00627843
P45523	P220	[I].PPELAYGK.[A];[I].PPELAYGK.[A]	2.84045	3.01506	0.000965917	0.00638875
P45577	L186	[K].APREEQHTPVSDISAL.[T];[K].APREEQHTPVSDISAL.[T];[R].EEQHTPVSDISAL.[T];[K].TVKAPREEQHTPVSDISAL.[T];[K].TVKAPREEQHTPVSDISAL.[T]	1.02719	4.06719	8.56658e-05	0.00113214
P45577	L217	[Q].LNSGMSLIVR.[A];[Q].LNSGMSLIVR.[A]	1.00769	1.78454	0.0164234	0.044646
P27298	Y96	[R].EAYEQTLPLLSEY.[S]	1.41874	1.97737	0.0105348	0.0332516
P27298	G44	[Q].GAPYTWENLCQPLAEVDDVLGR.[I];[Q].GAPYTWENLCQPLAEVDDVLGR.[I]	-1.08469	2.79204	0.00161421	0.00931752
P25745	T126	[K].AFLEFAAEDLGADYIAT.[G]	2.1337	1.74183	0.0181206	0.0476046
P25745	A339	[K].ALDDDRIEVIFDEPVAA.[V]	5.08835	2.08927	0.00814206	0.0280751
P25745	Y156	[R].GLDSNKDQSYFLY.[T];[R].GLDSNKDQSYFLY.[T];[Y].TLSHEQIAQSLFPVGELEKPQVR.[K];[Y].TLSHEQIAQSLFPVGELEKPQVR.[K]	1.45956	4.22289	5.98558e-05	0.000876137
P25745	S166	[Q].SLFPVGELEKPQVR.[K];[Q].SLFPVGELEKPQVR.[K]	1.58696	2.52511	0.00298464	0.0142888
P0A8B5	A75	[K].EMLEDLVAA.[A];[R].RVEIDPSLLEDDKEMLEDLVA.[A];[R].RVEIDPSLLEDDKEMLEDLVA.[A];[R].RVEIDPSLLEDDKEMLEDLVA.[A];[R].RVEIDPSLLEDDKEMLEDLVAA.[A];[R].RVEIDPSLLEDDKEMLEDLVAA.[A];[R].RVEIDPSLLEDDKEMLEDLVAA.[A];[R].RVEIDPSLLEDDKEMLEDLVAA.[A];[R].RVEIDPSLLEDDKEMLEDLVAAA.[F];[R].RVEIDPSLLEDDKEMLEDLVAAA.[F];[R].RVEIDPSLLEDDKEMLEDLVAAA.[F];[R].RVEIDPSLLEDDKEMLEDLVAAA.[F]	2.78811	9.39671	4.01132e-10	6.14066e-08
P69829	G74	[H].GKLEEDTLR.[A];[H].GKLEEDTLR.[A]	6.5086	2.32513	0.00473008	0.0194971
P69829	G64	[T].GIGNGIAIPHGKLEEDTLR.[A]	5.73801	1.70888	0.019549	0.0497733
P69829	S44	[L].SLPPQVVFEAILTR.[E]	6.02074	1.85962	0.013816	0.0398118
P69829	T2	[M].TNNDTTLQLSSVLNR.[E];[M].TNNDTTLQLSSVLNR.[E]	1.66803	2.15343	0.00702381	0.025358
P0A910	Y242	[K].ATLKPEGQAALDQLY.[S];[K].ATLKPEGQAALDQLY.[S];[Y].SQLSNLDPK.[D];[Y].SQLSNLDPK.[D]	8.79968	2.26805	0.00539443	0.0214377
P0A910	Q244	[K].ATLKPEGQAALDQLYSQ.[L];[K].ATLKPEGQAALDQLYSQ.[L];[K].ATLKPEGQAALDQLYSQL.[S];[K].ATLKPEGQAALDQLYSQL.[S];[Y].SQLSNLDPK.[D];[Y].SQLSNLDPK.[D]	1.19677	4.16534	6.83373e-05	0.000975035
P0A910	G259	[L].GYTDRIGSDAYNQGLSER.[R];[L].GYTDRIGSDAYNQGLSER.[R];[L].GYTDRIGSDAYNQGLSERR.[A];[L].GYTDRIGSDAYNQGLSERR.[A]	1.39348	3.24302	0.000571449	0.0044061
P0A910	L118	[K].LGYPITDDLDIYTRL.[G];[K].LGYPITDDLDIYTRL.[G]	5.35302	2.44133	0.00361967	0.0162974
P60422	G193	[L].GEVGNAEHMLR.[V];[T].LGEVGNAEHMLR.[V];[T].LGEVGNAEHMLR.[V];[T].LGEVGNAEHMLR.[V]	-1.83286	5.78367	1.64562e-06	5.52147e-05
P60422	L93	[A].LVLYKDGER.[R];[A].LVLYKDGER.[R];[A].LVLYKDGERR.[Y];[A].LVLYKDGERR.[Y]	1.39269	3.84202	0.000143874	0.00164159
P60422	H142	[R].NIPVGSTVH.[N];[H].NVEMKPGKGGQLAR.[S];[H].NVEMKPGKGGQLAR.[S];[T].VHNVEMKPGKGGQLAR.[S];[T].VHNVEMKPGKGGQLAR.[S];[T].VHNVEMKPGKGGQLAR.[S]	1.32378	4.26682	5.40978e-05	0.000819609
P0A6Z1	V333	[K].DAGVEADEVLEVV.[M]	2.33287	2.48541	0.00327033	0.0152187
P0A6Z1	Y59	[R].HLLPSVVHY.[Q];[R].HLLPSVVHYQ.[Q]	1.14982	1.79022	0.01621	0.0443288
P0A6Z1	A370	[R].VGEFFGRPPLTSIDPDKVVAIGA.[A]	1.76865	1.97019	0.0107104	0.0335608
P0A6Z1	V498	[Q].VKPSYGLTDSEIASMIK.[D];[Q].VKPSYGLTDSEIASMIK.[D]	3.79247	1.98542	0.0103414	0.0328421
P21165	A286	[K].DVNDEQLALIA.[T]	1.57233	1.76729	0.0170887	0.0458276
P21165	H228	[L].HYTKLDHQAPEEMR.[S]	2.42293	1.80375	0.0157126	0.0434015
P21165	K231	[T].KLDHQAPEEMR.[S];[T].KLDHQAPEEMR.[S]	1.79546	3.03349	0.000925794	0.00621255
P0A7K6	E44	[F].EGVVIAIR.[N];[F].EGVVIAIR.[N]	2.26529	3.45469	0.000351004	0.00314534
P0A7K6	E9	[L].EQEQMKQDVPSFRPGDTVEVK.[V]	1.06505	2.33562	0.00461724	0.0192282
P0A7B5	T141	[R].ALLDNNIVPVINENDAVAT.[A];[R].ALLDNNIVPVINENDAVATA.[E]	1.53283	2.61607	0.00242063	0.0124036
P0A7B5	G95	[Y].GIHVGQMLLTR.[A]	6.24634	2.70954	0.00195191	0.0106509
P0AFK0	A130	[K].ELLAFDAPDLDLFHPA.[E];[A].EVSPDEAIELAAR.[A];[A].EVSPDEAIELAAR.[A]	1.04064	3.19441	0.000639134	0.0047438
P0A749	S127	[R].FGQGQVSLPGGCTIGARPVDLHIS.[G]	1.60361	2.07847	0.00834694	0.0285537
P0A749	L34	[L].LAEEPVEIQNVPK.[L];[L].LAEEPVEIQNVPK.[L];[A].LLAEEPVEIQNVPK.[L];[A].LLAEEPVEIQNVPK.[L];[K].NAALPILFAAL.[L]	-1.38375	7.45704	3.49109e-08	2.64459e-06
P0A749	I382	[C].IAEGTTVVDR.[I];[C].IAEGTTVVDR.[I]	-2.89362	3.41229	0.000387002	0.00332868
P69924	A113	[W].AFSETIHSR.[S];[W].AFSETIHSR.[S]	1.61439	1.89148	0.0128385	0.0378107
P69924	A319	[Q].AVGLDLPFQTR.[S];[Q].AVGLDLPFQTR.[S]	2.61012	2.37908	0.00417756	0.0179458
P0AEQ3	D32	[T].DTAFVPFEFK.[Q];[A].TDTAFVPFEFK.[Q];[A].TDTAFVPFEFK.[Q]	1.49679	2.26148	0.00547671	0.0216476
P0A7Z0	A185	[N].AINAIPGVVTVGLFANR.[G]	1.15574	2.18007	0.00660586	0.0242942
P0A7Z0	G127	[L].GKFPLPVEVIPMAR.[S]	1.17341	2.68941	0.0020445	0.011005
P0A7Z0	Y17	[Q].YVQPGTIVGVGTGSTAAHFIDALGTMK.[G];[Q].YVQPGTIVGVGTGSTAAHFIDALGTMK.[G]	-6.22008	2.54311	0.00286348	0.0138609
P0A720	Y138	[R].DAVLGDFRPDLTLY.[L];[R].DAVLGDFRPDLTLY.[L];[Y].LDVTPEVGLK.[R]	6.02766	1.72247	0.0189466	0.0488834
P0A720	L72	[K].SVGDEVITDKAEVL.[M];[K].SVGDEVITDKAEVL.[M]	2.11214	4.6524	2.22637e-05	0.000399009
P0A6J8	L41	[K].SRFDVVLL.[G];[K].SRFDVVLL.[G]	1.03714	2.70253	0.00198369	0.0107653
P00579	I320	[A].IAMNKPWSEK.[L]	1.20879	1.91107	0.0122725	0.0367108
P00579	T112	[L].TREGEIDIAK.[R];[L].TREGEIDIAK.[R];[L].TREGEIDIAKR.[I]	1.25492	4.67978	2.09034e-05	0.000382085
P0AC33	E33	[S].EFEGQEILK.[V]	2.3926	2.00178	0.00995912	0.0320823
P0AC33	F231	[A].FVIGGTSAETNLK.[T];[R].TLGTAACPPYHIA.[F]	2.02783	1.91812	0.0120748	0.0362885
P0A8A0	G121	[C].GGNLGTDGSVAYLFSK.[K]	-6.96655	2.0331	0.00926613	0.0305704
P0A8A0	A189	[K].VRDALEAA.[G]	-11.065	2.12552	0.00749005	0.0263966
P0A6I0	L200	[R].AVAPLVPAADAL.[V]	1.78335	2.72461	0.00188532	0.0104633
P0A6I0	L207	[R].AVAPLVPAADALVLDSTTL.[S]	2.09042	1.78422	0.0164354	0.044646
P0A6I0	T2	[M].TAIAPVITIDGPSGAGK.[G];[M].TAIAPVITIDGPSGAGK.[G]	1.75444	3.66157	0.000217985	0.00222776
P0AF24	D108	[T].DVNPDFVIVGETR.[S];[T].DVNPDFVIVGETR.[S]	1.12983	3.2896	0.000513336	0.00406903
P0AF24	S71	[R].FATAGVDVPDSVFYTS.[A]	-1.34705	2.50874	0.00309925	0.0146546
P10408	L152	[R].DAENNRPLFEFLGL.[T];[R].DAENNRPLFEFLGL.[T];[L].TVGINLPGMPAPAKR.[E];[L].TVGINLPGMPAPAKR.[E]	1.30101	3.47246	0.000336934	0.00304151
P10408	F68	[K].GEVLENLIPEAF.[A];[R].LEKGEVLENLIPEAF.[A]	4.03688	1.97581	0.0105728	0.033283
P10408	N132	[K].GVHVVTVN.[D]	1.76437	1.85037	0.0141134	0.0402581
P0ADS6	L232	[Q].LEPVDQQPAK.[T];[Q].LEPVDQQPAK.[T];[Q].LEPVDQQPAKTPAAQ.[-];[Q].LEPVDQQPAKTPAAQ.[-]	8.82027	2.6345	0.00232008	0.012031
P0A7G6	A138	[G].AVDVIVVDSVAALTPK.[A]	6.23267	3.19971	0.000631376	0.00471958
P0A7G6	I94	[F].IDAEHALDPIYAR.[K]	1.24265	2.40189	0.00396376	0.0173367
P0A7G6	L310	[W].LKDNPETAKEIEK.[K];[W].LKDNPETAKEIEK.[K];[W].LKDNPETAKEIEK.[K]	1.55065	4.3896	4.0776e-05	0.000655664
P0A9Q5	F210	[S].FAMLGDLNIAEPK.[A];[S].FAMLGDLNIAEPK.[A];[R].GLPYISVLTDPTMGGVSAS.[F]	1.38216	1.96947	0.0107283	0.0336024
P0A9Q5	L65	[L].LDEGSLVELGSELEPK.[D];[L].LDEGSLVELGSELEPK.[D];[S].LLDEGSLVELGSELEPK.[D]	1.88765	7.42749	3.73685e-08	2.71865e-06
P52697	S257	[F].SVSEDGSVLSK.[E];[F].SVSEDGSVLSK.[E];[R].TASLITVF.[S]	-1.12126	2.13096	0.00739672	0.0262059
P0ACG1	S80	[K].ADGINPEELLGNSS.[A]	1.1407	1.73029	0.0186083	0.0484014
P0ACG1	S22	[F].SIDVLEEMLEK.[F];[F].SIDVLEEMLEK.[F]	1.65955	2.56847	0.00270106	0.0133184
P0AEY5	S2	[M].SNILIINGAK.[K];[M].SNILIINGAK.[K];[M].SNILIINGAKK.[F]	-1.00178	4.05394	8.83194e-05	0.00115681
Q46856	T138	[L].TLPATGSESNAGAVISR.[K]	7.29845	2.73121	0.00185689	0.0103681
P29217	S181	[M].SNAVDGDLQAR.[V]	-1.23713	2.322	0.00476428	0.0195575
P0A9M0	A381	[M].ALGGVRDEAEIRGHR.[R]	-6.05127	1.74898	0.0178247	0.047046
P0A9M0	Q582	[K].HIEINGDNLHDYLGVQ.[R]	2.08589	3.27874	0.00052633	0.00413634
P0A9M0	H24	[R].IEIPVLPLRDVVVYPH.[M];[R].IEIPVLPLRDVVVYPH.[M];[H].MVIPLFVGR.[E];[H].MVIPLFVGR.[E]	2.77217	3.6709	0.000213352	0.00219567
P0A9M0	M200	[M].MESEIDLLQVEK.[R];[M].MESEIDLLQVEK.[R]	1.29259	3.10114	0.000792254	0.00553899
P0A9M0	V713	[Q].VLPIGGLK.[E]	2.48735	3.69278	0.000202872	0.0021085
P0A9M0	Y116	[E].YLESPTIDER.[E];[E].YLESPTIDEREQEVLVR.[T];[E].YLESPTIDEREQEVLVR.[T]	1.55142	1.80221	0.0157684	0.0435098
P0A7T7	A15	[T].AEGVQEIDYK.[D];[T].AEGVQEIDYK.[D];[T].AEGVQEIDYKDIATLK.[N];[T].AEGVQEIDYKDIATLK.[N];[F].TAEGVQEIDYK.[D];[F].TAEGVQEIDYK.[D];[F].TAEGVQEIDYKDIATLK.[N];[F].TAEGVQEIDYKDIATLK.[N];[F].TAEGVQEIDYKDIATLK.[N]	-1.38587	1.89655	0.0126898	0.0374955
P0A7T7	L65	[Y].LSLLPYTDR.[H];[Y].LSLLPYTDR.[H];[Y].LSLLPYTDRHQ.[-];[L].SLLPYTDR.[H];[L].SLLPYTDR.[H];[L].SLLPYTDRHQ.[-];[L].SLLPYTDRHQ.[-]	1.26044	6.13616	7.30869e-07	2.90293e-05
P0A6G7	G197	[Y].GLVDSILTHR.[N];[Y].GLVDSILTHR.[N];[Y].GLVDSILTHRN.[-];[Y].GLVDSILTHRN.[-]	6.47052	4.11474	7.67818e-05	0.0010448
P0A6G7	V199	[L].VDSILTHRN.[-];[L].VDSILTHRN.[-]	6.95302	1.82928	0.0148157	0.0415861
P0ACP7	G219	[Q].GDFEPESGYR.[A];[Q].GDFEPESGYR.[A]	7.66347	2.06764	0.00855783	0.0289783
P0A6R3	N17	[V].NSQDQVTQKPLR.[D];[V].NSQDQVTQKPLR.[D];[N].SQDQVTQKPLRDSVK.[Q];[N].SQDQVTQKPLRDSVK.[Q];[T].VNSQDQVTQKPLR.[D];[T].VNSQDQVTQKPLR.[D]	1.0681	3.26908	0.00053817	0.00421136
P12281	G168	[L].GIAEVPVIR.[K];[L].GIAEVPVIRK.[V]	3.70753	2.25704	0.00553305	0.0218116
P12281	S9	[M].SLDTALNEMLSR.[V];[M].SLDTALNEMLSR.[V]	1.36249	3.57415	0.000266593	0.00258916
P12281	S378	[F].SLGNCFIVLER.[D];[F].SLGNCFIVLER.[D]	-1.10138	2.45583	0.00350085	0.0159185
P37765	N238	[R].GGWTELDLAQTN.[Y]	1.47043	1.95468	0.0111	0.0344002
P37765	Y73	[Y].YKPEGELCTR.[N]	6.15824	1.81644	0.0152603	0.0424744
P76373	S96	[S].SVESVIK.[D];[S].SVESVIK.[D]	1.68778	2.05649	0.00878029	0.0294466
P76373	S267	[Q].SVPNNLISAIVDANR.[T];[Q].SVPNNLISAIVDANR.[T]	1.68068	2.74	0.00181969	0.0101986
P0ABU0	T203	[N].TVVPLADLEK.[E];[N].TVVPLADLEK.[E]	2.09079	3.89301	0.000127936	0.00149932
P63228	A129	[R].DYLHIDMA.[A]	-5.98144	2.41627	0.00383467	0.0169742
P63228	Y132	[R].DYLHIDMAASY.[M]	-5.81539	2.02615	0.00941563	0.0308813
P60438	D176	[L].DVVRVDAER.[N];[L].DVVRVDAER.[N]	1.23448	3.66572	0.000215915	0.00221275
P60438	S174	[Q].SLDVVRVDAER.[N];[Q].SLDVVRVDAER.[N]	1.21949	2.93355	0.00116534	0.0072969
P0A805	Y45	[R].ASPSLLDGIVVEYY.[G];[E].YYGTPTPLR.[Q]	2.22183	1.79818	0.0159155	0.0437677
P0A805	D86	[S].DLGLNPNSAGSDIR.[V];[S].DLGLNPNSAGSDIRVPLPPLTEER.[R];[S].DLGLNPNSAGSDIRVPLPPLTEER.[R];[S].DLGLNPNSAGSDIRVPLPPLTEERR.[K];[A].SDLGLNPNSAGSDIR.[V];[A].SDLGLNPNSAGSDIR.[V];[A].SDLGLNPNSAGSDIRVPLPPLTEER.[R];[A].SDLGLNPNSAGSDIRVPLPPLTEER.[R];[A].SDLGLNPNSAGSDIRVPLPPLTEERR.[K]	1.29216	2.79692	0.00159618	0.00924252
P0A805	G88	[L].GLNPNSAGSDIR.[V];[L].GLNPNSAGSDIR.[V];[L].GLNPNSAGSDIRVPLPPLTEER.[R];[L].GLNPNSAGSDIRVPLPPLTEER.[R]	1.16214	2.29668	0.00505028	0.0204235
P06612	L459	[R].ILPAVNKGDAL.[T];[R].ILPAVNKGDAL.[T];[L].TLVELTPAQHFTKPPAR.[F];[L].TLVELTPAQHFTKPPAR.[F]	1.04838	1.89008	0.0128802	0.0378877
P06612	L461	[R].ILPAVNKGDALTL.[V];[R].ILPAVNKGDALTL.[V];[L].TLVELTPAQHFTKPPAR.[F];[L].TLVELTPAQHFTKPPAR.[F];[L].VELTPAQHFTKPPAR.[F]	6.93521	3.67843	0.000209688	0.00216403
P06612	S287	[T].STLQQAASTR.[L]	7.30894	2.76485	0.0017185	0.00979637
P15042	G226	[Y].GVGVLEGGELPDTHLGR.[L];[Y].GVGVLEGGELPDTHLGR.[L]	2.01549	2.62561	0.00236802	0.0122107
P15042	H407	[T].HCPVCGSDVERVEGEAVAR.[C];[T].HCPVCGSDVERVEGEAVAR.[C]	3.90343	1.7428	0.0180801	0.0475321
P76658	A287	[F].ANAAAGVVVGK.[L];[F].ANAAAGVVVGK.[L]	3.61421	2.08836	0.00815911	0.0281074
P76658	G423	[A].GILPDLLVK.[G];[A].GILPDLLVK.[G]	1.48255	4.30315	4.97563e-05	0.000761686
P76658	L149	[R].INQALSSIGALVL.[S]	2.11827	1.72313	0.0189177	0.048843
P76658	T190	[A].TLLTPNLSEFEAVVGK.[C];[A].TLLTPNLSEFEAVVGK.[C]	1.44219	2.35681	0.00439732	0.0186341
P76658	T302	[S].TVSPIELENAVR.[G];[S].TVSPIELENAVR.[G]	1.92092	3.1754	0.000667727	0.00487235
P0AC69	A36	[Q].AVQALAACGER.[F];[Q].AVQALAACGER.[F];[K].GSPKLPSCGFSAQ.[A];[K].GSPKLPSCGFSAQ.[A];[K].LPSCGFSAQ.[A]	-1.0326	3.21748	0.000606061	0.00459581
P0AC69	L19	[R].QIAENPILL.[Y];[R].QIAENPILLY.[M]	1.72163	2.35717	0.00439369	0.0186294
P0A8G9	L25	[K].ALSELEQIVTRL.[E];[K].ALSELEQIVTRL.[E];[L].ESGDLPLEEALNEFER.[G];[L].ESGDLPLEEALNEFER.[G]	1.20526	3.32945	0.000468329	0.0038279
P09424	L27	[Q].LTFADVNQVVLDALNAR.[H];[Q].LTFADVNQVVLDALNAR.[H]	-3.36654	2.48006	0.00331088	0.0153298
P75849	G73	[Y].GVPVFGPEK.[E]	7.141	2.13739	0.0072881	0.0259462
P04036	G148	[M].GDYTDIEIIEAHHR.[H]	7.42506	2.48206	0.00329565	0.0153075
P04036	L26	[A].LALEGVQLGAALER.[E];[A].LALEGVQLGAALER.[E]	1.57751	3.92207	0.000119655	0.00143664
P0ACX3	D87	[F].DVNEPLSQINQAK.[L];[F].DVNEPLSQINQAK.[L]	7.59552	3.4862	0.000326435	0.00298339
P0A917	A24	[A].ATSTVTGGYAQSDAQGQMNK.[M];[A].ATSTVTGGYAQSDAQGQMNK.[M]	-1.07237	2.51919	0.00302557	0.0144363
P0A917	G104	[Y].GVVGVGYGK.[F];[Y].GVVGVGYGK.[F]	1.31408	2.50722	0.00311015	0.0146778
P0A917	F66	[K].YRYEEDNSPLGVIGSF.[T];[K].YRYEEDNSPLGVIGSF.[T]	1.2792	2.67283	0.00212407	0.011258
P22188	Y86	[R].EMHGVPVIY.[L]	1.87899	1.86069	0.0137821	0.0397608
P0A9Q7	I100	[T].IAEPIGIICGIVPTTNPTSTAIFK.[S];[K].TCGVLSEDDTFGTIT.[I]	3.89446	2.99068	0.0010217	0.00662617
P76177	A23	[A].ATELTPEQAAAVKPFDR.[V];[A].ATELTPEQAAAVKPFDR.[V];[A].ATELTPEQAAAVKPFDRVVVTGR.[F];[A].ATELTPEQAAAVKPFDRVVVTGR.[F]	1.21629	4.32602	4.72043e-05	0.000728691
P76177	Q127	[K].DQAVLIEPFDTVTVQ.[G];[R].VINGVVELPKDQAVLIEPFDTVTVQ.[G];[R].VINGVVELPKDQAVLIEPFDTVTVQ.[G]	1.15588	5.24366	5.70605e-06	0.000140698
P76177	P28	[T].PEQAAAVKPFDR.[V]	-7.18406	1.87114	0.0134543	0.0390759
P0A9K3	D134	[L].DHDITFGVGPAGTGK.[T];[R].TPNQAQYIANIL.[D]	2.07127	2.55449	0.00278939	0.0136552
P0A9K3	E321	[Y].EAWEEAEQK.[R]	7.6224	2.03799	0.00916238	0.0302721
P0A780	I104	[A].INEAIELAK.[S]	1.19525	2.27407	0.00532017	0.0212923
P22939	M36	[R].FIAPLPFQNTPVVETM.[Q]	1.29724	2.67036	0.00213622	0.0112726
P22939	Y53	[R].LRPFLVY.[A]	1.21322	2.01178	0.00973238	0.0315454
P22939	S80	[Y].SLIHDDLPAMDDDDLRR.[G]	7.36515	1.99987	0.010003	0.0321723
P65367	L124	[L].LIDASENPEPETESNPWVEQWGTLLS.[-]	4.95135	2.31993	0.00478706	0.0195963
P0AES6	A655	[N].AEQNLFEPIVR.[V];[N].AEQNLFEPIVR.[V]	1.73414	2.05805	0.00874885	0.029368
P0AES6	A570	[N].ASAPALAGEALEK.[L];[N].ASAPALAGEALEK.[L]	1.53364	4.13821	7.27428e-05	0.00100284
P0AES6	H64	[K].EIIVTIH.[A];[T].IHADNSVSVQDDGR.[G];[T].IHADNSVSVQDDGR.[G]	1.44812	2.39268	0.00404878	0.0176038
P0AES6	E42	[F].EVVDNAIDEALAGHCK.[E]	2.96379	1.71465	0.0192906	0.0495097
P0AES6	G475	[L].GCGIGRDEYNPDKLR.[Y];[K].MLSSQEVATLITAL.[G];[K].MLSSQEVATLITAL.[G]	7.62417	2.35228	0.00444345	0.0187862
P0AES6	A90	[R].GIPTGIHPEEGVSA.[A];[R].GIPTGIHPEEGVSAA.[E]	1.78542	4.07518	8.41042e-05	0.00111732
P0AES6	G670	[H].GVDTDYPLDHEFITGGEYR.[R];[H].GVDTDYPLDHEFITGGEYR.[R];[H].GVDTDYPLDHEFITGGEYRR.[I]	1.18097	5.424	3.76703e-06	0.000104501
P0AES6	V40	[M].VFEVVDNAIDEALAGHCK.[E];[M].VFEVVDNAIDEALAGHCK.[E]	1.19722	2.79912	0.00158812	0.00921763
P0C0V0	G295	[M].GTELNSELAK.[A];[M].GTELNSELAK.[A]	1.04029	1.73161	0.0185519	0.0482978
P0C0V0	N130	[N].NHVVDNATVIK.[V];[N].NHVVDNATVIK.[V]	1.16185	2.4706	0.00338374	0.0155496
P0C0V0	V57	[N].VEGSTTVNTPR.[M];[N].VEGSTTVNTPR.[M]	2.0606	2.75695	0.00175006	0.00993005
P23893	N211	[M].NCVPPLPEFLPGLR.[A];[M].NCVPPLPEFLPGLR.[A]	4.10322	2.38506	0.00412037	0.0177888
P23893	V63	[M].VLGHNHPAIR.[N];[M].VLGHNHPAIR.[N]	1.81551	1.95772	0.0110226	0.034247
P16456	A330	[T].AIGELVPAR.[G];[T].AIGELVPAR.[G]	2.02715	1.76581	0.0171472	0.0459176
P16456	A248	[Q].ARVDYEAIPKLPGVEEYIK.[L];[Q].ARVDYEAIPKLPGVEEYIK.[L]	6.69219	2.55274	0.00280064	0.0136738
P16456	A308	[L].AVMPEAENEVK.[A];[L].AVMPEAENEVK.[A];[L].AVMPEAENEVK.[A];[R].DLLCDPQTSGGLLL.[A];[L].LAVMPEAENEVK.[A];[L].LAVMPEAENEVK.[A]	1.49528	5.14626	7.14066e-06	0.000167635
P16456	A152	[L].AVTGIVPTER.[V];[L].AVTGIVPTER.[V]	1.64203	2.22925	0.00589866	0.0226721
P16456	Y55	[K].FVDPNLLVGNETRDDAAVY.[D]	1.60927	2.60659	0.00247405	0.0125548
P16456	G213	[A].GASFANIEGVK.[A]	7.33232	2.68295	0.00207516	0.0110977
P60716	T184	[L].TATPPDVFNHNLENVPR.[I];[L].TATPPDVFNHNLENVPR.[I]	1.12421	4.02951	9.34319e-05	0.00119606
P60716	T297	[F].THAACGPFVR.[S];[F].THAACGPFVR.[S]	1.31791	2.99705	0.00100681	0.00658187
P27828	L23	[K].MAPLVHAL.[A]	1.34191	2.1486	0.00710228	0.0255406
P0AGF2	S111	[Q].SPLALFDELGLR.[A];[Q].SPLALFDELGLR.[A]	2.17049	4.11779	7.62443e-05	0.00103941
P46837	E432	[Q].EFPDLDVSLR.[G];[Q].EFPDLDVSLR.[G]	1.92899	3.13771	0.000728274	0.0052056
P0AG59	L46	[K].AIISDVNASDEDRWNAVL.[K];[K].AIISDVNASDEDRWNAVL.[K]	1.16959	2.08329	0.00825492	0.0283312
P0AB89	L204	[R].QLNQVEIL.[G]	1.43074	1.77982	0.0166029	0.0449216
P24186	A52	[R].APGLAVVLVGSNPASQIYVA.[S]	1.38078	1.85414	0.0139913	0.0400141
P75915	L113	[R].GMPLADTPADHIGTL.[L];[R].GMPLADTPADHIGTLL.[L];[R].GMPLADTPADHIGTLL.[L]	1.65372	2.95672	0.00110478	0.00701637
P0AF08	A235	[L].AQNIPVTGAVVVTTPQDIALIDAK.[K];[T].LAQNIPVTGAVVVTTPQDIALIDAK.[K];[T].LAQNIPVTGAVVVTTPQDIALIDAK.[K]	6.00085	2.65873	0.00219418	0.0115081
P0AF08	G19	[A].GTLANFQHPTLK.[H]	7.36982	2.13022	0.0074093	0.0262252
P0AF08	L94	[K].LSHNIATL.[K]	8.45913	1.85901	0.0138352	0.0398516
P0AF08	N237	[Q].NIPVTGAVVVTTPQDIALIDAK.[K]	4.31571	2.21164	0.00614267	0.0231469
P0AF08	L155	[K].VGILDADIYGPSIPTML.[G];[K].VGILDADIYGPSIPTML.[G]	1.35546	2.11788	0.00762284	0.0266346
P64506	A21	[A].APQVITVSR.[F];[A].APQVITVSR.[F]	-1.23844	5.65612	2.20741e-06	6.92796e-05
P67080	L8	[-].MNDIAHNL.[A]	7.69686	2.21193	0.00613859	0.0231469
P31142	D10	[A].DWLAEHIDDPEIQIIDAR.[M];[A].DWLAEHIDDPEIQIIDAR.[M]	1.02732	2.63217	0.00233255	0.0120701
P0AEZ3	L160	[R].DSDRILGIL.[A];[R].DSDRILGIL.[A]	2.17056	2.57463	0.00266301	0.0132126
P0AEZ3	N222	[S].NQGEPVILDINADAGK.[A]	1.70112	1.73737	0.0183073	0.0479068
P67095	G126	[Y].GHTHLPVAEQR.[G];[Y].GHTHLPVAEQR.[G];[R].LFLTHGHLFGPENLPALNQNDVLVY.[G]	2.61793	6.37599	4.20734e-07	1.93222e-05
P67095	H141	[F].HFNPGSVSIPK.[G]	2.12384	1.80157	0.0157919	0.043558
P37188	I37	[K].ELCQNHNIPVELI.[Q];[K].ELCQNHNIPVELIQ.[C]	1.2213	3.10588	0.000783642	0.00549972
P37188	S77	[R].SFGDIPLVHGMPFIS.[G]	5.09739	2.61376	0.00243357	0.0124439
P00561	Y781	[F].YSHYYQPLPLVLR.[G]	1.14285	1.79992	0.0158518	0.0436742
P68679	V3	[P].VIKVRENEPFDVALR.[R]	1.1616	2.02584	0.0094224	0.0308813
P0AD57	A101	[N].AAFGNAASVLVGDFIYTR.[A];[N].AAFGNAASVLVGDFIYTR.[A]	-5.16056	1.91289	0.0122211	0.0366317
P0AB28	Y88	[T].YCFSPVR.[S];[T].YCFSPVR.[S]	1.77429	3.39591	0.000401872	0.00343367
P09158	I230	[G].IMTFAWATDNDALR.[H]	-6.877	1.95803	0.0110146	0.0342366
P64554	L188	[A].LQPISQKDDATR.[L];[A].LQPISQKDDATR.[L]	-6.84347	1.83629	0.0145784	0.0411217
P0A8M6	A66	[R].VLLLDNLSDYIKPGMSVEAIQGIIA.[S];[R].VLLLDNLSDYIKPGMSVEAIQGIIA.[S];[R].VLLLDNLSDYIKPGMSVEAIQGIIA.[S];[R].VLLLDNLSDYIKPGMSVEAIQGIIAS.[M];[R].VLLLDNLSDYIKPGMSVEAIQGIIAS.[M]	6.74622	2.21586	0.00608334	0.0230296
P0AES4	A388	[L].ANIDPIIELIR.[H];[L].ANIDPIIELIR.[H];[A].LANIDPIIELIR.[H]	1.97951	1.76545	0.0171615	0.045939
P0AES4	E452	[T].EQQAQAILDLR.[L]	4.51341	3.04656	0.000898346	0.00606714
P0AES4	F647	[R].ITAILPVTEFEEGVKVF.[M];[R].ITAILPVTEFEEGVKVF.[M]	2.04295	3.47754	0.000333013	0.00301724
P0AES4	R838	[Q].RVAEPVDEEDLDTIDGSAAEGDDEIAPEVDVDDEPEEE.[-]	3.80612	2.12617	0.00747872	0.0263693
P33602	A614	[F].AESDGTVINNEGR.[A];[F].AESDGTVINNEGR.[A]	1.3397	1.96721	0.0107842	0.0337384
P33602	E787	[F].ETSENGLDYFTSVPAR.[F];[F].ETSENGLDYFTSVPAR.[F]	1.59996	2.90691	0.00123904	0.00762568
P33602	G890	[S].GIAPVLAGAHLEDLK.[E];[S].GIAPVLAGAHLEDLK.[E]	1.25908	3.70567	0.000196937	0.00205703
P33602	T446	[W].TYRAPVEDQAR.[L]	1.34488	3.00959	0.000978162	0.00644537
P21170	T545	[R].AVLLDITCDSDGAIDHYIDGDGIAT.[T]	5.39676	3.85936	0.000138241	0.00159717
P21170	D308	[F].DVGGGLGVDYEGTR.[S]	1.98276	3.08667	0.000819093	0.00565667
P21170	G55	[L].GHISVCPDPDVPEAR.[V]	7.57241	2.55764	0.00276922	0.0135745
P21170	G500	[W].GIDQLFPVLPLEGLDQVPERR.[A];[W].GIDQLFPVLPLEGLDQVPERR.[A]	3.76117	1.77972	0.0166065	0.0449216
P21170	I139	[L].IHSGEPLGLEAGSK.[A]	1.27912	2.05206	0.0088704	0.0295935
P21170	N375	[S].NIIGVERNEYTVPTAPAEDAPR.[A];[S].NIIGVERNEYTVPTAPAEDAPR.[A]	2.17417	2.94473	0.00113571	0.00716326
P21170	Y330	[R].SQSDCSVNY.[G]	7.08845	1.86158	0.0137538	0.0397339
P21170	V59	[S].VCPDPDVPEAR.[V];[S].VCPDPDVPEAR.[V]	1.17252	3.1896	0.000646257	0.00478217
P21170	V371	[T].VLVSNIIGVER.[N]	1.48486	2.04986	0.0089154	0.0296884
P0C018	K88	[I].KDVSFDR.[S]	-1.77451	1.81145	0.0154366	0.0428516
P0C018	T24	[R].KLQELGAT.[R];[R].RKLQELGAT.[R];[R].RKLQELGAT.[R]	1.19819	3.41435	0.000385165	0.00332573
P0C018	Q104	[R].SGFQYHGRVQ.[A]	1.34507	1.91141	0.0122628	0.0367108
P0C018	V39	[Q].VIAPNGSEVLVAASTVEK.[A];[Q].VIAPNGSEVLVAASTVEK.[A]	-1.34209	3.48354	0.000328443	0.00299058
P03023	L71	[S].LALHAPSQIVAAIK.[S]	6.01233	2.00625	0.00985703	0.0318092
P75823	M21	[M].MAAPVGDDVYGDDPTVNALQDYAAELSGK.[E]	-5.53363	1.80747	0.0155786	0.0431317
P0A962	H89	[K].AHYDDYDGFVILH.[G]	7.19128	2.14262	0.00720075	0.0257475
P0A962	A173	[F].ASPNLPPLLEAGIHIR.[R];[F].ASPNLPPLLEAGIHIR.[R]	1.58315	2.75213	0.00176958	0.0100099
P0A962	N329	[Q].NLRGELTPDD.[-]	1.19249	2.18662	0.00650697	0.02406
P0ACR9	L61	[K].AQGINETLFMAL.[I];[A].LITLESQENHSIQPSELSCALGSSR.[T];[L].ITLESQENHSIQPSELSCALGSSR.[T];[L].ITLESQENHSIQPSELSCALGSSR.[T]	3.23671	1.87687	0.013278	0.0387169
P0ACR9	S144	[L].STTEKDQLEQITR.[K];[L].STTEKDQLEQITR.[K]	1.26706	2.24409	0.00570045	0.0221931
P0A8E1	L5	[Y].LHGFDSNSPGNHEK.[V];[Y].LHGFDSNSPGNHEK.[V]	1.06936	3.05247	0.000886203	0.00600168
P77756	G122	[T].GVCETDFSGYPDCRDEFVK.[A];[T].GVCETDFSGYPDCRDEFVK.[A]	1.73545	4.68232	2.07817e-05	0.000380808
P0A9X4	N200	[R].IGGDRFDEAIIN.[Y];[R].IGGDRFDEAIINY.[V];[R].IGGDRFDEAIINY.[V]	2.62915	2.70513	0.00197183	0.0107167
P27306	N88	[L].NHADNVINQQTR.[M];[L].NHADNVINQQTR.[M]	1.37454	1.77623	0.0167407	0.0451416
P27306	P2	[M].PHSYDYDAIVIGSGPGGEGAAMGLVK.[Q];[M].PHSYDYDAIVIGSGPGGEGAAMGLVK.[Q]	-4.21335	3.47083	0.000338198	0.00304917
P0A8I5	C103	[K].DRPEQDFLGIEVHSPGVGAC.[L];[K].DRPEQDFLGIEVHSPGVGAC.[L];[C].LASAHEEGLSNLR.[V];[C].LASAHEEGLSNLR.[V]	-1.04328	2.26106	0.00548203	0.021657
P0A8I5	L233	[R].LGHGVWDL.[M]	1.90212	2.24145	0.00573523	0.022274
P0A9Q1	T224	[K].HFESTPDTPEIIAT.[I];[R].KHFESTPDTPEIIAT.[I]	1.09638	2.7972	0.00159515	0.00924252
P0A9Q1	L91	[I].LGLEIGADDYITKPFNPR.[E];[I].LGLEIGADDYITKPFNPR.[E]	-1.09227	1.86333	0.0136983	0.0396124
P0A7I0	L23	[L].LGDAQTIADQER.[F];[L].LGDAQTIADQER.[F]	1.6847	2.42171	0.00378695	0.016834
P0A7I0	L100	[L].LLPKDPDDER.[N];[L].LLPKDPDDERNAFLEVR.[A];[L].LLPKDPDDERNAFLEVR.[A];[K].SEQLEQQLQVL.[L]	1.49412	3.94424	0.000113699	0.00137638
P0A7I0	S39	[L].SREYAQLSDVSR.[C];[L].SREYAQLSDVSR.[C]	1.39048	2.68048	0.00208697	0.0111496
P0A7I0	V205	[A].VMPELPDAELPDINPADLR.[I]	5.87448	2.33888	0.00458272	0.0191644
P0A731	A44	[Y].ATGTTGNLISR.[A];[R].HQPLLEQHVLYAT.[G]	1.31516	2.4094	0.00389582	0.0171519
P0A731	G46	[T].GTTGNLISR.[A];[R].HQPLLEQHVLYAT.[G]	1.71175	2.4639	0.00343641	0.0157032
P07913	S304	[Q].SGLDLSPIITHR.[F];[Q].SGLDLSPIITHR.[F]	3.75258	2.85586	0.0013936	0.0083239
P07913	H63	[K].TIPVPMVVGH.[E]	1.90101	1.86737	0.0135715	0.039323
P0AA57	Y101	[K].QLIVPLADSLKPGTY.[T];[K].QLIVPLADSLKPGTY.[T];[Y].TVDWHVVSVDGHK.[T];[Y].TVDWHVVSVDGHK.[T]	1.13448	5.26711	5.40619e-06	0.000136149
P76001	N25	[G].NDAGGLQSPACGVVCDPYICVNSDGISPELTR.[K]	-5.85399	1.82513	0.0149578	0.0418864
P0A7M6	L22	[K].SVEELNTELLNLL.[R]	1.22626	1.7235	0.0189016	0.0488221
P06996	L361	[R].DAGINTDNIVAL.[G]	1.65125	2.37457	0.00422116	0.0180647
P0AET2	A30	[A].ANESAKDMTCQEFIDLNPK.[A];[A].ANESAKDMTCQEFIDLNPK.[A]	8.3887	2.95105	0.00111931	0.00707194
P0AET2	E74	[N].ETDLTQIPK.[V];[L].NETDLTQIPK.[V];[L].NETDLTQIPK.[V]	1.52329	2.26037	0.00549077	0.0216798
P0AET2	L58	[M].LHEETVYK.[G];[M].LHEETVYK.[G];[M].LHEETVYKGGDTVTLNETDLTQIPK.[V];[M].LHEETVYKGGDTVTLNETDLTQIPK.[V]	1.86044	2.51365	0.00306446	0.0145688
P0AET2	T38	[M].TCQEFIDLNPK.[A];[M].TCQEFIDLNPK.[A]	8.146	2.92773	0.00118106	0.00737615
P0A8L7	A78	[L].ADSEDGEINDVFAR.[I];[L].ADSEDGEINDVFAR.[I]	1.03205	5.19496	6.38316e-06	0.000153551
P0AEU7	A21	[A].ADKIAIVNMGSLFQQVAQK.[T];[A].ADKIAIVNMGSLFQQVAQK.[T];[A].ADKIAIVNMGSLFQQVAQK.[T]	-1.32837	2.58684	0.00258918	0.0129689
P0AEU7	A141	[N].AVAYNSSDVKDITADVLK.[Q];[K].SVANSQDIDLVVDAN.[A];[K].SVANSQDIDLVVDANAV.[A]	1.61697	5.37627	4.20467e-06	0.000114855
P0AEU7	G41	[T].GVSNTLENEFK.[G];[T].GVSNTLENEFK.[G]	1.24881	2.26995	0.00537095	0.0213907
P0AEU7	N145	[Y].NSSDVKDITADVLK.[Q];[Y].NSSDVKDITADVLK.[Q];[K].SVANSQDIDLVVDANAVAY.[N]	1.39133	4.84587	1.42602e-05	0.000288661
P22106	A40	[Y].ASDNAILAHER.[L];[Y].ASDNAILAHER.[L]	1.95192	2.41783	0.00382093	0.0169236
P22106	A272	[F].AVGLPGSPDLK.[A];[F].AVGLPGSPDLK.[A];[R].SEAWWPQLHSF.[A]	1.69548	2.50784	0.00310569	0.0146662
P22106	L234	[L].LSGGLDSSIISAITK.[K];[L].LSGGLDSSIISAITK.[K];[L].SGGLDSSIISAITK.[K];[K].SHLMSDVPYGVLL.[S]	6.274	2.93832	0.00115261	0.00724498
P12996	A344	[R].LEQALMTPDTDEYYNAA.[A]	6.41094	3.01504	0.000965963	0.00638875
P37666	A301	[C].AVDNLIDALQGK.[V];[C].AVDNLIDALQGKVEK.[N]	-1.46035	2.34877	0.00447947	0.0188833
P0A9D2	F181	[K].LNLEGLEHIAAF.[M]	5.68084	2.01777	0.00959917	0.0312633
P0A7U7	F51	[A].FNEMQPIVDR.[Q];[A].FNEMQPIVDR.[Q];[F].NEMQPIVDR.[Q];[F].NEMQPIVDR.[Q];[F].NEMQPIVDR.[Q]	-1.26241	5.6545	2.21567e-06	6.92796e-05
P0AG44	E114	[R].AGDNAPMAYIE.[L];[Y].IELVDRSEK.[A]	1.42952	3.34103	0.000456006	0.00373966
P0AG44	R22	[F].RNMAGSLVR.[H]	2.00993	2.18799	0.00648645	0.0240361
P00452	N2	[M].NQNLLVTK.[R];[M].NQNLLVTKR.[D]	3.47918	2.38084	0.00416067	0.0179024
P33195	Q904	[K].AGVWPLEDNPLVNAPHIQ.[S]	1.04063	2.54953	0.00282146	0.0137572
P75864	L152	[A].LDLSGDGLHLR.[G];[A].LDLSGDGLHLR.[G]	7.89048	1.9256	0.0118685	0.0358459
P69910	Q65	[C].QTWDDENVHK.[L]	-7.0844	1.93849	0.0115214	0.0352719
P69908	Q65	[C].QTWDDENVHK.[L]	-7.14976	1.9389	0.0115105	0.0352561
P0ABQ4	G86	[C].GDVPEIMVIGGGR.[V];[C].GDVPEIMVIGGGR.[V]	-7.73048	3.18771	0.000649063	0.00478803
P22524	A19	[L].ANPLFPALDSALR.[S];[L].ANPLFPALDSALR.[S]	1.19483	2.25499	0.0055592	0.0218584
P0A8E5	G102	[C].GVEDFLQVVAAYR.[N];[C].GVEDFLQVVAAYR.[N]	-2.46657	1.9955	0.0101041	0.0323932
P45532	Q49	[N].QLTSPASDEFDLVR.[A]	6.85167	2.18402	0.00654603	0.0241104
P0ABA4	I62	[F].IAVCGEQLDENGQNLIR.[V];[F].IAVCGEQLDENGQNLIR.[V]	1.71854	3.43293	0.000369035	0.00323706
P0ABA4	V64	[A].VCGEQLDENGQNLIR.[V]	1.0006	2.04402	0.00903602	0.0300072
P15034	I389	[Y].IAPDAEVPEQYR.[G]	7.78744	1.76139	0.0173226	0.0461824
P37349	L207	[K].CVTPESINQIALL.[Q]	6.46224	1.82622	0.0149205	0.0418299
P37349	G37	[A].GIDDPQNPIGTDAVK.[V];[A].GIDDPQNPIGTDAVK.[V];[G].IDDPQNPIGTDAVK.[V]	1.67264	1.83427	0.0146463	0.0412182
P37349	L76	[L].LSAETALELLAPEIAAK.[V];[L].LSAETALELLAPEIAAK.[V]	5.79384	3.99267	0.000101702	0.00127745
P77044	F262	[R].LLSGIAGSELHIF.[R]	1.06766	2.9727	0.00106489	0.00682198
P0AGK4	L23	[K].GLAHPLKPVVL.[L];[K].GLAHPLKPVVL.[L];[K].GLAHPLKPVVLL.[G]	6.49415	1.82304	0.0150302	0.0420435
P0A6S7	K318	[G].KNAREAALTLLGR.[A]	2.13506	1.89032	0.012873	0.0378867
P00582	V2	[M].VQIPQNPLILVDGSSYLYR.[A];[M].VQIPQNPLILVDGSSYLYR.[A]	-2.20604	4.84166	1.43994e-05	0.000289882
P05793	A2	[M].ANYFNTLNLR.[Q]	-1.67477	2.84843	0.00141764	0.00840742
P31133	G78	[T].GFDLVVPSASFLER.[Q];[T].GFDLVVPSASFLER.[Q]	6.17372	4.26385	5.44687e-05	0.000820484
P31133	L191	[K].SCGVSFLDAPEEVFATVL.[N]	-4.16618	2.12436	0.00751001	0.0264163
P25524	S374	[N].SANLIILPAENGFDALRR.[Q]	6.53714	1.81266	0.0153937	0.0427809
P25524	V415	[T].VYLEQPEAIDYKR.[-]	7.50758	2.50803	0.00310434	0.0146662
P60390	A53	[L].AIDRDPQAIAVAK.[T];[L].AIDRDPQAIAVAK.[T]	1.19371	2.44682	0.00357421	0.0161422
P60390	L82	[R].FSIIHGPFSAL.[G]	1.49739	2.18371	0.0065507	0.0241155
P17952	A304	[V].ATEEGIDDEAILR.[A];[V].ATEEGIDDEAILR.[A];[A].TEEGIDDEAILR.[A];[A].VATEEGIDDEAILR.[A];[A].VATEEGIDDEAILR.[A]	1.02129	3.77585	0.000167553	0.00182397
P17952	A302	[V].AVATEEGIDDEAILR.[A];[A].VATEEGIDDEAILR.[A];[A].VATEEGIDDEAILR.[A]	1.02129	3.66924	0.000214171	0.00220102
[truncated: 174 more rows]

## Sheet: C_R5min
Accession	proteinaseKsite	Peptide Sequence	PeptideRatio1	PeptidePValue1	pvalue_raw	FDR_pvalue
P0CE48	L278	[R].AGENVGVL.[L];[R].AGENVGVLL.[R]	1.91239	3.44972	0.000355044	0.00387076
P0CE48	F219	[R].AIDKPFLLPIEDVF.[S];[R].AIDKPFLLPIEDVF.[S]	4.127	4.4522	3.53019e-05	0.000765861
P0CE48	D139	[C].DMVDDEELLELVEMEVR.[E];[C].DMVDDEELLELVEMEVR.[E];[C].DMVDDEELLELVEMEVR.[E];[C].DMVDDEELLELVEMEVR.[E];[C].DMVDDEELLELVEMEVR.[E];[C].DMVDDEELLELVEMEVR.[E];[D].MVDDEELLELVEMEVR.[E];[D].MVDDEELLELVEMEVR.[E];[D].MVDDEELLELVEMEVR.[E];[D].MVDDEELLELVEMEVR.[E];[D].MVDDEELLELVEMEVR.[E];[D].MVDDEELLELVEMEVRELLSQYDFPGDDTPIVR.[G];[R].QVGVPYIIVFLNKC.[D];[R].QVGVPYIIVFLNKC.[D]	-1.27662	8.48652	3.26195e-09	7.5316e-07
P0CE48	D197	[L].DSYIPEPER.[A];[L].DSYIPEPER.[A];[F].LDSYIPEPER.[A];[F].LDSYIPEPER.[A];[D].SYIPEPER.[A];[D].SYIPEPER.[A]	1.39117	3.50147	0.000315157	0.0036395
P0CE48	D337	[T].DVTGTIELPEGVEMVMPGDNIK.[M];[T].DVTGTIELPEGVEMVMPGDNIK.[M];[T].DVTGTIELPEGVEMVMPGDNIK.[M];[T].DVTGTIELPEGVEMVMPGDNIK.[M];[T].DVTGTIELPEGVEMVMPGDNIK.[M];[T].DVTGTIELPEGVEMVMPGDNIK.[M];[T].TDVTGTIELPEGVEMVMPGDNIK.[M];[T].TDVTGTIELPEGVEMVMPGDNIK.[M];[T].TDVTGTIELPEGVEMVMPGDNIK.[M];[D].VTGTIELPEGVEMVMPGDNIK.[M];[D].VTGTIELPEGVEMVMPGDNIK.[M];[D].VTGTIELPEGVEMVMPGDNIK.[M]	1.09876	10.0186	9.57997e-11	4.12897e-08
P0CE48	F333	[Y].FRTTDVTGTIELPEGVEMVMPGDNIK.[M];[Y].FRTTDVTGTIELPEGVEMVMPGDNIK.[M];[Y].FRTTDVTGTIELPEGVEMVMPGDNIK.[M];[Y].FRTTDVTGTIELPEGVEMVMPGDNIK.[M];[Y].FRTTDVTGTIELPEGVEMVMPGDNIK.[M];[K].GYRPQFY.[F];[K].GYRPQFY.[F];[K].GYRPQFYF.[R];[F].RTTDVTGTIELPEGVEMVMPGDNIK.[M];[F].RTTDVTGTIELPEGVEMVMPGDNIK.[M];[F].RTTDVTGTIELPEGVEMVMPGDNIK.[M];[F].RTTDVTGTIELPEGVEMVMPGDNIK.[M]	4.59427	2.70051	0.00199292	0.0127063
P0CE48	V246	[R].GIIKVGEEVEIV.[G];[R].GIIKVGEEVEIV.[G];[K].VGEEVEIV.[G]	2.24799	1.9379	0.0115372	0.0400152
P0CE48	H302	[R].GQVLAKPGTIKPH.[T];[R].GQVLAKPGTIKPH.[T];[H].TKFESEVYILSK.[D];[H].TKFESEVYILSK.[D];[H].TKFESEVYILSKDEGGR.[H];[H].TKFESEVYILSKDEGGR.[H]	-1.10113	2.74353	0.00180496	0.0118468
P0CE48	E308	[R].GQVLAKPGTIKPHTKFESE.[V];[R].GQVLAKPGTIKPHTKFESE.[V];[R].GQVLAKPGTIKPHTKFESE.[V];[E].VYILSKDEGGR.[H];[E].VYILSKDEGGR.[H]	1.5735	5.04523	9.01098e-06	0.000288396
P0CE48	Y310	[R].GQVLAKPGTIKPHTKFESEVY.[I];[R].GQVLAKPGTIKPHTKFESEVY.[I];[R].GQVLAKPGTIKPHTKFESEVY.[I];[Y].ILSKDEGGRHTPFFK.[G];[Y].ILSKDEGGRHTPFFK.[G];[E].VYILSKDEGGR.[H];[E].VYILSKDEGGR.[H]	3.97122	2.52767	0.00296709	0.016382
P0CE48	G127	[V].GVPYIIVFLNKCDMVDDEELLELVEMEVR.[E];[G].VPYIIVFLNK.[C]	2.41768	3.0822	0.000827553	0.00711453
P0CE48	T335	[K].GYRPQFYFRT.[T];[K].GYRPQFYFRT.[T];[F].RTTDVTGTIELPEGVEMVMPGDNIK.[M];[F].RTTDVTGTIELPEGVEMVMPGDNIK.[M];[F].RTTDVTGTIELPEGVEMVMPGDNIK.[M];[F].RTTDVTGTIELPEGVEMVMPGDNIK.[M];[T].TDVTGTIELPEGVEMVMPGDNIK.[M];[T].TDVTGTIELPEGVEMVMPGDNIK.[M];[T].TDVTGTIELPEGVEMVMPGDNIK.[M]	2.74793	3.46737	0.000340899	0.00378818
P0CE48	H365	[I].HPIAMDDGLR.[F];[L].IHPIAMDDGLR.[F];[L].IHPIAMDDGLR.[F];[L].IHPIAMDDGLR.[F];[L].IHPIAMDDGLR.[F];[H].PIAMDDGLR.[F]	1.27279	17.6409	2.28625e-18	4.92688e-15
P0CE48	K137	[N].KCDMVDDEELLELVEMEVR.[E];[N].KCDMVDDEELLELVEMEVR.[E];[N].KCDMVDDEELLELVEMEVR.[E];[N].KCDMVDDEELLELVEMEVR.[E];[N].KCDMVDDEELLELVEMEVR.[E];[L].NKCDMVDDEELLELVEMEVR.[E];[L].NKCDMVDDEELLELVEMEVR.[E];[L].NKCDMVDDEELLELVEMEVR.[E];[L].NKCDMVDDEELLELVEMEVR.[E];[L].NKCDMVDDEELLELVEMEVR.[E];[R].QVGVPYIIVFLN.[K];[R].QVGVPYIIVFLNKC.[D];[R].QVGVPYIIVFLNKC.[D]	-1.22958	3.40217	0.000396125	0.00419141
P0CE48	I342	[T].IELPEGVEMVMPGDNIK.[M];[T].IELPEGVEMVMPGDNIK.[M];[T].IELPEGVEMVMPGDNIK.[M];[T].IELPEGVEMVMPGDNIK.[M];[G].TIELPEGVEMVMPGDNIK.[M]	1.11152	6.2575	5.52715e-07	4.01495e-05
P0CE48	L363	[T].LIHPIAMDDGLR.[F];[T].LIHPIAMDDGLR.[F];[T].LIHPIAMDDGLR.[F];[T].LIHPIAMDDGLR.[F];[V].TLIHPIAMDDGLR.[F]	1.30931	5.93889	1.1511e-06	7.15564e-05
P0CE48	L212	[F].LLPIEDVFSISGR.[G];[F].LLPIEDVFSISGR.[G]	2.37791	2.27711	0.00528312	0.024104
P0CE48	L135	[F].LNKCDMVDDEELLELVEMEVR.[E];[F].LNKCDMVDDEELLELVEMEVR.[E];[F].LNKCDMVDDEELLELVEMEVR.[E];[F].LNKCDMVDDEELLELVEMEVR.[E];[F].LNKCDMVDDEELLELVEMEVR.[E];[F].LNKCDMVDDEELLELVEMEVR.[E];[F].LNKCDMVDDEELLELVEMEVR.[E];[F].LNKCDMVDDEELLELVEMEVR.[E];[L].NKCDMVDDEELLELVEMEVR.[E];[L].NKCDMVDDEELLELVEMEVR.[E];[L].NKCDMVDDEELLELVEMEVR.[E];[L].NKCDMVDDEELLELVEMEVR.[E];[L].NKCDMVDDEELLELVEMEVR.[E];[R].QVGVPYIIVF…	1.28171	7.65474	2.2144e-08	3.40859e-06
P0CE48	L158	[L].LSQYDFPGDDTPIVR.[G];[L].LSQYDFPGDDTPIVR.[G];[L].SQYDFPGDDTPIVR.[G];[L].SQYDFPGDDTPIVR.[G]	1.04161	7.05642	8.78178e-08	9.62275e-06
P0CE48	L28	[T].LTAAITTVLAK.[T];[T].LTAAITTVLAK.[T];[L].TAAITTVLAK.[T];[L].TAAITTVLAK.[T];[R].TKPHVNVGTIGHVDHGKTT.[L];[R].TKPHVNVGTIGHVDHGKTT.[L];[R].TKPHVNVGTIGHVDHGKTTL.[T];[R].TKPHVNVGTIGHVDHGKTTLT.[A];[R].TKPHVNVGTIGHVDHGKTTLT.[A]	1.13369	3.64462	0.000226661	0.00284536
P0CE48	M350	[E].MVMPGDNIK.[M];[R].TTDVTGTIELPEGVEM.[V];[R].TTDVTGTIELPEGVEM.[V];[M].VMPGDNIK.[M]	1.54702	1.86714	0.0135786	0.0445279
P0CE48	L104	[K].NMITGAAQMDGAIL.[V];[K].NMITGAAQMDGAIL.[V];[K].NMITGAAQMDGAIL.[V];[L].VVAATDGPMPQTR.[E];[L].VVAATDGPMPQTR.[E];[L].VVAATDGPMPQTR.[E];[L].VVAATDGPMPQTR.[E]	1.84933	10.1704	6.75499e-11	3.11936e-08
P0CE48	Q160	[S].QYDFPGDDTPIVR.[G];[S].QYDFPGDDTPIVR.[G];[L].SQYDFPGDDTPIVR.[G];[L].SQYDFPGDDTPIVR.[G];[Q].YDFPGDDTPIVR.[G];[Q].YDFPGDDTPIVR.[G]	1.03763	7.50722	3.11015e-08	4.33771e-06
P0CE48	F262	[K].STCTGVEMF.[R];[K].STCTGVEMF.[R]	2.2597	2.66901	0.00214286	0.0131939
P23847	A393	[M].AEMIQADWAK.[V]	1.30624	2.54348	0.00286101	0.0160559
P23847	L242	[K].AFDGYWGTKPQIDTL.[V];[K].AFDGYWGTKPQIDTL.[V];[K].AFDGYWGTKPQIDTLV.[F];[L].VFSITPDASVR.[Y];[L].VFSITPDASVR.[Y];[R].YKAFDGYWGTKPQIDTL.[V];[R].YKAFDGYWGTKPQIDTL.[V]	1.21575	3.59735	0.000252726	0.00309194
P23847	F244	[K].AFDGYWGTKPQIDTLVF.[S];[K].AFDGYWGTKPQIDTLVF.[S];[F].SITPDASVR.[Y];[F].SITPDASVR.[Y];[L].VFSITPDASVR.[Y];[L].VFSITPDASVR.[Y];[R].YKAFDGYWGTKPQIDTLVF.[S];[R].YKAFDGYWGTKPQIDTLVF.[S]	1.28369	5.63093	2.33922e-06	0.000115443
P23847	F213	[K].AGTPEKLDLNPIGTGPF.[Q];[K].AGTPEKLDLNPIGTGPF.[Q];[K].LDLNPIGTGPF.[Q]	1.77763	3.72743	0.000187313	0.00248133
P23847	Q216	[K].AGTPEKLDLNPIGTGPFQLQ.[Q];[K].AGTPEKLDLNPIGTGPFQLQ.[Q];[K].LDLNPIGTGPFQLQ.[Q]	1.66688	14.5245	2.98872e-15	3.22035e-12
P23847	T446	[R].AKDGEHQTVMMGWTGDNGDPDNFFAT.[L];[R].AKDGEHQTVMMGWTGDNGDPDNFFAT.[L];[K].DGEHQTVMMGWTGDNGDPDNFFAT.[L];[K].DGEHQTVMMGWTGDNGDPDNFFAT.[L];[K].DGEHQTVMMGWTGDNGDPDNFFAT.[L];[K].DGEHQTVMMGWTGDNGDPDNFFATL.[F];[K].DGEHQTVMMGWTGDNGDPDNFFATL.[F];[T].LFSCAASEQGSNYSK.[W];[T].LFSCAASEQGSNYSK.[W]	-1.08138	5.38093	4.15978e-06	0.000167037
P23847	F448	[R].AKDGEHQTVMMGWTGDNGDPDNFFATLF.[S];[R].AKDGEHQTVMMGWTGDNGDPDNFFATLF.[S];[R].AKDGEHQTVMMGWTGDNGDPDNFFATLF.[S];[K].DGEHQTVMMGWTGDNGDPDNFFATL.[F];[K].DGEHQTVMMGWTGDNGDPDNFFATL.[F];[K].DGEHQTVMMGWTGDNGDPDNFFATLF.[S];[K].DGEHQTVMMGWTGDNGDPDNFFATLF.[S];[K].DGEHQTVMMGWTGDNGDPDNFFATLF.[S];[L].FSCAASEQGSNYSK.[W];[L].FSCAASEQGSNYSK.[W];[T].LFSCAASEQGSNYSK.[W];[T].LFSCAASEQGSNYSK.[W]	-2.16917	3.76042	0.000173612	0.0023881
P23847	A179	[L].AMDFASILSK.[E];[K].KVDDNTVQFVLTRPEAPFLADL.[A];[K].KVDDNTVQFVLTRPEAPFLADL.[A];[K].KVDDNTVQFVLTRPEAPFLADLA.[M];[K].KVDDNTVQFVLTRPEAPFLADLA.[M];[K].KVDDNTVQFVLTRPEAPFLADLA.[M];[D].LAMDFASILSK.[E];[D].LAMDFASILSK.[E];[A].MDFASILSK.[E];[A].MDFASILSK.[E]	1.52211	11.2041	6.25045e-12	4.4899e-09
P23847	A378	[W].AMPVQRPYNPNAR.[R];[W].AMPVQRPYNPNAR.[R];[W].AMPVQRPYNPNAR.[R];[W].AMPVQRPYNPNAR.[R]	2.52632	7.54761	2.83395e-08	4.16397e-06
P23847	A490	[Q].AQVVMHDQAPALIIAHSTVFEPVRK.[E];[Q].AQVVMHDQAPALIIAHSTVFEPVRK.[E];[A].QVVMHDQAPALIIAHSTVFEPVRK.[E];[A].QVVMHDQAPALIIAHSTVFEPVRK.[E];[K].RVELYKQ.[A]	-1.77983	4.35937	4.37146e-05	0.000897191
P23847	A55	[D].ASSVPLYNR.[L];[D].ASSVPLYNR.[L];[Y].DASSVPLYNR.[L];[Y].DASSVPLYNR.[L]	2.21908	5.14527	7.15699e-06	0.000250481
P23847	C463	[W].CYKPFEDLIQPAR.[A];[W].CYKPFEDLIQPAR.[A];[C].YKPFEDLIQPAR.[A]	1.78134	3.99213	0.00010183	0.00168709
P23847	M431	[K].DGEHQTVMM.[G];[K].DGEHQTVMM.[G];[M].GWTGDNGDPDNFFATLFSCAASEQGSNYSK.[W];[M].GWTGDNGDPDNFFATLFSCAASEQGSNYSK.[W];[K].RAKDGEHQTVMM.[G]	1.04752	2.95982	0.00109693	0.00859593
P23847	W433	[K].DGEHQTVMMGW.[T];[M].GWTGDNGDPDNFFATLFSCAASEQGSNYSK.[W];[M].GWTGDNGDPDNFFATLFSCAASEQGSNYSK.[W];[W].TGDNGDPDNFFATLFSCAASEQGSNYSK.[W];[W].TGDNGDPDNFFATLFSCAASEQGSNYSK.[W]	-4.95058	3.98086	0.000104506	0.00170183
P23847	C450	[K].DGEHQTVMMGWTGDNGDPDNFFATLFSC.[A];[K].DGEHQTVMMGWTGDNGDPDNFFATLFSC.[A];[K].DGEHQTVMMGWTGDNGDPDNFFATLFSCA.[A]	-5.35065	1.79906	0.0158832	0.0493738
P23847	E261	[N].ECQVMPYPNPADIAR.[M];[N].ECQVMPYPNPADIAR.[M]	2.45132	4.87296	1.3398e-05	0.000375105
P23847	E468	[F].EDLIQPAR.[A];[F].EDLIQPAR.[A]	2.76838	2.25489	0.00556041	0.0249639
P23847	F122	[R].ELNADDVVFSF.[D];[R].ELNADDVVFSFD.[R]	1.47799	2.12652	0.0074728	0.0300445
P23847	E286	[M].EMPGLNVGYLSYNVQK.[K];[M].EMPGLNVGYLSYNVQK.[K];[M].EMPGLNVGYLSYNVQK.[K];[M].EMPGLNVGYLSYNVQK.[K];[L].MEMPGLNVGYLSYNVQK.[K];[E].MPGLNVGYLSYNVQK.[K]	1.325	5.62353	2.37943e-06	0.00011641
P23847	E73	[T].EVIPGLAEK.[W];[T].EVIPGLAEKWEVSEDGK.[T];[T].EVIPGLAEKWEVSEDGK.[T];[T].EVIPGLAEKWEVSEDGK.[T];[T].EVIPGLAEKWEVSEDGKTYTFHLR.[K];[T].EVIPGLAEKWEVSEDGKTYTFHLR.[K]	1.72596	3.73829	0.000182687	0.00244534
P23847	E83	[W].EVSEDGKTYTFHLR.[K];[W].EVSEDGKTYTFHLR.[K];[W].EVSEDGKTYTFHLRK.[G];[K].IGTTEVIPGLAEKW.[E];[K].IGTTEVIPGLAEKW.[E]	1.40629	3.36884	0.000427722	0.00441729
P23847	N388	[K].GFSIDLWAMPVQRPYNPN.[A]	1.42113	2.59187	0.00255935	0.0149199
P23847	G147	[M].GLPELISEVK.[K];[M].GLPELISEVK.[K];[M].GLPELISEVKK.[V];[M].GLPELISEVKK.[V];[G].MGLPELISEVK.[K];[G].MGLPELISEVK.[K];[K].VSGGSYEYFEGM.[G];[K].VSGGSYEYFEGM.[G]	1.94233	9.13906	7.26009e-10	2.23507e-07
P23847	G50	[S].GTTYDASSVPLYNR.[L];[S].GTTYDASSVPLYNR.[L];[K].TLVYCSEGSPEGFNPQLFTS.[G];[G].TTYDASSVPLYNR.[L];[G].TTYDASSVPLYNR.[L]	1.68328	9.0564	8.78219e-10	2.56374e-07
P23847	G344	[W].GYNDDVQDYTYDPEK.[A];[W].GYNDDVQDYTYDPEK.[A];[W].GYNDDVQDYTYDPEKAK.[A];[W].GYNDDVQDYTYDPEKAK.[A];[K].NLIPPTMWGY.[N];[K].NLIPPTMWGY.[N]	1.33847	3.65857	0.000219498	0.00279342
P23847	V532	[K].GYVVDPLGKHHFENV.[S];[K].GYVVDPLGKHHFENV.[S]	5.42352	2.06021	0.00870543	0.0331657
P23847	H505	[A].HSTVFEPVR.[K];[A].HSTVFEPVRK.[E];[A].HSTVFEPVRK.[E];[A].HSTVFEPVRK.[E];[K].QAQVVMHDQAPALIIA.[H];[K].QAQVVMHDQAPALIIA.[H];[K].QAQVVMHDQAPALIIAH.[S];[K].QAQVVMHDQAPALIIAH.[S];[K].QAQVVMHDQAPALIIAHS.[T];[K].QAQVVMHDQAPALIIAHS.[T];[H].STVFEPVR.[K];[H].STVFEPVRK.[E];[H].STVFEPVRK.[E];[H].STVFEPVRK.[E]	1.43385	4.60879	2.46153e-05	0.000591592
P23847	K259	[Q].KNECQVMPYPNPADIAR.[M];[Q].KNECQVMPYPNPADIAR.[M];[Q].KNECQVMPYPNPADIAR.[M];[Q].KNECQVMPYPNPADIAR.[M]	2.67694	3.61671	0.000241706	0.00298782
P23847	K29	[A].KTLVYCSEGSPEGFNPQLFTSGTTYDASSVPLYNR.[L];[A].KTLVYCSEGSPEGFNPQLFTSGTTYDASSVPLYNR.[L];[A].KTLVYCSEGSPEGFNPQLFTSGTTYDASSVPLYNR.[L]	-3.20887	16.9391	1.15053e-17	1.85955e-14
P23847	D177	[K].KVDDNTVQFVLTRPEAPFLAD.[L];[K].KVDDNTVQFVLTRPEAPFLAD.[L];[K].KVDDNTVQFVLTRPEAPFLAD.[L];[K].KVDDNTVQFVLTRPEAPFLADL.[A];[K].KVDDNTVQFVLTRPEAPFLADL.[A];[D].LAMDFASILSK.[E];[D].LAMDFASILSK.[E]	2.07127	10.8938	1.27712e-11	8.2566e-09
P23847	L46	[Q].LFTSGTTYDASSVPLYNR.[L];[Q].LFTSGTTYDASSVPLYNR.[L];[K].TLVYCSEGSPEGFNPQ.[L];[K].TLVYCSEGSPEGFNPQLF.[T]	1.65243	5.49432	3.20393e-06	0.000142851
P23847	N346	[Y].NDDVQDYTYDPEK.[A];[Y].NDDVQDYTYDPEK.[A];[Y].NDDVQDYTYDPEKAK.[A];[Y].NDDVQDYTYDPEKAK.[A];[K].NLIPPTMWGY.[N];[K].NLIPPTMWGY.[N]	1.41642	4.4179	3.82032e-05	0.000804507
P23847	Y352	[K].NLIPPTMWGYNDDVQDY.[T];[K].NLIPPTMWGYNDDVQDY.[T]	1.05303	4.00018	9.99591e-05	0.00166555
P23847	P149	[L].PELISEVK.[K];[L].PELISEVK.[K]	1.98427	5.02566	9.42638e-06	0.000298733
P23847	P380	[M].PVQRPYNPNAR.[R];[M].PVQRPYNPNAR.[R]	2.21127	4.90442	1.24617e-05	0.000362904
P23847	Q497	[D].QAPALIIAHSTVFEPVRK.[E]	-1.2267	2.18273	0.00656547	0.0275086
P23847	R111	[T].RELNADDVVFSFDR.[Q];[T].RELNADDVVFSFDR.[Q]	2.58021	6.23498	5.82132e-07	4.18165e-05
P23847	Y294	[K].SINLMEMPGLNVGY.[L];[K].SINLMEMPGLNVGYL.[S];[K].SINLMEMPGLNVGYL.[S];[K].SINLMEMPGLNVGYL.[S]	2.61081	4.49069	3.23078e-05	0.000720241
P23847	S296	[K].SINLMEMPGLNVGYLS.[Y];[K].SINLMEMPGLNVGYLS.[Y];[K].SINLMEMPGLNVGYLS.[Y];[K].SINLMEMPGLNVGYLSY.[N];[K].SINLMEMPGLNVGYLSY.[N];[K].SINLMEMPGLNVGYLSY.[N];[L].SYNVQKKPLDDVK.[V];[L].SYNVQKKPLDDVK.[V];[S].YNVQKKPLDDVK.[V];[S].YNVQKKPLDDVK.[V]	2.34469	5.14462	7.16767e-06	0.000250481
P23847	N298	[K].SINLMEMPGLNVGYLSYN.[V];[K].SINLMEMPGLNVGYLSYN.[V];[S].YNVQKKPLDDVK.[V];[S].YNVQKKPLDDVK.[V]	2.63029	2.76331	0.00172459	0.0115834
P23847	T48	[F].TSGTTYDASSVPLYNR.[L];[F].TSGTTYDASSVPLYNR.[L]	1.9287	2.32571	0.00472378	0.0224764
P23847	T71	[G].TTEVIPGLAEK.[W];[G].TTEVIPGLAEK.[W];[G].TTEVIPGLAEKWEVSEDGK.[T];[G].TTEVIPGLAEKWEVSEDGK.[T]	2.11921	6.00931	9.78789e-07	6.45701e-05
P23847	T411	[V].TYEWGEYLK.[R];[V].TYEWGEYLKR.[A];[V].TYEWGEYLKR.[A]	-1.90674	1.86316	0.0137038	0.044813
P23847	V520	[Y].VVDPLGK.[H];[Y].VVDPLGK.[H];[Y].VVDPLGKHHFENVSIE.[-];[Y].VVDPLGKHHFENVSIE.[-]	2.08806	6.9052	1.24395e-07	1.25658e-05
P23847	A474	[K].WCYKPFEDLIQPA.[R];[K].WCYKPFEDLIQPA.[R]	2.82816	2.7166	0.00192043	0.012427
P0A6Y8	A127	[T].AEDYLGEPVTEAVITVPAYFNDAQR.[Q];[T].AEDYLGEPVTEAVITVPAYFNDAQR.[Q]	1.17618	2.97521	0.00105874	0.00841448
P0A6Y8	A176	[A].ALAYGLDK.[G];[A].ALAYGLDK.[G];[A].ALAYGLDKGTGNR.[T];[R].IINEPTAA.[A];[R].IINEPTAAAL.[A];[K].RIINEPTAA.[A];[K].RIINEPTAA.[A];[K].RIINEPTAAA.[L];[K].RIINEPTAAAL.[A];[K].RIINEPTAAAL.[A]	1.33073	3.32903	0.000468783	0.00468421
P0A6Y8	D326	[Q].DAGLSVSDIDDVILVGGQTR.[M];[Q].DAGLSVSDIDDVILVGGQTR.[M];[L].QDAGLSVSDIDDVILVGGQTR.[M];[R].SIEPLKVALQ.[D];[R].SIEPLKVALQ.[D]	1.35256	7.01843	9.5845e-08	1.03273e-05
P0A6Y8	D477	[F].DIDADGILHVSAK.[D];[F].DIDADGILHVSAK.[D];[T].FDIDADGILHVSAK.[D];[T].FDIDADGILHVSAK.[D]	5.08915	2.29151	0.00511085	0.0235408
P0A6Y8	D194	[Y].DLGGGTFDISIIEIDEVDGEK.[T];[Y].DLGGGTFDISIIEIDEVDGEK.[T]	1.78379	2.06696	0.0085712	0.032825
P0A6Y8	D201	[F].DISIIEIDEVDGEK.[T];[F].DISIIEIDEVDGEK.[T];[R].TIAVYDLGGGTF.[D]	2.07523	7.45149	3.53596e-08	4.7625e-06
P0A6Y8	M404	[K].DVLLLDVTPLSLGIETM.[G];[K].DVLLLDVTPLSLGIETM.[G];[M].GGVMTTLIAK.[N]	-1.12035	2.46032	0.0034648	0.0181818
P0A6Y8	M408	[K].DVLLLDVTPLSLGIETMGGVM.[T];[K].DVLLLDVTPLSLGIETMGGVM.[T];[K].DVLLLDVTPLSLGIETMGGVM.[T]	-1.05998	2.03963	0.00912778	0.0341697
P0A6Y8	G328	[A].GLSVSDIDDVILVGGQTR.[M];[G].LSVSDIDDVILVGGQTR.[M]	1.44692	2.34387	0.00453029	0.0217919
P0A6Y8	I373	[R].KDVNPDEAVAI.[G];[R].KDVNPDEAVAIG.[A];[R].KDVNPDEAVAIG.[A]	1.04396	2.22165	0.00600279	0.0262039
P0A6Y8	K109	[Q].KMAPPQISAEVLKK.[M];[Q].KMAPPQISAEVLKK.[M];[Q].KMAPPQISAEVLKK.[M]	1.33281	2.47226	0.00337089	0.0178337
P0A6Y8	A144	[K].KTAEDYLGEPVTEAVITVPA.[Y];[K].KTAEDYLGEPVTEAVITVPA.[Y];[K].TAEDYLGEPVTEAVITVPA.[Y]	1.05131	2.64764	0.0022509	0.013672
P0A6Y8	F146	[K].KTAEDYLGEPVTEAVITVPAYF.[N];[K].KTAEDYLGEPVTEAVITVPAYF.[N];[K].TAEDYLGEPVTEAVITVPAYF.[N]	2.77474	2.69726	0.00200787	0.0127736
P0A6Y8	K321	[L].KVALQDAGLSVSDIDDVILVGGQTR.[M];[L].KVALQDAGLSVSDIDDVILVGGQTR.[M];[L].KVALQDAGLSVSDIDDVILVGGQTR.[M]	1.34004	3.14988	0.000708144	0.00632109
P0A6Y8	I205	[I].IEIDEVDGEK.[T];[S].IIEIDEVDGEK.[T];[S].IIEIDEVDGEK.[T]	2.23794	5.79453	1.60499e-06	8.8686e-05
P0A6Y8	N13	[K].IIGIDLGTTN.[S];[T].NSCVAIMDGTTPR.[V];[N].SCVAIMDGTTPR.[V];[N].SCVAIMDGTTPR.[V];[N].SCVAIMDGTTPR.[V];[N].SCVAIMDGTTPR.[V]	1.50488	3.25998	0.000549568	0.00523263
P0A6Y8	C15	[K].IIGIDLGTTNSC.[V];[N].SCVAIMDGTTPR.[V];[N].SCVAIMDGTTPR.[V];[N].SCVAIMDGTTPR.[V];[N].SCVAIMDGTTPR.[V];[C].VAIMDGTTPR.[V];[C].VAIMDGTTPR.[V];[C].VAIMDGTTPR.[V];[C].VAIMDGTTPR.[V]	1.33099	5.1719	6.73135e-06	0.000240432
P0A6Y8	Y179	[R].IINEPTAAALAY.[G];[K].RIINEPTAAALAY.[G];[K].RIINEPTAAALAY.[G]	-1.54784	6.44777	3.56641e-07	2.84652e-05
P0A6Y8	L181	[R].IINEPTAAALAYGL.[D]	-1.85512	3.36584	0.000430684	0.00442794
P0A6Y8	L324	[A].LQDAGLSVSDIDDVILVGGQTR.[M];[A].LQDAGLSVSDIDDVILVGGQTR.[M];[L].QDAGLSVSDIDDVILVGGQTR.[M];[R].SIEPLKVALQ.[D];[R].SIEPLKVALQ.[D]	1.34268	5.67035	2.13622e-06	0.000110485
P0A6Y8	E118	[K].MAPPQISAE.[V]	1.37338	2.52397	0.00299244	0.0164648
P0A6Y8	L598	[K].MQELAQVSQKL.[M]	2.42615	2.67673	0.00210506	0.0131008
P0A6Y8	F67	[R].QAVTNPQNTLF.[A];[K].RQAVTNPQNTLF.[A];[K].RQAVTNPQNTLF.[A]	8.17477	3.99485	0.000101194	0.0016818
P0A6Y8	S330	[L].SVSDIDDVILVGGQTR.[M];[S].VSDIDDVILVGGQTR.[M];[S].VSDIDDVILVGGQTR.[M]	1.10757	2.88027	0.00131745	0.00972294
P0A6Y8	D148	[K].TAEDYLGEPVTEAVITVPAYFND.[A];[K].TAEDYLGEPVTEAVITVPAYFNDA.[Q]	1.3126	3.9541	0.000111149	0.00176346
P0A6M8	A226	[S].AAEASEELMEK.[Y];[S].AAEASEELMEK.[Y];[A].AEASEELMEK.[Y];[A].AEASEELMEK.[Y];[E].SAAEASEELMEK.[Y];[E].SAAEASEELMEK.[Y];[E].SAAEASEELMEK.[Y];[E].SAAEASEELMEK.[Y]	2.23131	5.4237	3.76967e-06	0.000161397
P0A6M8	A175	[G].AEEHFTGVVDLVK.[M];[A].EEHFTGVVDLVK.[M];[A].EEHFTGVVDLVK.[M];[R].LGANPVPLQLAIG.[A];[R].LGANPVPLQLAIGA.[E];[R].LGANPVPLQLAIGAE.[E]	2.51184	7.59407	2.5464e-08	3.82849e-06
P0A6M8	L388	[R].AGDIAAAIGL.[K];[L].KDVTTGDTLCDPDAPIILER.[M];[L].KDVTTGDTLCDPDAPIILER.[M]	1.96911	6.04762	8.96152e-07	5.9728e-05
P0A6M8	L397	[R].AGDIAAAIGLKDVTTGDTL.[C];[R].AGDIAAAIGLKDVTTGDTL.[C];[L].CDPDAPIILER.[M];[L].CDPDAPIILER.[M]	1.43321	3.00709	0.000983806	0.00797031
P0A6M8	M574	[K].AGPLAGYPVVDM.[G];[K].AGPLAGYPVVDM.[G]	3.85932	1.82254	0.0150473	0.0475577
P0A6M8	E620	[K].AKPVLLEPIMKVE.[V];[K].AKPVLLEPIMKVE.[V];[V].EVETPEENTGDVIGDLSR.[R];[V].EVETPEENTGDVIGDLSR.[R];[E].VETPEENTGDVIGDLSR.[R];[E].VETPEENTGDVIGDLSR.[R];[E].VETPEENTGDVIGDLSRR.[R];[E].VETPEENTGDVIGDLSRR.[R]	1.29024	4.77277	1.68745e-05	0.00044528
P0A6M8	A215	[L].ANEWHQNLIESAAEASEELMEK.[Y];[L].ANEWHQNLIESAAEASEELMEK.[Y]	1.35298	1.82972	0.0148007	0.0470434
P0A6M8	A481	[E].ANVGKPQVAYR.[E];[E].ANVGKPQVAYR.[E];[V].EANVGKPQVAYR.[E]	1.37599	3.57873	0.000263799	0.00319375
P0A6M8	Y687	[R].ASYTMEFLKY.[D];[Y].DEAPSNVAQAVIEAR.[G];[Y].DEAPSNVAQAVIEAR.[G];[L].KYDEAPSNVAQAVIEAR.[G];[L].KYDEAPSNVAQAVIEAR.[G];[L].KYDEAPSNVAQAVIEAR.[G]	1.01021	4.84638	1.42437e-05	0.000390192
P0A6M8	A115	[C].AVGGVQPQSETVWR.[Q];[C].AVGGVQPQSETVWR.[Q];[Y].CAVGGVQPQSETVWR.[Q];[Y].CAVGGVQPQSETVWR.[Q];[R].VLDGAVMVYC.[A]	-1.50713	2.03182	0.00929361	0.0346101
P0A6M8	D300	[L].DDGKDTPAER.[H];[L].DDGKDTPAER.[H];[I].LDDGKDTPAER.[H];[I].LDDGKDTPAER.[H]	2.18304	3.43091	0.000370761	0.00400831
P0A6M8	D381	[G].DIAAAIGLK.[D];[G].DIAAAIGLK.[D];[G].DIAAAIGLKDVTTGDTLCDPDAPIILER.[M]	1.47476	3.43877	0.000364106	0.00394767
P0A6M8	L406	[K].DVTTGDTLCDPDAPIIL.[E];[K].DVTTGDTLCDPDAPIILE.[R];[L].ERMEFPEPVISIAVEPK.[T];[L].ERMEFPEPVISIAVEPK.[T]	1.69125	2.09748	0.0079895	0.0313804
P0A6M8	D51	[M].DWMEQEQER.[G];[M].DWMEQEQER.[G];[M].DWMEQEQER.[G];[M].DWMEQEQER.[G];[K].IGEVHDGAATM.[D];[K].IGEVHDGAATM.[D];[K].IGEVHDGAATMD.[W];[K].IGEVHDGAATMD.[W];[T].MDWMEQEQER.[G];[D].WMEQEQER.[G];[D].WMEQEQER.[G]	1.15553	3.07144	0.00084832	0.00724902
P0A6M8	Q487	[R].EFNVEANVGKPQ.[V];[R].EFNVEANVGKPQ.[V];[K].REFNVEANVGKPQ.[V]	1.44514	4.68133	2.08292e-05	0.000517925
P0A6M8	E177	[E].EHFTGVVDLVK.[M];[R].LGANPVPLQLAIGAE.[E]	4.75796	2.6377	0.00230302	0.0138502
P0A6M8	G297	[N].GILDDGKDTPAER.[H];[N].GILDDGKDTPAER.[H];[N].GILDDGKDTPAER.[H];[K].GVQAMLDAVIDYLPSPVDVPAIN.[G];[K].GVQAMLDAVIDYLPSPVDVPAIN.[G];[K].NKGVQAMLDAVIDYLPSPVDVPAIN.[G];[K].NKGVQAMLDAVIDYLPSPVDVPAIN.[G];[K].NKGVQAMLDAVIDYLPSPVDVPAIN.[G]	2.38877	10.684	2.07001e-11	1.2166e-08
P0A6M8	D521	[R].GQYGHVVID.[M];[V].IDMYPLEPGSNPK.[G];[D].MYPLEPGSNPK.[G];[D].MYPLEPGSNPK.[G];[D].MYPLEPGSNPK.[G]	1.19671	2.94341	0.00113918	0.00879906
P0A6M8	L320	[R].HASDDEPFSAL.[A]	1.31929	2.35498	0.00441586	0.0214651
P0A6M8	H584	[Y].HDVDSSELAFK.[L];[Y].HDVDSSELAFK.[L]	1.32757	3.06184	0.000867291	0.00737768
P0A6M8	F335	[K].IATDPFVGNLTF.[F];[K].IATDPFVGNLTFF.[R]	3.62425	2.08863	0.00815404	0.0317565
P0A6M8	L238	[Y].LGGEELTEAEIK.[G];[Y].LGGEELTEAEIK.[G]	1.49716	2.69416	0.00202227	0.0128143
P0A6M8	I386	[A].IGLKDVTTGDTLCDPDAPIILER.[M];[A].IGLKDVTTGDTLCDPDAPIILER.[M]	1.83861	3.51036	0.00030877	0.00358384
P0A6M8	Y666	[K].IHAEVPLSEMFGY.[A];[K].IHAEVPLSEMFGY.[A];[K].IHAEVPLSEMFGYA.[T]	1.48811	2.54448	0.00285444	0.0160349
P0A6M8	T668	[K].IHAEVPLSEMFGYAT.[Q];[K].IHAEVPLSEMFGYAT.[Q]	1.87954	2.27397	0.0053214	0.0242177
P0A6M8	L222	[N].LIESAAEASEELMEK.[Y];[N].LIESAAEASEELMEK.[Y]	1.48135	1.9061	0.0124138	0.0418213
P0A6M8	E98	[R].INIIDTPGHVDFTIE.[V]	3.06992	4.88209	1.31192e-05	0.000375105
P0A6M8	N258	[L].NNEIILVTCGSAFK.[N]	1.2449	2.80757	0.00155752	0.0108506
P0A6M8	P316	[E].PFSALAFK.[I];[E].PFSALAFK.[I]	-6.90453	2.01144	0.00974005	0.0357266
P0A6M8	S65	[T].SAATTAFWSGMAK.[Q];[T].SAATTAFWSGMAK.[Q]	-1.74033	4.53674	2.90578e-05	0.000685615
P0A6M8	S345	[N].SGDTVLNSVK.[A];[N].SGDTVLNSVK.[A]	2.97826	2.11707	0.00763709	0.0304785
P0A6M8	S340	[Y].SGVVNSGDTVLNSVK.[A];[Y].SGVVNSGDTVLNSVK.[A]	2.59072	3.4582	0.000348178	0.00383235
P0A6M8	F270	[R].VLNNEIILVTCGSAF.[K]	2.08944	2.22281	0.00598669	0.0261813
P0A6M8	Y285	[D].YLPSPVDVPAINGILDDGKDTPAER.[H];[D].YLPSPVDVPAINGILDDGKDTPAER.[H]	4.05574	2.13546	0.00732053	0.029598
P0A9B2	A76	[T].AERDPANLK.[W];[T].AERDPANLK.[W];[T].AERDPANLK.[W];[V].TAERDPANLK.[W];[V].TAERDPANLK.[W];[V].TAERDPANLK.[W]	-1.75915	2.55444	0.00278974	0.0158069
P0A9B2	A81	[P].ANLKWDEVGVDVVAEATGLFLTDETARK.[H]	-1.44871	2.28444	0.00519469	0.0238013
P0A9B2	A148	[N].ASCTTNCLAPLAK.[V];[N].ASCTTNCLAPLAK.[V];[K].GANFDKYAGQDIVSN.[A];[K].GANFDKYAGQDIVSN.[A];[K].GANFDKYAGQDIVSNA.[S];[K].GANFDKYAGQDIVSNA.[S];[K].GANFDKYAGQDIVSNAS.[C];[K].GANFDKYAGQDIVSNAS.[C];[A].SCTTNCLAPLAK.[V];[A].SCTTNCLAPLAK.[V];[K].YAGQDIVSN.[A];[K].YAGQDIVSNA.[S]	1.05825	4.6297	2.34585e-05	0.000568011
P0A9B2	A181	[T].ATQKTVDGPSHKDWR.[G];[K].VINDNFGIIEGLMTTVHATT.[A];[K].VINDNFGIIEGLMTTVHATTA.[T]	-1.41275	3.30789	0.000492162	0.0048528
P0A9B2	C154	[N].CLAPLAK.[V];[N].CLAPLAK.[V];[K].GANFDKYAGQDIVSNASCTTN.[C];[K].GANFDKYAGQDIVSNASCTTN.[C];[K].YAGQDIVSNASCTTN.[C]	-2.14731	6.93921	1.15025e-07	1.19942e-05
P0A9B2	C289	[V].CTSVFDAKAGIALNDNFVK.[L];[K].GVLGYTEDDVVSTDFNGEVC.[T]	-6.75981	2.62417	0.0023759	0.0141403
P0A9B2	D187	[V].DGPSHKDWR.[G];[V].DGPSHKDWR.[G];[V].DGPSHKDWR.[G];[D].GPSHKDWR.[G];[D].GPSHKDWR.[G];[T].VDGPSHKDWR.[G];[T].VDGPSHKDWR.[G]	-2.40409	2.96046	0.00109532	0.00859371
P0A9B2	K321	[N].KVLDLIAHISK.[-];[N].KVLDLIAHISK.[-];[N].KVLDLIAHISK.[-]	1.19143	2.40998	0.00389061	0.0196506
P0A9B2	I299	[G].IALNDNFVK.[L]	1.76673	2.53739	0.0029014	0.0161843
P0A9B2	L301	[A].LNDNFVK.[L];[A].LNDNFVK.[L]	2.10072	3.80388	0.00015708	0.00222215
P0A9B2	M44	[Y].MLKYDSTHGRFDGTVEVK.[D];[Y].MLKYDSTHGRFDGTVEVK.[D];[K].RSDIEIVAINDLLDADYMAY.[M];[K].RSDIEIVAINDLLDADYMAY.[M];[K].RSDIEIVAINDLLDADYMAY.[M];[R].SDIEIVAINDLLDADYMAY.[M];[R].SDIEIVAINDLLDADYMAY.[M]	1.20946	2.48698	0.00325854	0.0174051
P0A9B2	N203	[Q].NIIPSSTGAAK.[A];[Q].NIIPSSTGAAK.[A]	1.81805	4.24087	5.74295e-05	0.00113542
P0A9B2	R232	[F].RVPTPNVSVVDLTVR.[L];[F].RVPTPNVSVVDLTVR.[L];[F].RVPTPNVSVVDLTVRLEK.[A];[F].RVPTPNVSVVDLTVRLEK.[A]	1.61986	4.67776	2.10012e-05	0.000520202
P0A9B2	S201	[A].SQNIIPSSTGAAK.[A];[A].SQNIIPSSTGAAK.[A]	1.39685	2.96131	0.00109318	0.00859371
P0A9B2	H328	[K].VLDLIAH.[I]	1.40856	2.96514	0.00108357	0.00855349
P0A9B2	H177	[K].VINDNFGIIEGLMTTVH.[A]	-1.40387	3.75271	0.00017672	0.00240991
P0A9B2	T227	[K].VLPELNGKLT.[G];[K].VLPELNGKLT.[G]	3.17599	1.7948	0.01604	0.0496879
P0A9B2	L83	[R].VTAERDPANL.[K];[R].VTAERDPANL.[K]	2.07208	2.39486	0.00402849	0.0201425
P0A8V2	A784	[L].ADGPSTDLGELALGQNMR.[V];[R].SNQNTCINQMPCVSLGEPVERGDVL.[A]	3.75925	2.43306	0.00368923	0.0189896
P0A8V2	A875	[G].AEVTGGDILVGK.[V];[G].AEVTGGDILVGK.[V];[A].EVTGGDILVGK.[V];[A].EVTGGDILVGK.[V];[K].LGPEEITADIPNVGEAALSKLDESGIVYIGA.[E];[K].LGPEEITADIPNVGEAALSKLDESGIVYIGA.[E]	1.00827	4.0393	9.13484e-05	0.00155412
P0A8V2	A313	[A].ANMELSLDLLAK.[L];[K].DYIDESTGELICAA.[N];[A].NMELSLDLLAK.[L];[A].NMELSLDLLAK.[L];[A].NMELSLDLLAK.[L];[A].NMELSLDLLAK.[L]	1.41675	5.83724	1.45465e-06	8.43858e-05
P0A8V2	A665	[G].ASLIPFLEHDDANR.[A];[G].ASLIPFLEHDDANR.[A];[V].GASLIPFLEHDDANR.[A];[A].SLIPFLEHDDANR.[A];[A].SLIPFLEHDDANR.[A]	1.10312	3.65428	0.000221675	0.00281006
P0A8V2	L28	[K].DFGKRPQVLDVPYLL.[S];[R].KDFGKRPQVLDVPYLL.[S];[Y].LLSIQLDSFQK.[F];[Y].LLSIQLDSFQK.[F];[K].RPQVLDVPYLL.[S];[L].SIQLDSFQK.[F];[L].SIQLDSFQK.[F]	2.05269	4.45032	3.54556e-05	0.000766624
P0A8V2	L1278	[R].FGEMEVWAL.[E];[R].FGEMEVWAL.[E]	1.66592	3.89556	0.000127185	0.00192114
P0A8V2	E50	[K].FIEQDPEGQYGLE.[A];[K].FIEQDPEGQYGLEA.[A]	1.92012	4.68542	2.0634e-05	0.00051705
P0A8V2	A52	[K].FIEQDPEGQYGLEAA.[F]	3.48773	1.98748	0.0102926	0.0370293
P0A8V2	Q834	[R].FTTIHIQ.[E]	1.15326	2.42176	0.00378652	0.0193364
P0A8V2	C838	[R].FTTIHIQELAC.[V]	-6.72161	2.14971	0.00708424	0.0289139
P0A8V2	G879	[T].GGDILVGK.[V];[T].GGDILVGK.[V];[V].TGGDILVGK.[V]	1.62888	2.678	0.00209896	0.0131008
P0A8V2	G982	[A].GGVEAEKLDKLPR.[D];[A].GGVEAEKLDKLPR.[D]	2.02755	4.8728	1.34028e-05	0.000375105
P0A8V2	G1249	[T].GSYSLVTQQPLGGK.[A]	1.63576	4.19358	6.40348e-05	0.00123534
P0A8V2	K1078	[S].KINPIEDMPYDENGTPVDIVLNPLGVPSR.[M];[S].KINPIEDMPYDENGTPVDIVLNPLGVPSR.[M];[S].KINPIEDMPYDENGTPVDIVLNPLGVPSR.[M];[S].KINPIEDMPYDENGTPVDIVLNPLGVPSR.[M]	6.55087	2.39428	0.00403383	0.0201536
P0A8V2	I873	[Y].IGAEVTGGDILVGK.[V];[Y].IGAEVTGGDILVGK.[V];[K].LGPEEITADIPNVGEAALSKLDESGIVY.[I];[K].LGPEEITADIPNVGEAALSKLDESGIVY.[I]	1.48215	2.63231	0.00233178	0.0139466
P0A8V2	A860	[K].LGPEEITADIPNVGEA.[A];[K].LGPEEITADIPNVGEAA.[L]	1.39526	3.62914	0.000234886	0.00292026
P0A8V2	L862	[K].LGPEEITADIPNVGEAAL.[S];[K].LGPEEITADIPNVGEAALS.[K]	3.71062	4.05796	8.75061e-05	0.00151337
P0A8V2	L865	[K].LGPEEITADIPNVGEAALSKL.[D];[K].LGPEEITADIPNVGEAALSKL.[D]	1.26007	3.02862	0.000936235	0.00775001
P0A8V2	Y291	[K].LIEVPVEY.[I]	1.9358	2.04897	0.00893373	0.0336577
P0A8V2	L667	[S].LIPFLEHDDANR.[A];[S].LIPFLEHDDANR.[A];[A].SLIPFLEHDDANR.[A];[A].SLIPFLEHDDANR.[A]	1.10312	4.37746	4.19311e-05	0.000868862
P0A8V2	A501	[R].LSLGDLDTLMPQDMINAKPISAA.[V];[R].LSLGDLDTLMPQDMINAKPISAA.[V];[R].LSLGDLDTLMPQDMINAKPISAA.[V];[A].VKEFFGSSQLSQFMDQNNPLSEITHK.[R]	1.3626	3.59681	0.000253043	0.00309194
P0A8V2	L1253	[S].LVTQQPLGGK.[A];[S].LVTQQPLGGK.[A];[Y].SLVTQQPLGGK.[A];[Y].SLVTQQPLGGK.[A]	2.23843	3.17947	0.000661494	0.00601673
P0A8V2	M315	[N].MELSLDLLAK.[L];[A].NMELSLDLLAK.[L];[A].NMELSLDLLAK.[L];[A].NMELSLDLLAK.[L];[A].NMELSLDLLAK.[L]	1.41675	4.77962	1.66104e-05	0.00044192
P0A8V2	P43	[D].PEGQYGLEAAFR.[S];[D].PEGQYGLEAAFR.[S]	-1.09961	3.76521	0.000171709	0.002372
P0A8V2	S252	[A].SFDIEANGK.[V];[A].SFDIEANGK.[V]	1.09319	4.52316	2.99809e-05	0.00069504
P0A8V2	S63	[Y].SGNSELQYVSYR.[L];[R].SVFPIQSY.[S]	1.40538	3.48229	0.000329386	0.00372287
P0A8V2	S576	[L].SVYAQTNEYGFLETPYR.[K];[L].SVYAQTNEYGFLETPYR.[K];[R].VCPIETPEGPNIGLINSL.[S]	-1.33843	3.50026	0.000316042	0.0036395
P0A8V2	Y1229	[R].TGEQFERPVTVGY.[M];[R].TGEQFERPVTVGY.[M]	2.24246	3.03375	0.000925241	0.00771617
P0A8V2	Y1231	[R].TGEQFERPVTVGYMY.[M];[R].TGEQFERPVTVGYMY.[M]	4.32069	1.99006	0.0102314	0.0369532
P0A8V2	V708	[A].VAVDSGVTAVAK.[R];[A].VAVDSGVTAVAK.[R]	1.84427	2.22758	0.00592129	0.0259533
P0A8V2	Y751	[K].VNEDEMYPGEAGIDIY.[N];[K].VNEDEMYPGEAGIDIY.[N]	4.21811	2.23351	0.005841	0.0257938
P0A8V2	V660	[Q].VVSVGASLIPFLEHDDANR.[A];[Q].VVSVGASLIPFLEHDDANR.[A]	1.19711	2.65468	0.00221473	0.0135205
P0A6F5	A427	[L].ADLRGQNEDQNVGIK.[V];[L].ADLRGQNEDQNVGIK.[V];[A].DLRGQNEDQNVGIK.[V]	1.20795	1.97564	0.0105769	0.0377982
P0A6F5	A163	[I].AEAMDKVGK.[E];[I].AEAMDKVGK.[E];[L].IAEAMDKVGK.[E];[L].IAEAMDKVGK.[E]	-1.49105	2.53648	0.00290752	0.0161971
P0A6F5	L259	[K].AGKPLLIIAEDVEGEAL.[A]	1.09719	2.56152	0.00274459	0.0156612
P0A6F5	G269	[K].AGKPLLIIAEDVEGEALATLVVNTMRG.[I];[K].AGKPLLIIAEDVEGEALATLVVNTMRG.[I]	-6.16862	2.34845	0.00448283	0.0216603
P0A6F5	C458	[N].CGEEPSVVANTVK.[G];[N].CGEEPSVVANTVK.[G];[C].GEEPSVVANTVK.[G];[L].NCGEEPSVVANTVK.[G];[L].NCGEEPSVVANTVK.[G]	-1.21418	2.30785	0.00492211	0.0230423
P0A6F5	E355	[E].EATSDYDREK.[L];[I].EEATSDYDREK.[L]	3.1797	2.72021	0.00190454	0.0123499
P0A6F5	M193	[K].EGVITVEDGTGLQDELDVVEGM.[Q];[K].EGVITVEDGTGLQDELDVVEGM.[Q];[K].VGKEGVITVEDGTGLQDELDVVEGM.[Q];[K].VGKEGVITVEDGTGLQDELDVVEGM.[Q]	2.09597	3.57321	0.000267169	0.00320322
P0A6F5	M69	[R].EIELEDKFENM.[G];[R].EIELEDKFENM.[G]	1.13558	2.30603	0.00494276	0.0230968
P0A6F5	G297	[T].GGTVISEEIGMELEK.[A];[T].GGTVISEEIGMELEK.[A];[T].GGTVISEEIGMELEK.[A];[T].GGTVISEEIGMELEK.[A];[R].KAMLQDIATLT.[G]	1.56623	7.75363	1.76349e-08	2.85024e-06
P0A6F5	G492	[M].GILDPTKVTR.[S];[M].GILDPTKVTR.[S];[G].ILDPTKVTR.[S]	1.5326	4.50641	3.11594e-05	0.000708195
P0A6F5	G512	[A].GLMITTECMVTDLPK.[N];[R].SALQYAASVA.[G];[R].SALQYAASVAGL.[M]	-1.43667	4.45518	3.50603e-05	0.000763181
P23843	N459	[R].AGWCADYNEPTSFLNTMLSN.[S]	-5.81398	2.08946	0.0081385	0.0317343
P23843	T173	[K].AIDDHTLEVT.[L];[K].AIDDHTLEVTL.[S];[T].LSEPVPYFYK.[L];[T].LSEPVPYFYK.[L]	1.55902	4.05775	8.75484e-05	0.00151337
P23843	Y182	[K].AIDDHTLEVTLSEPVPYFY.[K];[Y].KLLVHPSTSPVPK.[A];[Y].KLLVHPSTSPVPK.[A];[Y].KLLVHPSTSPVPK.[A]	7.28782	2.93834	0.00115256	0.00886007
P23843	L184	[K].AIDDHTLEVTLSEPVPYFYKL.[L];[K].AIDDHTLEVTLSEPVPYFYKL.[L];[Y].KLLVHPSTSPVPK.[A];[Y].KLLVHPSTSPVPK.[A];[Y].KLLVHPSTSPVPK.[A];[L].LVHPSTSPVPK.[A];[L].LVHPSTSPVPK.[A]	2.01492	3.70508	0.000197205	0.00256514
P23843	D148	[I].DEILEGKKPITDLGVK.[A];[I].DEILEGKKPITDLGVK.[A]	1.45169	1.81595	0.0152774	0.048039
P23843	A87	[R].DLFEGLLVSDLDGHPAPGVA.[E];[R].DLFEGLLVSDLDGHPAPGVAE.[S]	1.06699	3.53583	0.000291188	0.00342278
P23843	T298	[K].EIPDEVHVDPYLCT.[Y];[K].EIPDEVHVDPYLCTY.[Y];[K].KEIPDEVHVDPYLCTY.[Y];[T].YYYEINNQKPPFNDVR.[V];[T].YYYEINNQKPPFNDVR.[V]	1.01611	2.47502	0.0033495	0.0177909
P23843	G146	[A].GIDEILEGK.[K];[A].GIDEILEGK.[K];[A].GIDEILEGKKPITDLGVK.[A];[A].GIDEILEGKKPITDLGVK.[A];[A].GIDEILEGKKPITDLGVK.[A];[R].SVDPNTASPYASYLQYGHIA.[G]	1.44857	3.80439	0.000156896	0.00222215
P23843	G46	[N].GSEVQSLDPHKIEGVPESNISR.[D];[N].GSEVQSLDPHKIEGVPESNISR.[D]	1.75049	2.40091	0.00397275	0.0199564
P23843	A381	[K].KLLAEAGYTA.[D]	1.90488	2.83565	0.00146	0.0104413
P23843	N388	[K].KLLAEAGYTADKPLTIN.[L];[K].KLLAEAGYTADKPLTIN.[L];[K].LLAEAGYTADKPLTIN.[L];[K].LLAEAGYTADKPLTIN.[L];[N].LLYNTSDLHK.[K]	1.26901	3.53303	0.000293072	0.00342623
P23843	L390	[K].KLLAEAGYTADKPLTINLL.[Y];[K].KLLAEAGYTADKPLTINLL.[Y];[K].KLLAEAGYTADKPLTINLLY.[N];[K].LLAEAGYTADKPLTINLL.[Y];[K].LLAEAGYTADKPLTINLL.[Y];[K].LLAEAGYTADKPLTINLLY.[N];[K].LLAEAGYTADKPLTINLLY.[N];[N].LLYNTSDLHK.[K]	1.58995	3.71878	0.000191081	0.00250123
P23843	L499	[Q].LDKDSAIVPVYYYVNAR.[L];[Q].LDKDSAIVPVYYYVNAR.[L]	1.2351	2.33623	0.00461079	0.0220805
P23843	N330	[K].LGMDRDIIVN.[K]	1.51404	2.90637	0.0012406	0.00930594
P23843	W361	[K].LTQPEWFGW.[S]	1.0742	2.38741	0.00409814	0.0203647
P23843	N537	[R].LVKPWVGGYTGKDPLDNTYTRN.[M];[R].LVKPWVGGYTGKDPLDNTYTRN.[M]	5.24727	1.84745	0.0142085	0.0459343
P23843	N305	[N].NQKPPFNDVR.[V];[N].NQKPPFNDVR.[V]	1.68328	2.06648	0.00858071	0.032825
P23843	Q246	[N].QVTYLPIASEVTDVNR.[Y];[N].QVTYLPIASEVTDVNR.[Y];[Q].VTYLPIASEVTDVNR.[Y];[Q].VTYLPIASEVTDVNR.[Y]	1.86963	4.11308	7.70756e-05	0.00138857
P23843	S51	[Q].SLDPHKIEGVPESNISR.[D];[Q].SLDPHKIEGVPESNISR.[D];[Q].SLDPHKIEGVPESNISR.[D]	2.02059	4.03089	9.3134e-05	0.00157621
P23843	E478	[K].SPAFDSIMAE.[T];[K].SPAFDSIMAE.[T];[E].TLKVTDEAQR.[T];[E].TLKVTDEAQR.[T]	3.29221	1.81068	0.015464	0.0484843
P23843	L160	[R].SVDPNTASPYASYLQYGHIAGIDEILEGKKPITDL.[G];[R].SVDPNTASPYASYLQYGHIAGIDEILEGKKPITDL.[G]	-6.84268	2.71567	0.00192454	0.0124297
P23843	S254	[K].TVINQVTYLPIAS.[E]	1.7126	3.45284	0.000352501	0.00385192
P23843	Y262	[K].TVINQVTYLPIASEVTDVNRY.[R];[K].TVINQVTYLPIASEVTDVNRY.[R]	4.99858	2.77741	0.00166952	0.0113139
P23843	T248	[V].TYLPIASEVTDVNR.[Y];[Q].VTYLPIASEVTDVNR.[Y];[Q].VTYLPIASEVTDVNR.[Y];[T].YLPIASEVTDVNR.[Y];[T].YLPIASEVTDVNR.[Y]	1.89689	2.92005	0.00120212	0.00911867
P23843	V186	[L].VHPSTSPVPK.[A];[L].VHPSTSPVPK.[A]	-1.04641	1.92688	0.0118338	0.0406081
P0A8T7	A845	[T].AEDVLKPGTADILVPR.[N];[T].AEDVLKPGTADILVPR.[N];[T].AEDVLKPGTADILVPR.[N]	4.71628	3.74226	0.000181025	0.00243817
P0A8T7	A436	[Q].AFEPVLIEGK.[A];[Q].AFEPVLIEGK.[A]	1.54438	5.23899	5.76778e-06	0.000214178
P0A8T7	A456	[K].AIQLHPLVCAA.[Y];[K].AIQLHPLVCAAY.[N]	1.70993	2.7162	0.0019222	0.012427
P0A8T7	S1116	[K].AIVQLEDGVQIS.[S]	1.02762	1.97489	0.0105952	0.0378233
P0A8T7	D410	[W].DILDEVIR.[E];[W].DILDEVIREHPVLLNR.[A];[W].DILDEVIREHPVLLNR.[A]	2.06254	3.31845	0.000480337	0.00477016
P0A8T7	D847	[E].DVLKPGTADILVPR.[N]	1.66517	2.23761	0.00578618	0.0256217
P0A8T7	E170	[L].EEFGDEFDAK.[M];[L].EEFGDEFDAK.[M];[R].QQILTEEQYLDAL.[E]	1.44959	3.64624	0.000225821	0.00284536
P0A8T7	H777	[R].EGLNVLQYFISTH.[G]	-1.27701	3.75591	0.000175426	0.00240281
P0A8T7	M822	[M].MTPVIEGGDVKEPLRDR.[V];[M].MTPVIEGGDVKEPLRDR.[V];[M].TPVIEGGDVKEPLRDR.[V];[M].TPVIEGGDVKEPLRDR.[V]	1.57263	5.38966	4.07697e-06	0.000167037
P0A8T7	S1058	[S].SLVVLDSAER.[T];[L].SSLVVLDSAER.[T];[L].SSLVVLDSAER.[T]	1.30231	3.01873	0.000957783	0.00784799
P0A8T7	T1050	[Q].TDELTGLSSLVVLDSAER.[T];[Q].TDELTGLSSLVVLDSAER.[T]	1.1514	3.0125	0.000971618	0.00792854
P0A8T7	T240	[L].TVLPVLPPDLRPLVPLDGGR.[F];[L].TVLPVLPPDLRPLVPLDGGR.[F]	2.33904	2.90539	0.00124339	0.00931459
P0A8T7	V145	[Y].VVIEGGMTNLER.[Q];[Y].VVIEGGMTNLER.[Q];[Y].VVIEGGMTNLER.[Q];[Y].VVIEGGMTNLER.[Q]	5.31242	3.03959	0.00091288	0.00765469
P0A6P9	D382	[A].DLAVGTAAGQIK.[T];[A].DLAVGTAAGQIK.[T];[R].SGETEDATIA.[D];[R].SGETEDATIADL.[A]	1.02188	5.07176	8.47692e-06	0.000275393
P0A6P9	E414	[E].EALGEKAPYNGR.[K];[E].EALGEKAPYNGRK.[E];[I].EEALGEKAPYNGRK.[E]	-2.84553	3.94778	0.000112777	0.0017783
P0A6P9	A227	[K].GMNTAVGDEGGYAPNLGSNAEALAVIA.[E];[K].GMNTAVGDEGGYAPNLGSNAEALAVIA.[E];[K].GMNTAVGDEGGYAPNLGSNAEALAVIAE.[A]	-1.15541	2.11081	0.00774805	0.0307884
P0A6P9	Y144	[K].GMPLYEHIAELNGTPGKY.[S];[K].GMPLYEHIAELNGTPGKY.[S];[K].GMPLYEHIAELNGTPGKY.[S]	1.25641	2.15041	0.00707273	0.0288851
P0A6P9	G186	[M].GSEVFHHLAK.[V];[M].GSEVFHHLAK.[V];[G].SEVFHHLAK.[V]	-1.41084	2.35852	0.00438007	0.0213553
P0A6P9	G234	[A].GYELGKDITLAMDCAASEFYK.[D];[A].GYELGKDITLAMDCAASEFYK.[D];[A].GYELGKDITLAMDCAASEFYKDGK.[Y];[A].GYELGKDITLAMDCAASEFYKDGK.[Y]	-1.78921	2.29261	0.00509792	0.0235408
P0A6P9	G363	[A].GYTAVISHR.[S];[A].GYTAVISHR.[S]	-1.62447	2.88219	0.00131163	0.00969114
P0A6P9	I153	[N].IINGGEHADNNVDIQEFMIQPVGAK.[T];[N].IINGGEHADNNVDIQEFMIQPVGAK.[T]	-1.84014	1.98014	0.0104678	0.0374671
P0A6P9	M151	[M].MNIINGGEHADNNVDIQEFMIQPVGAK.[T];[M].MNIINGGEHADNNVDIQEFMIQPVGAK.[T]	-1.53029	5.19603	6.36749e-06	0.000231269
P0A6P9	P129	[M].PLYEHIAELNGTPGK.[Y];[M].PLYEHIAELNGTPGK.[Y]	-1.37399	2.97471	0.00105996	0.00841448
P0A6P9	T269	[F].TSEEFTHFLEELTK.[Q];[F].TSEEFTHFLEELTK.[Q]	-2.14081	2.98143	0.00104368	0.00831986
P0AG67	D384	[L].DGGIDGLVHLSDISWNVAGEEAVR.[E];[L].DGGIDGLVHLSDISWNVAGEEAVR.[E]	-3.68584	2.09241	0.00808324	0.0316267
P0AG67	M331	[K].NIHPSKVVNVGDVVEVM.[V];[K].NIHPSKVVNVGDVVEVM.[V];[M].VLDIDEER.[R];[M].VLDIDEER.[R];[M].VLDIDEERR.[R];[M].VLDIDEERR.[R];[K].VVNVGDVVEVM.[V];[K].VVNVGDVVEVM.[V]	1.08964	4.94779	1.12774e-05	0.000343908
P0AG67	T2	[M].TESFAQLFEESLK.[E];[M].TESFAQLFEESLK.[E];[M].TESFAQLFEESLKEIETRPGSIVR.[G];[M].TESFAQLFEESLKEIETRPGSIVR.[G]	2.30451	5.3684	4.28156e-06	0.000170415
P0AG67	V304	[L].VHVSEMDWTNK.[N];[L].VHVSEMDWTNK.[N];[R].VTNLTDYGCFVEIEEGVEGL.[V];[R].VTNLTDYGCFVEIEEGVEGLVH.[V]	1.09674	5.97381	1.06216e-06	6.86684e-05
P0AG67	L333	[K].VVNVGDVVEVMVL.[D];[K].VVNVGDVVEVMVL.[D]	1.80424	2.90976	0.00123094	0.00926168
P0AE08	A168	[K].AAQYVASHPGEVCPA.[K];[K].IKAAQYVASHPGEVCPA.[K]	1.317	2.83932	0.0014477	0.0103993
P0AE08	A70	[Y].AVSTDTHFTHK.[A];[A].VSTDTHFTHK.[A];[A].VSTDTHFTHK.[A]	-1.23164	3.96644	0.000108033	0.00173308
P0AE08	E20	[G].EFIEITEK.[D];[N].GEFIEITEK.[D];[N].GEFIEITEK.[D];[N].GEFIEITEKDTEGR.[W];[N].GEFIEITEKDTEGR.[W];[N].GEFIEITEKDTEGR.[W]	1.26135	5.64369	2.27149e-06	0.000113838
P0AE08	E50	[T].ELGDVADHYEELQK.[L];[T].ELGDVADHYEELQK.[L]	1.46312	4.90679	1.23939e-05	0.000362904
P0AE08	A121	[R].NFDNMREDEGLADRA.[T];[R].NFDNMREDEGLADRA.[T];[R].NFDNMREDEGLADRA.[T];[R].NFDNMREDEGLADRA.[T];[A].TFVVDPQGIIQAIEVTAEGIGR.[D];[A].TFVVDPQGIIQAIEVTAEGIGR.[D]	1.94393	8.65795	2.19811e-09	5.68432e-07
P0AE08	S72	[V].STDTHFTHK.[A];[A].VSTDTHFTHK.[A];[A].VSTDTHFTHK.[A]	-1.20192	5.16651	6.81534e-06	0.000242094
P0AE08	Y157	[Q].YVASHPGEVCPAK.[W];[Q].YVASHPGEVCPAK.[W]	-1.4683	1.92291	0.0119423	0.0407423
P0A850	A402	[V].ALEEQAVEAVLAK.[A];[N].VALEEQAVEAVLAK.[A]	3.29087	1.98799	0.0102804	0.0370059
P0A850	L306	[K].ANDIDVPAAL.[I];[L].IDSEIDVLR.[R];[L].IDSEIDVLR.[R];[L].IDSEIDVLRR.[Q];[L].IDSEIDVLRR.[Q]	1.25951	5.12961	7.41977e-06	0.000253803
P0A850	D299	[N].DIDVPAALIDSEIDVLR.[R];[N].DIDVPAALIDSEIDVLR.[R];[N].DIDVPAALIDSEIDVLRR.[Q];[N].DIDVPAALIDSEIDVLRR.[Q];[A].NDIDVPAALIDSEIDVLRR.[Q]	1.02724	8.59259	2.5551e-09	6.35336e-07
P0A850	E121	[L].EAIEVEKPIVEVTDADVDGMLDTLR.[K];[L].EAIEVEKPIVEVTDADVDGMLDTLR.[K];[L].EAIEVEKPIVEVTDADVDGMLDTLR.[K];[L].EAIEVEKPIVEVTDADVDGMLDTLR.[K];[L].EAIEVEKPIVEVTDADVDGMLDTLRK.[Q];[L].EAIEVEKPIVEVTDADVDGMLDTLRK.[Q];[L].EAIEVEKPIVEVTDADVDGMLDTLRK.[Q]	2.8639	6.43299	3.68985e-07	2.87408e-05
P0A850	E404	[L].EEQAVEAVLAK.[A]	7.49873	2.31378	0.00485539	0.0228458
P0A850	Y97	[K].EKINPAGAPTYVPGEY.[K];[K].INPAGAPTYVPGEY.[K]	2.04222	2.16254	0.00687802	0.0282685
P0A850	G119	[Q].GLEAIEVEKPIVEVTDADVDGMLDTLR.[K];[Q].GLEAIEVEKPIVEVTDADVDGMLDTLR.[K];[Q].GLEAIEVEKPIVEVTDADVDGMLDTLR.[K];[Q].GLEAIEVEKPIVEVTDADVDGMLDTLR.[K];[Q].GLEAIEVEKPIVEVTDADVDGMLDTLR.[K];[Q].GLEAIEVEKPIVEVTDADVDGMLDTLRK.[Q];[Q].GLEAIEVEKPIVEVTDADVDGMLDTLRK.[Q];[Q].GLEAIEVEKPIVEVTDADVDGMLDTLRK.[Q]	1.80751	4.38153	4.15401e-05	0.000863526
P0A850	G257	[F].GVEDGSVEGLR.[A];[F].GVEDGSVEGLR.[A]	1.44423	5.2659	5.42129e-06	0.000203771
P0A850	L350	[L].LLGEVIR.[T]	1.56416	3.52213	0.000300521	0.00350481
P0A850	L412	[R].NVALEEQAVEAVL.[A];[R].NVALEEQAVEAVLA.[K]	1.07884	5.19015	6.45438e-06	0.000232845
P0A850	P381	[D].PKEVIEFYSK.[N]	1.77584	1.79012	0.0162135	0.0499621
P0A850	L266	[K].RFGVEDGSVEGL.[R];[K].RFGVEDGSVEGL.[R]	1.04269	4.96484	1.08433e-05	0.00033382
P0AD61	L311	[R].AEAGDVANAILDGTDAVML.[S];[R].AEAGDVANAILDGTDAVML.[S];[R].AEAGDVANAILDGTDAVMLS.[G]	1.0462	2.2102	0.00616308	0.0265099
P0AD61	G318	[R].AEAGDVANAILDGTDAVMLSGESAKG.[K];[R].AEAGDVANAILDGTDAVMLSGESAKG.[K]	-4.59788	5.81989	1.51396e-06	8.5111e-05
P0AD61	A406	[T].AHQLVLSK.[G];[T].AHQLVLSK.[G];[A].HQLVLSK.[G]	-1.20454	1.8079	0.0155631	0.0487056
P0AD61	A236	[E].ASDGIMVARGDLGVEIPVEEVIFAQK.[M];[E].ASDGIMVARGDLGVEIPVEEVIFAQK.[M];[K].IENQEGLNNFDEILEA.[S];[K].IENQEGLNNFDEILEAS.[D];[A].SDGIMVAR.[G];[A].SDGIMVAR.[G]	1.59069	3.95248	0.000111563	0.00176346
P0AD61	C182	[K].DKQDLIFGC.[E];[K].DKQDLIFGC.[E];[C].EQGVDFVAASFIR.[K];[C].EQGVDFVAASFIR.[K];[K].GVNLPGVSIALPALAEKDKQDLIFGC.[E];[K].GVNLPGVSIALPALAEKDKQDLIFGC.[E]	-1.71337	8.3473	4.4947e-09	9.68607e-07
P0AD61	E367	[A].EKLDAPLIVVATQGGK.[S];[A].EKLDAPLIVVATQGGK.[S]	1.19549	2.25687	0.00553516	0.0248814
P0AD61	F35	[N].FSHGDYAEHGQR.[I];[N].FSHGDYAEHGQR.[I];[L].NFSHGDYAEHGQR.[I];[L].NFSHGDYAEHGQR.[I];[F].SHGDYAEHGQR.[I]	-2.76355	5.13423	7.34133e-06	0.000252456
P0AD61	A169	[K].GVNLPGVSIALPA.[L];[K].VLNNGDLGENKGVNLPGVSIALPA.[L]	1.23243	1.95366	0.011126	0.0390286
P0AD61	K145	[C].KVLNNGDLGENK.[G]	-7.49754	2.30072	0.00500356	0.0232903
P0AD61	L399	[R].KYFPDATILAL.[T];[R].KYFPDATILAL.[T]	-1.8721	4.19631	6.36347e-05	0.00123534
P0AD61	I165	[S].IALPALAEK.[D];[S].IALPALAEK.[D]	2.12121	3.10095	0.0007926	0.00690587
P0AD61	A243	[K].IENQEGLNNFDEILEASDGIMVA.[R];[K].IENQEGLNNFDEILEASDGIMVA.[R];[A].RGDLGVEIPVEEVIFAQK.[M];[A].RGDLGVEIPVEEVIFAQK.[M]	1.25024	3.01171	0.000973392	0.00792854
P0AD61	G245	[K].IENQEGLNNFDEILEASDGIMVARG.[D];[K].IENQEGLNNFDEILEASDGIMVARG.[D];[A].RGDLGVEIPVEEVIFAQK.[M];[A].RGDLGVEIPVEEVIFAQK.[M]	-2.27879	5.46986	3.38954e-06	0.000149071
P09373	A206	[Q].ADLENGVNLEQTIR.[L];[Q].ADLENGVNLEQTIR.[L];[L].QADLENGVNLEQTIR.[L];[L].QADLENGVNLEQTIR.[L]	1.27416	3.27998	0.000524836	0.00507642
P09373	A534	[A].ADSLSAIK.[Y]	1.6488	1.85501	0.0139634	0.0454779
P09373	Y613	[R].DAIPTQSVLTITSNVVY.[G]	-1.98376	1.83363	0.0146681	0.0468062
P09373	D151	[F].DVYTPDILR.[C];[F].DVYTPDILR.[C]	6.84738	2.69272	0.00202901	0.0128352
P09373	E337	[T].ESIGGMGLDGR.[T];[T].ESIGGMGLDGR.[T];[T].ESIGGMGLDGR.[T];[T].ESIGGMGLDGR.[T];[R].TPEYDELFSGDPIWAT.[E];[R].TPEYDELFSGDPIWATE.[S]	1.1972	5.0995	7.95236e-06	0.000263651
P09373	L375	[R].FLNTLYTMGPSPEPNMTIL.[W];[R].FLNTLYTMGPSPEPNMTIL.[W];[L].WSEKLPLNFK.[K];[L].WSEKLPLNFKK.[F];[L].WSEKLPLNFKK.[F]	1.26524	4.11801	7.62066e-05	0.00138857
P09373	H228	[R].LREEIAEQH.[R];[R].LREEIAEQH.[R]	1.01352	2.09586	0.00801928	0.0314782
P09373	T53	[K].NYTPYEGDESFLAGATEATTT.[L]	-2.00415	2.54928	0.00282308	0.0159539
P09373	S203	[T].SLQADLENGVNLEQTIR.[L];[T].SLQADLENGVNLEQTIR.[L]	1.56274	4.51947	3.02367e-05	0.00069504
P09373	S281	[T].STFLDVYIER.[D];[S].TFLDVYIER.[D];[S].TFLDVYIER.[D]	2.68169	4.51831	3.03173e-05	0.00069504
P09373	S531	[L].SVAADSLSAIK.[Y];[L].SVAADSLSAIK.[Y];[S].VAADSLSAIK.[Y]	1.34407	5.85031	1.41152e-06	8.372e-05
P09373	T606	[L].TITSNVVYGKK.[T]	3.41262	2.09008	0.00812672	0.0317189
P09373	D331	[R].TPEYDELFSGD.[P]	6.16239	1.96695	0.0107908	0.0382679
P09373	F585	[R].VDDLAVDLVERF.[M];[R].VDDLAVDLVERF.[M]	1.89384	3.46873	0.000339835	0.00378799
P09373	Q253	[K].YGYDISGPATNAQ.[E]	1.50429	2.49818	0.00317556	0.0171512
P0A799	A345	[L].AAIDLFGIADK.[I]	1.06096	2.1868	0.00650427	0.0272971
P0A799	A328	[N].AIADSEAFSIAGGGDTLAAIDLFGIADK.[I];[N].AIADSEAFSIAGGGDTLAAIDLFGIADK.[I]	-7.00015	2.0218	0.00951034	0.0351673
P0A799	D21	[A].DLNVPVKDGK.[V];[A].DLNVPVKDGK.[V];[D].LNVPVKDGK.[V];[D].LNVPVKDGK.[V]	-1.37916	4.64866	2.24563e-05	0.000549923
P0A799	E235	[Y].EADLVDEAK.[R];[Y].EADLVDEAK.[R];[L].YEADLVDEAK.[R];[L].YEADLVDEAK.[R];[L].YEADLVDEAKR.[L]	1.72528	3.97678	0.000105492	0.00171358
P0A799	G362	[T].GGGAFLEFVEGK.[V];[T].GGGAFLEFVEGK.[V];[S].TGGGAFLEFVEGK.[V];[S].TGGGAFLEFVEGK.[V]	1.18985	3.96679	0.000107947	0.00173308
P0A799	G339	[A].GGGDTLAAIDLFGIADK.[I];[A].GGGDTLAAIDLFGIADK.[I];[K].GTEIVANAIADSEAFSIA.[G];[R].KGTEIVANAIADSEAFSIA.[G];[R].KGTEIVANAIADSEAFSIA.[G]	-1.41957	6.6198	2.39994e-07	2.21652e-05
P0A799	H59	[S].HLGRPTEGEYNEEFSLLPVVNYLK.[D];[S].HLGRPTEGEYNEEFSLLPVVNYLK.[D];[T].SHLGRPTEGEYNEEFSLLPVVNYLK.[D];[T].SHLGRPTEGEYNEEFSLLPVVNYLK.[D];[T].SHLGRPTEGEYNEEFSLLPVVNYLK.[D]	-7.35859	5.95275	1.11493e-06	7.00697e-05
P0A799	F221	[K].IADQLIVGGGIANTF.[I];[N].TFIAAQGHDVGK.[S];[N].TFIAAQGHDVGK.[S]	-4.30899	3.80819	0.00015553	0.00221759
P0A799	P376	[L].PAVAMLEER.[A];[L].PAVAMLEER.[A]	-1.21662	4.92182	1.19723e-05	0.000358338
P0A799	P252	[I].PVPSDVR.[V];[I].PVPSDVR.[V]	-4.37661	2.20035	0.00630451	0.0268149
P0A799	T199	[L].TVLDSLSK.[I];[L].TVLDSLSK.[I]	7.47655	2.25787	0.00552243	0.0248452
P0A799	V56	[M].VTSHLGRPTEGEYNEEFSLLPVVNYLK.[D];[M].VTSHLGRPTEGEYNEEFSLLPVVNYLK.[D];[M].VTSHLGRPTEGEYNEEFSLLPVVNYLK.[D]	-1.45123	3.57699	0.000264854	0.00320053
P0A6P1	A174	[V].AASKPEFIKPEDVSAEVVEK.[E];[A].ASKPEFIKPEDVSAEVVEK.[E];[A].ASKPEFIKPEDVSAEVVEK.[E];[A].ASKPEFIKPEDVSAEVVEK.[E];[K].HIAMHVA.[A];[K].HIAMHVA.[A];[H].VAASKPEFIKPEDVSAEVVEK.[E];[H].VAASKPEFIKPEDVSAEVVEK.[E];[H].VAASKPEFIKPEDVSAEVVEK.[E]	1.90263	7.50121	3.15348e-08	4.33771e-06
P0A6P1	A124	[K].AQFEEERVALVA.[K];[K].AQFEEERVALVA.[K];[A].KIGENINIR.[R];[A].KIGENINIR.[R];[A].KIGENINIR.[R]	2.1901	2.03091	0.00931307	0.0346584
P0A6P1	A102	[K].DAGFQAFADKVLDAAVA.[G];[K].DAGFQAFADKVLDAAVA.[G];[A].GKITDVEVLK.[A];[A].GKITDVEVLK.[A]	1.97594	5.01825	9.58845e-06	0.000300919
P0A6P1	D200	[L].DIAMQSGKPK.[E];[L].DIAMQSGKPK.[E];[L].DIAMQSGKPK.[E];[Q].LDIAMQSGKPK.[E];[Q].LDIAMQSGKPK.[E];[Q].LDIAMQSGKPK.[E];[Q].LDIAMQSGKPK.[E];[Q].LDIAMQSGKPK.[E]	1.33465	9.73817	1.82737e-10	6.94938e-08
P0A6P1	E139	[L].EGDVLGSYQHGAR.[I];[L].EGDVLGSYQHGAR.[I]	1.25005	3.71869	0.000191122	0.00250123
P0A6P1	F256	[K].EHNAEVTGF.[I];[T].GFIRFEVGEGIEK.[V];[T].GFIRFEVGEGIEK.[V];[F].IRFEVGEGIEK.[V];[F].IRFEVGEGIEK.[V];[F].IRFEVGEGIEK.[V];[K].TVGQLLKEHNAEVTGF.[I]	2.04873	5.58686	2.58906e-06	0.000122062
P0A6P1	E75	[L].EVNCQTDFVAK.[D];[L].EVNCQTDFVAK.[D];[K].IDGNYGIIL.[E];[K].TKIDGNYGIIL.[E]	1.87306	4.63783	2.30236e-05	0.000559578
P0A6P1	F234	[K].FTGEVSLTGQPF.[V];[K].KFTGEVSLTGQPF.[V];[K].KFTGEVSLTGQPF.[V];[F].VMEPSKTVGQLLK.[E];[F].VMEPSKTVGQLLK.[E];[F].VMEPSKTVGQLLK.[E];[F].VMEPSKTVGQLLK.[E]	3.83882	2.10577	0.00783842	0.0309752
P0A6P1	G88	[A].GFQAFADK.[V]	1.22117	3.64801	0.000224901	0.0028445
P0A6P1	G231	[T].GQPFVMEPSK.[T];[T].GQPFVMEPSK.[T];[T].GQPFVMEPSK.[T];[K].KFTGEVSLT.[G]	1.09261	3.30866	0.000491297	0.0048528
P0A6P1	H172	[M].HVAASKPEFIKPEDVSAEVVEK.[E];[M].HVAASKPEFIKPEDVSAEVVEK.[E];[M].HVAASKPEFIKPEDVSAEVVEK.[E];[A].MHVAASKPEFIKPEDVSAEVVEK.[E];[A].MHVAASKPEFIKPEDVSAEVVEK.[E];[H].VAASKPEFIKPEDVSAEVVEK.[E];[H].VAASKPEFIKPEDVSAEVVEK.[E];[H].VAASKPEFIKPEDVSAEVVEK.[E]	1.84376	4.50371	3.13535e-05	0.000708195
P0A6P1	K112	[L].KAQFEEERVALVAK.[I];[L].KAQFEEERVALVAK.[I];[K].ITDVEVLKA.[Q];[K].ITDVEVLKA.[Q]	1.61147	1.89166	0.0128332	0.0428991
P0A6P1	L143	[V].LGSYQHGAR.[I];[V].LGSYQHGAR.[I];[R].RVAALEGDVL.[G];[R].RVAALEGDVL.[G];[R].VAALEGDVL.[G];[D].VLGSYQHGAR.[I]	1.55314	3.57477	0.000266213	0.00320322
P0A6P1	Y146	[R].RVAALEGDVLGSY.[Q];[R].RVAALEGDVLGSY.[Q];[R].VAALEGDVLGSY.[Q]	1.86405	2.67607	0.00210831	0.0131008
P0A6P1	S176	[A].SKPEFIKPEDVSAEVVEK.[E];[A].SKPEFIKPEDVSAEVVEK.[E]	1.7792	3.57259	0.000267555	0.00320322
P08200	C301	[K].DVIADAFLQQILLRPAEYDVIAC.[M];[K].DVIADAFLQQILLRPAEYDVIAC.[M];[K].DVIADAFLQQILLRPAEYDVIACM.[N];[K].DVIADAFLQQILLRPAEYDVIACM.[N];[K].DVIADAFLQQILLRPAEYDVIACM.[N];[K].DVIADAFLQQILLRPAEYDVIACM.[N];[C].MNLNGDYISDALAAQVGGIGIAPGANIGDECALFEATHGTAPK.[Y]	-4.55307	3.24373	0.000570517	0.00538452
P08200	E407	[S].EFGDAIIENM.[-];[C].SEFGDAIIENM.[-]	-1.93309	3.85903	0.000138347	0.00203276
P08200	I99	[A].IKGPLTTPVGGGIR.[S];[A].IKGPLTTPVGGGIR.[S];[A].IKGPLTTPVGGGIR.[S]	1.11258	6.37218	4.2444e-07	3.22824e-05
P08200	R96	[Y].RVAIKGPLTTPVGGGIR.[S];[Y].RVAIKGPLTTPVGGGIR.[S];[K].STQVYGQDVWLPAETLDLIREY.[R];[K].STQVYGQDVWLPAETLDLIREY.[R]	1.59448	2.13794	0.00727879	0.0294951
P08200	L396	[K].TVTYDFERL.[M];[K].TVTYDFERL.[M]	1.08506	2.03071	0.00931728	0.0346584
P0A7K2	A37	[A].AAVAVAAGPVEAAEEK.[T];[A].AAVAVAAGPVEAAEEK.[T];[A].AAVAVAAGPVEAAEEKTEFDVILK.[A];[A].AAVAVAAGPVEAAEEKTEFDVILK.[A];[A].AAVAVAAGPVEAAEEKTEFDVILK.[A];[A].AVAVAAGPVEAAEEK.[T];[A].AVAVAAGPVEAAEEK.[T];[A].AVAVAAGPVEAAEEKTEFDVILK.[A];[A].AVAVAAGPVEAAEEKTEFDVILK.[A]	1.22864	6.98455	1.03621e-07	1.09821e-05
P0A7K2	S16	[K].DQIIEAVAAMS.[V];[A].MSVMDVVELISAMEEK.[F];[A].MSVMDVVELISAMEEK.[F];[A].MSVMDVVELISAMEEK.[F];[A].MSVMDVVELISAMEEK.[F];[M].SVMDVVELISAMEEK.[F];[M].SVMDVVELISAMEEK.[F];[M].SVMDVVELISAMEEK.[F];[M].SVMDVVELISAMEEK.[F];[M].SVMDVVELISAMEEK.[F];[M].SVMDVVELISAMEEK.[F];[S].VMDVVELISAMEEK.[F];[S].VMDVVELISAMEEK.[F];[S].VMDVVELISAMEEK.[F]	1.1632	6.50469	3.1283e-07	2.56006e-05
P04128	A42	[N].AACAVDAGSVDQTVQLGQVR.[T];[N].AACAVDAGSVDQTVQLGQVR.[T];[A].ACAVDAGSVDQTVQLGQVR.[T];[A].ACAVDAGSVDQTVQLGQVR.[T];[V].NAACAVDAGSVDQTVQLGQVR.[T]	1.28722	2.35718	0.00439362	0.0214052
P04128	A165	[G].AATPGAANADATFK.[V];[A].ATPGAANADATFK.[V];[A].ATPGAANADATFK.[V];[T].GAATPGAANADATFK.[V];[T].GAATPGAANADATFK.[V]	1.00367	3.53394	0.000292453	0.0034252
P04128	A119	[S].ATNVGVQILDR.[T];[S].ATNVGVQILDR.[T];[A].TNVGVQILDR.[T];[A].TNVGVQILDR.[T]	1.28223	2.66412	0.00216709	0.0132924
P04128	N121	[T].NVGVQILDR.[T];[T].NVGVQILDR.[T];[A].TNVGVQILDR.[T];[A].TNVGVQILDR.[T];[N].VGVQILDR.[T];[N].VGVQILDR.[T]	1.44799	3.74695	0.00017908	0.00242208
P04128	S143	[S].SETTLNNGTNTIPFQAR.[Y];[S].SETTLNNGTNTIPFQAR.[Y];[F].SSETTLNNGTNTIPFQAR.[Y];[F].SSETTLNNGTNTIPFQAR.[Y];[R].TGAALTLDGATFS.[S];[R].TGAALTLDGATFSSE.[T]	1.69496	6.6025	2.49748e-07	2.2541e-05
P04128	T140	[A].TFSSETTLNNGTNTIPFQAR.[Y];[A].TFSSETTLNNGTNTIPFQAR.[Y];[R].TGAALTLDGATF.[S]	5.01493	4.85148	1.40774e-05	0.000387277
P04128	T135	[L].TLDGATFSSETTLNNGTNTIPFQAR.[Y];[L].TLDGATFSSETTLNNGTNTIPFQAR.[Y]	1.02326	7.20234	6.27568e-08	7.37678e-06
P04128	T145	[E].TTLNNGTNTIPFQAR.[Y];[E].TTLNNGTNTIPFQAR.[Y]	2.27008	2.08282	0.00826371	0.032087
P00350	Q442	[R].AAVLPANLIQ.[A]	1.25635	2.89974	0.00125967	0.0094039
P00350	A270	[S].ALDLGEPLSLITESVFAR.[Y];[S].ALDLGEPLSLITESVFAR.[Y];[Q].SALDLGEPLSLITESVFAR.[Y];[Q].SALDLGEPLSLITESVFAR.[Y]	1.22662	7.26765	5.39951e-08	6.46441e-06
P00350	T125	[R].ELSAEGFNFIGT.[G];[T].GVSGGEEGALKGPSIMPGGQK.[E];[T].GVSGGEEGALKGPSIMPGGQK.[E];[T].GVSGGEEGALKGPSIMPGGQK.[E];[T].GVSGGEEGALKGPSIMPGGQK.[E];[T].GVSGGEEGALKGPSIMPGGQK.[E];[T].GVSGGEEGALKGPSIMPGGQKEAYELVAPILTK.[I];[R].NRELSAEGFNFIGT.[G]	1.24993	4.70052	1.99286e-05	0.000503276
P00350	Y230	[K].GGLNLTNEELAQTFTEWNNGELSSY.[L];[Y].LIDITKDIFTK.[K];[Y].LIDITKDIFTKK.[D];[S].SYLIDITK.[D];[S].SYLIDITK.[D]	1.16349	2.30852	0.00491445	0.0230231
P00350	K301	[S].KVLSGPQAQPAGDK.[A];[S].KVLSGPQAQPAGDKAEFIEK.[V];[S].KVLSGPQAQPAGDKAEFIEK.[V]	1.98323	5.10227	7.9019e-06	0.000263329
P00350	L196	[Q].LIAEAYSLLK.[G];[K].MVHNGIEYGDMQ.[L];[K].MVHNGIEYGDMQ.[L]	3.9945	2.47335	0.00336238	0.0178032
P00350	R16	[G].RNLALNIESR.[G]	1.133	1.9405	0.0114684	0.039862
P00350	S2	[M].SKQQIGVVGMAVMGR.[N];[M].SKQQIGVVGMAVMGR.[N];[M].SKQQIGVVGMAVMGR.[N];[M].SKQQIGVVGMAVMGR.[N];[M].SKQQIGVVGMAVMGR.[N]	-2.0257	2.10802	0.00779802	0.0308502
P00350	S278	[L].SLITESVFAR.[Y];[L].SLITESVFAR.[Y]	1.67129	4.19467	6.38754e-05	0.00123534
P0AFG8	G528	[F].GMEGLFR.[Q];[F].GMEGLFR.[Q]	1.39074	2.11321	0.00770539	0.0306745
P0AFG8	I37	[L].IDQLLAEAR.[K];[Y].LIDQLLAEAR.[K];[Y].LIDQLLAEAR.[K]	1.23252	3.85539	0.000139513	0.00203601
P0AFG8	L485	[K].LELPSLQDFGAL.[L]	2.10137	1.99341	0.0101528	0.0367766
P0AFG8	Q618	[R].IGDLCWAAGDQ.[Q]	2.18754	1.85203	0.0140594	0.0456525
P0AFG8	A286	[K].IINELEGIFEGA.[G]	1.33866	2.32904	0.0046877	0.0223495
P0AFG8	T652	[L].TIPNCISYDPAYAYEVAVIMHDGLER.[M];[R].TTLNGEGLQHEDGHSHIQSL.[T]	-1.48492	1.97542	0.0105823	0.0377982
P0AFG8	Y35	[Q].YLIDQLLAEAR.[K];[Q].YLIDQLLAEAR.[K]	1.09393	2.36586	0.00430662	0.0210448
P0A9X9	F53	[S].FTIESGAK.[G];[V].SFTIESGAK.[G];[K].SLDEGQKVSF.[T];[K].SLDEGQKVSF.[T];[K].SLDEGQKVSFT.[I];[F].TIESGAKGPAAGNVTSL.[-];[F].TIESGAKGPAAGNVTSL.[-]	1.87354	2.13518	0.00732525	0.0295986
P0A9X9	N13	[F].NADKGFGFITPDDGSK.[D];[F].NADKGFGFITPDDGSK.[D]	2.73426	2.19778	0.0063419	0.0269031
P0A870	F173	[R].ACAEAGVF.[L];[F].LISPFVGR.[I];[F].LISPFVGR.[I];[G].VFLISPFVGR.[I]	1.06633	2.38769	0.00409553	0.0203647
P0A870	A168	[C].AEAGVFLISPFVGR.[I];[C].AEAGVFLISPFVGR.[I]	-2.30202	4.11049	7.75368e-05	0.00138857
P0A870	D3	[T].DKLTSLR.[Q];[T].DKLTSLR.[Q];[T].DKLTSLRQYTTVVADTGDIAAMK.[L];[M].TDKLTSLR.[Q];[M].TDKLTSLR.[Q];[M].TDKLTSLR.[Q]	-1.14602	4.16196	6.88708e-05	0.00128685
P0A870	F161	[K].EGINCNLTLLFSF.[A];[K].EGINCNLTLLFSFA.[Q]	-6.91519	1.88692	0.0129741	0.0431691
P0A870	Q163	[K].EGINCNLTLLFSFAQ.[A]	-4.71614	1.92416	0.0119081	0.0407185
P0A870	A225	[K].EHGYETVVMGA.[S];[K].EYAPAEDPGVVSVSEIYQYYKEHGYETVVMGA.[S];[K].EYAPAEDPGVVSVSEIYQYYKEHGYETVVMGA.[S]	-6.40679	2.9063	0.00124079	0.00930594
P0A870	K25	[M].KLYQPQDATTNPSLILNAAQIPEYR.[K];[M].KLYQPQDATTNPSLILNAAQIPEYR.[K];[M].KLYQPQDATTNPSLILNAAQIPEYR.[K];[R].QYTTVVADTGDIAAM.[K];[R].QYTTVVADTGDIAAM.[K]	-1.45141	3.09643	0.00080089	0.00696871
P36683	Q94	[K].AIELLGTMQ.[G];[Q].GGYNIHPLIDALDDAK.[L];[Q].GGYNIHPLIDALDDAK.[L];[M].QGGYNIHPLIDALDDAK.[L]	1.10248	3.6831	0.000207441	0.00265566
P36683	A234	[L].AYVGDVVGTGSSR.[K];[L].AYVGDVVGTGSSR.[K];[L].AYVGDVVGTGSSRK.[S];[L].AYVGDVVGTGSSRK.[S]	1.40286	3.17643	0.000666154	0.00603177
P36683	L384	[K].DVAESDRGFSL.[A];[K].DVAESDRGFSL.[A];[K].DVAESDRGFSLA.[Q]	1.19621	2.68054	0.00208672	0.0130723
P36683	E329	[F].ELKTDVLIDEVR.[A];[F].ELKTDVLIDEVR.[A];[F].ELKTDVLIDEVR.[A];[R].NHETGELLATF.[E]	1.81956	2.88561	0.00130133	0.00963701
P36683	G175	[T].GETNTDDLSPAPDAWSRPDIPLHALAMLK.[N];[T].GETNTDDLSPAPDAWSRPDIPLHALAMLK.[N]	-6.6943	2.24509	0.00568735	0.0253228
P36683	H480	[R].GGVSLRPGDGVIH.[S];[R].GGVSLRPGDGVIH.[S]	1.85925	1.84632	0.0142455	0.0459372
P36683	L124	[L].LMFDNFYDVEEK.[A];[L].LMFDNFYDVEEK.[A];[L].MFDNFYDVEEK.[A];[L].MFDNFYDVEEK.[A]	1.21811	2.46721	0.0034103	0.0179471
P36683	L627	[K].LNKEPIIEYLNSNIVLL.[K];[K].LNKEPIIEYLNSNIVLL.[K]	6.49971	3.55462	0.000278853	0.0033018
P36683	L325	[R].NHETGELL.[A]	1.96272	4.18867	6.47636e-05	0.00123747
P36683	N300	[S].NLNMGDVIDVYPYKGEVR.[N];[S].NLNMGDVIDVYPYKGEVR.[N]	2.46733	2.08911	0.00814494	0.0317402
P16659	A521	[F].ADMELIGIPHTIVLGDR.[N];[F].ADMELIGIPHTIVLGDR.[N];[F].ADMELIGIPHTIVLGDR.[N];[K].ERPGVMFAD.[M];[K].ERPGVMFAD.[M];[M].FADMELIGIPHTIVLGDR.[N];[M].FADMELIGIPHTIVLGDR.[N];[M].FADMELIGIPHTIVLGDR.[N];[M].FADMELIGIPHTIVLGDR.[N]	1.54833	5.26099	5.48292e-06	0.000204896
P16659	A214	[L].AQSGEDDVVFSDTSDYAANIELAEAIAPK.[E];[L].AQSGEDDVVFSDTSDYAANIELAEAIAPKEPR.[A];[L].AQSGEDDVVFSDTSDYAANIELAEAIAPKEPR.[A];[R].AVQADTGSIGGSASHEFQVL.[A]	-1.07382	4.69453	2.02054e-05	0.000508279
P16659	G504	[Q].GIEVLLDDRK.[E];[Q].GIEVLLDDRK.[E]	1.02309	2.10893	0.0077816	0.0308502
P16659	H164	[F].HTSQESLQETYDAMYAAYSK.[I]	-6.38899	2.29726	0.00504355	0.0233739
P16659	F270	[K].TIAELVEQF.[N]	1.25609	2.3508	0.00445859	0.0215836
P16659	A363	[R].TVAAMSDFAAGA.[N]	-6.28736	3.26685	0.000540935	0.00518816
P16659	A427	[K].YSEALKA.[S];[K].YSEALKA.[S]	1.15182	2.47096	0.00338098	0.0178579
P0A7Z4	D114	[A].DITHDGDVEIVKPQHVICHLTDENASISMR.[I];[A].DITHDGDVEIVKPQHVICHLTDENASISMR.[I];[A].DITHDGDVEIVKPQHVICHLTDENASISMR.[I];[A].DITHDGDVEIVKPQHVICHLTDENASISMR.[I];[K].SGIGPVTAA.[D]	1.39377	4.15608	6.98105e-05	0.00130065
P0A7Z4	L82	[K].EGVQEDILEIL.[L]	1.45839	2.4165	0.00383262	0.0194948
P0A7Z4	G209	[N].GTIDPEEAIR.[R];[N].GTIDPEEAIR.[R];[N].GTIDPEEAIRR.[A];[R].TDLDKLVIEMETN.[G];[R].TDLDKLVIEMETN.[G]	1.60901	6.43459	3.67629e-07	2.87408e-05
P0A7Z4	H132	[C].HLTDENASISMR.[I];[C].HLTDENASISMR.[I];[H].LTDENASISMR.[I];[K].SGIGPVTAADITHDGDVEIVKPQHVIC.[H]	-6.91364	6.63313	2.32738e-07	2.18066e-05
P0A7Z4	H128	[Q].HVICHLTDENASISMR.[I];[Q].HVICHLTDENASISMR.[I];[Q].HVICHLTDENASISMR.[I];[K].SGIGPVTAADITHDGDVEIVKPQ.[H];[K].SGIGPVTAADITHDGDVEIVKPQ.[H]	1.07372	1.81849	0.0151884	0.0478992
P0A7Z4	A190	[R].IAYNVEAA.[R]	1.33206	2.75275	0.00176706	0.011685
P0A7Z4	L171	[R].IHSEEDERPIGRL.[L]	1.88912	4.07794	8.35719e-05	0.00147621
P0A7Z4	T22	[R].LVDIEQVSST.[H];[R].LVDIEQVSSTH.[A]	1.35336	2.07281	0.00845651	0.0325812
P0A7Z4	M205	[E].METNGTIDPEEAIR.[R];[E].METNGTIDPEEAIR.[R];[E].METNGTIDPEEAIRR.[A];[E].METNGTIDPEEAIRR.[A];[R].TDLDKLVIE.[M];[R].TDLDKLVIE.[M];[R].TDLDKLVIEME.[T]	1.51702	3.98814	0.000102769	0.00169059
P0A7Z4	V173	[L].VDACYSPVER.[I];[L].VDACYSPVER.[I]	1.82389	4.52826	2.96308e-05	0.000694069
P0A7Z4	L102	[R].VQGKDEVILTL.[N]	1.195	1.89701	0.0126763	0.0425062
P0AB71	A195	[S].ALYTQPEDVDYAYTELSK.[I];[S].ALYTQPEDVDYAYTELSK.[I]	-1.11638	4.448	3.56449e-05	0.000767863
P0AB71	A221	[A].ASFGNVHGVYKPGNVVLTPTILR.[D];[A].ASFGNVHGVYKPGNVVLTPTILR.[D];[A].ASFGNVHGVYKPGNVVLTPTILR.[D];[A].SFGNVHGVYKPGNVVLTPTILR.[D];[A].SFGNVHGVYKPGNVVLTPTILR.[D]	-1.20118	6.50715	3.11064e-07	2.56006e-05
P0AB71	C37	[N].CVGTDSINAVLETAAK.[V];[N].CVGTDSINAVLETAAK.[V];[K].ENNFALPAVN.[C];[K].VFQVAKENNFALPAVN.[C];[K].VFQVAKENNFALPAVN.[C];[C].VGTDSINAVLETAAK.[V]	-1.47371	5.42703	3.74088e-06	0.000161232
P0AB71	G102	[Y].GVPVILHTDHCAK.[K];[Y].GVPVILHTDHCAK.[K];[K].SDVPQGAAILGAISGAHHVHQMAEHY.[G]	-4.12407	2.561	0.00274791	0.0156612
P0AB71	I288	[N].IDTDTQWATWEGVLNYYK.[A];[N].IDTDTQWATWEGVLNYYK.[A];[M].NIDTDTQWATWEGVLNYYK.[A];[M].NIDTDTQWATWEGVLNYYK.[A]	-1.58765	1.7998	0.0158563	0.0493553
P0AB71	F22	[K].IFDFVKPGVITGDDVQKVF.[Q];[K].IFDFVKPGVITGDDVQKVF.[Q]	1.13036	2.19797	0.00633912	0.0269031
P0AB71	N302	[K].MNIDTDTQWATWEGVLN.[Y]	-1.46558	2.34167	0.00455332	0.0218864
P0AB71	A91	[K].SDVPQGAAILGAISGA.[H];[K].SDVPQGAAILGAISGAH.[H]	-1.2452	2.6896	0.00204362	0.0128922
P0AB71	S2	[M].SKIFDFVKPGVITGDDVQK.[V];[M].SKIFDFVKPGVITGDDVQK.[V];[M].SKIFDFVKPGVITGDDVQK.[V]	-1.27861	3.22435	0.000596552	0.00554125
P0AB71	T198	[Y].TQPEDVDYAYTELSK.[I];[L].YTQPEDVDYAYTELSK.[I];[L].YTQPEDVDYAYTELSK.[I]	-1.72926	3.38784	0.000409414	0.00428491
P00957	F498	[K].AVDAINAGQEAVVVLDQTPF.[Y];[F].YAESGGQVGDKGELK.[G];[F].YAESGGQVGDKGELK.[G]	1.70268	2.82912	0.00148211	0.0105164
P00957	L624	[R].AVEDLVNTQIRRNL.[P]	2.47904	1.83244	0.0147081	0.0468837
P00957	D400	[Y].DTYGFPVDLTADVCR.[E];[Y].DTYGFPVDLTADVCR.[E]	2.12883	2.39503	0.00402688	0.0201425
P00957	G403	[Y].GFPVDLTADVCR.[E];[Y].GFPVDLTADVCR.[E]	1.40469	2.08007	0.00831637	0.0321755
P00957	K543	[L].KVGDAVQADVDEAR.[R];[L].KVGDAVQADVDEAR.[R];[L].KVGDAVQADVDEARR.[A];[L].KVGDAVQADVDEARR.[A]	1.12112	5.36122	4.35296e-06	0.000171597
P00957	Q358	[E].QVLKTEEEQFAR.[T];[E].QVLKTEEEQFAR.[T]	1.20427	2.93037	0.00117389	0.0089882
P00957	S657	[L].SMGDFSTELCGGTHASR.[T];[L].SMGDFSTELCGGTHASR.[T];[L].SMGDFSTELCGGTHASR.[T];[L].SMGDFSTELCGGTHASR.[T]	1.64831	2.92227	0.00119601	0.009086
P00957	V775	[L].VSELSGVEPK.[M];[L].VSELSGVEPK.[M]	2.12717	4.65404	2.218e-05	0.000545223
P05055	L59	[K].AKPGQDFFPL.[T];[K].KAKPGQDFFPL.[T]	1.81992	1.81605	0.0152737	0.048039
P05055	D159	[N].DQYVLNPTQDELK.[E];[N].DQYVLNPTQDELK.[E]	1.80223	3.61446	0.000242964	0.00299764
P05055	G445	[C].GASLALMDAGVPIK.[A];[C].GASLALMDAGVPIK.[A];[R].VVSEITESNGSSSMASVC.[G];[R].VVSEITESNGSSSMASVCG.[A]	-1.68054	4.23012	5.8868e-05	0.00115678
P05055	G208	[F].GHEQQQVVIQNINELVK.[E];[F].GHEQQQVVIQNINELVK.[E]	-1.73961	3.49387	0.00032072	0.00367171
P05055	L281	[T].LLAEDETLDENELGEILHAIEK.[N];[R].YAQVDVIKSETIATL.[L];[R].YAQVDVIKSETIATL.[L];[R].YAQVDVIKSETIATLL.[A];[R].YAQVDVIKSETIATLL.[A]	1.0959	1.98633	0.0103198	0.0371067
P05055	N109	[R].LIDRPIRPLFPEGFVN.[E];[R].LIDRPIRPLFPEGFVN.[E]	1.94135	1.94863	0.0112557	0.0393978
P05055	V469	[L].VKEGDNYVVLSDILGDEDHLGDMDFK.[V]	-6.29983	2.44199	0.00361422	0.0187377
P05055	V352	[L].VTATLGTAR.[D];[L].VTATLGTAR.[D]	1.41855	2.18665	0.00650656	0.0272971
P0A910	Y242	[K].ATLKPEGQAALDQLY.[S];[K].ATLKPEGQAALDQLY.[S];[Y].SQLSNLDPK.[D];[Y].SQLSNLDPK.[D]	5.50048	1.87973	0.0131907	0.0436478
P0A910	K227	[N].KATLKPEGQAALDQLYSQLSNLDPK.[D];[K].SDVLFNFN.[K];[K].SDVLFNFNKA.[T];[K].SDVLFNFNKA.[T]	1.16575	2.72175	0.00189778	0.0123184
P0A910	R263	[D].RIGSDAYNQGLSER.[R];[D].RIGSDAYNQGLSER.[R]	-5.21887	1.87164	0.0134388	0.0441698
P0A910	F225	[K].SDVLFNF.[N];[K].SDVLFNFN.[K]	1.1296	2.05529	0.00880462	0.0334048
P07118	A880	[M].AGLINKEDELAR.[L];[M].AGLINKEDELAR.[L];[A].GLINKEDELAR.[L];[A].GLINKEDELAR.[L];[K].IIDGAELLIPMA.[G]	1.63157	5.57534	2.65862e-06	0.000122771
P07118	A390	[L].AKPAVEAVENGDIQFVPK.[Q]	1.56392	2.82507	0.001496	0.0105701
P07118	K868	[T].KIIDGAELLIPMAGLINKEDELAR.[L];[T].KIIDGAELLIPMAGLINKEDELAR.[L];[T].KIIDGAELLIPMAGLINKEDELAR.[L];[R].LESITVLPADDKGPVSVT.[K];[R].LESITVLPADDKGPVSVT.[K]	6.20741	2.47029	0.00338621	0.0178609
P07118	I816	[N].IAPGKPLELLLR.[G];[N].IAPGKPLELLLR.[G]	2.01091	1.96653	0.0108011	0.0382779
P07118	Q87	[K].NTLWQVGTDHAGIATQ.[M];[K].NTLWQVGTDHAGIATQM.[V]	-1.01471	2.14877	0.00709961	0.0289584
P07118	S325	[Y].SSEIPAEFQK.[L]	1.95606	2.81511	0.00153071	0.01071
P0A9M8	A290	[R].AGSLLVTSADRPDVLVAA.[C];[R].AGSLLVTSADRPDVLVAA.[C]	-1.21161	2.20287	0.00626804	0.0267478
P0A9M8	C432	[T].CVLLGNPAEINR.[V];[C].VLLGNPAEINR.[V];[C].VLLGNPAEINR.[V]	-1.76017	3.07924	0.000833211	0.00714418
P0A9M8	I653	[F].IFPDLNTGNTTYK.[A];[F].IFPDLNTGNTTYK.[A]	-6.47736	4.32412	4.74109e-05	0.000960851
P0A9M8	I243	[T].IINEGDINTR.[R];[T].IINEGDINTR.[R]	1.87792	1.93331	0.0116599	0.0403107
P0A9M8	L304	[L].LLTGGYEMDAR.[I];[L].LLTGGYEMDAR.[I];[L].LLTGGYEMDAR.[I];[L].LLTGGYEMDAR.[I];[L].LTGGYEMDAR.[I];[L].LTGGYEMDAR.[I]	1.65266	3.29377	0.000508431	0.00496237
P0A9M8	W223	[K].LQESSPLPVLGAVPW.[S];[W].SFDLIATR.[A];[W].SFDLIATR.[A];[K].VNNVDPAKLQESSPLPVLGAVPW.[S]	1.526	1.82271	0.0150416	0.0475577
P0A9M8	N347	[F].NLEVPVDDHER.[I];[F].NLEVPVDDHER.[I];[F].NLEVPVDDHERIEK.[V];[F].NLEVPVDDHERIEK.[V]	1.21495	2.58294	0.00261252	0.0151208
P02358	A66	[E].APQEVIDELETTFR.[F];[V].EAPQEVIDELETTFR.[F]	5.35264	2.00265	0.00993905	0.0362414
P02358	M9	[R].HYEIVFM.[V];[R].HYEIVFM.[V];[F].MVHPDQSEQVPGMIER.[Y];[F].MVHPDQSEQVPGMIER.[Y];[F].MVHPDQSEQVPGMIER.[Y];[F].MVHPDQSEQVPGMIER.[Y];[F].MVHPDQSEQVPGMIER.[Y];[M].VHPDQSEQVPGMIER.[Y];[M].VHPDQSEQVPGMIER.[Y];[M].VHPDQSEQVPGMIER.[Y];[M].VHPDQSEQVPGMIER.[Y]	2.62971	6.52811	2.96411e-07	2.52144e-05
P02358	V60	[Y].VLMNVEAPQEVIDELETTFR.[F];[Y].VLMNVEAPQEVIDELETTFR.[F];[Y].VLMNVEAPQEVIDELETTFR.[F];[Y].VLMNVEAPQEVIDELETTFR.[F];[H].YVLMNVEAPQEVIDELETTFR.[F];[H].YVLMNVEAPQEVIDELETTFR.[F];[H].YVLMNVEAPQEVIDELETTFR.[F];[H].YVLMNVEAPQEVIDELETTFR.[F]	4.61907	4.41284	3.8651e-05	0.000806061
P0A862	F146	[R].AVVVIDENDNVIF.[S];[R].AVVVIDENDNVIFS.[Q];[F].SQLVDEITTEPDYEAALAVLKA.[-];[F].SQLVDEITTEPDYEAALAVLKA.[-]	1.22507	3.4568	0.000349301	0.00383235
P0A862	Q148	[R].AVVVIDENDNVIFSQ.[L];[R].AVVVIDENDNVIFSQL.[V];[Q].LVDEITTEPDYEAALAVLK.[A];[Q].LVDEITTEPDYEAALAVLK.[A];[Q].LVDEITTEPDYEAALAVLKA.[-];[Q].LVDEITTEPDYEAALAVLKA.[-];[S].QLVDEITTEPDYEAALAVLKA.[-];[S].QLVDEITTEPDYEAALAVLKA.[-];[F].SQLVDEITTEPDYEAALAVLKA.[-];[F].SQLVDEITTEPDYEAALAVLKA.[-]	-1.09614	9.63707	2.30636e-10	8.28366e-08
P0A862	C82	[L].CISADLPFAQSR.[F];[L].CISADLPFAQSR.[F];[K].FNQLATEIDNTVVL.[C];[R].KFNQLATEIDNTVVL.[C];[R].KFNQLATEIDNTVVL.[C];[R].KFNQLATEIDNTVVLC.[I];[R].KFNQLATEIDNTVVLC.[I];[C].ISADLPFAQSR.[F]	-1.30948	2.63547	0.00231491	0.013883
P0A862	F43	[K].DLSDVTLGQF.[A]	1.15721	1.92205	0.0119662	0.0407593
P0A862	G99	[E].GLNNVITLSTFR.[N];[E].GLNNVITLSTFR.[N]	-1.76576	2.3253	0.00472821	0.0224764
P0A862	G9	[Q].GNPVTVANSIPQAGSK.[A];[Q].GNPVTVANSIPQAGSK.[A]	1.19322	2.38168	0.0041526	0.0205406
P0A862	S36	[L].SDVTLGQFAGK.[R];[L].SDVTLGQFAGKR.[K];[L].SDVTLGQFAGKR.[K]	2.08633	4.29848	5.02943e-05	0.00100666
P0AFF6	A289	[M].APADVASIVVDEDKHTMDIAVEAGNLAQAIGR.[N]	-4.90413	2.0694	0.00852323	0.0327028
P0AFF6	L163	[R].DNISLDLGNNAEAVIL.[R];[L].REDMLPR.[E];[L].REDMLPR.[E];[K].VNRDNISLDLGNNAEAVIL.[R]	1.2803	3.27958	0.000525309	0.00507642
P0AFF6	M339	[R].LASQLSGWELNVM.[T];[R].LASQLSGWELNVM.[T]	-3.1515	2.13779	0.00728139	0.0294951
P0AFF6	R210	[F].RIEVPEIGEEVIEIK.[A];[F].RIEVPEIGEEVIEIK.[A];[F].RIEVPEIGEEVIEIK.[A];[R].SKPEMLIELF.[R];[R].SKPEMLIELF.[R];[R].SKPEMLIELF.[R];[R].SKPEMLIELF.[R]	1.5511	2.9439	0.00113788	0.00879906
P0AFF6	V309	[A].VEAGNLAQAIGR.[N];[A].VEAGNLAQAIGR.[N]	1.36633	1.81201	0.0154167	0.0483595
P07813	Y352	[R].DYEFASKY.[G];[R].DYEFASKY.[G];[Y].GLNIKPVILAADGSEPDLSQQALTEK.[G];[Y].GLNIKPVILAADGSEPDLSQQALTEK.[G]	1.40158	3.4277	0.000373508	0.00402138
P07813	M406	[K].GVLFNSGEFNGLDHEAAFNAIADKLTAM.[G];[K].GVLFNSGEFNGLDHEAAFNAIADKLTAM.[G];[K].GVLFNSGEFNGLDHEAAFNAIADKLTAM.[G];[K].GVLFNSGEFNGLDHEAAFNAIADKLTAM.[G]	-4.11471	2.98769	0.00102875	0.00822108
P07813	T57	[Y].TIGDVIAR.[Y];[Y].TIGDVIAR.[Y]	1.65254	2.95069	0.00112023	0.00872564
P07813	N168	[K].TSAVNWCPNDQTVLAN.[E]	6.3366	2.49382	0.00320762	0.0172667
P27302	Y407	[K].AINEDAAGNYIHY.[G]	1.66361	1.7988	0.0158928	0.0493738
P27302	L241	[R].AVTDKPSLL.[M];[R].AVTDKPSLL.[M]	1.53881	5.68966	2.04336e-06	0.000107401
P27302	Y72	[R].FVLSNGHGSMLIY.[S];[L].IYSLLHLTGYDLPMEELK.[N];[L].IYSLLHLTGYDLPMEELK.[N];[Y].SLLHLTGYDLPMEELK.[N];[Y].SLLHLTGYDLPMEELK.[N]	-1.10359	4.92235	1.19576e-05	0.000358338
P27302	G649	[F].GFTVDNVVAK.[A];[F].GFTVDNVVAK.[A]	1.62704	3.72126	0.000189992	0.00249654
P27302	G108	[A].GVETTTGPLGQGIANAVGMAIAEK.[T];[A].GVETTTGPLGQGIANAVGMAIAEK.[T];[K].TPGHPEVGYTA.[G]	-4.27801	2.61813	0.00240918	0.0142631
P27302	G79	[T].GYDLPMEELK.[N];[T].GYDLPMEELK.[N];[T].GYDLPMEELK.[N];[T].GYDLPMEELK.[N]	4.47463	3.20741	0.000620288	0.005737
P27302	L482	[S].LRVTPNMSTWRPCDQVESAVAWK.[Y]	-9.50176	2.59911	0.00251706	0.0147666
P27302	P264	[A].PLGDAEIALTR.[E];[A].PLGDAEIALTR.[E]	1.93491	2.03721	0.00917897	0.0343084
P27302	A37	[K].SGHPGAPMGMADIA.[E];[K].SGHPGAPMGMADIA.[E]	1.4229	2.23964	0.00575914	0.0255369
P27302	T235	[V].TDKPSLLMCK.[T];[V].TDKPSLLMCK.[T]	-1.10838	1.92765	0.0118128	0.0405791
P27302	T634	[T].TFGESAPAELLFEEFGFTVDNVVAK.[A];[T].TFGESAPAELLFEEFGFTVDNVVAK.[A];[M].TTFGESAPAELLFEEFGFTVDNVVAK.[A];[M].TTFGESAPAELLFEEFGFTVDNVVAK.[A]	-3.66059	2.21549	0.00608844	0.0264098
P27302	Q592	[R].VVSMPSTDAFDKQ.[D]	1.26628	2.16391	0.00685629	0.0282151
P0AEK4	C63	[Q].CDVAEDASIDTMFAELGK.[V];[Q].CDVAEDASIDTMFAELGK.[V];[Q].CDVAEDASIDTMFAELGKVWPK.[F];[C].DVAEDASIDTMFAELGK.[V];[C].DVAEDASIDTMFAELGK.[V];[C].DVAEDASIDTMFAELGKVWPK.[F];[C].DVAEDASIDTMFAELGKVWPK.[F];[K].GRVEEFAAQLGSDIVLQ.[C];[K].GRVEEFAAQLGSDIVLQ.[C];[K].GRVEEFAAQLGSDIVLQC.[D];[K].GRVEEFAAQLGSDIVLQC.[D];[R].VEEFAAQLGSDIVLQ.[C]	-1.49991	9.30239	4.98438e-10	1.696e-07
P0AEK4	L18	[R].ILVTGVASKL.[S];[R].ILVTGVASKL.[S];[K].RILVTGVASKL.[S];[K].RILVTGVASKL.[S];[L].SIAYGIAQAMHR.[E];[L].SIAYGIAQAMHR.[E]	1.05961	3.05504	0.000880958	0.00747904
P0AEK4	L135	[M].LNPGSALLTLSYLGAER.[A];[M].LNPGSALLTLSYLGAER.[A]	-6.4325	5.23676	5.79754e-06	0.000214178
P0AEK4	L144	[R].SMLNPGSALLTL.[S];[R].SMLNPGSALLTL.[S];[R].SMLNPGSALLTLS.[Y];[L].TLSYLGAER.[A];[L].TLSYLGAER.[A]	3.45526	2.61507	0.00242623	0.0143509
P0AEK4	C233	[R].TVTIEDVGNSAAFLC.[S]	-1.58902	2.67014	0.00213726	0.0131845
P0ACF8	L33	[R].ECTLETLEEMLEKL.[E];[R].ECTLETLEEMLEKL.[E];[R].ECTLETLEEMLEKL.[E];[R].ECTLETLEEMLEKL.[E];[L].EVVVNERREEESAAAAEVEER.[T];[L].EVVVNERREEESAAAAEVEER.[T]	2.18113	19.7771	1.67083e-20	1.08019e-16
P0ACF8	E39	[N].ERREEESAAAAEVEER.[T];[N].ERREEESAAAAEVEER.[T]	1.36912	2.76605	0.00171374	0.011541
P0ACF8	A49	[K].LEVVVNERREEESAAAA.[E];[K].LEVVVNERREEESAAAA.[E]	1.65416	2.66623	0.00215659	0.0132614
P0ACF8	L65	[M].LIADGIDPNELLNSLAAVK.[S];[M].LIADGIDPNELLNSLAAVK.[S]	1.41952	5.83508	1.4619e-06	8.43858e-05
P0A817	F124	[R].ADPLEQGAGDQGLMF.[G];[F].GYATNETDVLMPAPITYAHR.[L];[F].GYATNETDVLMPAPITYAHR.[L];[K].QSPDINQGVDRADPLEQGAGDQGLMF.[G];[K].QSPDINQGVDRADPLEQGAGDQGLMF.[G];[K].QSPDINQGVDRADPLEQGAGDQGLMF.[G]	1.27754	3.36572	0.000430808	0.00442794
P0A817	A2	[M].AKHLFTSESVSEGHPDK.[I];[M].AKHLFTSESVSEGHPDKIADQISDAVLDAILEQDPK.[A];[M].AKHLFTSESVSEGHPDKIADQISDAVLDAILEQDPK.[A]	-1.80017	2.56803	0.00270379	0.0154965
P0A817	Q343	[R].EFFDLRPYGLIQ.[M];[R].EFFDLRPYGLIQ.[M];[Q].MLDLLHPIYK.[E];[Q].MLDLLHPIYK.[E];[Q].MLDLLHPIYK.[E];[Q].MLDLLHPIYKETAAYGHFGR.[E]	1.11676	5.62073	2.39481e-06	0.00011641
P0A817	G317	[F].GTEKVPSEQLTLLVR.[E];[F].GTEKVPSEQLTLLVR.[E]	2.21587	8.10651	7.82513e-09	1.48793e-06
P0A817	N129	[T].NETDVLMPAPITYAHR.[L];[A].TNETDVLMPAPITYAHR.[L];[A].TNETDVLMPAPITYAHR.[L]	1.51482	2.23165	0.0058661	0.0258623
P0A817	S310	[T].SIMVETFGTEKVPSEQLTLLVR.[E];[T].SIMVETFGTEKVPSEQLTLLVR.[E];[T].SIMVETFGTEKVPSEQLTLLVR.[E];[T].SIMVETFGTEKVPSEQLTLLVR.[E]	3.20004	2.09224	0.00808645	0.0316267
P0A817	V63	[W].VDIEEITR.[N];[W].VDIEEITR.[N];[A].WVDIEEITR.[N];[A].WVDIEEITR.[N]	1.02588	2.50952	0.00309368	0.0168652
P15288	A181	[C].AGGIDFTSNLHLDR.[E];[C].AGGIDFTSNLHLDR.[E];[C].AGGIDFTSNLHLDREAVPAGFETFK.[L];[C].AGGIDFTSNLHLDREAVPAGFETFK.[L];[G].CAGGIDFTSNLHLDR.[E];[G].CAGGIDFTSNLHLDR.[E];[A].GGIDFTSNLHLDR.[E];[A].GGIDFTSNLHLDR.[E];[A].GGIDFTSNLHLDREAVPAGFETFK.[L]	-2.26674	6.09653	8.00706e-07	5.50698e-05
P15288	E466	[K].KPYPEMDMVSIGPTITGPHSPDEQVHIE.[S];[K].KPYPEMDMVSIGPTITGPHSPDEQVHIE.[S];[E].SVGHYWTLLTELLK.[E];[E].SVGHYWTLLTELLK.[E]	-5.59181	5.83057	1.47718e-06	8.44127e-05
P15288	G38	[K].ICSIPHPSYHEEQLAEYIVG.[W];[K].ICSIPHPSYHEEQLAEYIVGW.[A]	-3.73635	2.57754	0.00264522	0.015252
P15288	S2	[M].SELSQLSPQPLWDIFAK.[I];[M].SELSQLSPQPLWDIFAK.[I];[M].SELSQLSPQPLWDIFAK.[I];[M].SELSQLSPQPLWDIFAK.[I]	-1.29387	5.96907	1.0738e-06	6.87341e-05
P15288	S21	[C].SIPHPSYHEEQLAEYIVGWAK.[E];[C].SIPHPSYHEEQLAEYIVGWAK.[E]	-2.3091	4.56008	2.75375e-05	0.000654522
P15288	T473	[W].TLLTELLK.[E];[W].TLLTELLK.[E];[Y].WTLLTELLK.[E];[Y].WTLLTELLK.[E]	1.04321	3.86812	0.000135481	0.00199518
P68066	A39	[Y].AEDEVVAVSK.[L];[A].EDEVVAVSK.[L];[G].YAEDEVVAVSK.[L];[G].YAEDEVVAVSK.[L]	1.29669	2.96969	0.00107229	0.00847782
P68066	V46	[K].AGYAEDEVVAV.[S];[K].AGYAEDEVVAVS.[K];[V].SKLGDIEYR.[E];[V].SKLGDIEYR.[E];[V].SKLGDIEYR.[E]	1.51979	6.19758	6.34483e-07	4.50761e-05
P68066	A11	[A].ANDDLLNSFWLLDSEK.[G];[A].ANDDLLNSFWLLDSEK.[G];[A].ANDDLLNSFWLLDSEKGEAR.[C];[A].ANDDLLNSFWLLDSEKGEAR.[C];[A].ANDDLLNSFWLLDSEKGEAR.[C];[-].MITGIQITKA.[A];[-].MITGIQITKA.[A];[-].MITGIQITKA.[A];[-].MITGIQITKA.[A];[A].NDDLLNSFWLLDSEK.[G];[A].NDDLLNSFWLLDSEKGEAR.[C];[A].NDDLLNSFWLLDSEKGEAR.[C]	1.13772	2.86133	0.00137617	0.0100507
P68066	E68	[V].EGGQHLNVNVLR.[R];[V].EGGQHLNVNVLR.[R];[V].EGGQHLNVNVLRR.[E];[V].EGGQHLNVNVLRR.[E];[R].EVPVEVKPEVRVE.[G];[R].EVPVEVKPEVRVE.[G];[R].EVPVEVKPEVRVE.[G];[E].GGQHLNVNVLR.[R];[E].GGQHLNVNVLR.[R];[E].GGQHLNVNVLRR.[E];[E].GGQHLNVNVLRR.[E]	1.12186	14.7704	1.69666e-15	2.19379e-12
P68066	G37	[A].GYAEDEVVAVSK.[L];[A].GYAEDEVVAVSK.[L];[G].YAEDEVVAVSK.[L];[G].YAEDEVVAVSK.[L]	1.51992	5.09264	8.07902e-06	0.000265131
P68066	R106	[V].RFNSLTPEQQR.[D]	1.19303	1.95537	0.0110822	0.0389562
P04805	A414	[T].ADELEVGMGK.[V];[T].ADELEVGMGK.[V];[T].ADELEVGMGK.[V];[R].DKLAAITDWTAENVHHAIQAT.[A];[K].LAAITDWTAENVHHAIQAT.[A];[A].TADELEVGMGK.[V];[A].TADELEVGMGK.[V]	1.00431	3.12422	0.000751248	0.00663499
P04805	A143	[F].ANPQEGSVVFDDQIR.[G];[F].ANPQEGSVVFDDQIR.[G];[R].HSHEHHADDEPCVVRF.[A];[R].HSHEHHADDEPCVVRF.[A]	1.28853	2.93403	0.00116405	0.00893771
P04805	A412	[Q].ATADELEVGMGK.[V];[Q].ATADELEVGMGK.[V];[Q].ATADELEVGMGK.[V];[Q].ATADELEVGMGK.[V];[R].DKLAAITDWTAENVHHAIQ.[A];[R].DKLAAITDWTAENVHHAIQAT.[A];[K].LAAITDWTAENVHHAIQ.[A];[K].LAAITDWTAENVHHAIQAT.[A];[A].TADELEVGMGK.[V];[A].TADELEVGMGK.[V]	1.03798	3.29478	0.000507249	0.00496237
P04805	D400	[T].DWTAENVHHAIQATADELEVGMGK.[V]	-5.72569	1.80786	0.0155647	0.0487056
P04805	E166	[Q].ELDDLIIR.[R];[Q].ELDDLIIR.[R]	2.04888	1.89809	0.0126448	0.0424448
P04805	R362	[C].RYFYEDFAEFDADAAKK.[H];[C].RYFYEDFAEFDADAAKK.[H]	-1.46789	3.34016	0.000456919	0.0046156
P04805	V185	[C].VVVDDWDMEITHVIR.[G];[C].VVVDDWDMEITHVIR.[G];[C].VVVDDWDMEITHVIRGEDHINNTPR.[Q];[C].VVVDDWDMEITHVIRGEDHINNTPR.[Q]	-1.61117	2.32014	0.0047848	0.0225958
P35340	A225	[R].DAYDVLIVGSGPAGA.[A];[R].DAYDVLIVGSGPAGAA.[A]	1.70227	2.56076	0.00274944	0.0156612
P35340	D251	[L].DTVDIENYISVPK.[T];[L].DTVDIENYISVPK.[T]	2.12017	3.91988	0.000120259	0.00185998
P35340	H303	[K].LIPAAVEGGLH.[Q]	1.81904	2.52764	0.00296726	0.016382
P35340	L509	[S].LSAFDYLIR.[T];[S].LSAFDYLIR.[T];[A].SLSAFDYLIR.[T]	1.92888	2.8177	0.00152162	0.0106695
P35340	S128	[L].SCHNCPDVVQALNLMSVLNPR.[I]	-4.6141	3.62831	0.000235339	0.00292028
P0AAI5	S44	[K].ALLAGQSGISLIDHFDTS.[A]	1.02403	1.98233	0.0104153	0.0373048
P0AAI5	M238	[R].DGFVLGDGAGM.[L];[R].DGFVLGDGAGML.[V];[K].ERDGFVLGDGAGM.[L];[K].ERDGFVLGDGAGML.[V];[K].ERDGFVLGDGAGML.[V];[K].ERDGFVLGDGAGML.[V];[M].LVLEEYEHAK.[K];[M].LVLEEYEHAK.[K]	1.33273	5.67518	2.11263e-06	0.000110146
P0AAI5	G344	[L].GAAGAVESIYSILALR.[D];[L].GAAGAVESIYSILALR.[D];[K].SMTGHLL.[G]	-2.51049	4.48187	3.29709e-05	0.000727497
P0AAI5	G347	[A].GAVESIYSILALR.[D];[A].GAVESIYSILALR.[D];[K].SMTGHLLGAA.[G];[K].SMTGHLLGAA.[G]	-2.09691	9.03997	9.12082e-10	2.56374e-07
P0AAI5	G181	[Y].GDADVMVAGGAEK.[A];[Y].GDADVMVAGGAEK.[A];[Y].GDADVMVAGGAEK.[A]	-1.12986	2.05177	0.00887617	0.0335386
P0AAI5	G113	[L].GLIEENHTSLMNGGPR.[K];[L].GLIEENHTSLMNGGPR.[K];[R].IGAAIGSGIGGL.[G]	1.82483	4.73868	1.82525e-05	0.00047201
P0AAI5	G12	[L].GMLSPVGNTVESTWK.[A]	1.53867	2.53516	0.00291634	0.016204
P0AAI5	M263	[K].IYAELVGFGM.[S]	-1.07145	2.91581	0.00121393	0.0091669
P0AAI5	N397	[C].NSFGFGGTNGSLIFK.[K];[C].NSFGFGGTNGSLIFK.[K];[N].SFGFGGTNGSLIFK.[K]	-1.16772	2.22084	0.00601389	0.0262047
P0AAI5	S195	[A].STPLGVGGFGAAR.[A];[A].STPLGVGGFGAAR.[A]	4.16104	2.43152	0.0037024	0.019027
P17169	A300	[L].ACGTSYNSGMVSR.[Y];[L].ACGTSYNSGMVSR.[Y];[R].ISHGQVDLSELGPNADELLSKVEHIQIL.[A];[R].ISHGQVDLSELGPNADELLSKVEHIQIL.[A];[K].VEHIQILAC.[G]	-1.06516	2.4663	0.00341745	0.0179479
P17169	I190	[F].IASDQLALLPVTR.[R];[F].IASDQLALLPVTR.[R]	1.21634	3.56735	0.0002708	0.00322417
P17169	T118	[Y].TFVSETDTEVIAHLVNWELK.[Q];[Y].TFVSETDTEVIAHLVNWELK.[Q]	-3.18824	1.96195	0.0109157	0.0385628
P17169	T578	[Y].TVPLQLLAYHVALIK.[G];[Y].TVPLQLLAYHVALIK.[G]	1.0555	1.85509	0.0139609	0.0454779
P0A7V8	R165	[Q].REKPTWLEVDAGK.[M];[Q].REKPTWLEVDAGK.[M]	-5.06256	2.16355	0.00686194	0.0282204
P0ADG7	A322	[V].ADAVEALEGTGIPVIADGGIR.[F];[V].ADAVEALEGTGIPVIADGGIR.[F];[R].IVTGVGVPQITAV.[A];[A].VADAVEALEGTGIPVIADGGIR.[F];[A].VADAVEALEGTGIPVIADGGIR.[F]	2.56576	4.90936	1.23209e-05	0.000362904
P0ADG7	A365	[L].AGTEESPGEIELYQGR.[S];[L].AGTEESPGEIELYQGR.[S];[M].LAGTEESPGEIELYQGR.[S];[M].LAGTEESPGEIELYQGR.[S]	7.73918	4.48598	3.26605e-05	0.000725602
P0ADG7	A279	[R].AKYPDLQIIGGNVA.[T];[R].AKYPDLQIIGGNVA.[T]	9.37585	1.94829	0.0112644	0.039407
P0ADG7	A62	[L].AQEGGIGFIHK.[N];[L].AQEGGIGFIHK.[N];[A].LAQEGGIGFIHK.[N];[A].LAQEGGIGFIHK.[N]	1.84891	2.17915	0.00661995	0.027683
P0ADG7	A320	[T].AVADAVEALEGTGIPVIADGGIR.[F];[T].AVADAVEALEGTGIPVIADGGIR.[F];[R].IVTGVGVPQIT.[A];[R].IVTGVGVPQITAV.[A];[A].VADAVEALEGTGIPVIADGGIR.[F];[A].VADAVEALEGTGIPVIADGGIR.[F]	2.59885	5.28583	5.17809e-06	0.000195768
P0ADG7	E329	[L].EGTGIPVIADGGIR.[F];[L].EGTGIPVIADGGIR.[F];[R].IVTGVGVPQITAVADAVEAL.[E]	7.99759	2.20166	0.00628551	0.0267693
P0ADG7	G464	[S].GAGIQESHVHDVTITK.[E];[S].GAGIQESHVHDVTITK.[E];[I].SGAGIQESHVHDVTITK.[E]	3.75666	2.48299	0.00328858	0.0175418
P0ADG7	I247	[L].IDSSHGHSEGVLQR.[I];[L].LIDSSHGHSEGVLQR.[I];[L].LIDSSHGHSEGVLQR.[I]	2.45503	3.42688	0.000374217	0.00402138
P0ADG7	H473	[R].ISGAGIQESHVH.[D]	-1.58013	2.21257	0.00612957	0.0264411
P0ADG7	V238	[L].VAAGVDVLLIDSSHGHSEGVLQR.[I];[L].VAAGVDVLLIDSSHGHSEGVLQR.[I];[R].VGAAVGAGAGNEERVDAL.[V];[R].VGAAVGAGAGNEERVDAL.[V]	1.20654	3.60341	0.000249222	0.00306316
P45523	F241	[K].AGVPGIPPNSTLVF.[D];[F].DVELLDVKPAPK.[A];[F].DVELLDVKPAPK.[A];[L].VFDVELLDVKPAPK.[A];[L].VFDVELLDVKPAPK.[A]	2.83825	4.18799	6.48652e-05	0.00123747
P45523	A107	[K].LSDQEIEQTLQAFEA.[R]	-5.54088	2.99536	0.00101074	0.00813757
P0A6T1	Y163	[K].AITDVVNIGIGGSDLGPY.[M];[Y].MVTEALRPYK.[N];[Y].MVTEALRPYK.[N]	1.29127	5.41144	3.87758e-06	0.000163981
P0A6T1	F460	[R].DQGKDPATLDYVVPF.[K];[R].DQGKDPATLDYVVPF.[K];[F].KVFEGNRPTNSILLR.[E];[F].KVFEGNRPTNSILLR.[E]	1.49949	7.14261	7.20103e-08	8.16748e-06
P0A6T1	D534	[H].DSSTNGLINR.[Y];[H].DSSTNGLINR.[Y];[R].ILPELKDDKEISSH.[D]	2.31424	8.13015	7.41055e-09	1.45179e-06
P0A6T1	F203	[K].KVNPETTLF.[L]	1.08921	1.86374	0.0136853	0.0447812
P0A6T1	A206	[K].KVNPETTLFLVA.[S];[K].KVNPETTLFLVA.[S];[K].KVNPETTLFLVAS.[K];[A].SKTFTTQETMTNAHSAR.[D];[A].SKTFTTQETMTNAHSAR.[D];[A].SKTFTTQETMTNAHSAR.[D]	1.0408	2.1985	0.00633144	0.0269031
P0A6T1	S182	[K].NHLNMHFVS.[N];[S].NVDGTHIAEVLK.[K]	1.05335	2.24032	0.00575014	0.0255212
P06959	A2	[M].AIEIKVPDIGADEVEITEILVK.[V];[M].AIEIKVPDIGADEVEITEILVK.[V];[M].AIEIKVPDIGADEVEITEILVK.[V]	-1.56699	5.58411	2.6055e-06	0.000122062
P06959	L124	[K].DVNVPDIGSDEVEVTEIL.[V]	1.00367	2.27665	0.00528871	0.0241125
P06959	G398	[F].GEIEEVELGR.[I]	9.27448	1.79607	0.015993	0.0496137
P0A6A8	A46	[M].ALEEEFDTEIPDEEAEK.[I];[M].ALEEEFDTEIPDEEAEK.[I];[M].ALEEEFDTEIPDEEAEKITTVQAAIDYINGHQA.[-];[M].ALEEEFDTEIPDEEAEKITTVQAAIDYINGHQA.[-];[A].LEEEFDTEIPDEEAEK.[I];[A].LEEEFDTEIPDEEAEK.[I];[A].LEEEFDTEIPDEEAEKITTVQAAIDYINGHQA.[-];[A].LEEEFDTEIPDEEAEKITTVQAAIDYINGHQA.[-];[V].MALEEEFDTEIPDEEAEK.[I];[V].MALEEEFDTEIPDEEAEK.[I];[V].MALEEEFDTEIPDEEAEK.[I];[V].MALEEEFDTEIPDEEAEK.[I];[K].QEEVTNNASFVEDLGADSL…	-1.36034	4.51043	3.0872e-05	0.000705257
P0A6A8	Q20	[K].KIIGEQLGVKQ.[E];[K].KIIGEQLGVKQ.[E];[K].KIIGEQLGVKQ.[E];[K].KIIGEQLGVKQE.[E];[K].KIIGEQLGVKQE.[E];[K].IIGEQLGVKQ.[E];[K].IIGEQLGVKQ.[E];[K].IIGEQLGVKQE.[E];[K].IIGEQLGVKQE.[E]	1.05208	2.45806	0.00348293	0.0182473
P0A6A8	N26	[K].KIIGEQLGVKQEEVTNN.[A];[K].KIIGEQLGVKQEEVTNN.[A];[K].KIIGEQLGVKQEEVTNN.[A];[K].KIIGEQLGVKQEEVTNNA.[S];[K].KIIGEQLGVKQEEVTNNA.[S];[K].KIIGEQLGVKQEEVTNNA.[S];[K].IIGEQLGVKQEEVTN.[N];[K].IIGEQLGVKQEEVTNN.[A];[K].IIGEQLGVKQEEVTNN.[A];[K].IIGEQLGVKQEEVTNNA.[S];[K].IIGEQLGVKQEEVTNNA.[S]	1.2094	1.90816	0.0123549	0.041688
P0A7A9	A136	[I].AHFFEHYK.[D];[I].AHFFEHYK.[D];[A].HFFEHYKDLEK.[G];[A].HFFEHYKDLEK.[G];[Q].IAHFFEHYK.[D];[Q].IAHFFEHYK.[D];[Q].IAHFFEHYKDLEK.[G];[Q].IAHFFEHYKDLEK.[G]	2.74002	5.00917	9.79112e-06	0.000305795
P0A7A9	A49	[T].AMFYPCNYGYINHTLSLDGDPVDVLVPTPYPLQPGSVIR.[C];[T].AMFYPCNYGYINHTLSLDGDPVDVLVPTPYPLQPGSVIR.[C];[T].AMFYPCNYGYINHTLSLDGDPVDVLVPTPYPLQPGSVIR.[C];[K].ESGALFVDRFMSTA.[M];[A].MFYPCNYGYINHTLSLDGDPVDVLVPTPYPLQPGSVIR.[C];[A].MFYPCNYGYINHTLSLDGDPVDVLVPTPYPLQPGSVIR.[C];[A].MFYPCNYGYINHTLSLDGDPVDVLVPTPYPLQPGSVIR.[C];[A].MFYPCNYGYINHTLSLDGDPVDVLVPTPYPLQPGSVIR.[C]	-7.00998	5.98972	1.02396e-06	6.6868e-05
P0A7A9	L131	[K].DVNDLPELL.[K];[K].EYDHIKDVNDLPELL.[K]	1.44648	3.16519	0.000683615	0.00616397
P0A7A9	Q134	[K].DVNDLPELLKAQ.[I];[K].DVNDLPELLKAQ.[I];[K].EYDHIKDVNDLPELLKAQ.[I];[K].EYDHIKDVNDLPELLKAQ.[I];[Q].IAHFFEHYK.[D];[Q].IAHFFEHYK.[D];[Q].IAHFFEHYKDLEK.[G];[Q].IAHFFEHYKDLEK.[G];[A].QIAHFFEHYK.[D];[A].QIAHFFEHYK.[D]	3.1242	4.11582	7.65911e-05	0.00138857
P0A7A9	E165	[A].EIVASFER.[A];[K].VEGWENAEAAKA.[E];[K].VEGWENAEAAKA.[E]	2.55381	5.73111	1.85732e-06	0.000100063
P0A7A9	F51	[M].FYPCNYGYINHTLSLDGDPVDVLVPTPYPLQPGSVIR.[C];[M].FYPCNYGYINHTLSLDGDPVDVLVPTPYPLQPGSVIR.[C];[A].MFYPCNYGYINHTLSLDGDPVDVLVPTPYPLQPGSVIR.[C];[A].MFYPCNYGYINHTLSLDGDPVDVLVPTPYPLQPGSVIR.[C];[A].MFYPCNYGYINHTLSLDGDPVDVLVPTPYPLQPGSVIR.[C];[A].MFYPCNYGYINHTLSLDGDPVDVLVPTPYPLQPGSVIR.[C]	-7.0972	6.59427	2.54523e-07	2.2541e-05
P0A7A9	E154	[K].GKWVKVE.[G];[E].GWENAEAAK.[A];[E].GWENAEAAK.[A]	5.95071	4.70358	1.97887e-05	0.000501702
P0A7A9	H61	[N].HTLSLDGDPVDVLVPTPYPLQPGSVIR.[C];[N].HTLSLDGDPVDVLVPTPYPLQPGSVIR.[C];[H].TLSLDGDPVDVLVPTPYPLQPGSVIR.[C];[H].TLSLDGDPVDVLVPTPYPLQPGSVIR.[C]	2.23694	11.4799	3.3122e-12	2.67667e-09
P0A7A9	K163	[A].KAEIVASFER.[A];[A].KAEIVASFER.[A];[K].VEGWENAEAAKA.[E];[K].VEGWENAEAAKA.[E]	2.39302	8.1867	6.50582e-09	1.31438e-06
P0A7A9	L65	[S].LDGDPVDVLVPTPYPLQPGSVIR.[C];[S].LDGDPVDVLVPTPYPLQPGSVIR.[C];[L].SLDGDPVDVLVPTPYPLQPGSVIR.[C];[L].SLDGDPVDVLVPTPYPLQPGSVIR.[C]	2.28911	10.2165	6.07365e-11	3.02048e-08
P0A7A9	L63	[T].LSLDGDPVDVLVPTPYPLQPGSVIR.[C];[T].LSLDGDPVDVLVPTPYPLQPGSVIR.[C];[L].SLDGDPVDVLVPTPYPLQPGSVIR.[C];[L].SLDGDPVDVLVPTPYPLQPGSVIR.[C];[H].TLSLDGDPVDVLVPTPYPLQPGSVIR.[C];[H].TLSLDGDPVDVLVPTPYPLQPGSVIR.[C]	2.37292	18.1685	6.78365e-19	2.19282e-15
P0A9P6	A507	[G].AIANEGDISSR.[Y];[G].AIANEGDISSR.[Y];[A].IANEGDISSR.[Y]	-7.01721	3.47974	0.000331332	0.00372506
P0A9P6	A274	[A].ALNGDMNQALR.[E];[A].ALNGDMNQALR.[E];[A].ALNGDMNQALR.[E];[A].ALNGDMNQALR.[E]	3.92005	4.07023	8.50696e-05	0.00148642
P0A9P6	E241	[L].EAEDFDAAIIFVR.[T]	6.92783	1.88616	0.012997	0.0432007
P0A9P6	A248	[R].FLEAEDFDAA.[I]	1.82229	2.80779	0.00155673	0.0108506
P0A9P6	H528	[S].HSTIELPK.[G];[H].STIELPK.[G]	-4.834	2.85925	0.00138278	0.0100672
P0A9P6	L379	[K].LTIPEVELPNAELL.[G]	2.13788	2.78455	0.00164229	0.0112116
P0A9P6	S187	[F].SATMPEAIR.[R];[F].SATMPEAIRR.[I]	2.63085	1.98245	0.0104125	0.0373048
P0A9P6	T367	[L].TIPEVELPNAELLGK.[R]	7.00563	2.87377	0.00133732	0.00982473
P32132	C312	[F].CVNTSPFCGK.[E];[F].CVNTSPFCGK.[E];[F].FCVNTSPFCGK.[E];[F].FCVNTSPFCGK.[E];[C].VNTSPFCGK.[E]	1.78707	5.09435	8.04736e-06	0.000265131
P32132	D213	[L].DYNSYVGVIGIGR.[I];[L].DYNSYVGVIGIGR.[I];[Q].LDYNSYVGVIGIGR.[I]	9.37245	3.249	0.000563638	0.00533517
P32132	E566	[L].EQALEFIDDDELVEVTPTSIR.[I];[L].EQALEFIDDDELVEVTPTSIR.[I];[T].LEQALEFIDDDELVEVTPTSIR.[I];[T].LEQALEFIDDDELVEVTPTSIR.[I]	1.70477	3.71555	0.000192509	0.00251428
P32132	E517	[A].EVYEGQIIGIHSR.[S];[A].EVYEGQIIGIHSR.[S];[K].LFLGHGA.[E]	1.61344	2.3778	0.00418986	0.0206043
P32132	H527	[R].GKLFLGHGAEVYEGQIIGIH.[S];[K].LFLGHGAEVYEGQIIGIH.[S]	2.19646	2.82292	0.00150343	0.0105878
P32132	T277	[R].IETDLAEAGDIVAIT.[G]	2.30451	2.33292	0.00464604	0.0222164
P32132	L279	[R].IETDLAEAGDIVAITGL.[G]	5.49424	2.23002	0.00588818	0.025896
P32132	Q522	[K].LFLGHGAEVYEGQ.[I]	1.84221	1.87699	0.0132743	0.0438296
P32132	I209	[Q].ISQLDYNSYVGVIGIGR.[I];[Q].ISQLDYNSYVGVIGIGR.[I]	1.49252	5.21224	6.1343e-06	0.000224058
P32132	I72	[N].IVDTPGHADFGGEVER.[V];[N].IVDTPGHADFGGEVER.[V];[I].VDTPGHADFGGEVER.[V]	1.37252	3.64539	0.000226262	0.00284536
P32132	Q211	[S].QLDYNSYVGVIGIGR.[I];[S].QLDYNSYVGVIGIGR.[I]	1.31127	2.4922	0.00321962	0.0173168
P32132	R547	[M].RASGTDEAVVLVPPIR.[M];[M].RASGTDEAVVLVPPIR.[M]	1.45899	2.89555	0.00127188	0.00946823
P32132	S467	[Y].STFSHYDDVRPGEVGQR.[Q];[Y].STFSHYDDVRPGEVGQR.[Q]	3.15678	5.78933	1.6243e-06	8.89924e-05
P0A8M3	D49	[C].DLIENDAQLSIITAKDEEGLEIIR.[H];[C].DLIENDAQLSIITAKDEEGLEIIR.[H]	-4.30358	2.1014	0.00791769	0.0311551
P0A8M3	E446	[L].EENNIPFEYQLGEGAFYGPK.[I];[L].EENNIPFEYQLGEGAFYGPK.[I];[A].LEENNIPFEYQLGEGAFYGPK.[I]	1.45512	8.84644	1.42418e-09	3.83638e-07
P0A8M3	F341	[R].EYCIKPMNCPGHVQIF.[N]	1.23371	2.07316	0.0084497	0.0325749
P0A8M3	L485	[Q].LDFSLPSR.[L];[Q].LDFSLPSR.[L]	2.37441	2.58216	0.00261722	0.0151209
P0A8M3	V443	[A].VALEENNIPFEYQLGEGAFYGPK.[I];[A].VALEENNIPFEYQLGEGAFYGPK.[I]	1.40851	3.98252	0.000104107	0.00169963
P08839	V159	[K].IIDLSAIQDEVILV.[A];[K].IIDLSAIQDEVILVA.[A]	1.61055	2.82356	0.00150119	0.0105878
P08839	F13	[-].MISGILASPGIAF.[G];[-].MISGILASPGIAF.[G]	1.63657	2.8263	0.00149176	0.0105632
P08839	Q226	[K].NDDYLILDAVNNQ.[V];[Q].VYVNPTNEVIDK.[M];[Q].VYVNPTNEVIDK.[M]	1.08705	2.50547	0.00312268	0.0169648
P08839	Y228	[K].NDDYLILDAVNNQVY.[V];[Y].VNPTNEVIDK.[M];[Q].VYVNPTNEVIDK.[M];[Q].VYVNPTNEVIDK.[M]	1.10555	2.11802	0.00762047	0.0304489
P21889	E118	[R].ADVLPLDSNHVNTE.[E]	1.41593	1.83763	0.0145333	0.0465808
P21889	A96	[L].ASSLTIINR.[A];[L].ASSLTIINR.[A];[R].DMATGEIEVLAS.[S]	1.09128	5.92034	1.20132e-06	7.39669e-05
P21889	A305	[F].AVFAGPANDPK.[G];[F].AVFAGPANDPK.[G];[A].VFAGPANDPK.[G];[A].VFAGPANDPK.[G]	1.20088	3.48744	0.000325504	0.00369839
P21889	D475	[Y].DMVINGYEVGGGSVR.[I]	-6.29862	3.0333	0.00092618	0.00771617
P21889	G501	[F].GILGINEEEQR.[E];[F].GILGINEEEQREK.[F];[F].GILGINEEEQREK.[F];[R].IHNGDMQQTVF.[G]	3.08524	2.17128	0.00674094	0.027936
P21889	F272	[K].GVDLGDFPVMTF.[A];[K].GVDLGDFPVMTF.[A];[K].GVDLGDFPVMTFA.[E];[K].GVDLGDFPVMTFA.[E]	2.54805	4.19244	6.42032e-05	0.00123534
P21889	L503	[R].IHNGDMQQTVFGIL.[G]	-2.21271	3.39848	0.000399503	0.0042065
P21889	L563	[C].LMTEAPSFANPTALAELSIQVVK.[K];[C].LMTEAPSFANPTALAELSIQVVK.[K];[L].MTEAPSFANPTALAELSIQVVK.[K];[L].MTEAPSFANPTALAELSIQVVK.[K]	-6.03675	4.90453	1.24585e-05	0.000362904
P21889	L372	[F].LNAEIIEDILDR.[T];[L].NAEIIEDILDR.[T];[L].NAEIIEDILDR.[T]	2.43031	3.44151	0.000361814	0.00393131
P21889	F394	[R].TAAQDGDMIFF.[G];[R].TAAQDGDMIFF.[G]	4.71372	2.00077	0.00998235	0.0363582
P21889	A396	[R].TAAQDGDMIFFGA.[D]	1.18369	2.83827	0.00145122	0.0104015
P21889	Q582	[K].TTAAACLMTEAPSFANPTALAELSIQ.[V]	-6.44473	3.29219	0.000510285	0.00496836
P21889	F533	[K].YGTPPHAGLAF.[G]	1.39921	2.4546	0.00351076	0.0183485
P0A8N3	A283	[M].AYADYKDLIELTESLFR.[T];[A].YADYKDLIELTESLFR.[T];[A].YADYKDLIELTESLFR.[T]	-5.20624	2.18493	0.00653239	0.0273877
P0A8N3	L64	[R].DHTSDQLHAEFDGKENEELEAL.[N];[R].DHTSDQLHAEFDGKENEELEAL.[N];[L].NIEVAVAGR.[M]	1.45517	3.1795	0.000661448	0.00601673
P0A8N3	D117	[W].DLGDILGAK.[G];[W].DLGDILGAK.[G]	1.44741	6.59587	2.53591e-07	2.2541e-05
P0A8N3	E310	[T].EVTYGDVTLDFGKPFEK.[L]	1.25331	2.03493	0.00922723	0.0344224
P0A8N3	E392	[T].EYPAEVSPLAR.[R];[R].IVTEIFEEVAEAHLIQPTFIT.[E]	1.85872	1.92364	0.0119223	0.0407185
P00961	E377	[A].EQIGADVNHATR.[A];[A].EQIGADVNHATR.[A]	-1.32187	2.41421	0.00385295	0.0195419
P00961	C450	[R].FAGDDLPSNPVAC.[A]	-1.46643	2.12536	0.00749281	0.0300743
P00961	L254	[R].KIGGNADLSESLLEEVASL.[V];[R].KIGGNADLSESLLEEVASL.[V];[K].IGGNADLSESLLEEVASL.[V]	1.12837	2.1086	0.00778759	0.0308502
P0AG30	D163	[L].DLASPIGR.[G];[L].DLASPIGR.[G]	1.30836	2.79564	0.00160088	0.0110811
P0AG30	D69	[A].DSSYLAGPDDIYVSPSQIR.[R];[A].DSSYLAGPDDIYVSPSQIR.[R]	1.3128	2.999	0.0010023	0.00809982
P0AG30	E118	[N].EVNFDKPENAR.[N];[N].EVNFDKPENAR.[N]	1.13332	2.17314	0.00671206	0.02789
P0AG30	L39	[R].KQDIIFAIL.[K];[R].KQDIIFAIL.[K]	1.40421	2.21533	0.0060908	0.0264098
P63284	F601	[R].AGLADPNRPIGSF.[L];[R].AGLADPNRPIGSF.[L];[R].AGLADPNRPIGSFL.[F];[R].AGLADPNRPIGSFL.[F];[F].LFLGPTGVGKTELCK.[A]	2.55701	3.92204	0.000119664	0.00185968
P63284	I391	[A].IDLIDEAASSIR.[M]	1.53378	1.9439	0.0113789	0.0397003
P63284	L113	[K].RGDNFISSELFVL.[A];[K].RGDNFISSELFVL.[A];[K].RGDNFISSELFVLA.[A];[K].RGDNFISSELFVLA.[A]	1.39673	8.49934	3.16705e-09	7.5316e-07
P63284	S36	[M].SALLNQEGGSVSPLLTSAGINAGQLR.[T];[M].SALLNQEGGSVSPLLTSAGINAGQLR.[T]	1.10578	2.79355	0.00160861	0.0110871
P63284	S672	[Y].SVILLDEVEK.[A]	1.47419	2.24925	0.00563315	0.025153
P0A8L1	A233	[Y].ALIPTAEVPLTNLVR.[G];[Y].ALIPTAEVPLTNLVR.[G];[K].FAGDLFHTRPLEEEADTSNY.[A];[K].FAGDLFHTRPLEEEADTSNY.[A];[K].FAGDLFHTRPLEEEADTSNYA.[L];[A].LIPTAEVPLTNLVR.[G];[A].LIPTAEVPLTNLVR.[G]	3.33828	4.07312	8.45047e-05	0.00148055
P0A8L1	A154	[R].DHVTLGEMHSGLDFAAA.[V];[R].DHVTLGEMHSGLDFAAA.[V]	1.6025	1.96953	0.0107269	0.0382089
P0A8L1	S124	[R].DIALTIPNLPADEVPVGKDENDNVEVS.[R];[R].DIALTIPNLPADEVPVGKDENDNVEVS.[R]	1.2902	8.36153	4.34982e-09	9.68607e-07
P0A8L1	S230	[K].FAGDLFHTRPLEEEADTS.[N];[K].FAGDLFHTRPLEEEADTS.[N];[S].NYALIPTAEVPLTNLVR.[G];[S].NYALIPTAEVPLTNLVR.[G]	1.40122	2.49864	0.00317218	0.0171473
P0A8L1	T261	[R].GEIIDEDDLPIKMT.[A];[R].GEIIDEDDLPIKMT.[A];[R].GEIIDEDDLPIKMT.[A];[R].GEIIDEDDLPIKMT.[A]	4.00064	3.46499	0.000342777	0.00380113
P0A8L1	K24	[F].KLDVDKLGALEER.[R];[F].KLDVDKLGALEER.[R]	1.77341	2.03438	0.00923881	0.0344457
P0A8L1	Y422	[R].IEVPEVLRPY.[M];[R].IEVPEVLRPY.[M]	1.17909	3.40569	0.000392924	0.00417119
P0A8L1	L198	[Y].LVNQDTLYGTGQLPK.[F];[Y].LVNQDTLYGTGQLPK.[F]	1.06692	2.5382	0.00289598	0.016182
P0A8L1	N193	[E].NYVPYLVNQDTLYGTGQLPK.[F];[E].NYVPYLVNQDTLYGTGQLPK.[F]	1.26299	2.91508	0.00121596	0.0091669
P0A8L1	S360	[C].SNVWDFQAR.[R];[C].SNVWDFQAR.[R]	-1.52933	4.16333	6.86547e-05	0.00128653
P07395	A336	[C].AFFSPLSITGR.[A];[A].FFSPLSITGR.[A];[A].FFSPLSITGR.[A]	-2.40582	5.0214	9.51909e-06	0.000300199
P07395	D268	[F].DKDRIEGGIVVR.[M]	1.15819	2.63203	0.00233331	0.0139466
P07395	G385	[C].GGEAGPVIDITNEATLPK.[R];[C].GGEAGPVIDITNEATLPK.[R]	-1.09045	3.31725	0.000481666	0.00477603
P07395	G126	[L].GISDDHSGIIELPADAPIGTDIR.[E];[L].GISDDHSGIIELPADAPIGTDIR.[E]	1.15693	2.66596	0.00215792	0.0132614
P07395	C120	[K].LRGEPSEGMLC.[S];[K].LRGEPSEGMLC.[S];[C].SFSELGISDDHSGIIELPADAPIGTDIR.[E];[C].SFSELGISDDHSGIIELPADAPIGTDIR.[E]	-2.10889	6.46617	3.41844e-07	2.76252e-05
P07395	V681	[L].VFELEWNK.[L]	1.78812	2.92292	0.00119422	0.00908308
P04079	V85	[R].APQYVFEAGVPVFGV.[C];[R].APQYVFEAGVPVFGVC.[Y]	-1.98355	2.64827	0.00224768	0.013672
P04079	A38	[W].AWDVTEAQIR.[D];[W].AWDVTEAQIR.[D]	-2.03247	3.97505	0.000105913	0.00171611
P04079	D513	[Y].DISGKPPATIEWE.[-];[Y].DISGKPPATIEWE.[-]	7.96524	2.2079	0.0061958	0.026555
P04079	G282	[F].GLNIVHVPAEDR.[F];[F].GLNIVHVPAEDR.[F];[R].LNEAEQVLDMFGDHF.[G]	1.35522	3.99015	0.000102295	0.00168709
P04079	L234	[R].IREQVGDDKVILGL.[S]	1.54583	1.95719	0.0110359	0.0389024
P04079	T449	[F].TVFLPVR.[S];[F].TVFLPVR.[S]	1.51094	3.91674	0.000121133	0.00186016
P04079	V316	[F].VEVFDEEALK.[L];[F].VEVFDEEALKLEDVK.[W];[F].VEVFDEEALKLEDVK.[W];[F].VEVFDEEALKLEDVK.[W]	1.42371	2.26352	0.00545106	0.0246269
P04079	V258	[C].VFVDNGLLR.[L];[C].VFVDNGLLR.[L]	-1.10329	2.11706	0.0076373	0.0304785
P0A7D4	D196	[A].DILTSMVVDVSDLLDQAR.[Q];[A].DILTSMVVDVSDLLDQAR.[Q]	-4.63714	3.1192	0.000759982	0.00667566
P0A7D4	D109	[L].DYHVALDNAR.[E];[R].LLLSEACPLIL.[D]	1.38396	4.52266	3.00154e-05	0.00069504
P0A7D4	A78	[R].ENVTSIIGNGVVLSPA.[A]	1.59024	3.68334	0.000207328	0.00265566
P0A7D4	L80	[R].ENVTSIIGNGVVLSPAAL.[M]	1.3241	2.20773	0.00619822	0.026555
P0A7D4	G2	[M].GNNVVVLGTQWGDEGK.[G];[M].GNNVVVLGTQWGDEGK.[G];[M].GNNVVVLGTQWGDEGKGK.[I];[M].GNNVVVLGTQWGDEGKGK.[I]	-1.59309	3.55234	0.000280322	0.00330708
P0A7D4	L426	[R].IEELTGVPIDIISTGPDRTETMIL.[R];[M].ILRDPFDA.[-];[M].ILRDPFDA.[-];[K].RIEELTGVPIDIISTGPDRTETMIL.[R];[K].RIEELTGVPIDIISTGPDRTETMIL.[R];[K].RIEELTGVPIDIISTGPDRTETMIL.[R];[K].RIEELTGVPIDIISTGPDRTETMIL.[R]	3.04585	5.49495	3.1993e-06	0.000142851
P0A7D4	Q294	[R].VGAGPFPTELFDETGEFLCKQ.[G];[R].VGAGPFPTELFDETGEFLCKQ.[G]	1.12851	3.85699	0.000138997	0.00203307
P0A7D4	L267	[R].YVDYVLGIL.[K]	2.7598	2.18127	0.00658761	0.0275835
P0AGD3	A21	[S].AETIEYHYGK.[H];[S].AETIEYHYGK.[H];[K].DALAPHIS.[A];[K].DALAPHISAE.[T]	3.09154	1.86069	0.0137821	0.045046
P0AGD3	A11	[Y].AKDALAPHISAETIEYHYGK.[H]	6.73359	1.83491	0.014625	0.046744
P0AGD3	E160	[W].EHAYYIDYR.[N];[W].EHAYYIDYR.[N];[K].LAIVSTSNAGTPLTTDATPLLTVDVWEH.[A]	3.93517	2.26379	0.00544763	0.0246269
P0AGD3	F111	[Q].FTDAAIK.[N];[Q].FTDAAIK.[N]	2.37061	1.87383	0.0133713	0.0439951
P0AGD3	L153	[K].LAIVSTSNAGTPLTTDATPL.[L]	1.77357	2.06	0.00870954	0.0331657
P0AGD3	D157	[K].LAIVSTSNAGTPLTTDATPLLTVD.[V]	7.1443	2.1953	0.00637828	0.0270043
P0AGD3	F178	[R].NARPGYLEHF.[W];[R].NARPGYLEHF.[W];[F].WALVNWEFVAK.[N];[F].WALVNWEFVAK.[N]	1.77376	2.47107	0.00338007	0.0178579
P0AGD3	N183	[R].NARPGYLEHFWALVN.[W];[L].VNWEFVAK.[N];[L].VNWEFVAK.[N]	1.222	3.81532	0.000152996	0.00219317
P0AGD3	S100	[A].SFGSFADFK.[A];[A].SFGSFADFK.[A];[K].VAEAIAASF.[G]	1.39192	4.43519	3.67123e-05	0.00077818
P0AGD3	S59	[K].SLEEIIRS.[S]	4.68004	2.41262	0.00386702	0.0195627
P0A705	G630	[L].GLSGVPAAGDEVTVVR.[D];[L].GLSGVPAAGDEVTVVR.[D];[L].GLSGVPAAGDEVTVVRDEK.[K];[L].GLSGVPAAGDEVTVVRDEK.[K];[L].GLSGVPAAGDEVTVVRDEKK.[A];[L].GLSGVPAAGDEVTVVRDEKK.[A];[R].NELGQEVLEAGPSIPVEIL.[G];[R].NELGQEVLEAGPSIPVEILGL.[S]	1.08593	7.36995	4.26631e-08	5.51634e-06
P0A705	G699	[Q].GSVEAISDSLLK.[L];[Q].GSVEAISDSLLK.[L]	1.33479	2.53926	0.00288892	0.0161564
P0A705	G633	[S].GVPAAGDEVTVVR.[D];[S].GVPAAGDEVTVVRDEK.[K];[S].GVPAAGDEVTVVRDEK.[K];[L].SGVPAAGDEVTVVR.[D];[L].SGVPAAGDEVTVVR.[D];[L].SGVPAAGDEVTVVRDEK.[K];[L].SGVPAAGDEVTVVRDEK.[K];[L].SGVPAAGDEVTVVRDEKK.[A];[L].SGVPAAGDEVTVVRDEKK.[A]	1.11819	7.40081	3.97368e-08	5.24282e-06
P0A705	S739	[K].IIGSGVGGITETDATLAAAS.[N];[S].NAILVGFNVR.[A];[A].SNAILVGFNVR.[A];[A].SNAILVGFNVR.[A]	1.30702	1.96225	0.0109081	0.038557
P0A705	F880	[R].TGDVIEVF.[E]	1.70638	2.35158	0.00445062	0.0215692
P0A7V0	A185	[F].AIVDTNSDPDGVDFVIPGNDDAIR.[A];[F].AIVDTNSDPDGVDFVIPGNDDAIR.[A];[A].IVDTNSDPDGVDFVIPGNDDAIR.[A];[A].IVDTNSDPDGVDFVIPGNDDAIR.[A]	1.39568	1.94685	0.0113019	0.0394957
P0A7V0	F162	[K].DMGGLPDALF.[V];[K].LENSLGGIKDMGGLPDALF.[V];[K].LENSLGGIKDMGGLPDALF.[V];[K].LENSLGGIKDMGGLPDALF.[V];[F].VIDADHEHIAIK.[E];[F].VIDADHEHIAIK.[E]	2.8805	2.13074	0.00740047	0.0298094
P0A7V0	D188	[V].DTNSDPDGVDFVIPGNDDAIR.[A];[V].DTNSDPDGVDFVIPGNDDAIR.[A]	1.90595	3.56319	0.000273406	0.00324921
P0A7V0	G155	[M].GGLPDALFVIDADHEHIAIK.[E];[M].GGLPDALFVIDADHEHIAIK.[E]	1.18639	2.17833	0.00663246	0.0277174
P0A7V0	G180	[L].GIPVFAIVDTNSDPDGVDFVIPGNDDAIR.[A];[L].GIPVFAIVDTNSDPDGVDFVIPGNDDAIR.[A]	2.68639	3.31067	0.000489024	0.00484156
P0A7W1	A35	[T].ALTVVGDGNGR.[V];[T].ALTVVGDGNGR.[V];[A].LTVVGDGNGR.[V];[F].TALTVVGDGNGR.[V];[F].TALTVVGDGNGR.[V]	2.39296	5.13783	7.2806e-06	0.000251706
P0A6A3	A34	[L].AECFHLPEAR.[I];[K].FAIIDAVNGEEYLSGL.[A];[K].FAIIDAVNGEEYLSGLAE.[C]	1.07652	2.58697	0.0025884	0.0150351
P0A6A3	A165	[Y].ALPYNLYK.[E];[Y].ALPYNLYK.[E]	2.07847	2.28881	0.00514264	0.0236467
P0A6A3	A152	[K].DKNVAVFDTA.[F]	2.27214	2.53219	0.00293637	0.016267
P0A6A3	A392	[K].EGTRPAVVIPTNEELVIA.[Q];[K].EGTRPAVVIPTNEELVIA.[Q];[K].EGTRPAVVIPTNEELVIAQ.[D];[K].EGTRPAVVIPTNEELVIAQ.[D]	1.15631	5.18823	6.48291e-06	0.000232845
P0A6A3	G112	[Q].GIKDAASFAPLHNPAHLIGIEEALK.[S];[Q].GIKDAASFAPLHNPAHLIGIEEALK.[S]	3.76274	2.09446	0.00804532	0.031557
P0A6A3	H210	[C].HLGNGGSVSAIR.[N];[K].MLNKPVEELNIITC.[H];[K].MLNKPVEELNIITC.[H]	-1.06464	3.47901	0.000331885	0.00372506
P0A6A3	L255	[R].SGDIDPAIIFHL.[H];[R].SGDIDPAIIFHLH.[D]	1.54779	3.54359	0.000286029	0.00336827
P0A6A3	S102	[S].SVVIDESVIQGIK.[D];[S].VVIDESVIQGIK.[D];[S].VVIDESVIQGIK.[D]	1.59793	5.66206	2.17741e-06	0.000111722
P0A6A3	T331	[F].TGGIGENAAMVR.[E];[F].TGGIGENAAMVR.[E];[F].TGGIGENAAMVR.[E];[F].TGGIGENAAMVR.[E]	3.08382	2.80185	0.00157817	0.0109473
P0A6A3	V329	[V].VFTGGIGENAAMVR.[E];[V].VFTGGIGENAAMVR.[E]	4.5125	2.10209	0.00790516	0.0311437
P0A6A3	E297	[R].YVEDNYATKE.[D]	2.30254	4.00664	9.84818e-05	0.00164518
P07012	A347	[Q].AVLDGSLDQFIEASLK.[A]	-2.14081	1.80651	0.0156132	0.04881
P07012	C274	[R].ITHIPTGIVTQC.[Q]	-1.7415	2.93004	0.00117479	0.0089882
P07012	V226	[E].VDDDIDIEINPADLR.[I]	1.39948	2.87867	0.00132231	0.00973656
P0A858	A215	[N].ASNAAELFAQPDIDGALVGGASLK.[A];[N].ASNAAELFAQPDIDGALVGGASLK.[A];[K].VDANIAEQVIIQYGGSVNAS.[N]	-1.42792	2.25858	0.00551341	0.0248219
P0A858	A37	[C].AVAIAPPEMYIDMAK.[R];[C].AVAIAPPEMYIDMAK.[R];[C].AVAIAPPEMYIDMAKR.[E];[C].AVAIAPPEMYIDMAKR.[E];[A].VAIAPPEMYIDMAK.[R];[A].VAIAPPEMYIDMAK.[R];[A].VAIAPPEMYIDMAKR.[E];[A].VAIAPPEMYIDMAKR.[E]	-4.22153	6.70765	1.96042e-07	1.86384e-05
P0A858	H95	[K].DIGAQYIIIGH.[S]	-1.47307	2.20168	0.00628523	0.0267693
P0A858	Q64	[R].EAEGSHIMLGAQ.[N];[R].EAEGSHIMLGAQ.[N];[Q].NVDLNLSGAFTGETSAAMLK.[D];[Q].NVDLNLSGAFTGETSAAMLK.[D];[K].REAEGSHIMLGAQ.[N];[K].REAEGSHIMLGAQ.[N];[K].REAEGSHIMLGAQ.[N];[K].REAEGSHIMLGAQ.[N]	-1.86307	4.88587	1.30057e-05	0.000375105
P0A858	D48	[K].ELAGVAGCAVAIAPPEMYID.[M]	1.02802	2.10165	0.0079132	0.0311551
P0A858	G155	[Q].GAAAFEGAVIAYEPVWAIGTGK.[S];[Q].GAAAFEGAVIAYEPVWAIGTGK.[S]	-1.78954	7.31572	4.83367e-08	6.00955e-06
P0A858	G210	[Y].GGSVNASNAAELFAQPDIDGALVGGASLK.[A];[Y].GGSVNASNAAELFAQPDIDGALVGGASLK.[A];[K].VDANIAEQVIIQY.[G];[Q].YGGSVNASNAAELFAQPDIDGALVGGASLK.[A]	-2.20437	4.376	4.20725e-05	0.000869006
P0A858	I40	[A].IAPPEMYIDMAK.[R];[A].IAPPEMYIDMAK.[R];[A].IAPPEMYIDMAKR.[E];[A].IAPPEMYIDMAKR.[E]	-1.5462	2.30714	0.00493013	0.0230632
P0A858	I91	[Y].IIIGHSER.[R];[Y].IIIGHSER.[R];[Q].YIIIGHSER.[R];[Q].YIIIGHSER.[R];[Q].YIIIGHSERR.[T];[Q].YIIIGHSERR.[T]	-1.11247	2.18764	0.00649169	0.0272825
P0A858	N217	[S].NAAELFAQPDIDGALVGGASLK.[A];[S].NAAELFAQPDIDGALVGGASLK.[A];[K].VDANIAEQVIIQYGGSVNAS.[N]	-1.54527	4.89914	1.26143e-05	0.000365703
P0A6B7	A331	[S].ASLEPSYVLR.[A];[S].ASLEPSYVLR.[A];[A].SLEPSYVLR.[A]	1.4073	3.84226	0.000143794	0.00208905
P0A6B7	A75	[G].ATESDNLAIK.[G];[G].ATESDNLAIK.[G];[S].GATESDNLAIK.[G];[S].GATESDNLAIK.[G]	1.74611	3.02424	0.000945716	0.00779854
P0A6B7	A181	[D].ATQSVGKLPIDLSQLK.[V];[D].ATQSVGKLPIDLSQLK.[V]	2.487	1.8812	0.0131461	0.0435844
P0A6B7	D30	[M].DGTFGNPASR.[S];[T].MDGTFGNPASR.[S]	1.72425	3.57157	0.00026818	0.00320477
P0A6B7	L301	[K].DIEEVYLNGDLEHGAPNIL.[N]	1.42113	2.59187	0.00255935	0.0149199
P0A6B7	G343	[L].GLNDELAHSSIR.[F];[L].GLNDELAHSSIR.[F]	1.73628	2.27044	0.00536486	0.024338
P0A6B7	H178	[Y].HVDATQSVGKLPIDLSQLK.[V];[Y].HVDATQSVGKLPIDLSQLK.[V];[Y].HVDATQSVGKLPIDLSQLK.[V]	6.72195	1.89114	0.0128488	0.0429289
P0A6B7	I58	[Q].IADLVGADPR.[E];[Q].IADLVGADPR.[E]	1.94713	7.77376	1.68359e-08	2.80591e-06
P0A6B7	M27	[F].MTMDGTFGNPASR.[S];[F].MTMDGTFGNPASR.[S];[F].MTMDGTFGNPASR.[S];[M].TMDGTFGNPASR.[S];[M].TMDGTFGNPASR.[S];[M].TMDGTFGNPASR.[S];[M].TMDGTFGNPASR.[S]	1.27039	3.69999	0.000199529	0.00257991
P0A6B7	S73	[T].SGATESDNLAIK.[G];[T].SGATESDNLAIK.[G];[F].TSGATESDNLAIK.[G];[F].TSGATESDNLAIK.[G]	2.14427	4.30102	5.00008e-05	0.00100666
P0A6B7	M252	[R].SGTLPVHQIVGM.[G];[R].SGTLPVHQIVGM.[G]	7.94074	2.58247	0.00261537	0.0151209
P69783	D124	[F].DLPLLEEK.[A];[F].DLPLLEEK.[A]	2.10796	2.41819	0.00381776	0.0194498
P69783	V32	[K].DTGTIEIIAPLSGEIV.[N];[V].NIEDVPDVVFAEK.[I];[K].SLVSDDKKDTGTIEIIAPLSGEIV.[N]	1.65345	3.40993	0.000389105	0.0041511
P69783	G93	[F].GIDTVELK.[G];[F].GIDTVELK.[G];[F].GIDTVELKGEGFKR.[I];[F].GIDTVELKGEGFKR.[I]	1.22794	3.4266	0.000374458	0.00402138
P69783	G155	[S].GSVTVGETPVIR.[I];[S].GSVTVGETPVIR.[I];[L].SGSVTVGETPVIR.[I]	2.16119	5.28624	5.17325e-06	0.000195768
P69783	K45	[E].KIVGDGIAIKPTGNK.[M];[E].KIVGDGIAIKPTGNK.[M]	1.80606	2.60821	0.00246484	0.0145262
P69783	S28	[L].SGEIVNIEDVPDVVFAEK.[I];[L].SGEIVNIEDVPDVVFAEK.[I]	1.48601	5.60235	2.49832e-06	0.000119642
P69783	V90	[F].VHFGIDTVELK.[G];[F].VHFGIDTVELK.[G];[F].VHFGIDTVELKGEGFKR.[I];[F].VHFGIDTVELKGEGFKR.[I]	1.07925	4.05364	8.83804e-05	0.00152368
P69783	V11	[L].VSDDKKDTGTIEIIAPLSGEIVNIEDVPDVVFAEK.[I];[L].VSDDKKDTGTIEIIAPLSGEIVNIEDVPDVVFAEK.[I];[L].VSDDKKDTGTIEIIAPLSGEIVNIEDVPDVVFAEK.[I]	-1.03312	2.51377	0.00306359	0.0167425
P0ABK5	A310	[T].ALFADLFTEK.[E];[T].ALFADLFTEK.[E];[A].LFADLFTEK.[E];[A].LFADLFTEK.[E]	1.05913	2.67759	0.00210094	0.0131008
P0ABK5	E128	[A].EEIVASNPEK.[Y];[A].EEIVASNPEK.[Y]	2.51297	4.07375	8.4382e-05	0.00148055
P0ABK5	G108	[L].GANLVLTEGAK.[G];[L].GANLVLTEGAK.[G]	2.5092	2.42366	0.00376998	0.0192671
P0ABK5	G229	[Q].GIGAGFIPANLDLK.[L];[Q].GIGAGFIPANLDLK.[L]	2.7677	2.75691	0.00175022	0.0116411
P0ABK5	L77	[R].GVLKPGVELVEPTSGNTGIAL.[A];[K].RGVLKPGVELVEPTSGNTGIAL.[A];[K].RGVLKPGVELVEPTSGNTGIAL.[A];[K].RGVLKPGVELVEPTSGNTGIAL.[A]	5.13071	2.61942	0.00240204	0.0142527
P0ABK5	I173	[F].IAGVGTGGTLTGVSR.[Y];[F].IAGVGTGGTLTGVSR.[Y];[K].TTGPEIWEDTDGQVDVF.[I]	1.26693	3.78327	0.000164713	0.00229498
P0ABK5	V203	[A].VEPTDSPVIAQALAGEEIKPGPHK.[I]	-2.12578	2.08039	0.0083102	0.0321755
P00956	A854	[T].ALGDELR.[F];[T].ALGDELR.[F]	1.13031	1.88727	0.0129637	0.0431669
P00956	H333	[R].FTHPFMGFDVPAILGDHVTLDAGTGAVH.[T];[R].FTHPFMGFDVPAILGDHVTLDAGTGAVH.[T];[H].TAPGHGPDDYVIGQK.[Y];[H].TAPGHGPDDYVIGQK.[Y]	1.1249	3.20055	0.000630165	0.00580344
P00956	G593	[H].GFTVDGQGR.[K];[H].GFTVDGQGR.[K]	1.25007	2.0926	0.00807988	0.0316267
P00956	V456	[M].VANRPDWCISR.[Q];[M].VANRPDWCISR.[Q]	1.39237	4.87981	1.31883e-05	0.000375105
P0A953	A198	[M].ACEFDAMGALSTK.[Y];[M].ACEFDAMGALSTK.[Y]	-7.23585	3.05023	0.000890783	0.00752799
P0A953	A255	[Y].AEIVGYGATSDGADMVAPSGEGAVR.[C];[Y].AEIVGYGATSDGADMVAPSGEGAVR.[C]	-7.68568	3.16232	0.000688143	0.00619616
P0A953	A284	[M].AMHGVDTPIDYLNSHGTSTPVGDVK.[E];[A].MHGVDTPIDYLNSHGTSTPVGDVK.[E];[A].MHGVDTPIDYLNSHGTSTPVGDVK.[E];[A].MHGVDTPIDYLNSHGTSTPVGDVK.[E];[A].MHGVDTPIDYLNSHGTSTPVGDVK.[E]	-1.35857	3.77562	0.000167641	0.00233075
P0A953	Q341	[K].AMTGHSLGAAGVQ.[E]	-2.05322	2.21139	0.00614623	0.0264603
P0A953	L348	[K].AMTGHSLGAAGVQEAIYSLL.[M];[K].AMTGHSLGAAGVQEAIYSLL.[M]	-6.21568	4.50507	3.12561e-05	0.000708195
P0A953	G287	[H].GVDTPIDYLNSHGTSTPVGDVK.[E];[H].GVDTPIDYLNSHGTSTPVGDVK.[E]	1.3494	2.54443	0.00285479	0.0160349
P0A953	K282	[M].KMAMHGVDTPIDYLNSHGTSTPVGDVK.[E];[M].KMAMHGVDTPIDYLNSHGTSTPVGDVK.[E]	-1.37499	2.04045	0.0091106	0.0341252
P0A953	L77	[F].LSMEQAIADAGLSPEAYQNNPR.[V];[F].LSMEQAIADAGLSPEAYQNNPR.[V];[L].SMEQAIADAGLSPEAYQNNPR.[V];[L].SMEQAIADAGLSPEAYQNNPR.[V]	-1.97098	3.17934	0.000661701	0.00601673
P0A953	S264	[T].SDGADMVAPSGEGAVR.[C];[T].SDGADMVAPSGEGAVR.[C];[T].SDGADMVAPSGEGAVR.[C]	1.01433	3.48034	0.00033087	0.00372506
P0A953	V238	[M].VVVEELEHALAR.[G];[M].VVVEELEHALAR.[G]	1.54038	2.67566	0.00211027	0.0131008
P0A8M0	D381	[M].DVLAPGIGEIIGGSQR.[E];[M].DVLAPGIGEIIGGSQR.[E];[M].DVLAPGIGEIIGGSQREER.[L];[M].DVLAPGIGEIIGGSQREER.[L];[M].DVLAPGIGEIIGGSQREERLDVLDER.[M];[M].DVLAPGIGEIIGGSQREERLDVLDER.[M];[A].MDVLAPGIGEIIGGSQR.[E];[A].MDVLAPGIGEIIGGSQREER.[L];[A].MDVLAPGIGEIIGGSQREER.[L]	1.11521	7.3215	4.7698e-08	6.00955e-06
P0A8M0	D312	[R].FIEADFAQVD.[Y]	1.90473	3.02873	0.00093598	0.00775001
P0A8M0	N56	[N].NSLPNYNEDVLR.[L]	1.4232	2.68474	0.00206662	0.0129716
P0A8M0	R178	[F].RVSTLDLENLPR.[N];[F].RVSTLDLENLPR.[N]	1.14824	1.91285	0.0122222	0.0414351
P0A8M0	T228	[Y].TFGPTFR.[A];[Y].TFGPTFR.[A]	2.00222	3.32197	0.000476466	0.00474631
P0A8M0	L436	[R].YGTVPHSGFGL.[G]	2.12417	2.04359	0.00904504	0.0339189
P23869	C121	[Y].CVFAEVVDGMDVVDK.[I];[Y].CVFAEVVDGMDVVDK.[I];[Y].CVFAEVVDGMDVVDKIK.[G];[Y].CVFAEVVDGMDVVDKIK.[G];[C].VFAEVVDGMDVVDK.[I];[C].VFAEVVDGMDVVDK.[I];[C].VFAEVVDGMDVVDKIK.[G];[C].VFAEVVDGMDVVDKIK.[G];[C].VFAEVVDGMDVVDKIK.[G]	-2.88293	6.29317	5.09128e-07	3.74035e-05
P23869	G119	[W].GYCVFAEVVDGMDVVDKIK.[G];[W].GYCVFAEVVDGMDVVDKIK.[G]	-1.24218	2.14448	0.00717006	0.0291904
P23869	E158	[R].SGMHQDVPKEDVIIE.[S];[R].SGMHQDVPKEDVIIE.[S];[R].SGMHQDVPKEDVIIE.[S];[R].SGMHQDVPKEDVIIE.[S]	1.21239	6.38437	4.12696e-07	3.17629e-05
P23869	N101	[R].TQAPHSATAQFFIN.[V]	-2.46471	2.75083	0.0017749	0.011685
P23869	V126	[E].VVDGMDVVDK.[I];[E].VVDGMDVVDK.[I];[E].VVDGMDVVDKIK.[G];[E].VVDGMDVVDKIK.[G]	1.19892	3.36928	0.000427289	0.00441729
P00962	C436	[F].CTYDADTLSKDPADGR.[K];[F].CTYDADTLSKDPADGRK.[V];[F].CTYDADTLSKDPADGRK.[V];[K].DAEGNITTIF.[C]	-1.08164	2.29683	0.00504861	0.0233751
P00962	S478	[F].SVPNPGAADDFLSVINPESLVIK.[Q];[F].SVPNPGAADDFLSVINPESLVIK.[Q]	3.25841	2.08453	0.00823133	0.0319805
P0A955	A8	[S].AESILTTGPVVPVIVVK.[K];[S].AESILTTGPVVPVIVVK.[K];[T].SAESILTTGPVVPVIVVK.[K];[T].SAESILTTGPVVPVIVVK.[K]	3.66911	3.63799	0.00023015	0.00287799
P0A955	A91	[F].AISPGLTEPLLK.[A];[F].AISPGLTEPLLK.[A];[K].EVPEAIVGAGTVLNPQQLAEVTEAGAQF.[A];[K].EVPEAIVGAGTVLNPQQLAEVTEAGAQFA.[I];[Q].FAISPGLTEPLLK.[A];[Q].FAISPGLTEPLLK.[A];[A].ISPGLTEPLLK.[A]	2.08688	4.01774	9.59981e-05	0.00161202
P0A955	L80	[K].EVPEAIVGAGTVLNPQQL.[A]	5.86947	2.09085	0.00811236	0.0316897
P0A955	Q89	[K].EVPEAIVGAGTVLNPQQLAEVTEAGAQ.[F];[K].EVPEAIVGAGTVLNPQQLAEVTEAGAQF.[A];[Q].FAISPGLTEPLLK.[A];[Q].FAISPGLTEPLLK.[A]	1.41352	2.19188	0.00642867	0.0271465
P0A955	I11	[S].ILTTGPVVPVIVVK.[K];[E].SILTTGPVVPVIVVK.[K]	3.95017	2.73032	0.00186071	0.0121265
P0A955	L186	[W].LVPADALEAGDYDR.[I];[W].LVPADALEAGDYDR.[I];[W].LVPADALEAGDYDRITK.[L];[W].LVPADALEAGDYDRITK.[L]	1.19603	3.17287	0.000671636	0.00606442
P0A7L0	T173	[H].TTIGKVDFDADKLK.[E];[H].TTIGKVDFDADKLK.[E];[R].YRNDKNGIIHTT.[I];[R].YRNDKNGIIHTT.[I]	1.57121	5.30009	5.01082e-06	0.000191686
P0A7L0	N155	[K].VGTVTPNVAEAVKN.[A];[K].VGTVTPNVAEAVKN.[A]	1.11755	3.60468	0.000248495	0.00306004
P0A7L0	V46	[A].VNLGIDAR.[K];[A].VNLGIDAR.[K]	1.37629	2.3665	0.00430032	0.0210302
P0A7V3	E166	[R].LGGAEIARTE.[W];[R].LGGAEIARTE.[W]	1.53981	2.0997	0.00794879	0.0312395
P00959	A164	[K].CKSPDQYGDNCEVCGA.[T];[A].TYSPTELIEPK.[S];[A].TYSPTELIEPK.[S]	1.33778	3.72657	0.000187683	0.00248133
P00959	E412	[S].ELADPQLYK.[T];[S].ELADPQLYK.[T]	2.37567	2.13698	0.00729487	0.029518
P00959	L507	[F].LNTELTWDGIQQPLLGHK.[V];[F].LNTELTWDGIQQPLLGHK.[V]	1.49325	1.99418	0.0101348	0.0367686
P21513	Y450	[K].ENTQEVHAIVPVPIASY.[L];[R].LIEEEALKENTQEVHAIVPVPIASY.[L]	1.25472	2.4376	0.00365088	0.0188787
P21513	T829	[L].TVACASPELASGK.[V]	1.48531	3.52161	0.000300877	0.00350481
P60422	A123	[K].AGDQIQSGVDAA.[I];[A].IKPGNTLPMR.[N]	1.38875	1.87583	0.0133098	0.0438955
P60422	H142	[R].NIPVGSTVH.[N];[H].NVEMKPGKGGQLAR.[S];[T].VHNVEMKPGKGGQLAR.[S];[T].VHNVEMKPGKGGQLAR.[S]	1.30069	2.22091	0.00601301	0.0262047
P0ABB4	A314	[F].AHLDATVVLSR.[Q];[F].AHLDATVVLSR.[Q];[K].TGSITSVQAVYVPADDLTDPSPATTF.[A]	2.15684	3.81811	0.000152016	0.00218396
P0ABB4	A408	[R].FLSQPFFVA.[E];[R].FLSQPFFVAE.[V]	1.0829	3.15833	0.000694501	0.00623604
P0ABB4	G93	[L].GEPVDMKGEIGEEER.[W];[L].GEPVDMKGEIGEEER.[W];[L].GEPVDMKGEIGEEER.[W]	1.38983	3.5697	0.000269338	0.00321268
P0ABB4	Y445	[K].GIMEGEYDHLPEQAFY.[M];[K].GIMEGEYDHLPEQAFY.[M];[Y].MVGSIEEAVEK.[A];[Y].MVGSIEEAVEK.[A];[Y].MVGSIEEAVEK.[A]	6.597	4.02058	9.53724e-05	0.00160568
P0ABB4	G330	[L].GIYPAVDPLDSTSR.[Q];[L].GIYPAVDPLDSTSR.[Q]	1.50768	2.70205	0.00198586	0.0126989
P0ABB4	G379	[L].GMDELSEEDK.[L];[L].GMDELSEEDKLVVAR.[A];[L].GMDELSEEDKLVVAR.[A];[R].YQELKDIIAIL.[G]	1.27963	1.93048	0.0117359	0.0404984
P0ABB4	L250	[T].LAGTEVSALLGR.[M];[T].LAGTEVSALLGR.[M];[Y].TLAGTEVSALLGR.[M];[Y].TLAGTEVSALLGR.[M]	1.37183	2.93878	0.00115138	0.00886007
P0ABB4	Y174	[R].NIAIEHSGY.[S]	9.66604	1.84486	0.0142936	0.0460657
P0ABB4	F177	[R].NIAIEHSGYSVF.[A]	8.27668	2.55819	0.00276572	0.0157121
P0ABB4	F140	[K].VIDLMCPF.[A]	1.30999	1.84878	0.014165	0.0458564
P0ABB4	V13	[A].VVDVEFPQDAVPR.[V];[A].VVDVEFPQDAVPR.[V]	1.90377	2.16473	0.00684335	0.0281978
P09831	A846	[R].DLLAITPGENAVNIA.[D];[A].DVEPASELFK.[R]	4.87241	2.98906	0.00102551	0.00821548
P09831	D379	[W].DYQPDEVVEK.[G];[W].DYQPDEVVEK.[G]	1.18855	2.10796	0.00779909	0.0308502
P09831	L1415	[K].RVNPELVEVL.[S]	1.58952	3.00415	0.000990481	0.00801434
P69441	A66	[K].DIMDAGKLVTDELVIA.[L];[K].DIMDAGKLVTDELVIA.[L];[K].DIMDAGKLVTDELVIA.[L];[K].DIMDAGKLVTDELVIAL.[V];[K].DIMDAGKLVTDELVIAL.[V];[K].DIMDAGKLVTDELVIAL.[V];[K].DIMDAGKLVTDELVIAL.[V];[K].LVTDELVIAL.[V]	1.21352	3.14197	0.000721164	0.00642194
P69441	D110	[F].DVPDELIVDR.[I];[E].FDVPDELIVDR.[I]	1.56267	1.93181	0.0117002	0.0404285
P69441	E108	[L].EFDVPDELIVDR.[I];[E].FDVPDELIVDR.[I];[V].LEFDVPDELIVDR.[I];[V].LEFDVPDELIVDRIVGR.[R]	1.58711	1.93013	0.0117455	0.0404984
P69441	Y181	[R].LVEYHQMTAPLIGY.[Y];[R].LVEYHQMTAPLIGY.[Y];[R].LVEYHQMTAPLIGYY.[S];[R].LVEYHQMTAPLIGYY.[S]	7.86594	3.21393	0.000611034	0.00566613
P69441	V106	[Y].VLEFDVPDELIVDR.[I];[Y].VLEFDVPDELIVDR.[I];[Y].VLEFDVPDELIVDRIVGR.[R];[D].YVLEFDVPDELIVDR.[I]	2.10987	3.55632	0.000277766	0.00329497
P00448	A39	[N].ANAALESLPEFANLPVEELITK.[L];[N].ANAALESLPEFANLPVEELITK.[L];[N].NANAALESLPEFANLPVEELITK.[L];[N].NANAALESLPEFANLPVEELITK.[L]	1.13131	2.64809	0.00224858	0.013672
P00448	L43	[A].LESLPEFANLPVEELITK.[L];[A].LESLPEFANLPVEELITK.[L];[A].LESLPEFANLPVEELITKLDQLPADKK.[T];[A].LESLPEFANLPVEELITKLDQLPADKK.[T]	1.08612	4.1338	7.34846e-05	0.0013535
P37689	A443	[T].ADHGNAEQMRDPATGQAHTAHTNLPVPLIYVGDK.[N];[T].ADHGNAEQMRDPATGQAHTAHTNLPVPLIYVGDK.[N];[K].AVESVGGQLLIT.[A]	-6.56582	1.91921	0.0120445	0.04094
P37689	D369	[Y].DLQPEMSSAELTEK.[L];[Y].DLQPEMSSAELTEK.[L];[Y].DLQPEMSSAELTEK.[L]	1.49269	2.21464	0.00610046	0.026434
P37689	F342	[T].FFFNGGVEESFKGEDR.[I];[T].FFFNGGVEESFKGEDR.[I];[F].FFNGGVEESFKGEDR.[I];[F].FFNGGVEESFKGEDR.[I]	-1.15231	4.68188	2.08026e-05	0.000517925
P37689	F344	[F].FNGGVEESFKGEDR.[I];[F].FNGGVEESFKGEDR.[I];[F].FNGGVEESFKGEDR.[I]	5.46136	2.39042	0.00406987	0.0203022
P37689	G51	[S].GLEVGLPDR.[Q];[S].GLEVGLPDR.[Q]	-4.76354	3.06488	0.00086123	0.00733577
P37689	G498	[M].GMEIPQEMTGKPLFIVE.[-];[M].GMEIPQEMTGKPLFIVE.[-];[K].LSDIAPTMLSLM.[G]	-1.73462	4.8576	1.38803e-05	0.000383488
P37689	T461	[H].TAHTNLPVPLIYVGDK.[N];[H].TAHTNLPVPLIYVGDK.[N];[H].TAHTNLPVPLIYVGDKNVK.[A]	1.09084	2.22064	0.00601673	0.0262047
P37689	T367	[A].TYDLQPEMSSAELTEK.[L]	-1.3804	1.9106	0.0122856	0.0415816
P0A825	A101	[K].ELFGADYANVQPHSGSQA.[N]	1.53947	1.88635	0.0129911	0.0432007
P0A825	G151	[T].GHIDYADLEK.[Q]	2.4765	2.68531	0.00206392	0.0129672
P0A825	L121	[N].LAHGGHLTHGSPVNFSGK.[L];[N].LAHGGHLTHGSPVNFSGK.[L];[M].NLAHGGHLTHGSPVNFSGK.[L];[M].NLAHGGHLTHGSPVNFSGK.[L]	2.2386	3.04208	0.000907649	0.00764056
P0A825	L77	[K].RYYGGCEYVDIVEQL.[A];[K].RYYGGCEYVDIVEQL.[A];[R].YYGGCEYVDIVEQL.[A]	1.88923	3.02963	0.000934058	0.00775001
P0A825	S178	[Y].SGVVDWAK.[M];[Y].SGVVDWAK.[M]	1.54239	2.96096	0.00109405	0.00859371
P0A825	V299	[M].VEVFLER.[G];[M].VEVFLER.[G]	2.27114	3.88681	0.000129774	0.00194661
P0AAI9	A38	[S].AALGYDLWALTQQGPAEELNK.[T];[S].AALGYDLWALTQQGPAEELNK.[T];[A].SAALGYDLWALTQQGPAEELNK.[T]	-6.45966	7.72167	1.89813e-08	2.99303e-06
P0AAI9	A133	[M].AAIIGLDDASIAK.[A];[M].AAIIGLDDASIAK.[A];[A].AIIGLDDASIAK.[A];[A].AIIGLDDASIAK.[A];[K].FMQEAVPEGTGAMA.[A];[R].GKFMQEAVPEGTGAMA.[A];[R].GKFMQEAVPEGTGAMA.[A];[A].MAAIIGLDDASIAK.[A]	-1.41834	6.14593	7.14609e-07	5.02168e-05
P0AAI9	A102	[C].AGVIDFADAVR.[L];[C].AGVIDFADAVR.[L];[K].APAMMAGHSLGEYSALVC.[A];[A].GVIDFADAVR.[L];[A].GVIDFADAVR.[L]	-2.28827	10.4062	3.92425e-11	2.11419e-08
P0AAI9	A203	[C].ALMKPAADKLAVELAK.[I];[R].ALPLPVSVPSHCAL.[M]	-6.62669	2.75155	0.00177192	0.011685
P0AAI9	A296	[S].ALNEPSAMAAALEL.[-];[R].IVDTLTASAL.[N];[K].RIVDTLTAS.[A];[K].RIVDTLTAS.[A];[K].RIVDTLTASAL.[N];[K].RIVDTLTASAL.[N]	-1.32144	4.78303	1.64806e-05	0.00044192
P0AAI9	L99	[K].APAMMAGHSLGEYSAL.[V];[L].VCAGVIDFADAVR.[L];[L].VCAGVIDFADAVR.[L]	-1.16438	2.30588	0.00494446	0.0230968
P0AAI9	E148	[C].EEAAEGQVVSPVNFNSPGQVVIAGHK.[E];[C].EEAAEGQVVSPVNFNSPGQVVIAGHK.[E];[C].EEAAEGQVVSPVNFNSPGQVVIAGHKEAVER.[A];[C].EEAAEGQVVSPVNFNSPGQVVIAGHKEAVER.[A]	-7.83891	3.91457	0.00012174	0.00186505
P0AAI9	K145	[A].KACEEAAEGQVVSPVNFNSPGQVVIAGHK.[E];[A].KACEEAAEGQVVSPVNFNSPGQVVIAGHK.[E];[A].KACEEAAEGQVVSPVNFNSPGQVVIAGHKEAVER.[A]	-6.8848	3.91834	0.000120686	0.00186016
P0AAI9	A305	[R].IVDTLTASALNEPSAMAA.[A];[K].RIVDTLTASALNEPSAMAA.[A];[K].RIVDTLTASALNEPSAMAA.[A]	-7.80298	2.32348	0.00474811	0.0225378
P0AAI9	V155	[Q].VVSPVNFNSPGQVVIAGHK.[E];[Q].VVSPVNFNSPGQVVIAGHK.[E];[Q].VVSPVNFNSPGQVVIAGHKEAVER.[A]	-1.10336	1.91187	0.0122498	0.041485
P0A9P0	A455	[L].AAEVFEGSITDLPNPK.[A];[L].AAEVFEGSITDLPNPK.[A];[A].AEVFEGSITDLPNPK.[A];[A].AEVFEGSITDLPNPK.[A]	1.25822	2.57658	0.00265104	0.0152618
P0A9P0	A145	[A].AGSRPIQLPFIPHEDPR.[I];[A].AGSRPIQLPFIPHEDPR.[I];[A].GSRPIQLPFIPHEDPR.[I];[A].GSRPIQLPFIPHEDPR.[I]	1.8716	2.79109	0.00161775	0.0111028
P0A9P0	A310	[F].AIGDIVGQPMLAHK.[G];[F].AIGDIVGQPMLAHK.[G];[F].AIGDIVGQPMLAHK.[G];[R].TNVPHIF.[A]	2.52949	1.88208	0.0131196	0.0435412
P0A9P0	T378	[A].TFPWAASGR.[A];[A].TFPWAASGR.[A]	1.55635	2.0647	0.00861593	0.0329208
P0A717	L161	[N].LDNPIVVSPDIGGVVR.[A];[L].NLDNPIVVSPDIGGVVR.[A];[L].NLDNPIVVSPDIGGVVR.[A]	1.38011	2.77341	0.00168496	0.0114065
P0A717	N185	[L].NDTDMAIIDKR.[R]	1.63886	2.54567	0.00284665	0.016031
P0A717	R262	[L].RNSVIDEVVVCDTIPLSDEIK.[S]	6.49523	2.90231	0.00125224	0.00935923
P0A717	E133	[R].VLTVDLHAE.[Q]	1.16955	2.21255	0.0061298	0.0264411
P0A6Z3	A130	[S].AFIVADKVTVR.[T];[A].FIVADKVTVR.[T];[Y].SAFIVADKVTVR.[T];[Y].SAFIVADKVTVR.[T]	6.33952	3.20065	0.00063001	0.00580344
P0A6Z3	Y128	[K].DSQLIGQFGVGFY.[S];[Y].SAFIVADKVTVR.[T];[Y].SAFIVADKVTVR.[T]	8.35393	2.74107	0.00181521	0.0118779
P0A6Z3	K199	[S].KYSDHIALPVEIEKR.[E]	6.93086	2.24021	0.00575164	0.0255212
P0A6Z3	P445	[S].PHLELLR.[K]	1.15508	1.91853	0.0120635	0.0409613
P0A6Z3	S201	[Y].SDHIALPVEIEK.[R];[Y].SDHIALPVEIEKR.[E];[Y].SDHIALPVEIEKR.[E]	1.29323	5.86188	1.37442e-06	8.30434e-05
P0A6Z3	S52	[L].SNPDLYEGDGELR.[V];[L].SNPDLYEGDGELR.[V]	1.43215	3.72413	0.000188744	0.0024852
P67910	A62	[M].AGEEFGDVEAIFHEGACSSTTEWDGK.[Y];[M].AGEEFGDVEAIFHEGACSSTTEWDGK.[Y];[K].EDFLIQIM.[A]	-1.08662	3.48665	0.000326099	0.00369865
P67910	N221	[R].DFVYVGDVADVN.[L]	1.51597	3.45679	0.000349312	0.00383235
P0A763	F132	[Y].FFGEGEVCPR.[T];[Y].FFGEGEVCPR.[T];[F].FGEGEVCPR.[T];[F].FGEGEVCPR.[T]	1.75817	3.50362	0.000313606	0.00363344
P0A763	N13	[R].TFSIIKPN.[A];[R].TFSIIKPN.[A]	-1.29777	3.31872	0.000480045	0.00477016
P0A763	T93	[A].TNPANALAGTLR.[A];[A].TNPANALAGTLR.[A]	1.84052	2.3104	0.00489328	0.0229572
P61889	A252	[R].ALQGEQGVVECA.[Y];[C].AYVEGDGQYAR.[F];[C].AYVEGDGQYAR.[F];[A].YVEGDGQYAR.[F];[A].YVEGDGQYAR.[F]	-1.66953	4.6113	2.44739e-05	0.000590386
P61889	G10	[A].GGIGQALALLLK.[T]	-5.0759	2.06938	0.00852347	0.0327028
P61889	S187	[K].GKQPGEVEVPVIGGHSGVTILPLLS.[Q]	2.04686	1.90778	0.0123658	0.0417032
P61889	S265	[F].SQPLLLGK.[N];[F].SQPLLLGK.[N]	1.0398	2.93852	0.00115208	0.00886007
P61889	T156	[N].TFVAELK.[G];[N].TFVAELK.[G]	1.05987	2.34651	0.00450286	0.0217246
P68919	Y31	[R].AANKFPAIIY.[G];[R].AANKFPAIIY.[G];[Y].GGKEAPLAIELDHDK.[V];[Y].GGKEAPLAIELDHDK.[V]	1.20597	3.25865	0.000551258	0.005241
P68919	S58	[Y].SEVLTIVVDGK.[E];[Y].SEVLTIVVDGK.[E]	2.59334	3.07119	0.000848803	0.00724902
P77608	Q42	[R].AAEQGEAIAPLRDLIGIDNAEAAYAIQ.[H];[R].AAEQGEAIAPLRDLIGIDNAEAAYAIQ.[H];[R].DLIGIDNAEAAYAIQ.[H];[Q].HINVQHDVAQGR.[R];[Q].HINVQHDVAQGR.[R];[Q].HINVQHDVAQGRR.[V];[Q].HINVQHDVAQGRR.[V];[R].RAAEQGEAIAPLRDLIGIDNAEAAYAIQ.[H];[R].RAAEQGEAIAPLRDLIGIDNAEAAYAIQ.[H]	-1.55682	6.07983	8.32097e-07	5.66264e-05
P77608	A216	[M].ASLGEPLR.[T]	1.58031	3.06876	0.000853575	0.00728016
P77608	F151	[Q].FVDTVADNASCGVYVIGGPAQRPAGLDLK.[N];[Q].FVDTVADNASCGVYVIGGPAQRPAGLDLK.[N]	-2.99076	3.80796	0.000155609	0.00221759
P77608	M236	[R].TGDIILTGALGPM.[V];[R].TGDIILTGALGPM.[V]	1.35728	1.98915	0.0102529	0.0369895
P77608	V165	[Y].VIGGPAQRPAGLDLK.[N];[Y].VIGGPAQRPAGLDLK.[N];[Y].VIGGPAQRPAGLDLK.[N]	1.62594	2.43535	0.00366986	0.01892
P77608	L82	[K].VQQQLGVDQPDFGTL.[F];[K].VQQQLGVDQPDFGTLF.[A]	1.19603	2.00179	0.00995886	0.0362931
P62707	E217	[Y].EFDENFKPLK.[R];[Y].EFDENFKPLKR.[Y];[Y].EFDENFKPLKR.[Y];[K].YLDNMSEEEILELNIPTGVPLVY.[E]	2.82907	5.85774	1.38759e-06	8.30625e-05
P62707	L156	[K].ELPLTESLAL.[T];[K].LSEKELPLTESLAL.[T];[L].TIDRVIPYWNETILPR.[M];[L].TIDRVIPYWNETILPR.[M]	1.08659	1.90724	0.012381	0.0417327
P62707	L230	[Y].LGNADEIAAK.[A];[Y].LGNADEIAAK.[A];[Y].YLGNADEIAAK.[A];[Y].YLGNADEIAAK.[A]	2.10711	3.03826	0.000915662	0.00766808
P62707	V215	[L].VYEFDENFKPLKR.[Y];[L].VYEFDENFKPLKR.[Y];[K].YLDNMSEEEILELNIPTGVPL.[V];[K].YLDNMSEEEILELNIPTGVPLVY.[E]	1.64454	3.40841	0.000390469	0.00415878
P62707	W165	[Y].WNETILPR.[M];[Y].WNETILPR.[M]	1.52588	2.83884	0.00144931	0.0103993
P0A847	Y210	[K].GLVDIGFDGY.[A]	2.08943	2.70998	0.00194992	0.0125167
P0A847	G188	[Q].GSVYEDLR.[D];[K].NALFGIIQGS.[V]	1.26292	2.23068	0.00587925	0.0258743
P0A847	Y35	[R].GVVETPCFMPVGTY.[G];[R].GVVETPCFMPVGTY.[G]	5.02179	2.58417	0.00260511	0.0150914
P0A847	P119	[D].PIFLDPEK.[S];[D].PIFLDPEK.[S]	-2.27358	3.09254	0.000808088	0.00699046
P0A847	R226	[H].RILEHVCPQIPADKPR.[Y];[H].RILEHVCPQIPADKPR.[Y]	2.67647	1.84629	0.0142466	0.0459372
P26616	N463	[N].NAFIFPGIGLGVIASGASR.[I]	-5.61488	3.38227	0.000414696	0.00430339
P0AGJ9	C38	[Y].CGFDPTADSLHLGHLVPLLCLK.[R];[Y].CGFDPTADSLHLGHLVPLLCLK.[R];[C].GFDPTADSLHLGHLVPLLCLK.[R];[C].GFDPTADSLHLGHLVPLLCLK.[R];[R].LAQGPIALY.[C];[L].YCGFDPTADSLHLGHLVPLLCLK.[R];[L].YCGFDPTADSLHLGHLVPLLCLK.[R]	-6.56388	4.17372	6.70314e-05	0.00126343
P0AGJ9	G77	[T].GLIGDPSFK.[A];[T].GLIGDPSFK.[A];[K].RFQQAGHKPVALVGGAT.[G];[K].RFQQAGHKPVALVGGAT.[G]	1.37054	4.42794	3.73303e-05	0.000788694
P0AGJ9	G180	[Q].GYDFACLNK.[Q]	1.08489	2.00653	0.00985074	0.0360009
P0AGJ9	L223	[R].RLHQNQVFGL.[T];[L].TVPLITK.[A];[L].TVPLITK.[A]	1.32886	3.24742	0.000565696	0.00534682
P0AGJ9	S207	[T].SGIDLTR.[R]	1.3948	2.62803	0.00235487	0.0140445
P00509	A295	[R].ANYSNPPAHGASVVA.[T]	1.26513	2.21563	0.00608658	0.0264098
P00509	L16	[-].MFENITAAPADPILGL.[A]	2.08602	2.00004	0.00999916	0.0363785
P0ABU2	S116	[R].CFENDNIIHVS.[G];[S].GKVNPADDIEVINTELALADLDTCER.[A];[S].GKVNPADDIEVINTELALADLDTCER.[A]	1.38104	5.35184	4.4479e-06	0.000173227
P0ABU2	L178	[K].CLPQLENAGML.[R];[L].RALDLSAEEK.[A];[L].RALDLSAEEK.[A]	1.31681	2.02359	0.00947123	0.0350696
P0ABU2	Q61	[R].LDQLAEIVKPQ.[R];[R].LDQLAEIVKPQ.[R]	1.60977	2.85965	0.00138148	0.0100672
P0ABU2	I37	[T].IEPNTGVVPMPDPR.[L];[T].IEPNTGVVPMPDPR.[L]	2.50288	1.80096	0.0158139	0.0492707
P0ABU2	I322	[T].ISFEDFITYKGEQGAK.[E];[Q].TISFEDFITYKGEQGAK.[E];[Q].TISFEDFITYKGEQGAK.[E];[Q].TISFEDFITYKGEQGAK.[E]	1.0964	2.37773	0.00419055	0.0206043
P0ABU2	S81	[A].SKGEGLGNQFLTNIR.[E];[A].SKGEGLGNQFLTNIR.[E]	1.45323	5.16336	6.86505e-06	0.000242527
P0ABU2	T294	[W].TIPVGATAPQAAGK.[I];[W].TIPVGATAPQAAGK.[I]	1.24939	2.73084	0.00185847	0.0121241
P0ABU2	A133	[K].VNPADDIEVINTELA.[L];[K].VNPADDIEVINTELAL.[A]	1.0746	2.52462	0.002988	0.0164544
P0A7E5	D345	[L].DAILVPGGFGYR.[G]	5.79096	1.79094	0.016183	0.0499155
P0A7E5	F532	[R].DGHPLFAGF.[V]	1.02286	3.01161	0.000973614	0.00792854
P0A7E5	Q447	[C].QLVDDSLVR.[Q]	-1.70671	2.59971	0.00251354	0.0147594
P0A7E5	Y458	[L].YNAPTIVER.[H];[L].YNAPTIVER.[H]	1.11079	3.75153	0.000177202	0.00240991
P0A9K9	K131	[L].KFNVEVVAIR.[E];[L].KFNVEVVAIR.[E]	1.14417	2.38985	0.00407523	0.0203133
P0A9K9	H38	[R].TEDGVLVDESPVSAPLDYLHGH.[G];[R].TEDGVLVDESPVSAPLDYLHGHG.[S]	1.11433	1.82261	0.0150449	0.0475577
P0A7W7	A97	[M].AGLGIAVVSTSK.[G];[M].AGLGIAVVSTSK.[G];[A].GLGIAVVSTSK.[G]	-1.12295	2.32462	0.00473571	0.0224955
P0A7W7	K41	[L].KEEGFIEDFKVEGDTKPELELTLK.[Y]	-5.86425	2.29107	0.00511599	0.0235408
P0A7W7	I36	[A].IANVLKEEGFIEDFKVEGDTKPELELTLK.[Y]	-7.91549	2.58777	0.00258363	0.0150208
P0A7W7	N38	[A].NVLKEEGFIEDFKVEGDTKPELELTLK.[Y];[N].VLKEEGFIEDFKVEGDTKPELELTLK.[Y];[N].VLKEEGFIEDFKVEGDTKPELELTLK.[Y]	-1.35753	3.08388	0.00082437	0.00709661
P0A7W7	S105	[K].VMAGLGIAVVS.[T]	-1.00668	2.02937	0.00934612	0.0347057
P0AFG3	Y455	[R].DVFIDLVCY.[R]	1.78722	2.99536	0.00101075	0.00813757
P0AFG3	F799	[T].FLPAIGEIDELDPK.[G];[T].FLPAIGEIDELDPK.[G]	1.71153	5.34645	4.50347e-06	0.000173303
P0AFG3	L472	[R].HGHNEADEPSATQPL.[M]	1.06198	1.90531	0.0124362	0.0418533
P0AFG3	H355	[K].VLPITIH.[G]	1.88804	2.38892	0.00408392	0.020341
P04825	L132	[Y].LDRPDVLAR.[F];[Y].YLDRPDVLAR.[F];[Y].YLDRPDVLAR.[F]	1.71677	2.44505	0.0035888	0.0186526
P0ABB0	A473	[L].AYVDRDHAPLMQEINQTGGYNDEIEGK.[L];[L].AYVDRDHAPLMQEINQTGGYNDEIEGK.[L]	1.40819	3.48959	0.000323898	0.00369312
P0ABB0	H294	[R].EAFPGDVFYLH.[S]	1.0176	1.93519	0.0116095	0.040201
P0ABB0	E452	[A].ERGYLADVELSK.[I]	1.55188	2.4587	0.00347777	0.018235
P0ABB0	Q140	[K].GPLDHDGFSAVEAIAPGVIERQ.[S];[K].GPLDHDGFSAVEAIAPGVIERQ.[S];[Q].SVDQPVQTGYK.[A];[Q].SVDQPVQTGYK.[A];[R].VVNTLGAPIDGKGPLDHDGFSAVEAIAPGVIERQ.[S];[R].VVNTLGAPIDGKGPLDHDGFSAVEAIAPGVIERQ.[S]	1.74808	2.87924	0.00132057	0.00973491
P0ABB0	V32	[R].IAQFNVVSEAHNEGTIV.[S]	1.12951	2.3792	0.00417638	0.0206043
P0ABB0	S407	[F].SQFASDLDDATR.[K];[F].SQFASDLDDATR.[K];[F].SQFASDLDDATRK.[Q]	1.49187	5.05637	8.78282e-06	0.000282492
P0ABB0	N185	[K].TALAIDAIIN.[Q]	6.17213	3.11218	0.000772361	0.0067517
P61949	A143	[L].AIDEDRQPELTAER.[V];[L].AIDEDRQPELTAER.[V];[L].AIDEDRQPELTAERVEK.[W];[L].AIDEDRQPELTAERVEK.[W];[L].AIDEDRQPELTAERVEK.[W];[K].GLADDDHFVGL.[A]	1.14905	5.87304	1.33956e-06	8.17003e-05
P0ABD8	T66	[A].TVPSMEAPAAAEISGHIVR.[S];[A].TVPSMEAPAAAEISGHIVR.[S];[A].TVPSMEAPAAAEISGHIVR.[S];[A].TVPSMEAPAAAEISGHIVR.[S]	-1.15421	3.02927	0.00093483	0.00775001
P23721	A2	[M].AQIFNFSSGPAMLPAEVLK.[Q];[M].AQIFNFSSGPAMLPAEVLK.[Q];[M].AQIFNFSSGPAMLPAEVLK.[Q];[M].AQIFNFSSGPAMLPAEVLK.[Q]	-2.85883	4.29878	5.02598e-05	0.00100666
P23721	F71	[L].FCHGGGR.[G];[V].LFCHGGGR.[G];[V].LFCHGGGR.[G]	-1.05649	3.42973	0.00037177	0.00401251
P23721	I338	[S].IYNAMPLEGVK.[A];[S].IYNAMPLEGVK.[A]	1.32289	1.87872	0.0132216	0.0436823
P23721	S8	[F].SSGPAMLPAEVLK.[Q]	1.36239	3.8778	0.000132494	0.00196167
P23721	T351	[L].TDFMVEFER.[R];[L].TDFMVEFER.[R];[L].TDFMVEFERR.[H];[L].TDFMVEFERR.[H]	2.51411	2.8205	0.00151182	0.0106123
P0A9Q9	A320	[A].AVTGTLTTPVGR.[L]	1.67658	2.74683	0.00179129	0.011781
P0A9Q9	G52	[T].GTLQDAFDLEALK.[A];[T].GTLQDAFDLEALK.[A]	3.58293	3.90114	0.000125564	0.00190556
P0A9Q9	S257	[S].SVIPVDGLCVR.[V];[S].SVIPVDGLCVR.[V]	1.1463	2.1774	0.00664663	0.0277229
P0A978	N13	[F].NADKGFGFITPDDGSK.[D];[F].NADKGFGFITPDDGSK.[D]	2.73426	2.19784	0.00634097	0.0269031
P0ADF6	D369	[E].DVNTVAGFGLSR.[Y]	-6.49031	2.08031	0.00831178	0.0321755
P0ADF6	F410	[S].FEQPFSHHGGTK.[V];[S].FEQPFSHHGGTK.[V];[A].SFEQPFSHHGGTK.[V];[K].SLDSNVIASF.[E]	1.34903	4.64689	2.2548e-05	0.000550087
P0ADF6	F347	[R].LYPNGPADINHF.[Q];[F].QAAGGVPVLVR.[E];[F].QAAGGVPVLVR.[E]	1.07406	2.29126	0.00511376	0.0235408
P0ADF6	S73	[T].SYNDMLSAHQPYEHYPEIIRK.[A]	-6.26539	2.76005	0.00173759	0.0115957
P0A9P4	A284	[F].AAGDVMDHIYR.[Q];[F].AAGDVMDHIYR.[Q];[K].VQSGIHGNATQTSIPGVF.[A];[K].VQSGIHGNATQTSIPGVFAA.[G]	1.59473	1.84857	0.0141719	0.0458564
P0A9P4	E77	[F].ETEIIFDHINK.[V];[F].ETEIIFDHINK.[V];[F].ETEIIFDHINKVDLQNRPFR.[L];[F].ETEIIFDHINKVDLQNRPFR.[L]	6.76424	2.91945	0.0012038	0.00911867
P0A9P4	Y19	[K].LLILGSGPAGY.[T]	2.70304	2.67699	0.00210384	0.0131008
P0A9P4	L235	[R].LRDTQNSDNIESL.[D];[R].LRDTQNSDNIESL.[D]	1.66295	2.36922	0.00427351	0.0209463
P0A9P4	A238	[R].LRDTQNSDNIESLDVA.[G];[R].LRDTQNSDNIESLDVA.[G]	1.42433	1.86517	0.0136405	0.0446736
P0A836	Q206	[R].DLALIEINPLVITKQ.[G];[R].DLALIEINPLVITKQ.[G]	1.93696	4.41289	3.86461e-05	0.000806061
P0A836	C25	[R].YGLPAPVGYAC.[T]	-1.84136	3.26799	0.000539529	0.00518285
P37759	D275	[C].DLLDEIVPK.[E];[C].DLLDEIVPK.[E]	-1.24389	5.45819	3.48186e-06	0.000152096
P37759	T158	[R].FHHISTDEVYGDLPHPDEVNNTEELPLFTET.[T];[R].FHHISTDEVYGDLPHPDEVNNTEELPLFTETT.[A];[T].TAYAPSSPYSASK.[A]	-1.97358	3.12607	0.000748053	0.00662488
P37759	P209	[I].PLVILNALEGK.[A]	1.50663	2.14782	0.00711508	0.0290032
P37759	S195	[C].SNNYGPYHFPEK.[L];[R].TYGLPTIVTNC.[S]	-1.93265	4.18006	6.60595e-05	0.00125242
P37759	N193	[R].TYGLPTIVTN.[C];[R].TYGLPTIVTNC.[S]	-1.15822	2.44687	0.00357377	0.0186176
P37759	C60	[R].YVFEHADIC.[D]	-1.44094	2.8165	0.00152581	0.0106873
P0AA04	A10	[T].APNGLHTRPAAQFVK.[E];[T].APNGLHTRPAAQFVK.[E];[-].MFQQEVTIT.[A]	1.13006	2.82128	0.0015091	0.0106047
P0AA04	G54	[L].GLTQGTVVTISAEGEDEQK.[A];[L].GLTQGTVVTISAEGEDEQK.[A];[L].GLTQGTVVTISAEGEDEQKAVEHLVK.[L];[L].GLTQGTVVTISAEGEDEQKAVEHLVK.[L]	1.64746	5.3472	4.4957e-06	0.000173303
P0AA04	V60	[T].VVTISAEGEDEQK.[A];[T].VVTISAEGEDEQK.[A]	1.01998	2.83053	0.00147732	0.0105074
P0A6H5	A334	[Q].ALTTSDFER.[I];[Q].ALTTSDFER.[I];[R].LPIRVELQ.[A];[R].LPIRVELQAL.[T];[R].LPIRVELQAL.[T]	1.34616	4.48305	3.28815e-05	0.000727497
P0A6H5	T352	[R].ILTEPNASIT.[V]	1.66686	2.38168	0.0041526	0.0205406
P0A6H5	Q416	[R].LMEEISYDASDLSGQ.[N];[Q].NITIDADYVSK.[H];[Q].NITIDADYVSK.[H]	1.57549	4.76771	1.7072e-05	0.000448662
P0A6H5	H250	[K].LVNPEELKQDAIDAVEQH.[G];[K].LVNPEELKQDAIDAVEQH.[G]	1.02147	2.22255	0.00599027	0.0261813
P0A6H5	P283	[L].PLVEGCTVSTK.[H];[L].PLVEGCTVSTK.[H]	1.63387	3.38428	0.000412785	0.00429044
P0A6H5	T361	[A].TEGVNIEFTDSGIKR.[I];[A].TEGVNIEFTDSGIKR.[I]	1.23801	2.59093	0.00256488	0.0149387
P0A6H5	V383	[Q].VNESTENIGAR.[R];[Q].VNESTENIGAR.[R]	1.07122	2.12556	0.00748931	0.0300743
P38489	A156	[A].ALGLDAVPIEGFDAAILDAEFGLK.[E];[A].ALGLDAVPIEGFDAAILDAEFGLK.[E];[A].ALGLDAVPIEGFDAAILDAEFGLKEK.[G];[A].ALGLDAVPIEGFDAAILDAEFGLKEK.[G];[K].QVYLNVGNFLLGVA.[A];[K].QVYLNVGNFLLGVAAL.[G]	-2.31582	5.69647	2.01156e-06	0.000106596
P38489	G158	[L].GLDAVPIEGFDAAILDAEFGLK.[E];[L].GLDAVPIEGFDAAILDAEFGLK.[E];[L].GLDAVPIEGFDAAILDAEFGLKEK.[G];[L].GLDAVPIEGFDAAILDAEFGLKEK.[G];[K].QVYLNVGNFLLGVAAL.[G]	-2.07796	5.79698	1.59596e-06	8.8686e-05
P38489	A51	[K].TLLQYSPSSTNSQPWHFIVA.[S]	-1.06637	3.50051	0.000315855	0.0036395
P0A805	A166	[R].SQDDVQKLTDA.[A];[R].SQDDVQKLTDA.[A]	1.11003	1.79425	0.0160602	0.04971
P0AES4	E452	[T].EQQAQAILDLR.[L]	1.55356	1.92581	0.0118628	0.0406429
P0AES4	F647	[R].ITAILPVTEFEEGVKVF.[M];[R].ITAILPVTEFEEGVKVF.[M]	1.91327	4.77282	1.68727e-05	0.00044528
P00864	L842	[R].NIYTDPLNVL.[Q]	1.55203	2.06482	0.00861352	0.0329208
P10408	L152	[R].DAENNRPLFEFLGL.[T];[R].DAENNRPLFEFLGL.[T];[L].TVGINLPGMPAPAKR.[E];[L].TVGINLPGMPAPAKR.[E]	1.06292	3.97107	0.000106888	0.00172328
P60906	G37	[Y].GYSEIRLPIVEQTPLFK.[R];[Y].GYSEIRLPIVEQTPLFK.[R];[Y].GYSEIRLPIVEQTPLFKR.[A];[Y].GYSEIRLPIVEQTPLFKR.[A]	1.11142	3.43825	0.000364541	0.00394767
P60906	T79	[L].TLRPEGTAGCVR.[A]	1.86165	1.86985	0.0134943	0.0443071
P0AA25	E31	[K].ADGAILVDFWAE.[W]	1.5208	3.29011	0.000512728	0.00497716
P0AA25	D10	[T].DDSFDTDVLK.[A];[T].DDSFDTDVLK.[A];[L].TDDSFDTDVLK.[A];[L].TDDSFDTDVLK.[A]	1.37238	3.35351	0.000443087	0.00451823
P0AA25	N84	[R].GIPTLLLFKN.[G]	2.27424	2.78701	0.00163303	0.0111602
P0AA25	K58	[A].KLNIDQNPGTAPK.[Y];[A].KLNIDQNPGTAPK.[Y];[K].MIAPILDEIADEYQGKLTVA.[K];[K].MIAPILDEIADEYQGKLTVA.[K]	2.64441	5.35585	4.40709e-06	0.000172678
P0AA25	I39	[M].IAPILDEIADEYQGK.[L];[M].IAPILDEIADEYQGK.[L]	-1.6043	2.48987	0.00323694	0.0173666
P0AA25	D21	[K].IIHLTDDSFDTDVLKAD.[G];[K].IIHLTDDSFDTDVLKAD.[G]	2.39557	3.33557	0.000461777	0.0046357
P0AA25	L25	[K].IIHLTDDSFDTDVLKADGAIL.[V];[K].IIHLTDDSFDTDVLKADGAIL.[V];[L].VDFWAEWCGPCK.[M]	1.41673	4.1356	7.31808e-05	0.00135175
P0AA25	T55	[K].MIAPILDEIADEYQGKLT.[V];[K].MIAPILDEIADEYQGKLT.[V];[K].MIAPILDEIADEYQGKLT.[V]	3.90455	2.20083	0.00629755	0.0268029
P60624	F73	[K].EAAIQVSNVAIF.[N];[A].IFNAATGK.[A];[A].IFNAATGK.[A];[A].IFNAATGKADR.[V]	1.41047	2.2346	0.00582638	0.0257468
P24182	A216	[L].ADGQGNAIYLAER.[D];[L].ADGQGNAIYLAER.[D];[R].HVEIQVL.[A]	1.79431	4.54715	2.83697e-05	0.000671832
P24182	E87	[S].ENANFAEQVER.[S];[S].ENANFAEQVER.[S];[L].SENANFAEQVER.[S];[L].SENANFAEQVER.[S]	2.06745	4.46552	3.42359e-05	0.000747753
P24182	N426	[M].NDENFQHGGTNIHYLEK.[K];[M].NDENFQHGGTNIHYLEK.[K]	1.44802	8.32782	4.70089e-09	9.80362e-07
P24182	S322	[L].SIKQEEVHVR.[G];[L].SIKQEEVHVR.[G]	1.70796	2.53588	0.00291155	0.0161989
P24182	S68	[K].SYLNIPAIIS.[A]	1.93544	2.65484	0.00221391	0.0135205
P24182	A70	[K].SYLNIPAIISAA.[E]	1.47483	2.49444	0.00320304	0.0172564
P24182	A75	[K].SYLNIPAIISAAEITGA.[V];[A].VAIHPGYGFLSENANFAEQVER.[S];[A].VAIHPGYGFLSENANFAEQVER.[S]	1.36969	4.11079	7.7483e-05	0.00138857
P0A9D8	D71	[N].DNQVIEGAESR.[Y];[N].DNQVIEGAESR.[Y]	2.60697	2.04722	0.00896982	0.0337347
P0A9D8	G160	[S].GGVGIGGVLEPLQANPTIIEDNCFIGAR.[S];[S].GGVGIGGVLEPLQANPTIIEDNCFIGAR.[S]	7.35201	2.48675	0.00326026	0.0174051
P0A9D8	L171	[K].NVHLSGGVGIGGVLEPL.[Q]	7.02932	3.80707	0.00015593	0.00221759
P0AES9	T52	[K].AADNKKPVNSWTCEDFLAVDESFQPT.[A];[K].AADNKKPVNSWTCEDFLAVDESFQPT.[A];[K].AADNKKPVNSWTCEDFLAVDESFQPT.[A];[T].AVGFAEALNNK.[D];[T].AVGFAEALNNK.[D];[T].AVGFAEALNNKDKPEDAVLDVQGIATVTPAIVQACTQDK.[Q];[T].AVGFAEALNNKDKPEDAVLDVQGIATVTPAIVQACTQDK.[Q];[K].KPVNSWTCEDFLAVDESFQPT.[A]	1.30856	3.57402	0.000266673	0.00320322
P0AES9	F56	[K].AADNKKPVNSWTCEDFLAVDESFQPTAVGF.[A];[K].AADNKKPVNSWTCEDFLAVDESFQPTAVGF.[A];[F].AEALNNKDKPEDAVLDVQGIATVTPAIVQACTQDK.[Q];[F].AEALNNKDKPEDAVLDVQGIATVTPAIVQACTQDK.[Q];[F].AEALNNKDKPEDAVLDVQGIATVTPAIVQACTQDK.[Q];[K].KPVNSWTCEDFLAVDESFQPTAVGF.[A]	-1.19497	6.71082	1.94614e-07	1.86384e-05
P0AES9	E58	[K].AADNKKPVNSWTCEDFLAVDESFQPTAVGFAE.[A];[K].AADNKKPVNSWTCEDFLAVDESFQPTAVGFAE.[A];[F].AEALNNKDKPEDAVLDVQGIATVTPAIVQACTQDK.[Q];[F].AEALNNKDKPEDAVLDVQGIATVTPAIVQACTQDK.[Q];[F].AEALNNKDKPEDAVLDVQGIATVTPAIVQACTQDK.[Q];[E].ALNNKDKPEDAVLDVQGIATVTPAIVQACTQDK.[Q];[E].ALNNKDKPEDAVLDVQGIATVTPAIVQACTQDK.[Q]	-1.26979	5.11852	7.61164e-06	0.000256589
P0AES9	L60	[K].AADNKKPVNSWTCEDFLAVDESFQPTAVGFAEAL.[N];[K].AADNKKPVNSWTCEDFLAVDESFQPTAVGFAEAL.[N];[E].ALNNKDKPEDAVLDVQGIATVTPAIVQACTQDK.[Q];[E].ALNNKDKPEDAVLDVQGIATVTPAIVQACTQDK.[Q];[K].KPVNSWTCEDFLAVDESFQPTAVGFAEAL.[N];[L].NNKDKPEDAVLDVQGIATVTPAIVQACTQDK.[Q];[L].NNKDKPEDAVLDVQGIATVTPAIVQACTQDK.[Q];[L].NNKDKPEDAVLDVQGIATVTPAIVQACTQDK.[Q]	-1.41603	4.53059	2.9472e-05	0.00069286
P0AFK9	A135	[T].AIGVNGDAVDPK.[S];[T].AIGVNGDAVDPK.[S];[A].TAIGVNGDAVDPK.[S];[A].TAIGVNGDAVDPK.[S]	1.37213	3.67567	0.000211022	0.00269615
P0AFK9	I275	[L].INFLLRPDVAK.[Q];[I].NFLLRPDVAK.[Q];[I].NFLLRPDVAK.[Q]	-1.25051	3.63997	0.000229101	0.00287043
P0AFK9	S335	[S].SIYEEYYQK.[L];[S].SIYEEYYQK.[L];[A].SSIYEEYYQK.[L];[A].SSIYEEYYQK.[L]	4.86641	5.11582	7.65918e-06	0.000256589
P30850	C284	[R].ANEVRPVLAC.[R];[R].ANEVRPVLAC.[R]	-1.29871	2.62963	0.00234624	0.014006
P0A6F9	E88	[S].ESDILAIVEA.[-];[M].SESDILAIVEA.[-]	1.07579	2.35394	0.00442645	0.0215004
P0A6F9	L57	[R].ILENGEVKPL.[D];[R].ILENGEVKPL.[D]	1.053	2.04867	0.00893985	0.0336611
P0A6F9	S30	[K].SAGGIVLTGS.[A]	1.66613	2.51376	0.00306364	0.0167425
P0A6F9	L92	[K].SEKIDNEEVLIMSESDIL.[A]	5.89375	2.96236	0.00109053	0.00859371
P0AEK2	A223	[R].LGGAQEIANAVAFLA.[S]	-1.10931	2.104	0.00787046	0.0310638
P0AEK2	L83	[K].IRAEFGEVDIL.[V];[K].IRAEFGEVDIL.[V]	1.96051	3.02021	0.000954533	0.00784273
P0AEK2	N85	[K].IRAEFGEVDILVN.[N];[K].IRAEFGEVDILVN.[N]	2.29436	2.76612	0.0017135	0.011541
P0AEK2	M57	[L].MLNVTDPASIESVLEK.[I];[L].MLNVTDPASIESVLEK.[I]	1.16777	1.8051	0.0156639	0.048945
P0AEK2	N177	[V].NVVAPGFIETDMTR.[A];[N].VVAPGFIETDMTR.[A];[N].VVAPGFIETDMTR.[A];[N].VVAPGFIETDMTR.[A];[N].VVAPGFIETDMTR.[A]	1.72368	4.36162	4.34894e-05	0.000895411
P0AEK2	P63	[D].PASIESVLEK.[I];[D].PASIESVLEK.[I]	1.48802	1.79618	0.0159891	0.0496137
P63020	K14	[A].KLLANQEEGTQIR.[V];[A].KLLANQEEGTQIR.[V]	1.32097	3.02013	0.000954714	0.00784273
P63020	Y113	[K].VADDAPLMERVEY.[M]	1.17825	2.10779	0.00780201	0.0308502
P63020	S42	[R].VFVINPGTPNAECGVS.[Y];[S].YCPPDAVEATDTALK.[F];[S].YCPPDAVEATDTALK.[F]	-7.71064	3.87647	0.000132902	0.00196167
P02925	A183	[L].ASQPADFDRIK.[G];[L].ASQPADFDRIK.[G]	1.67527	2.64181	0.00228136	0.013797
P02925	K26	[A].KDTIALVVSTLNNPFFVSLK.[D];[A].KDTIALVVSTLNNPFFVSLK.[D];[A].KDTIALVVSTLNNPFFVSLK.[D];[A].KDTIALVVSTLNNPFFVSLKDGAQK.[E];[A].KDTIALVVSTLNNPFFVSLKDGAQK.[E]	-6.0012	3.38764	0.000409602	0.00428491
P02925	I258	[T].IAQLPDQIGAK.[G];[T].IAQLPDQIGAK.[G]	1.43816	2.7784	0.00166572	0.0113119
P02925	N98	[K].ILLINPTDSDAVGN.[A]	1.4386	2.41885	0.00381195	0.0194355
P39177	R94	[V].RDEVNELAEELGADVVVIGSR.[N];[S].VRDEVNELAEELGADVVVIGSR.[N];[S].VRDEVNELAEELGADVVVIGSR.[N]	1.32012	4.86454	1.36603e-05	0.000379029
P39172	A255	[F].AEPQFRPAVVESVAR.[G]	8.80966	2.30408	0.00496505	0.0231595
P45577	G89	[C].GELDEQHVEHAR.[K];[C].GELDEQHVEHAR.[K]	-4.44169	2.16722	0.00680423	0.0281147
P45577	L217	[Q].LNSGMSLIVR.[A];[Q].LNSGMSLIVR.[A]	1.2326	2.23237	0.00585645	0.0258443
P06612	E647	[L].EGEDAETNALR.[A];[L].EGEDAETNALR.[A];[K].TTINLVPENEVLNVL.[E]	1.14539	4.22042	6.01977e-05	0.00117933
P06612	L461	[R].ILPAVNKGDALTL.[V];[L].TLVELTPAQHFTKPPAR.[F]	3.95041	2.08486	0.00822509	0.0319755
P0AA10	A126	[Y].AGNEHNHAAQQPQVLDI.[-]	1.41897	2.97581	0.00105727	0.00841448
P0AA10	T88	[A].TFEEMIAR.[R];[A].TFEEMIAR.[R];[A].TFEEMIAR.[R];[A].TFEEMIAR.[R]	1.31033	1.83876	0.0144958	0.0465051
P0AA10	L140	[K].VYAGNEHNHAAQQPQVL.[D]	1.32786	2.68557	0.00206265	0.0129672
P0AF93	F94	[K].DLNDFATVNATYEAF.[F];[F].FTEHNATFPAR.[S];[F].FTEHNATFPAR.[S]	2.01522	6.56438	2.72661e-07	2.3821e-05
P0AF93	G31	[S].GQIPVNPK.[T];[S].GQIPVNPK.[T];[T].SGQIPVNPK.[T];[T].SGQIPVNPK.[T]	2.81651	2.63813	0.00230076	0.0138496
P0AF93	G20	[Q].GVDLGNMIITSGQIPVNPK.[T];[Q].GVDLGNMIITSGQIPVNPK.[T];[Q].GVDLGNMIITSGQIPVNPK.[T];[K].TIATENAPAAIGPYVQ.[G]	2.47638	4.46606	3.41932e-05	0.000747753
P0AF93	Y17	[K].TIATENAPAAIGPY.[V];[Y].VQGVDLGNMIITSGQIPVNPK.[T]	4.28062	2.05965	0.00871661	0.0331683
P0AF93	T29	[K].TIATENAPAAIGPYVQGVDLGNMIIT.[S]	1.35203	2.26148	0.00547672	0.0247256
P0A6K6	C180	[A].CHEETFGLDK.[L];[A].CHEETFGLDK.[L];[K].TGKPIFYTSADSVFQIA.[C];[K].TGKPIFYTSADSVFQIA.[C]	-1.75469	5.02791	9.37758e-06	0.00029865
P0AGE9	G15	[Q].GFTGSQGTFHSEQAIAYGTK.[M];[Q].GFTGSQGTFHSEQAIAYGTK.[M]	-6.87022	2.08112	0.00829618	0.0321744
P0A9T0	E299	[Q].EAQENIGLEVAGK.[L];[Q].EAQENIGLEVAGK.[L];[K].HLAGAAIDVFPTEPATNSDPFTSPLCEFDNVLLTPHIGGSTQ.[E]	1.43686	3.72569	0.000188067	0.00248133
P0A9T0	N237	[K].EISLMKPGSLLIN.[A];[K].EISLMKPGSLLIN.[A]	1.20943	3.11984	0.000758853	0.00667566
P0A9T0	N326	[V].NFPEVSLPLHGGR.[R];[V].NFPEVSLPLHGGR.[R]	1.19436	2.20777	0.00619766	0.026555
P0A715	G23	[F].GGMNVLESR.[D];[F].GGMNVLESR.[D];[K].VVSIGDINVANDLPFVLF.[G]	1.87851	2.47472	0.0033518	0.0177909
P0A715	L118	[K].IITDVHEPSQAQPVADVVDVIQLPAFL.[A];[K].IITDVHEPSQAQPVADVVDVIQLPAFLA.[R]	6.74773	2.16953	0.00676819	0.028013
P0AG86	S2	[M].SEQNNTEMTFQIQR.[I];[M].SEQNNTEMTFQIQR.[I];[M].SEQNNTEMTFQIQR.[I];[M].SEQNNTEMTFQIQR.[I]	-7.23749	4.95684	1.10448e-05	0.000338411
P0A8E7	D80	[L].DVPENIVHSGK.[T];[L].DVPENIVHSGK.[T]	1.01394	1.93028	0.0117414	0.0404984
P13035	Y296	[K].IEESEINYLLNVY.[N]	1.13836	1.89398	0.0127648	0.0427368
P13035	S314	[Y].SGVRPLCDDESDSPQAITR.[D];[Y].SGVRPLCDDESDSPQAITR.[D]	1.90017	3.95306	0.000111414	0.00176346
P11875	A278	[L].AVESEGATVVFLDEFK.[N];[L].AVESEGATVVFLDEFK.[N]	1.26607	4.74884	1.78302e-05	0.000464808
P27298	G44	[Q].GAPYTWENLCQPLAEVDDVLGR.[I];[Q].GAPYTWENLCQPLAEVDDVLGR.[I]	-1.00866	2.66481	0.00216366	0.013284
P00954	F172	[R].FNALYGEIF.[K];[F].KVPEPFIPK.[S];[F].KVPEPFIPK.[S]	2.09301	5.64969	2.24034e-06	0.000113363
P00954	M132	[R].YAENINAGLFDYPVLM.[A];[R].YAENINAGLFDYPVLM.[A];[R].YAENINAGLFDYPVLMA.[A]	1.68135	4.0738	8.43715e-05	0.00148055
P0A9M0	A770	[L].ALQNEPSGMQVVTAK.[-];[L].ALQNEPSGMQVVTAK.[-]	1.02078	1.99035	0.0102247	0.0369494
P0A9M0	A102	[S].ALSDNGEHFSAK.[A];[S].ALSDNGEHFSAK.[A]	2.9491	2.05037	0.00890491	0.0336079
P0A9M0	D454	[R].GDPASALLEVLDPEQNVAFSD.[H]	1.01209	1.7932	0.0160989	0.0497603
P0A9M0	H24	[R].IEIPVLPLRDVVVYPH.[M];[R].IEIPVLPLRDVVVYPH.[M];[H].MVIPLFVGR.[E]	2.50463	2.25893	0.00550897	0.0248192
P0A9M0	V713	[Q].VLPIGGLK.[E]	2.44762	4.0136	9.69173e-05	0.00162324
P0A9M2	Y156	[R].EVNVPVEFIGFSIPDEFVVGY.[G]	-6.00854	2.06956	0.00852005	0.0327028
P0A9M2	L117	[K].VREILSL.[R]	1.79499	2.94964	0.00112295	0.00873631
P0A9A6	A101	[R].AALEGADMVFIA.[A]	1.22138	4.82095	1.51024e-05	0.000410239
P0A9A6	S246	[S].SPLLEDIDLSGAR.[G];[S].SPLLEDIDLSGAR.[G]	1.07494	2.96078	0.00109451	0.00859371
P0ADZ4	I36	[Q].INHLQGHFAEHK.[K];[Q].INHLQGHFAEHK.[K];[Q].INHLQGHFAEHKK.[D];[Q].INHLQGHFAEHKK.[D];[Q].INHLQGHFAEHKK.[D];[Q].INHLQGHFAEHKKDHHSR.[R];[Q].INHLQGHFAEHKKDHHSR.[R];[I].NHLQGHFAEHK.[K];[I].NHLQGHFAEHK.[K];[I].NHLQGHFAEHKK.[D];[I].NHLQGHFAEHKK.[D];[I].NHLQGHFAEHKK.[D];[A].QINHLQGHFAEHK.[K];[A].QINHLQGHFAEHKK.[D];[A].QINHLQGHFAEHKK.[D]	-1.15994	4.50253	3.14388e-05	0.000708195
P0A8N5	E392	[T].EYPAEVSPLAR.[R]	1.85872	1.92364	0.0119223	0.0407185
P33136	F115	[R].IKYSPDYFTF.[G];[R].IKYSPDYFTF.[G]	1.91666	2.50949	0.0030939	0.0168652
P33136	Q85	[K].TPFKLEFYHQ.[G];[K].TPFKLEFYHQ.[G]	4.82714	2.17255	0.00672121	0.02789
P45955	E79	[Q].ENQYQLNQVVER.[Q];[Q].ENQYQLNQVVER.[Q]	1.38131	3.38539	0.000411732	0.00429044
P0A7I4	F256	[K].ELFLAGEITPVFF.[G]	8.29246	2.87803	0.00132425	0.00973978
P0A7I4	H184	[Y].HLYKDETYLYQSGK.[G]	1.3335	2.55173	0.00280719	0.0158779
P0A7I4	N211	[L].NNPDLDAAVGEDLAQQLRDELELVK.[G];[L].NNPDLDAAVGEDLAQQLRDELELVK.[G]	1.44194	1.87629	0.0132957	0.0438779
P0A7I4	L367	[R].SHVEEAYPGDILGL.[H]	2.13058	3.46252	0.000344727	0.00380967
P0AAX8	Y183	[R].AAGEPLPAVVPAGPDNPMGLY.[A]	2.81233	2.63821	0.00230032	0.0138496
P0AAX8	E260	[T].EAQFEGQEIVPITLTK.[S];[T].EAQFEGQEIVPITLTK.[S]	1.16231	2.78009	0.00165925	0.0112798
P0AAX8	N104	[K].GGTVLNIPQQLILPDTVHEGIVIN.[S]	1.80557	4.33388	4.63576e-05	0.000942458
P0AAX8	A58	[R].LVGQNQVITIPEGNTQPLEYFAA.[E];[R].LVGQNQVITIPEGNTQPLEYFAAE.[Y]	1.1465	2.87317	0.00133917	0.00982715
P0AB91	A283	[C].ADVCQQIAGGEK.[A];[C].ADVCQQIAGGEK.[A]	-3.02241	3.78962	0.000162324	0.00227148
P0AB91	H207	[K].VAIDAINAAGAPH.[C]	-6.48481	2.11035	0.00775622	0.0308009
P0A7U3	L16	[K].GPFIDLHLL.[K];[K].KGPFIDLHLL.[K];[K].KGPFIDLHLL.[K]	1.33043	2.04898	0.00893348	0.0336577
P61714	L151	[K].GAEAALTALEMINVL.[K]	1.15976	2.0224	0.0094974	0.0351464
P61714	R21	[A].RFNNFINDSLLEGAIDALKR.[I];[A].RFNNFINDSLLEGAIDALKR.[I]	-1.2318	3.41687	0.000382942	0.00410568
P61714	S121	[E].SIEQAIER.[A];[E].SIEQAIER.[A]	1.18981	1.96713	0.0107862	0.0382679
P22523	A387	[E].AAELEVDELK.[S];[E].AAELEVDELK.[S]	2.08948	6.04997	8.91307e-07	5.9728e-05
P0AG55	L72	[L].LNSMVIGVTEGFTK.[K];[L].LNSMVIGVTEGFTK.[K];[L].LNSMVIGVTEGFTK.[K];[L].LNSMVIGVTEGFTK.[K]	1.20359	3.97313	0.000106383	0.00171941
P08312	F293	[R].NVGIDPEVYSGF.[A]	1.27884	2.41711	0.00382732	0.0194832
P08312	L123	[R].TIDRIESFFGEL.[G];[R].TIDRIESFFGEL.[G]	1.80859	3.11698	0.000763876	0.00670076
P08312	T91	[E].TIDVSLPGR.[R];[E].TIDVSLPGRR.[I]	1.41045	3.28742	0.000515912	0.00500056
P0AEP3	D243	[T].DAIDMLIEK.[E];[T].DAIDMLIEK.[E];[K].TPPGAGDEIQLT.[D]	1.31112	3.91736	0.000120961	0.00186016
P0AEP3	L248	[K].TPPGAGDEIQLTDAIDML.[I]	1.97434	5.58707	2.58779e-06	0.000122062
P0A7T7	L68	[L].LPYTDRHQ.[-];[L].LPYTDRHQ.[-];[L].PYTDRHQ.[-]	1.32222	2.6455	0.00226203	0.0137186
P0A7T7	L65	[Y].LSLLPYTDR.[H];[Y].LSLLPYTDRHQ.[-];[L].SLLPYTDR.[H];[L].SLLPYTDR.[H];[L].SLLPYTDRHQ.[-];[L].SLLPYTDRHQ.[-]	1.55714	7.29081	5.11904e-08	6.24426e-06
P0A9M5	K75	[L].KRAEGDGEGFIVIDDLVDTGGTAVAIR.[E];[L].KRAEGDGEGFIVIDDLVDTGGTAVAIR.[E]	1.40926	2.31105	0.00488595	0.0229561
P21599	R250	[A].RGDLGVEIGDPELVGIQK.[A]	6.68374	2.91918	0.00120454	0.00911867
P33602	E787	[F].ETSENGLDYFTSVPAR.[F];[F].ETSENGLDYFTSVPAR.[F]	1.42164	2.16411	0.00685313	0.0282151
P31697	R224	[Y].RTINDYGALTPK.[M];[Y].RTINDYGALTPK.[M]	2.70323	2.88219	0.00131164	0.00969114
P31697	T189	[R].SANSLTLINPTPYYLTVT.[E]	6.86054	2.67562	0.00211048	0.0131008
P13029	L638	[K].NGVFTDRVGVL.[S]	1.36072	1.90972	0.0123106	0.0415843
P0AE18	H178	[F].HEEPQVLHYDSR.[E];[F].HEEPQVLHYDSR.[E]	1.64421	5.05783	8.75322e-06	0.000282492
P0AE18	R251	[L].RKDDTIPAIISHDE.[-];[L].RKDDTIPAIISHDE.[-]	1.2045	2.61102	0.00244892	0.0144587
P0A6N8	L118	[K].DQIEEELLFMPEGGMPDMQVL.[T];[L].TWDGQLLALELPQTVDLEIVETAPGIK.[G];[L].TWDGQLLALELPQTVDLEIVETAPGIK.[G]	-7.21235	1.90575	0.0124238	0.0418333
P46837	E432	[Q].EFPDLDVSLR.[G];[Q].EFPDLDVSLR.[G]	1.63387	3.38428	0.000412785	0.00429044
P36938	Q25	[R].AGQPAQQSDLINVAQLTAQ.[Y];[Q].YYVLKPEAGNAEHAVK.[F];[Q].YYVLKPEAGNAEHAVK.[F]	-1.63065	4.08878	8.15121e-05	0.00144377
P36938	A65	[R].HSFNEPHILAIA.[Q];[R].HSFNEPHILAIAQ.[A]	-1.01198	2.67512	0.00211291	0.0131008
P36938	K516	[Y].KIYCESFLGEEHR.[K]	-1.13829	2.6359	0.00231261	0.013883
P0AC53	A2	[M].AVTQTAQACDLVIFGAK.[G];[M].AVTQTAQACDLVIFGAK.[G]	-1.09461	2.66028	0.00218635	0.0133852
P0AC53	L153	[R].VVMEKPLGTSL.[A]	1.07856	1.80136	0.0157994	0.0492494
P0AC53	Y288	[Q].YTAGFAQGK.[K];[Q].YTAGFAQGK.[K]	-7.00735	3.46721	0.000341024	0.00378818
P0A7U7	F51	[A].FNEMQPIVDR.[Q];[A].FNEMQPIVDR.[Q];[F].NEMQPIVDR.[Q];[F].NEMQPIVDR.[Q];[F].NEMQPIVDR.[Q];[F].NEMQPIVDR.[Q]	-1.42087	6.90672	1.2396e-07	1.25658e-05
P0ABD5	I161	[F].IDTPGAYPGVGAEER.[G];[F].IDTPGAYPGVGAEER.[G]	2.61036	2.46702	0.00341176	0.0179471
P0ABD5	L290	[Q].LLADLADLDVLSTEDLK.[N];[Q].LLADLADLDVLSTEDLK.[N]	2.03902	2.75816	0.00174516	0.0116194
P0ABD5	S2	[M].SLNFLDFEQPIAELEAK.[I];[M].SLNFLDFEQPIAELEAK.[I];[M].SLNFLDFEQPIAELEAK.[I];[M].SLNFLDFEQPIAELEAK.[I]	1.36055	7.77143	1.69266e-08	2.80591e-06
P0A7R5	E66	[Y].EIRTHLRLVDIVEPTEK.[T]	1.72425	2.14077	0.00723159	0.0293825
P0A7R5	T50	[F].TVLISPHVNK.[D]	1.26929	1.96879	0.010745	0.0382382
P69503	F154	[A].FIINLFDLGGEQR.[L];[A].FIINLFDLGGEQR.[L];[A].FIINLFDLGGEQRLEK.[Q];[F].IINLFDLGGEQR.[L];[F].IINLFDLGGEQR.[L];[R].RLGGEVADAA.[F]	-1.88612	4.20925	6.1766e-05	0.00120353
P69503	L158	[N].LFDLGGEQR.[L];[N].LFDLGGEQR.[L];[R].LGGEVADAAFIIN.[L]	-1.41422	5.47471	3.35191e-06	0.000148425
P69503	T2	[M].TATAQQLEYLK.[N];[M].TATAQQLEYLK.[N]	-1.41288	3.26151	0.000547638	0.00522972
P37095	Y144	[R].AVDLISNVAGDRVTY.[R];[R].AVDLISNVAGDRVTY.[R]	1.12061	3.49979	0.000316381	0.0036395
P0A7J7	L80	[K].TPPAAVLL.[K]	1.03679	1.83058	0.0147713	0.0469963
P00946	Q338	[K].QGAELDFPIPVDDFAFSLHDLSDKETTISQQ.[S];[K].QGAELDFPIPVDDFAFSLHDLSDKETTISQQ.[S]	-6.01022	1.94752	0.0112843	0.0394554
P31057	Q142	[R].AVPVCGHLGLTPQ.[S]	2.12254	2.29483	0.00507188	0.0234547
P31057	Y150	[R].AVPVCGHLGLTPQSVNIFGGY.[K]	-1.64699	3.18992	0.000645766	0.00589986
P31057	L168	[R].GDEAGDQLLSDAL.[A]	2.16352	2.71641	0.00192127	0.012427
P31057	M248	[Y].MAEVESGVYPGEEHSFH.[-];[Y].MAEVESGVYPGEEHSFH.[-]	4.7784	2.82533	0.00149509	0.0105701
P31057	V179	[L].VLECVPVELAK.[R];[L].VLECVPVELAK.[R]	1.31201	2.65143	0.00223134	0.0136091
P0ADN2	N43	[F].NELDLGKREPVTEEEK.[L];[F].NELDLGKREPVTEEEK.[L]	1.07978	5.44404	3.59718e-06	0.000156079
P0A9W3	L101	[R].ESIEEAVSEVVNAL.[K]	1.93486	1.79312	0.0161019	0.0497603
P0A9W3	L110	[K].RLDEVYAL.[Y];[L].YADPDADFDK.[L]	1.12321	3.01108	0.000974814	0.00792854
P0A9W3	M415	[K].TVWEEVSGGLDIM.[K]	1.57889	2.84679	0.00142303	0.0102792
P22259	F473	[R].AIIDAILNGSLDNAETF.[T]	2.06311	2.14028	0.0072397	0.0293825
P22259	A481	[L].AIPTELPGVDTK.[I]	1.61732	2.28052	0.00524182	0.0239833
P0ACB2	A155	[A].AAAGADFIAPSAAMDGQVQAIR.[Q];[A].AAGADFIAPSAAMDGQVQAIR.[Q];[A].AAGADFIAPSAAMDGQVQAIR.[Q]	-4.05164	3.0542	0.000882677	0.00747904
P0ACB2	A283	[A].ALAGAIDEEK.[V];[A].ALAGAIDEEK.[V]	4.90495	3.40761	0.000391188	0.00415959
P0ACB2	Y270	[R].ERTELPIGAY.[Q];[R].ERTELPIGAY.[Q]	1.28381	1.9218	0.011973	0.0407613
P0AEM9	D177	[Y].DDDPTKYQDLR.[V]	1.04802	2.50368	0.00313557	0.0170079
P0A707	L53	[D].LVEISPNAEPPVCR.[I];[D].LVEISPNAEPPVCR.[I]	1.3802	2.85278	0.00140351	0.0101723
P0A6H1	D386	[Y].DLPSMEDVEK.[V]	2.26821	2.98803	0.00102793	0.00822108
P0A6H1	A312	[K].FGLIPEFIGRLPVVA.[T];[K].FGLIPEFIGRLPVVAT.[L];[K].FGLIPEFIGRLPVVAT.[L]	1.90431	2.20694	0.00620952	0.0265853
P0A6H1	F341	[L].FNLEGVDLEFRDEALDAIAK.[K];[L].FNLEGVDLEFRDEALDAIAK.[K];[F].NLEGVDLEFRDEALDAIAK.[K];[F].NLEGVDLEFRDEALDAIAK.[K];[F].NLEGVDLEFRDEALDAIAKK.[A];[F].NLEGVDLEFRDEALDAIAKK.[A]	1.46951	4.74583	1.79543e-05	0.000466163
P0A6H1	Q289	[K].SDKASEGELLAQ.[V];[K].SDKASEGELLAQ.[V];[Q].VEPEDLIK.[F]	1.16179	2.43927	0.00363687	0.0188249
P0A6H1	T149	[L].TEAGYVGEDVENIIQK.[L];[L].TEAGYVGEDVENIIQK.[L]	1.45589	2.45247	0.00352801	0.0184238
P0A6H1	Y413	[K].VVIDESVIDGQSKPLLIY.[G];[K].VVIDESVIDGQSKPLLIY.[G]	1.27468	2.80519	0.00156606	0.0108867
P0A7R9	F27	[S].FNNTIVTITDR.[Q];[S].FNNTIVTITDR.[Q];[R].KQVSDGVAHIHAS.[F];[F].NNTIVTITDR.[Q];[F].NNTIVTITDR.[Q];[K].QVSDGVAHIHAS.[F]	-1.59282	2.03691	0.00918524	0.0343084
P0AAG0	S10	[L].SVHFGDESAPFR.[A];[L].SVHFGDESAPFR.[A]	1.48819	4.0682	8.54681e-05	0.00148781
P62620	L240	[S].LAADPVEEIK.[V];[S].LAADPVEEIKVGFDILK.[S];[S].LAADPVEEIKVGFDILK.[S]	1.15913	2.31062	0.00489076	0.0229572
P0ABS1	E127	[L].EARPTADLCIDCK.[T];[L].EARPTADLCIDCK.[T]	1.31874	3.19415	0.000639517	0.0058562
P0A9R4	E20	[L].EANSGETILDAALR.[N];[L].EANSGETILDAALR.[N];[K].IVILPHQDLCPDGAVL.[E]	1.30777	3.3038	0.00049682	0.00488643
P00960	L46	[R].QGCTIVQPLDMEVGAGTSHPMTCL.[R]	-5.98057	1.91796	0.0120792	0.0409934
P21170	G500	[W].GIDQLFPVLPLEGLDQVPERR.[A];[W].GIDQLFPVLPLEGLDQVPERR.[A]	3.35195	1.89663	0.0126873	0.0425213
P21170	I139	[L].IHSGEPLGLEAGSK.[A]	1.41487	2.54848	0.00282825	0.0159691
P21170	V59	[S].VCPDPDVPEAR.[V];[S].VCPDPDVPEAR.[V]	1.02512	2.8463	0.00142462	0.0102792
P00579	Q131	[K].RIEDGINQVQ.[C];[K].RIEDGINQVQ.[C];[K].RIEDGINQVQC.[S]	1.5949	1.84357	0.0143359	0.0461792
P0AES6	A570	[N].ASAPALAGEALEK.[L];[N].ASAPALAGEALEK.[L]	1.22009	3.19768	0.00063433	0.00583349
P0AES6	V527	[H].VYIAQPPLYK.[V]	7.34983	1.81367	0.0153577	0.0482212
P0A8J4	A23	[Q].ALPELVDQVVEVVQR.[H];[Q].ALPELVDQVVEVVQR.[H]	1.71496	2.31762	0.00481263	0.0226941
P0A8J4	T61	[K].GNYHSVSIT.[I]	8.07746	1.91885	0.0120545	0.0409522
P0A8J4	K18	[Y].KVMGQALPELVDQVVEVVQR.[H];[Y].KVMGQALPELVDQVVEVVQR.[H];[Y].KVMGQALPELVDQVVEVVQR.[H];[K].LNELLEFPTPFTY.[K]	4.24556	2.47796	0.00332692	0.0176966
P0A8J4	F15	[K].LNELLEFPTPF.[T];[K].TKLNELLEFPTPF.[T]	3.01392	2.23519	0.00581854	0.0257297
P31120	L29	[R].VGDAPITPDFVLKL.[G];[R].VGDAPITPDFVLKL.[G]	6.90889	3.2061	0.00062216	0.00574609
P0A6F3	F252	[K].GGTRIPISGIAGDQQAALF.[G];[R].IPISGIAGDQQAALF.[G]	4.91883	2.79109	0.00161776	0.0111028
P77690	D371	[A].DADHVITALQQLAGQ.[-];[R].ICSLPLFPDMTTA.[D]	2.17952	1.83604	0.014587	0.0466624
P77690	S8	[M].SEFLPFSRPAMGVEELAAVK.[E];[M].SEFLPFSRPAMGVEELAAVK.[E];[M].SEFLPFSRPAMGVEELAAVK.[E]	-1.03252	2.02816	0.00937218	0.0347625
P77690	V165	[R].YGIAVIEDAAHAV.[G]	4.86676	3.29337	0.000508902	0.00496237
P0ABP8	G90	[V].GSCGAVLPHVK.[L]	1.09486	2.7947	0.00160436	0.0110853
P0ABP8	G188	[Y].GVAAEFGAK.[A];[Y].GVAAEFGAK.[A]	2.14331	2.4885	0.00324714	0.017398
P0ABP8	L230	[A].LESVLLGDKE.[-];[A].LESVLLGDKE.[-]	2.53016	6.31919	4.79522e-07	3.60478e-05
P0ABP8	S156	[F].SADLFYSPDGEMFDVMEK.[Y]	-5.7219	2.38576	0.00411378	0.020411
P45578	M89	[Y].MSLIGTPDEQR.[V];[Y].MSLIGTPDEQR.[V];[M].SLIGTPDEQR.[V]	8.79448	2.57725	0.00264698	0.015252
P45578	S155	[N].SNEELALPK.[E];[N].SNEELALPK.[E]	1.19752	3.79977	0.000158574	0.00223163
P0A6Z1	V333	[K].DAGVEADEVLEVV.[M]	2.61498	1.99246	0.010175	0.0368112
P0A6Z1	S7	[I].SEPGLSAAPHQR.[R]	1.15881	1.82996	0.0147925	0.0470406
P0A8F0	Y179	[K].AHPDVELY.[T];[Y].TASIDQGLNEHGYIIPGLGDAGDK.[I];[Y].TASIDQGLNEHGYIIPGLGDAGDKIFGTK.[-];[Y].TASIDQGLNEHGYIIPGLGDAGDKIFGTK.[-]	1.25305	4.04558	9.00362e-05	0.00154399
P0A8F0	L39	[R].ELASEVGSLL.[T];[R].FRELASEVGSLL.[T];[R].FRELASEVGSLL.[T];[L].TYEATADLETEK.[V]	1.22677	5.38657	4.1061e-06	0.000167037
P0A8F0	V160	[L].VAAPEGIAALEK.[A];[L].VAAPEGIAALEK.[A]	1.58701	2.1369	0.00729617	0.029518
P37051	I118	[V].IGNHDTLR.[S];[V].IGNHDTLR.[S]	7.4291	1.81693	0.015243	0.0479777
P77718	L316	[R].LIDNVSDTLILRPL.[I]	1.74521	2.25248	0.00559136	0.0250536
P77718	A139	[R].YVGGGLNQHIESA.[R]	1.70847	2.67237	0.00212632	0.0131421
P0AEU7	A21	[A].ADKIAIVNMGSLFQQVAQK.[T];[A].ADKIAIVNMGSLFQQVAQK.[T];[A].ADKIAIVNMGSLFQQVAQK.[T];[A].ADKIAIVNMGSLFQQVAQK.[T];[A].ADKIAIVNMGSLFQQVAQK.[T]	-1.07333	1.97331	0.0106339	0.0379365
P0AEU7	A141	[N].AVAYNSSDVKDITADVLK.[Q];[N].AVAYNSSDVKDITADVLK.[Q];[K].SVANSQDIDLVVDAN.[A];[K].SVANSQDIDLVVDANAV.[A]	1.72684	3.07999	0.00083179	0.00714146
P0AEU7	G41	[T].GVSNTLENEFK.[G];[T].GVSNTLENEFK.[G]	1.19684	2.32129	0.00477207	0.0225522
P0AEU7	F33	[K].IAIVNMGSLF.[Q]	1.68901	2.76471	0.00171905	0.0115647
P0A6Y5	L140	[C].LEDYFMR.[S];[C].LEDYFMR.[S];[R].YQGVVGLEGDTLAAC.[L]	-1.53218	5.382	4.14952e-06	0.000167037
P0AE52	Q31	[K].FSLPDQDGEQVNLTDFQGQ.[R]	1.1695	4.70715	1.9627e-05	0.000499562
P0AF90	D105	[F].DVEYDGWGTYFEDPNGEDGDDEDFVDEDDDGVRH.[-]	-6.02717	1.79336	0.0160932	0.0497603
P0AB77	A49	[C].ANNYLGLANHPDLIAAAK.[A]	-7.35407	2.62517	0.00237043	0.0141243
P0AB77	N51	[N].NYLGLANHPDLIAAAK.[A]	-3.65533	2.21363	0.00611464	0.0264411
P0AFG0	F39	[L].FGEVMVPTEEVVEIR.[G];[L].FGEVMVPTEEVVEIR.[G];[F].GEVMVPTEEVVEIR.[G];[F].GEVMVPTEEVVEIR.[G];[D].LFGEVMVPTEEVVEIR.[G]	1.70066	2.26064	0.00548733	0.0247562
P0A998	A108	[K].INELAHAA.[M]	1.77542	1.79261	0.0161208	0.0497711
P0A998	L120	[K].INELAHAAMTNQDYPTFNFL.[Q];[K].INELAHAAMTNQDYPTFNFLQ.[W]	-1.6233	1.96338	0.0108797	0.0384863
P0A998	Y19	[K].LNEQMNLELY.[S]	3.10208	1.80713	0.0155908	0.0487636
P0A998	E89	[R].INTVESPFAEYSSLDELFQE.[T]	-6.47803	2.07218	0.00846873	0.0325895
P0A998	R56	[Q].RLFDYLTDTGNLPR.[I];[Q].RLFDYLTDTGNLPR.[I]	3.69202	3.70213	0.000198552	0.00257242
P0ABH7	F59	[T].FIDGDEGILLHR.[G]	1.65765	2.30157	0.00499384	0.023277
P69222	T49	[L].TGDKVTVELTPYDLSK.[G];[L].TGDKVTVELTPYDLSK.[G]	1.58509	2.19547	0.00637578	0.0270043
P0AA43	Y85	[L].YFLDEPVAWK.[L];[L].YFLDEPVAWK.[L]	-1.52387	4.17662	6.65859e-05	0.00125871
P63224	H61	[M].HFAEELTGR.[Y];[K].VLSCGNGGSHCDAM.[H]	-3.47242	2.53776	0.00289891	0.0161843
P0AF12	G106	[F].GYEYGQLPGCPAGFK.[A];[F].GYEYGQLPGCPAGFK.[A];[R].YHDADVTAF.[G]	-1.04268	2.72619	0.00187849	0.0122177
P0AF12	H183	[C].HNFNVPFVVVR.[A];[C].HNFNVPFVVVR.[A]	-8.37116	3.09407	0.000805257	0.0069879
P0AF12	I133	[C].IAELNLNAVR.[G];[C].IAELNLNAVR.[G]	-2.47062	2.17967	0.00661195	0.0276675
P0AF12	T74	[N].TGSAGGLAPTLK.[V]	1.85372	3.33072	0.000466957	0.00467319
P0AC69	L19	[R].QIAENPILL.[Y];[R].QIAENPILLY.[M]	1.50103	2.5898	0.00257155	0.0149641
P0A7K6	E44	[F].EGVVIAIR.[N];[F].EGVVIAIR.[N]	1.92241	3.83655	0.000145698	0.00211197
P21888	Y356	[R].FIEAMDDDFNTPEAY.[S]	1.34628	2.11079	0.0077483	0.0307884
P21165	A286	[K].DVNDEQLALIA.[T]	1.37843	2.27605	0.00529597	0.0241286
P0ADS6	F222	[Q].FDDQVDVVFQLEPVDQQPAKTPAAQ.[-];[Q].FDDQVDVVFQLEPVDQQPAKTPAAQ.[-]	3.56298	1.85796	0.0138689	0.0452461
P0ADS6	L232	[Q].LEPVDQQPAK.[T];[Q].LEPVDQQPAK.[T];[Q].LEPVDQQPAKTPAAQ.[-];[Q].LEPVDQQPAKTPAAQ.[-]	9.13413	1.92977	0.0117552	0.0405004
P0ADS6	M198	[R].YHVSNYQPSPM.[V];[R].YHVSNYQPSPM.[V]	-1.69447	2.44152	0.00361805	0.0187426
P0AES0	T587	[F].TVGGNYGGTCLR.[G];[F].TVGGNYGGTCLR.[G]	1.95577	3.49052	0.000323204	0.00369172
P15042	K158	[L].KLHGENIPAR.[L];[L].KLHGENIPAR.[L]	3.40272	1.8323	0.0147131	0.0468837
P04425	F171	[K].HSDIILKPLDGMGGASIF.[R];[K].HSDIILKPLDGMGGASIF.[R];[K].HSDIILKPLDGMGGASIF.[R]	1.28152	1.92249	0.0119538	0.0407458
P04425	A224	[R].VLVVDGEPVPYCLA.[R]	6.3311	2.09171	0.00809639	0.0316464
P23882	S156	[L].SCPITAEDTSGTLYDK.[L];[L].SCPITAEDTSGTLYDKLAELGPQGLITTLK.[Q];[L].SCPITAEDTSGTLYDKLAELGPQGLITTLK.[Q]	-5.60643	2.02622	0.00941423	0.0348785
P39377	H16	[A].HLYAPEDR.[G]	7.14764	2.75445	0.00176016	0.0116832
P39377	L178	[R].SAAPDVYHL.[A]	7.91429	1.84673	0.0142322	0.0459372
P39377	S255	[T].SSIDEPVAPAEGIAR.[A];[T].SSIDEPVAPAEGIAR.[A]	1.93947	4.31611	4.8294e-05	0.00097569
P39377	S99	[T].SVVGLLGTDSISRHPESLLAK.[T];[T].SVVGLLGTDSISRHPESLLAK.[T]	1.96755	5.39767	4.00245e-06	0.000167037
P39377	F200	[R].VGGLLGGKPGVTVF.[H];[R].VGGLLGGKPGVTVF.[H]	7.51019	2.77747	0.00166927	0.0113139
P76658	T190	[A].TLLTPNLSEFEAVVGK.[C];[A].TLLTPNLSEFEAVVGK.[C]	1.16308	2.7595	0.0017398	0.0115957
P76658	T302	[S].TVSPIELENAVR.[G];[S].TVSPIELENAVR.[G]	1.80477	4.78058	1.65736e-05	0.00044192
P0AFL3	S36	[T].SAGNIELELDK.[Q];[T].SAGNIELELDK.[Q]	4.90011	2.51258	0.00307202	0.0167742
P0A7G6	A138	[G].AVDVIVVDSVAALTPK.[A];[G].AVDVIVVDSVAALTPK.[A]	6.06186	3.8905	0.000128675	0.00193462
P0A6G7	A15	[M].ALVPMVIEQTSR.[G];[M].ALVPMVIEQTSR.[G];[M].ALVPMVIEQTSR.[G]	1.29061	2.31807	0.00480766	0.0226872
P0A6G7	Y196	[R].FLSAPEAVEY.[G];[Y].GLVDSILTHR.[N];[Y].GLVDSILTHRN.[-];[Y].GLVDSILTHRN.[-]	2.03067	2.1093	0.00777508	0.0308502
P0A6G7	L203	[R].FLSAPEAVEYGLVDSIL.[T]	1.0187	2.00018	0.00999592	0.0363785
P0A9Q5	L65	[L].LDEGSLVELGSELEPK.[D];[L].LDEGSLVELGSELEPK.[D]	1.55879	5.39116	4.06296e-06	0.000167037
P0A9Q5	N279	[M].NLPAPNPEAPR.[E];[M].NLPAPNPEAPR.[E]	1.09598	2.11601	0.00765571	0.0305331
P0AD96	L256	[S].LSNIAGESAEGLLVTKPK.[N];[S].LSNIAGESAEGLLVTKPK.[N]	1.13492	6.12725	7.46013e-07	5.18599e-05
P0C0V0	V57	[N].VEGSTTVNTPR.[M];[N].VEGSTTVNTPR.[M]	1.67209	2.04451	0.00902591	0.033874
P77580	S214	[L].SDEASQDDIEASINEMAEAVQAYVPGYR.[L];[L].SDEASQDDIEASINEMAEAVQAYVPGYR.[L]	-6.02571	2.51569	0.00305005	0.0167107
P77580	V35	[M].VGIDPQSDGLAR.[A];[M].VGIDPQSDGLAR.[A]	1.39089	4.06748	8.56092e-05	0.00148781
P0ACC7	C324	[K].NSVIGDDCEISPYTVVEDANLAAAC.[T];[C].TIGPFAR.[L]	-6.09157	2.4051	0.00393457	0.0198262
P60651	D9	[Y].DNSLVSNAFGFLR.[L]	-5.42616	2.71036	0.00194821	0.0125167
P60651	F95	[R].LNVVDCGDLVYAF.[G]	1.52524	2.44521	0.00358745	0.0186526
P60651	S2	[M].STLGHQYDNSLVSNAFGFLR.[L];[M].STLGHQYDNSLVSNAFGFLR.[L]	-1.98905	2.47427	0.00335526	0.0177947
P60651	L199	[R].TEFDKDNGFTVL.[D]	1.96732	3.48765	0.000325348	0.00369839
P60240	A655	[L].ASPDQTEGFDDLIK.[N]	1.55548	3.15337	0.000702474	0.00629016
P22188	C180	[K].VIPTENTTGSAVDVQHELAGLVDQGATFC.[A]	-6.8808	2.40123	0.00396985	0.0199564
P0A6L2	L184	[K].ELVSDDFVLL.[S]	2.01948	3.90587	0.000124202	0.00189826
P0A6L2	L101	[R].FNDSGIVGCL.[T];[L].TVTPYYNRPSQEGLYQHFK.[A];[L].TVTPYYNRPSQEGLYQHFK.[A]	-1.68004	2.20204	0.00628001	0.0267693
P0A7M6	L22	[K].SVEELNTELLNLL.[R]	1.26854	2.2161	0.00607991	0.0264098
P0A8A0	G121	[C].GGNLGTDGSVAYLFSK.[K]	-6.96838	2.01281	0.00970938	0.0356857
P25745	Y156	[R].GLDSNKDQSYFLY.[T];[R].GLDSNKDQSYFLY.[T];[Y].TLSHEQIAQSLFPVGELEKPQVR.[K];[Y].TLSHEQIAQSLFPVGELEKPQVR.[K]	1.20687	2.4154	0.00384234	0.0195289
P37902	Q257	[K].KLMDDTIAQVQ.[T]	7.65262	1.92783	0.0118077	0.0405791
P0AFK0	G380	[Q].GVSAITGDYSR.[G];[Q].GVSAITGDYSR.[G]	4.60854	2.1594	0.00692794	0.0284015
P61517	A180	[W].AYGIHDGLLR.[D];[W].AYGIHDGLLR.[D]	1.46203	3.11925	0.000759883	0.00667566
P00582	V2	[M].VQIPQNPLILVDGSSYLYR.[A];[M].VQIPQNPLILVDGSSYLYR.[A]	-1.04665	2.22333	0.00597953	0.0261813
P0A790	A106	[R].TWRPNVA.[Y];[R].TWRPNVA.[Y];[A].YFEGDNEMK.[R];[A].YFEGDNEMKR.[T];[A].YFEGDNEMKR.[T]	7.65072	4.16612	6.82148e-05	0.001282
P0A9A9	Y130	[R].LTNHSLYLY.[G];[Y].LYGHCAEGDCREDEHAHEGK.[-];[Y].LYGHCAEGDCREDEHAHEGK.[-]	-1.17815	2.41261	0.00386716	0.0195627
P0A6W9	F440	[C].FDNPDLTFSAR.[I];[C].FDNPDLTFSAR.[I]	-1.21458	2.90938	0.00123203	0.00926168
P0AAC8	Q70	[L].QFLDGTQLDFVK.[E];[L].QFLDGTQLDFVK.[E]	2.00197	3.33696	0.000460299	0.0046357
P0AAC8	V41	[Y].VLEFVDEPTPEDIVFEDK.[G];[Y].VLEFVDEPTPEDIVFEDK.[G];[Y].VLEFVDEPTPEDIVFEDKGVK.[V];[Y].VLEFVDEPTPEDIVFEDKGVK.[V]	1.50414	1.79269	0.0161181	0.0497711
P09030	G150	[M].GDMNISPTDLDIGIGEENR.[K];[M].GDMNISPTDLDIGIGEENR.[K]	-2.88806	2.50121	0.00315348	0.0170748
P09030	C240	[R].IDLLLASQPLAEC.[C];[R].IDLLLASQPLAECC.[V]	-6.68562	3.46367	0.000343822	0.00380618
P52697	T155	[F].TVSDDGHLVAQDPAEVTTVEGAGPR.[H];[F].TVSDDGHLVAQDPAEVTTVEGAGPR.[H]	-1.12314	2.83247	0.00147072	0.0105063
P0AEI1	Q106	[R].AHYVDIIFGPQ.[T]	2.15928	2.67307	0.00212289	0.0131335
P0AEI1	N433	[K].FVDVEITDVYPN.[S]	1.01662	1.79577	0.0160039	0.0496237
P0A796	G37	[M].GIYDGYLGLYEDR.[M];[M].GIYDGYLGLYEDR.[M]	1.09454	2.82338	0.00150184	0.0105878
P02413	G114	[A].GEVTTPVTVR.[G];[A].GEVTTPVTVR.[G]	1.25608	3.03347	0.000925823	0.00771617
P02413	G87	[E].GGVVDLNTLK.[A];[E].GGVVDLNTLK.[A];[R].LSDLAKVE.[G]	1.28499	3.09444	0.000804556	0.0069879
P0AED7	L159	[C].LVGEPSSIEVVGDVVK.[N]	-6.62293	2.20864	0.00618527	0.0265528
P05020	L76	[R].ILDAVPAGHDFTPL.[M]	2.37499	2.82871	0.00148352	0.0105164
P0A6R0	N231	[K].VAVTELAHIVDETLAAN.[N]	-5.28021	2.02841	0.00936672	0.0347623
Q59385	Q730	[R].QVAMVGDGINDAPALAQ.[A]	1.71668	2.3621	0.00434415	0.0212122
P0A6N4	L156	[K].GDTAGTGGKPATL.[S];[L].STGAVVKVPLFVQIGEVIK.[V];[L].STGAVVKVPLFVQIGEVIK.[V]	1.93632	2.32915	0.0046865	0.0223495
P0A6N4	L117	[T].LWNGQPISVTPPNFVELEIVDTDPGLK.[G];[K].WLLDQAECIVT.[L];[K].WLLDQAECIVTL.[W];[L].WNGQPISVTPPNFVELEIVDTDPGLKGDTAGTGGKPATLSTGAVVK.[V]	1.33602	1.92849	0.0117898	0.0405431
P0ACE7	A70	[A].AKIAEQEGIAEDGYR.[L];[A].AKIAEQEGIAEDGYR.[L]	1.39373	2.05772	0.00875555	0.0332583
P0ACE7	V51	[T].VNDVSAEHEQALGR.[M]	1.3501	1.91192	0.0122483	0.041485
P0A8A2	Y171	[R].DVTEEEGNIVIY.[T]	1.2455	1.94899	0.0112463	0.0393863
P0ABA4	I62	[F].IAVCGEQLDENGQNLIR.[V];[F].IAVCGEQLDENGQNLIR.[V]	1.1169	3.12857	0.000743759	0.00660274
P0ABA4	F96	[R].LNALPDVLEQF.[I]	1.31544	3.68547	0.000206317	0.00265177
P04816	I120	[M].ISPGATNPELTQR.[G];[M].ISPGATNPELTQR.[G]	5.06739	3.483	0.000328851	0.00372287
P0A9C5	E42	[K].GKEQHVTIPAHQVNAE.[F];[K].GKEQHVTIPAHQVNAE.[F]	1.40145	2.05261	0.00885912	0.0334937
P0A9C5	S2	[M].SAEHVLTMLNEHEVK.[F];[M].SAEHVLTMLNEHEVK.[F]	-1.87139	3.08895	0.000814799	0.00702357
P0A9C5	V76	[A].VIDPFFADSTLIIR.[C];[A].VIDPFFADSTLIIR.[C]	1.21378	2.79185	0.00161491	0.0111028
P76177	A23	[A].ATELTPEQAAAVKPFDR.[V];[A].ATELTPEQAAAVKPFDR.[V];[A].ATELTPEQAAAVKPFDR.[V];[A].ATELTPEQAAAVKPFDRVVVTGR.[F];[A].ATELTPEQAAAVKPFDRVVVTGR.[F]	1.10176	3.1199	0.000758746	0.00667566
P76177	Q127	[K].DQAVLIEPFDTVTVQ.[G];[R].VINGVVELPKDQAVLIEPFDTVTVQ.[G];[R].VINGVVELPKDQAVLIEPFDTVTVQ.[G]	1.03086	2.16137	0.00689649	0.0283119
P0A749	L34	[L].LAEEPVEIQNVPK.[L];[L].LAEEPVEIQNVPK.[L];[A].LLAEEPVEIQNVPK.[L];[A].LLAEEPVEIQNVPK.[L];[K].NAALPILFAAL.[L]	-1.61036	5.83555	1.46033e-06	8.43858e-05
P0ABT2	F40	[Q].FIDLSLITK.[Q];[F].IDLSLITK.[Q]	2.05525	2.9923	0.00101789	0.00818493
P18843	F100	[R].LPYGVQADEQDCQDAIAF.[I]	-1.14398	1.92556	0.0118696	0.0406445
P0AEG6	L134	[K].LHEQMADYNAL.[G]	1.303	2.06329	0.00864394	0.0330083
P0AEG6	Y191	[K].SVAPASCDVDIADHY.[A]	1.57246	3.342	0.000454991	0.00461013
P0AEG6	L193	[K].SVAPASCDVDIADHYAL.[G]	1.52144	2.16712	0.00680581	0.0281147
P0A6Q3	L35	[K].GPQLPAPNML.[M];[K].GPQLPAPNMLM.[M]	2.08445	4.05065	8.89914e-05	0.00153013
P0AEQ3	F38	[K].KLVVATDTAFVPF.[E]	5.37515	2.24909	0.00563525	0.025153
P33195	Q218	[K].VLDHQDVFGVLLQ.[Q]	1.08497	2.83051	0.00147738	0.0105074
P0A7X6	Q115	[C].QVVTTEGYDLGK.[V];[Q].VVTTEGYDLGK.[V];[Q].VVTTEGYDLGK.[V]	-1.15922	2.02029	0.00954365	0.0352368
P77395	L265	[R].KTFQEILAAL.[G]	1.3338	2.5363	0.00290871	0.0161971
P61316	T100	[K].TLWFYNPFVEQATAT.[W]	-1.07866	2.8365	0.00145712	0.0104322
P17952	L218	[F].LHNLPFYGR.[A]	1.14215	2.26013	0.0054938	0.0247681
P17952	L398	[R].TRDLYDDFANVL.[T];[R].TRDLYDDFANVL.[T]	1.48518	6.2959	5.05942e-07	3.74035e-05
P0A6T5	N52	[L].NLDLADDSLMETPHR.[I];[L].NLDLADDSLMETPHR.[I];[K].SLIAGHMTEIMQLL.[N]	1.42942	2.2912	0.00511441	0.0235408
P0A6T5	V72	[Y].VDEIFSGLDYANFPK.[I];[Y].VDEIFSGLDYANFPK.[I]	1.55879	5.39116	4.06296e-06	0.000167037
P06996	L361	[R].DAGINTDNIVAL.[G]	1.50875	2.92377	0.00119187	0.00908063
P0A867	F173	[R].ACAEAGVF.[L];[F].LISPFVGR.[I];[F].LISPFVGR.[I];[G].VFLISPFVGR.[I]	1.06633	2.38769	0.00409553	0.0203647
P0A867	A168	[C].AEAGVFLISPFVGR.[I];[C].AEAGVFLISPFVGR.[I]	-2.30202	4.11049	7.75368e-05	0.00138857
P0A867	F161	[K].EGINCNLTLLFSF.[A];[K].EGINCNLTLLFSFA.[Q]	-6.95593	1.88717	0.0129668	0.0431669
P0A867	Q163	[K].EGINCNLTLLFSFAQ.[A]	-4.73233	1.92363	0.0119227	0.0407185
P12281	S250	[S].SGGVSVGEADYTK.[T]	1.78915	1.92242	0.0119559	0.0407458
P12281	S9	[M].SLDTALNEMLSR.[V];[M].SLDTALNEMLSR.[V]	1.09601	2.05445	0.00882165	0.0334448
P23865	L369	[K].VGVLDIPGFYVGL.[T]	6.93338	1.81774	0.0152146	0.047935
P23865	S88	[R].YLNLLDYSHNVLLAS.[D]	1.22177	2.76069	0.00173505	0.0115957
P0A794	A2	[M].AELLLGVNIDHIATLR.[N];[M].AELLLGVNIDHIATLR.[N]	-1.02286	1.98289	0.0104018	0.0372977
P0A794	V130	[Q].VSLFIDADEEQIK.[A]	-1.21758	1.96064	0.0109487	0.0386372
P0A7F6	L64	[R].LTEILSETCSIIGANIL.[N]	1.54446	2.63882	0.00229709	0.0138496
P23538	I95	[W].IIDTPFQPELENAIR.[E]	1.69901	2.28551	0.00518194	0.0237701
P0ACG1	G69	[D].GINPEELLGNSSAAAPR.[A]	-1.04264	2.26577	0.00542294	0.0245685
P0ACG1	S22	[F].SIDVLEEMLEK.[F];[F].SIDVLEEMLEK.[F]	1.66259	4.27288	5.33485e-05	0.00105797
P52061	A62	[T].ALPAIADDSGLAVDVLGGAPGIYSAR.[Y];[T].ALPAIADDSGLAVDVLGGAPGIYSAR.[Y]	-6.26882	2.17299	0.00671437	0.02789
P16456	A330	[T].AIGELVPAR.[G]	1.61273	1.99822	0.0100411	0.0365105
P16456	A308	[L].AVMPEAENEVK.[A];[L].AVMPEAENEVK.[A];[L].AVMPEAENEVK.[A];[L].AVMPEAENEVK.[A];[R].DLLCDPQTSGGLLL.[A];[L].LAVMPEAENEVK.[A]	1.49284	3.57341	0.000267047	0.00320322
P16456	L185	[K].LFLTKPLGIGVL.[T];[K].LFLTKPLGIGVL.[T]	1.02693	2.92454	0.00118975	0.00908063
P60546	A2	[M].AQGTLYIVSAPSGAGK.[S];[M].AQGTLYIVSAPSGAGK.[S]	-1.44713	3.83216	0.000147176	0.00212862
P0AFQ7	C64	[R].DLVGERDNVVFSC.[G];[R].DLVGERDNVVFSC.[G];[C].GVHPLNQNDPYDVEDLRR.[L];[C].GVHPLNQNDPYDVEDLRR.[L]	-1.92187	2.46659	0.00341514	0.0179479
P0A6D3	V394	[L].VALSDTPVTILDPK.[C]	-6.42523	2.44713	0.00357169	0.0186176
P24171	A194	[K].SGGLVVNDIAQLA.[G]	1.16934	2.79403	0.00160684	0.0110867
P0AAB6	L238	[Q].LTDAIAELAK.[K];[Q].LTDAIAELAK.[K];[Q].LTDAIAELAKK.[Q];[Q].LTDAIAELAKK.[Q]	1.81691	4.99586	1.00958e-05	0.000312293
P45748	V96	[F].VFPAPATTPR.[W];[F].VFPAPATTPR.[W]	2.3157	2.8514	0.00140799	0.0101934
P23893	L346	[R].LAEGLLEAAEEAGIPL.[V];[R].LAEGLLEAAEEAGIPLV.[V]	1.15872	2.21136	0.00614669	0.0264603
P0A6Y1	A11	[L].ATQQSHIPAK.[T];[L].ATQQSHIPAK.[T];[A].TQQSHIPAK.[T];[A].TQQSHIPAK.[T]	-1.25364	2.3788	0.00418021	0.0206043
P0A6Y1	L37	[K].EMLEHMASTL.[A];[K].TVEDAVKEMLEHMASTL.[A];[K].TVEDAVKEMLEHMASTL.[A]	-3.11649	2.50722	0.00311013	0.0169108
P0AEY5	N169	[K].ANQFLGMEPLPTFIAN.[D]	1.43115	1.8978	0.0126532	0.042451
P0A7M9	V28	[T].VGHDLNLDVCSK.[C];[T].VGHDLNLDVCSK.[C]	1.45331	2.33452	0.00462892	0.022151
P75864	L152	[A].LDLSGDGLHLR.[G]	1.3401	1.8906	0.0128647	0.0429598
P14900	A278	[L].ALADAAGLPR.[A];[L].ALADAAGLPR.[A];[A].LALADAAGLPR.[A];[K].LSGQHNYTNALAAL.[A]	-1.29636	2.8876	0.00129538	0.00961499
P36929	A14	[Q].AVEQVVEQGQSLSNILPPLQQK.[V];[Q].AVEQVVEQGQSLSNILPPLQQK.[V]	-1.24361	2.52543	0.00298244	0.0164518
P67603	C51	[R].VGRFEDDGYFC.[T]	-6.76511	2.3215	0.00476978	0.0225522
P0AB28	G24	[Q].GIYTPDQVER.[V];[Q].GIYTPDQVER.[V]	4.73075	3.23985	0.000575642	0.00540466
P0AB28	Y88	[T].YCFSPVR.[S];[T].YCFSPVR.[S]	1.75063	2.92355	0.00119249	0.00908063
P00370	L365	[K].AVAEGANMPTTIEATELFQQAGVL.[F]	-6.84025	2.2994	0.00501881	0.0233428
P69908	Q65	[C].QTWDDENVHK.[L]	-7.19497	1.95475	0.0110982	0.0389562
P69910	Q65	[C].QTWDDENVHK.[L]	-7.17995	1.9547	0.0110994	0.0389562
P21645	A58	[S].AVVMTQDDLPFAK.[S];[S].AVVMTQDDLPFAK.[S]	-1.3763	3.25408	0.000557089	0.00528867
P21645	S33	[Q].SAQTGHITFMVNPK.[Y];[Q].SAQTGHITFMVNPK.[Y]	-1.40405	2.2784	0.00526749	0.0240497
P21645	T62	[M].TQDDLPFAK.[S];[M].TQDDLPFAK.[S]	1.05107	2.4069	0.00391836	0.0197599
P27829	A234	[C].ADQGINVWELIR.[L]	-5.01701	2.21343	0.00611748	0.0264411
P27829	V8	[S].VIGLGYIGLPTAAAFASR.[Q];[S].VIGLGYIGLPTAAAFASR.[Q]	-1.4603	2.68952	0.002044	0.0128922
P0A6U3	Q545	[K].LTTLTPFAPALTDEQAAEQVEIQ.[V]	1.58596	1.99728	0.0100627	0.0365481
P68688	Q34	[K].LSNERDDFQYQ.[Y];[K].LSNERDDFQYQ.[Y]	1.28111	2.55265	0.00280123	0.0158581
P0A8I5	C103	[K].DRPEQDFLGIEVHSPGVGAC.[L];[K].DRPEQDFLGIEVHSPGVGAC.[L];[C].LASAHEEGLSNLR.[V];[C].LASAHEEGLSNLR.[V]	-1.3153	4.18783	6.48884e-05	0.00123747
P25888	Y320	[R].GLDIEELPHVVNY.[E]	1.24461	1.86736	0.0135719	0.0445279
P0AGE0	S154	[Q].SRPQQSAPAAPSNEPPMDFDDDIPF.[-];[Q].SRPQQSAPAAPSNEPPMDFDDDIPF.[-]	-1.26882	3.98274	0.000104055	0.00169963
P0ABZ4	S2	[M].SKAGASLATCYGPVSADVIAK.[A];[M].SKAGASLATCYGPVSADVIAK.[A]	-7.87806	2.39504	0.0040268	0.0201425
P0ABZ4	V142	[A].VADAHPLLIPR.[A];[A].VADAHPLLIPR.[A]	1.49031	3.36726	0.000429283	0.00442634
P76569	Y35	[K].ENGVEPEVVLY.[L];[Y].LETPADAATLR.[D];[Y].LETPADAATLR.[D]	1.12434	3.80037	0.000158355	0.00223163
P0A8R0	Q110	[R].QVDDLEELDIGIQ.[A]	1.26302	2.78013	0.00165911	0.0112798
P65556	A71	[T].AGGVVQADEQLLESAR.[R];[K].DFLPGMLDAT.[A]	1.40041	2.32242	0.00475973	0.0225454
P05793	A2	[M].ANYFNTLNLR.[Q]	-1.56648	2.19404	0.00639672	0.0270424
P0A7L8	A49	[G].ANVGCGRDHTLFAK.[A]	-1.04475	2.82141	0.00150866	0.0106047
P0A7L8	S30	[E].SVLAGSIIVR.[Q];[E].SVLAGSIIVR.[Q]	1.2121	1.80429	0.0156931	0.0490124
P12758	T137	[R].LDGASLHFAPLEFPAVADFECT.[T]	-5.43272	1.95513	0.0110885	0.0389562
P07862	T2	[M].TDKIAVLLGGTSAER.[E]	-1.35334	1.95283	0.0111474	0.0390823
P15034	I389	[Y].IAPDAEVPEQYR.[G];[Y].IAPDAEVPEQYR.[G]	7.42769	3.92077	0.000120015	0.00185998
P09158	Q191	[R].CLNPGGIFVAQ.[N];[Q].NGVCFLQQEEAIDSHR.[K]	-6.07927	2.54197	0.00287097	0.0160978
P09158	I230	[G].IMTFAWATDNDALR.[H]	-6.65289	1.93999	0.0114819	0.0398874
P09158	L197	[F].LQQEEAIDSHR.[K]	1.63741	3.23958	0.000575996	0.00540466
P09158	Q277	[R].YYNPAIHTAAFALPQ.[Y]	-6.82793	3.44713	0.000357167	0.00388735
P0A6I0	F146	[R].DMGTVVFPDAPVKIF.[L];[R].DMGTVVFPDAPVKIF.[L]	1.18141	2.43665	0.00365894	0.0188787
P0AET2	E41	[Q].EFIDLNPK.[A]	1.9695	1.9289	0.0117788	0.0405267
P0AET2	E74	[N].ETDLTQIPK.[V];[L].NETDLTQIPK.[V]	2.24394	3.53437	0.000292164	0.0034252
P0AET2	T38	[M].TCQEFIDLNPK.[A];[M].TCQEFIDLNPK.[A]	8.18322	2.29909	0.00502239	0.0233428
P0AC62	D59	[R].TTVPQIFID.[A]	1.40951	3.27642	0.000529147	0.00509068
P0A8U6	F62	[R].HATNSELLCEAF.[L];[F].LHAFTGQPLPDDADLRK.[E];[F].LHAFTGQPLPDDADLRK.[E]	-1.20859	4.78431	1.64318e-05	0.00044192
P0A8U6	T67	[F].TGQPLPDDADLRK.[E];[F].TGQPLPDDADLRK.[E]	1.30672	4.15343	7.02376e-05	0.00130484
P10902	S88	[R].HAVEFVAS.[N]	7.52884	2.25286	0.00558656	0.0250536
P10902	A349	[K].LLGLGIDLTQEPVPIVPA.[A]	1.27502	2.3745	0.0042218	0.0207243
P60785	L274	[K].DIHGAPVGDTL.[T]	1.45358	2.04693	0.00897579	0.0337375
P60785	L194	[R].DIPPPEGDPEGPLQAL.[I]	2.34453	2.14091	0.00722918	0.0293825
P60785	F75	[N].FIDTPGHVDFSYEVSR.[S];[N].FIDTPGHVDFSYEVSR.[S]	1.49836	2.45734	0.00348868	0.0182626
P0A9U3	F171	[L].FADPDILLLDEPTNNLDIDTIR.[W];[L].FADPDILLLDEPTNNLDIDTIR.[W]	1.55934	2.47017	0.00338708	0.0178609
P0A9U3	L82	[K].LRQDQFAFEEFTVL.[D];[K].LRQDQFAFEEFTVL.[D]	1.10557	2.01918	0.00956794	0.0352853
P0A7B8	Y162	[K].ALDIAGDICIY.[T];[Y].TNHFHTIEELSYKA.[-];[Y].TNHFHTIEELSYKA.[-]	1.16363	7.52452	2.98871e-08	4.29378e-06
P0AD33	R37	[N].RAEAEQTLAALTEK.[A];[N].RAEAEQTLAALTEK.[A]	1.01952	2.29662	0.00505105	0.0233751
P03023	L177	[R].LGVEHLVAL.[G]	3.04083	1.8368	0.0145614	0.0466269
P24186	N87	[L].NADNTIDGILVQLPLPAGIDNVK.[V]	6.54238	3.01101	0.000974971	0.00792854
P27248	A248	[L].AANMGWTIAWEPADRDFIGR.[E]	-5.15666	2.27313	0.0053318	0.0242406
P27248	C219	[R].ALVEAGVKPC.[G]	-2.12025	2.51455	0.00305807	0.0167404
P0A7I0	L100	[L].LLPKDPDDER.[N];[L].LLPKDPDDERNAFLEVR.[A];[K].SEQLEQQLQVL.[L]	1.46845	3.935	0.000116145	0.00182251
[truncated: 157 more rows]

## Sheet: C_R2hr
Accession	proteinaseKsite	Peptide Sequence	PeptideRatio1	PeptidePValue1	pvalue_raw	FDR_pvalue
[truncated: 1,415 more rows]

## Sheet: CD_R1min
Accession	proteinaseKsite	Peptide Sequence	PeptideRatio1	PeptidePValue1	pvalue_raw	FDR_pvalue
[truncated: 500 more rows]

[truncated: 5 more sheets: CD_R5min, CD_R2hr, CG_R1min, CG_R5min, CG_R2hr]
