# Supplementary material for: A widespread protein misfolding mechanism is differentially rescued by chaperones based on gene essentiality
Source: bioRxiv. 2025 Sep 19:2025.09.18.677077. Preprint. [Version 1] doi: 10.1101/2025.09.18.677077 (PMC12458143; doi:10.1101/2025.09.18.677077)
Supplement: Supplement 5 [file media-5.xlsx]

## Sheet: Legend
Sheet names	description
C	cyto-serum buffer
CD	cyto-serum + DnaK/J buffer
CG	cyto-serum + GroEL/ES buffer
R1min	1 min refolding equiliberation time
R5min	5 min refolding equiliberation time
R2hr	2 hour refolding equiliberation time
Rall	Pooled across 1 min, 5 min, 2 hour refolding equiliberation times
Column(s)
UniprotID	Uniprot accession ID
SPA	Sum of the peptide abundance in the native samples
Highest SPA percentile	The largest percentile of the SPA CDF that this protein is still valid (for example a value of 50 means this protein was present at the 50th percentile but not the 60th).
LiP-MS coverage	The amount of the primary structure that was resolved in the LiP-MS experiments
Essential	Essential protein reported in both the LiPMS data and (Baba 2006)
HQ EXP structure	Was a high quality crystal structure available from the (Rana 2024) dataset
NCLE in HQ EXP structure	Did the high quality crystal structure have a non-covalent lasso entanglement (NCLE)
Knot in HQ EXP structure	Did the high quality crystal structure have a knot present determined by the KnotProt2.0 database
HQ AF structure	Was a high quality AlphaFold structure present (see Supplemental Information File for details)
NCLE in HQ AF structure	Did the high quality AlphaFold structure have a NCLE
Knot in HQ AF structure	Did the high quality AlphaFold structure have a knot determined by the AlphaKnot DB

## Sheet: C_R1min
UniprotID	SPA	Highest SPA percentile	LiP-MS coverage	Essential	HQ EXP structure	NCLE in HQ EXP structure	Knot in HQ EXP structure	HQ AF structure	NCLE in HQ AF structure	Knot in HQ AF structure
P0A862	1.26791e+09	90	99	FALSE	TRUE	TRUE	FALSE	TRUE	TRUE	FALSE
P0A8R0	7.75265e+07	70	99	FALSE	TRUE	TRUE	FALSE	TRUE	TRUE	FALSE
P0A6X3	8.70336e+07	70	99	FALSE	TRUE	FALSE	FALSE	TRUE	FALSE	FALSE
P64540	1.79329e+08	80	98	FALSE	FALSE			TRUE	FALSE	FALSE
P0A8H8	2.68854e+07	50	98	FALSE	FALSE			TRUE	FALSE	FALSE
P0A7K2	2.73727e+09	90	97	TRUE	TRUE	FALSE	FALSE	TRUE	FALSE	FALSE
P67910	5.49757e+08	90	97	FALSE	TRUE	TRUE	FALSE	TRUE	TRUE	FALSE
P0A8P3	1.56529e+08	70	97	FALSE	FALSE			TRUE	FALSE	FALSE
P0AE08	4.72247e+09	90	96	FALSE	TRUE	TRUE	FALSE	TRUE	TRUE	FALSE
P0AF36	7.28821e+08	90	96	FALSE	TRUE	FALSE	FALSE	TRUE	FALSE	FALSE
P0A800	4.37844e+08	80	96	FALSE	TRUE	FALSE	FALSE	TRUE	FALSE	FALSE
P00350	2.09445e+09	90	95	FALSE	TRUE	TRUE	FALSE	TRUE	TRUE	FALSE
P0A955	1.08025e+09	90	95	FALSE	TRUE	TRUE	FALSE	TRUE	TRUE	FALSE
P61714	1.80151e+08	80	95	TRUE	FALSE			TRUE	TRUE	FALSE
P0AB61	1.3057e+08	70	95	FALSE	FALSE			TRUE	FALSE	FALSE
P0A7Z4	1.93227e+09	90	94	TRUE	TRUE	TRUE	FALSE	TRUE	TRUE	FALSE
P63020	5.18311e+08	90	94	FALSE	FALSE			TRUE	TRUE	FALSE
P61889	6.10778e+08	90	93	FALSE	TRUE	TRUE	FALSE	TRUE	TRUE	FALSE
P0AAS7	5.23758e+07	60	93	FALSE	FALSE			TRUE	FALSE	FALSE
P0CE48	1.03884e+10	90	92	FALSE	TRUE	TRUE	FALSE	TRUE	TRUE	FALSE
P0A6F5	6.31741e+09	90	92	FALSE	TRUE	TRUE	FALSE	TRUE	TRUE	FALSE
P0A7W1	3.21855e+09	90	92	TRUE	FALSE			TRUE	TRUE	FALSE
P0A763	7.69407e+08	90	92	FALSE	TRUE	TRUE	FALSE	TRUE	TRUE	FALSE
P61949	6.86753e+08	90	92	TRUE	TRUE	TRUE	FALSE	TRUE	TRUE	FALSE
P37759	4.70301e+08	90	92	FALSE	FALSE			TRUE	TRUE	FALSE
P67603	1.0089e+08	70	92	FALSE	FALSE			TRUE	TRUE	FALSE
P68688	1.4326e+08	70	92	FALSE	FALSE			TRUE	FALSE	FALSE
P0AD24	6.40697e+07	60	92	FALSE	FALSE			TRUE	FALSE	FALSE
P23847	7.92171e+09	90	91	FALSE	TRUE	TRUE	FALSE	TRUE	TRUE	FALSE
P0A6Y8	1.02341e+10	90	91	FALSE	TRUE	TRUE	FALSE	TRUE	TRUE	FALSE
P23843	4.26491e+09	90	91	FALSE	TRUE	TRUE	FALSE	TRUE	TRUE	FALSE
P0A6P1	2.78504e+09	90	91	TRUE	TRUE	TRUE	FALSE	TRUE	TRUE	FALSE
P0AGD3	1.17014e+09	90	91	FALSE	TRUE	TRUE	FALSE	TRUE	TRUE	FALSE
P0A9P4	3.98034e+08	80	91	FALSE	TRUE	TRUE	FALSE	TRUE	TRUE	FALSE
P38489	6.52126e+08	90	91	FALSE	TRUE	TRUE	FALSE	TRUE	TRUE	FALSE
P0AF12	1.99181e+08	80	91	FALSE	TRUE	TRUE	FALSE	TRUE	TRUE	FALSE
P08200	1.8773e+09	90	90	FALSE	TRUE	TRUE	FALSE	TRUE	TRUE	FALSE
P0AAI5	9.73155e+08	90	90	FALSE	TRUE	TRUE	FALSE	TRUE	TRUE	FALSE
P0A858	7.78817e+08	90	90	FALSE	TRUE	TRUE	FALSE	TRUE	TRUE	FALSE
P0A9Y6	8.58418e+08	90	90	FALSE	FALSE			TRUE	FALSE	FALSE
P0ABD8	5.95451e+08	90	90	TRUE	TRUE	FALSE	FALSE	TRUE	FALSE	FALSE
P0A9B2	6.47528e+09	90	89	TRUE	TRUE	FALSE	FALSE	TRUE	FALSE	FALSE
P0AG67	2.50346e+09	90	89	TRUE	TRUE	TRUE	FALSE	TRUE	FALSE	FALSE
P0AD61	3.39292e+09	90	89	FALSE	TRUE	TRUE	FALSE	TRUE	TRUE	FALSE
P0A799	2.41845e+09	90	89	TRUE	TRUE	TRUE	FALSE	TRUE	TRUE	FALSE
P0A870	2.84827e+09	90	89	FALSE	TRUE	TRUE	FALSE	TRUE	TRUE	FALSE
P02358	2.41676e+09	90	89	FALSE	FALSE			TRUE	TRUE	FALSE
P69783	9.44149e+08	90	89	FALSE	TRUE	TRUE	FALSE	TRUE	TRUE	FALSE
P0ABK5	1.63746e+09	90	89	FALSE	TRUE	TRUE	FALSE	TRUE	TRUE	FALSE
P00448	5.67821e+08	90	89	FALSE	TRUE	TRUE	FALSE	TRUE	TRUE	FALSE
P0A6F9	1.03858e+09	90	89	TRUE	TRUE	FALSE	FALSE	TRUE	FALSE	FALSE
P0AGG4	1.83957e+07	50	89	FALSE	FALSE			TRUE	TRUE	FALSE
P0A6M8	4.08489e+09	90	88	TRUE	FALSE			TRUE	TRUE	FALSE
P0A850	1.65827e+09	90	88	FALSE	TRUE	TRUE	FALSE	TRUE	TRUE	FALSE
P0A817	8.59604e+08	90	88	TRUE	TRUE	TRUE	FALSE	TRUE	TRUE	TRUE
P0AEK4	2.07802e+09	90	88	TRUE	TRUE	TRUE	FALSE	TRUE	TRUE	FALSE
P68066	2.35294e+09	90	88	FALSE	FALSE			TRUE	FALSE	FALSE
P0A6A8	3.84647e+09	90	88	TRUE	TRUE	FALSE	FALSE	TRUE	FALSE	FALSE
P0A6A3	6.69829e+08	90	88	FALSE	FALSE			TRUE	TRUE	FALSE
P0A9M2	3.7071e+08	80	88	FALSE	TRUE	TRUE	FALSE	TRUE	TRUE	FALSE
P0A7R1	1.05206e+09	90	88	FALSE	TRUE	FALSE	FALSE	TRUE	FALSE	FALSE
P31057	8.44329e+08	90	88	FALSE	TRUE	TRUE	FALSE	TRUE	TRUE	FALSE
P45578	2.54091e+08	80	88	FALSE	FALSE			TRUE	TRUE	FALSE
P27838	4.89385e+07	60	88	FALSE	TRUE	FALSE	FALSE	TRUE	FALSE	FALSE
P0A6P9	4.17613e+09	90	87	TRUE	TRUE	TRUE	FALSE	TRUE	TRUE	FALSE
P16659	1.6233e+09	90	87	TRUE	FALSE			TRUE	TRUE	FALSE
P35340	1.12222e+09	90	87	FALSE	TRUE	TRUE	FALSE	TRUE	TRUE	FALSE
P0A715	5.63409e+08	90	87	TRUE	TRUE	TRUE	FALSE	TRUE	TRUE	FALSE
P69503	2.74093e+08	80	87	FALSE	TRUE	TRUE	FALSE	TRUE	TRUE	FALSE
P0A7X6	8.75916e+07	70	87	FALSE	FALSE			TRUE	TRUE	FALSE
P0AEM0	2.81186e+07	50	87	FALSE	TRUE	TRUE	FALSE	TRUE	TRUE	FALSE
P04128	8.9785e+08	90	86	FALSE	TRUE	FALSE	FALSE	TRUE	TRUE	FALSE
P0A9X9	1.57107e+09	90	86	FALSE	TRUE	FALSE	FALSE	TRUE	FALSE	FALSE
P0AAI9	8.60923e+08	90	86	TRUE	TRUE	TRUE	FALSE	TRUE	TRUE	FALSE
P0AGJ9	7.81444e+08	90	86	TRUE	TRUE	TRUE	FALSE	TRUE	TRUE	FALSE
P0AA04	2.43623e+08	80	86	FALSE	TRUE	FALSE	FALSE	TRUE	FALSE	FALSE
P09372	3.94551e+08	80	86	TRUE	TRUE	FALSE	FALSE	TRUE	FALSE	FALSE
P0A9R4	3.10394e+08	80	86	FALSE	TRUE	TRUE	FALSE	TRUE	TRUE	FALSE
P63224	2.45614e+08	80	86	FALSE	TRUE	TRUE	FALSE	TRUE	TRUE	FALSE
P0AFD1	9.25863e+07	70	86	FALSE	FALSE			TRUE	TRUE	FALSE
P0AFF6	8.21849e+08	90	85	TRUE	TRUE	TRUE	FALSE	TRUE	TRUE	FALSE
P0AG86	4.73348e+08	90	85	FALSE	TRUE	FALSE	FALSE	TRUE	FALSE	FALSE
P0AF03	6.21234e+07	60	85	FALSE	TRUE	FALSE	FALSE	TRUE	FALSE	FALSE
P0A890	5.80537e+07	60	85	FALSE	FALSE			TRUE	FALSE	FALSE
P0A734	2.09568e+07	50	85	TRUE	TRUE	FALSE	FALSE	TRUE	FALSE	FALSE
P0A7A9	1.40737e+09	90	84	TRUE	TRUE	TRUE	FALSE	TRUE	TRUE	FALSE
P21889	1.16905e+09	90	84	TRUE	TRUE	TRUE	FALSE	TRUE	TRUE	FALSE
P0A8N3	7.34252e+08	90	84	FALSE	TRUE	TRUE	FALSE	TRUE	TRUE	FALSE
P07395	5.92309e+08	90	84	TRUE	FALSE			TRUE	TRUE	FALSE
P04079	6.95538e+08	90	84	FALSE	TRUE	TRUE	FALSE	TRUE	TRUE	FALSE
P0A953	7.41676e+08	90	84	TRUE	TRUE	TRUE	FALSE	TRUE	TRUE	FALSE
P68919	9.78287e+08	90	84	FALSE	TRUE	FALSE	FALSE	TRUE	FALSE	FALSE
P77608	4.78869e+08	90	84	FALSE	TRUE	TRUE	FALSE	TRUE	TRUE	FALSE
P00509	6.40395e+08	90	84	FALSE	TRUE	TRUE	FALSE	TRUE	TRUE	FALSE
P0A9D8	5.0898e+08	90	84	TRUE	FALSE			TRUE	TRUE	FALSE
P0ACD4	4.2991e+08	80	84	FALSE	FALSE			TRUE	FALSE	FALSE
P0AF93	6.29497e+08	90	84	FALSE	TRUE	TRUE	FALSE	TRUE	TRUE	FALSE
P0A9M5	4.3154e+08	80	84	FALSE	TRUE	TRUE	FALSE	TRUE	TRUE	FALSE
P0A8F0	2.04993e+08	80	84	FALSE	TRUE	TRUE	FALSE	TRUE	TRUE	FALSE
P0AB52	4.64905e+07	60	84	FALSE	TRUE	FALSE	FALSE	TRUE	FALSE	FALSE
P0A8V2	2.46814e+09	90	83	TRUE	TRUE	TRUE	FALSE	TRUE	TRUE	FALSE
P36683	1.23497e+09	90	83	FALSE	TRUE	TRUE	FALSE	TRUE	TRUE	FALSE
P0AFG8	1.73074e+09	90	83	FALSE	TRUE	TRUE	FALSE	TRUE	TRUE	FALSE
P17169	6.92802e+08	90	83	TRUE	TRUE	TRUE	FALSE	TRUE	TRUE	FALSE
P0ABB4	4.14096e+08	80	83	FALSE	FALSE			TRUE	TRUE	FALSE
P0AA25	6.08563e+08	90	83	FALSE	TRUE	TRUE	FALSE	TRUE	TRUE	FALSE
P02925	4.02809e+08	80	83	FALSE	TRUE	TRUE	FALSE	TRUE	TRUE	FALSE
P45955	3.65355e+08	80	83	FALSE	TRUE	FALSE	FALSE	TRUE	FALSE	FALSE
P0ACB2	1.62769e+08	70	83	TRUE	TRUE	TRUE	FALSE	TRUE	TRUE	FALSE
P0A998	2.2152e+08	80	83	FALSE	TRUE	TRUE	FALSE	TRUE	TRUE	FALSE
P39377	2.32548e+08	80	83	FALSE	TRUE	TRUE	FALSE	TRUE	TRUE	FALSE
P0AAC8	3.92749e+08	80	83	FALSE	TRUE	TRUE	FALSE	TRUE	TRUE	FALSE
P18843	1.51392e+08	70	83	TRUE	TRUE	TRUE	FALSE	TRUE	TRUE	FALSE
P0A7M9	2.40783e+08	80	83	FALSE	FALSE			TRUE	FALSE	FALSE
P77150	7.10909e+07	60	83	FALSE	TRUE	FALSE	FALSE	TRUE	FALSE	FALSE
P09373	2.2205e+09	90	82	FALSE	TRUE	TRUE	FALSE	TRUE	TRUE	FALSE
P04805	9.50241e+08	90	82	TRUE	FALSE			TRUE	TRUE	FALSE
P63284	7.35017e+08	90	82	FALSE	TRUE	TRUE	FALSE	TRUE	TRUE	FALSE
P0AG30	9.9122e+08	90	82	FALSE	TRUE	TRUE	FALSE	TRUE	TRUE	FALSE
P0A8M0	8.08394e+08	90	82	TRUE	FALSE			TRUE	TRUE	FALSE
P0A9P0	5.58575e+08	90	82	FALSE	TRUE	TRUE	FALSE	TRUE	TRUE	FALSE
P0A825	7.41184e+08	90	82	FALSE	TRUE	TRUE	FALSE	TRUE	TRUE	FALSE
P0ABU2	2.54178e+08	80	82	FALSE	FALSE			TRUE	TRUE	FALSE
P39172	5.19238e+08	90	82	FALSE	FALSE			TRUE	TRUE	FALSE
P0AGE9	4.54886e+08	80	82	FALSE	TRUE	TRUE	FALSE	TRUE	TRUE	FALSE
P0A6W5	2.5317e+08	80	82	FALSE	TRUE	FALSE	FALSE	TRUE	TRUE	FALSE
P0A8J4	6.68357e+08	90	82	FALSE	FALSE			TRUE	TRUE	FALSE
P65556	6.05129e+07	60	82	FALSE	TRUE	TRUE	FALSE	TRUE	TRUE	FALSE
P0AC92	6.49801e+07	60	82	FALSE	TRUE	FALSE	FALSE	TRUE	FALSE	FALSE
P0AB71	1.32765e+09	90	81	TRUE	TRUE	TRUE	FALSE	TRUE	TRUE	FALSE
P00961	9.31727e+08	90	81	FALSE	FALSE			TRUE	TRUE	FALSE
P0A8L1	7.83686e+08	90	81	TRUE	TRUE	TRUE	FALSE	TRUE	TRUE	FALSE
P0A847	5.25598e+08	90	81	FALSE	FALSE			TRUE	TRUE	FALSE
P0A7R9	8.78495e+08	90	81	TRUE	FALSE			TRUE	FALSE	FALSE
P0ADN2	5.14892e+08	90	81	FALSE	FALSE			TRUE	FALSE	FALSE
P0ACE7	2.22719e+08	80	81	FALSE	TRUE	FALSE	FALSE	TRUE	FALSE	FALSE
P0ABT2	7.69314e+07	70	81	FALSE	TRUE	TRUE	FALSE	TRUE	TRUE	FALSE
P15288	1.30288e+09	90	80	FALSE	FALSE			TRUE	FALSE	FALSE
P0A7V0	8.58733e+08	90	80	TRUE	TRUE	FALSE	FALSE	TRUE	TRUE	FALSE
P00956	8.02899e+08	90	80	FALSE	FALSE			TRUE	TRUE	FALSE
P0AA10	8.01107e+08	90	80	TRUE	TRUE	TRUE	FALSE	TRUE	TRUE	FALSE
P0AG55	5.85283e+08	90	80	TRUE	TRUE	TRUE	FALSE	TRUE	FALSE	FALSE
P0AE18	2.39005e+08	80	80	TRUE	TRUE	TRUE	FALSE	TRUE	TRUE	FALSE
P0ABP8	3.31878e+08	80	80	FALSE	TRUE	TRUE	FALSE	TRUE	TRUE	FALSE
P0AE52	1.15755e+08	70	80	FALSE	FALSE			TRUE	TRUE	FALSE
P77395	3.78513e+07	60	80	FALSE	TRUE	TRUE	FALSE	TRUE	TRUE	FALSE
P0A8T7	2.34343e+09	90	79	TRUE	TRUE	TRUE	FALSE	TRUE	TRUE	FALSE
P05055	1.39883e+09	90	79	FALSE	TRUE	TRUE	FALSE	TRUE	TRUE	FALSE
P27302	1.41608e+09	90	79	FALSE	TRUE	TRUE	FALSE	TRUE	TRUE	FALSE
P0A6B7	7.33815e+08	90	79	FALSE	TRUE	TRUE	FALSE	TRUE	TRUE	FALSE
P23869	9.47837e+08	90	79	FALSE	TRUE	TRUE	FALSE	TRUE	TRUE	FALSE
P26616	3.14335e+08	80	79	FALSE	TRUE	TRUE	FALSE	TRUE	TRUE	FALSE
P0AFK9	5.90589e+08	90	79	FALSE	TRUE	TRUE	FALSE	TRUE	TRUE	FALSE
P0A9A6	5.18237e+08	90	79	TRUE	TRUE	TRUE	FALSE	TRUE	TRUE	FALSE
P0AAX8	2.22998e+08	80	79	FALSE	FALSE			TRUE	TRUE	FALSE
P0ACF4	4.25343e+08	80	79	FALSE	FALSE			TRUE	FALSE	FALSE
P0AD59	1.64213e+08	70	79	FALSE	TRUE	FALSE	FALSE	TRUE	FALSE	FALSE
P09030	1.63489e+08	70	79	FALSE	TRUE	TRUE	FALSE	TRUE	TRUE	FALSE
P0AG82	2.56314e+08	80	79	FALSE	TRUE	TRUE	FALSE	TRUE	TRUE	FALSE
P0AGE0	1.882e+08	80	79	TRUE	TRUE	TRUE	FALSE	TRUE	FALSE	FALSE
P06968	5.77022e+07	60	79	TRUE	TRUE	TRUE	FALSE	TRUE	TRUE	FALSE
P62617	5.44779e+07	60	79	TRUE	TRUE	FALSE	FALSE	TRUE	TRUE	FALSE
P0A9W6	1.11491e+07	40	79	FALSE	FALSE			TRUE	FALSE	FALSE
P0A9M8	3.05995e+09	90	78	FALSE	FALSE			TRUE	TRUE	FALSE
P0A7D4	7.40492e+08	90	78	FALSE	TRUE	TRUE	FALSE	TRUE	TRUE	FALSE
P00962	9.29443e+08	90	78	TRUE	TRUE	TRUE	FALSE	TRUE	TRUE	FALSE
P60906	4.10424e+08	80	78	TRUE	TRUE	TRUE	FALSE	TRUE	TRUE	FALSE
P00954	5.21683e+08	90	78	TRUE	TRUE	FALSE	FALSE	TRUE	TRUE	FALSE
P69222	2.73061e+08	80	78	TRUE	FALSE			TRUE	FALSE	FALSE
P31663	2.42259e+08	80	78	FALSE	TRUE	TRUE	FALSE	TRUE	TRUE	FALSE
P0A6N4	2.14014e+08	80	78	FALSE	TRUE	FALSE	FALSE	TRUE	FALSE	FALSE
P24178	3.06305e+07	50	78	FALSE	FALSE			TRUE	FALSE	FALSE
P0ADG7	9.79903e+08	90	77	FALSE	FALSE			TRUE	TRUE	FALSE
P0A7L0	1.15771e+09	90	77	FALSE	FALSE			TRUE	TRUE	FALSE
P0A9Q9	2.12411e+08	80	77	TRUE	TRUE	TRUE	FALSE	TRUE	TRUE	FALSE
P0A836	7.09771e+08	90	77	FALSE	TRUE	TRUE	FALSE	TRUE	TRUE	FALSE
P0A9K9	3.95358e+08	80	77	FALSE	FALSE			TRUE	TRUE	FALSE
P0AEK2	6.02952e+08	90	77	TRUE	TRUE	TRUE	FALSE	TRUE	TRUE	FALSE
P37747	2.75767e+08	80	77	FALSE	TRUE	TRUE	FALSE	TRUE	TRUE	FALSE
P0AEP3	1.36333e+08	70	77	FALSE	TRUE	TRUE	FALSE	TRUE	TRUE	FALSE
P77690	1.79064e+08	80	77	FALSE	FALSE			TRUE	TRUE	FALSE
P61316	1.41231e+08	70	77	TRUE	TRUE	TRUE	FALSE	TRUE	TRUE	FALSE
P77695	1.137e+08	70	77	FALSE	FALSE			TRUE	FALSE	FALSE
P0AED0	1.01032e+07	40	77	FALSE	FALSE			TRUE	FALSE	FALSE
P00957	1.24929e+09	90	76	FALSE	TRUE	TRUE	FALSE	TRUE	TRUE	FALSE
P0A8M3	1.07491e+09	90	76	TRUE	TRUE	TRUE	FALSE	TRUE	TRUE	FALSE
P62399	7.96598e+08	90	76	TRUE	TRUE	TRUE	FALSE	TRUE	TRUE	FALSE
P0A717	7.373e+08	90	76	TRUE	TRUE	TRUE	FALSE	TRUE	TRUE	FALSE
P62707	7.26126e+08	90	76	FALSE	TRUE	TRUE	FALSE	TRUE	TRUE	FALSE
P0A6K6	5.29074e+08	90	76	FALSE	FALSE			TRUE	TRUE	FALSE
P0ADZ4	1.25429e+09	90	76	FALSE	FALSE			TRUE	FALSE	FALSE
P37744	6.18723e+08	90	76	FALSE	TRUE	TRUE	FALSE	TRUE	TRUE	FALSE
P0A6H1	1.27259e+08	70	76	FALSE	TRUE	FALSE	FALSE	TRUE	TRUE	FALSE
P00960	1.77538e+08	80	76	TRUE	FALSE			TRUE	TRUE	FALSE
P00934	2.06759e+08	80	76	FALSE	TRUE	TRUE	FALSE	TRUE	TRUE	FALSE
P0ACC3	3.03826e+08	80	76	TRUE	FALSE			TRUE	TRUE	FALSE
P0A796	1.64184e+08	70	76	FALSE	TRUE	TRUE	FALSE	TRUE	TRUE	FALSE
P0AD96	1.71507e+08	80	76	FALSE	TRUE	TRUE	FALSE	TRUE	TRUE	FALSE
P0A790	2.90447e+08	80	76	FALSE	TRUE	TRUE	FALSE	TRUE	TRUE	FALSE
P11458	1.60038e+08	70	76	FALSE	FALSE			TRUE	TRUE	FALSE
P0A8A2	2.77569e+08	80	76	FALSE	FALSE			TRUE	TRUE	FALSE
P12758	5.7417e+07	60	76	FALSE	TRUE	TRUE	FALSE	TRUE	TRUE	FALSE
P0AEB7	5.71343e+07	60	76	FALSE	FALSE			TRUE	FALSE	FALSE
P75874	2.57273e+07	50	76	FALSE	FALSE			TRUE	TRUE	FALSE
P63417	2.82398e+07	50	76	FALSE	FALSE			TRUE	FALSE	FALSE
P75694	4.33133e+06	30	76	FALSE	FALSE			TRUE	FALSE	FALSE
P06959	8.69752e+08	90	75	FALSE	FALSE			TRUE	TRUE	FALSE
P00959	7.43648e+08	90	75	TRUE	TRUE	TRUE	FALSE	TRUE	TRUE	FALSE
P37689	6.53346e+08	90	75	FALSE	FALSE			TRUE	TRUE	FALSE
P33136	3.03449e+08	80	75	FALSE	TRUE	TRUE	FALSE	TRUE	TRUE	FALSE
P0AG48	5.99486e+08	90	75	TRUE	TRUE	FALSE	FALSE	TRUE	FALSE	FALSE
P0A6F3	4.5216e+08	80	75	FALSE	TRUE	TRUE	FALSE	TRUE	TRUE	FALSE
P0AFG0	1.75452e+08	80	75	TRUE	FALSE			TRUE	TRUE	FALSE
P0AF90	1.41969e+08	70	75	FALSE	FALSE			TRUE	FALSE	FALSE
P0AA43	2.34669e+08	80	75	FALSE	TRUE	TRUE	FALSE	TRUE	TRUE	FALSE
P0ADU5	2.35328e+08	80	75	FALSE	TRUE	FALSE	FALSE	TRUE	FALSE	FALSE
P0A7F6	1.50369e+08	70	75	FALSE	FALSE			TRUE	TRUE	FALSE
P0AD10	2.60513e+07	50	75	FALSE	FALSE			TRUE	FALSE	FALSE
P25536	2.92096e+07	50	75	FALSE	TRUE	FALSE	FALSE	TRUE	FALSE	FALSE
Q46893	2.9879e+07	50	75	TRUE	TRUE	TRUE	FALSE	TRUE	TRUE	FALSE
P0AGE6	1.65268e+07	50	75	FALSE	TRUE	FALSE	FALSE	TRUE	TRUE	FALSE
P0A6T1	9.54913e+08	90	74	FALSE	TRUE	TRUE	FALSE	TRUE	TRUE	FALSE
P07012	6.95562e+08	90	74	FALSE	TRUE	TRUE	FALSE	TRUE	TRUE	FALSE
P0A6Z3	4.69538e+08	80	74	FALSE	TRUE	TRUE	FALSE	TRUE	TRUE	FALSE
P0A6H5	3.93459e+08	80	74	FALSE	TRUE	FALSE	FALSE	TRUE	TRUE	FALSE
P0AES9	2.53363e+08	80	74	FALSE	TRUE	FALSE	FALSE	TRUE	FALSE	FALSE
P0A8E7	4.59515e+08	80	74	FALSE	FALSE			TRUE	FALSE	FALSE
P00946	3.75469e+08	80	74	FALSE	FALSE			TRUE	TRUE	FALSE
P62620	2.05274e+08	80	74	TRUE	FALSE			TRUE	TRUE	FALSE
P0AEM9	3.28681e+08	80	74	FALSE	FALSE			TRUE	TRUE	FALSE
P30859	1.46605e+08	70	74	FALSE	FALSE			TRUE	TRUE	FALSE
P0AEG4	1.88953e+08	80	74	FALSE	TRUE	TRUE	FALSE	TRUE	TRUE	FALSE
P23882	1.15647e+08	70	74	TRUE	TRUE	TRUE	FALSE	TRUE	TRUE	FALSE
P05459	1.27265e+08	70	74	FALSE	FALSE			TRUE	TRUE	FALSE
P0A9A9	1.6033e+08	70	74	FALSE	TRUE	FALSE	FALSE	TRUE	FALSE	FALSE
P0AEG6	2.09292e+08	80	74	FALSE	TRUE	TRUE	FALSE	TRUE	TRUE	FALSE
P52061	6.85589e+07	60	74	FALSE	TRUE	FALSE	FALSE	TRUE	FALSE	FALSE
P23836	3.60208e+07	60	74	FALSE	TRUE	FALSE	FALSE	TRUE	FALSE	FALSE
P45799	2.33928e+07	50	74	FALSE	TRUE	TRUE	FALSE	TRUE	TRUE	FALSE
P64534	4.63032e+07	60	74	FALSE	FALSE			TRUE	TRUE	FALSE
P0ACF8	1.07026e+09	90	73	FALSE	FALSE			TRUE	TRUE	FALSE
P0A7V3	1.13558e+09	90	73	TRUE	FALSE			TRUE	TRUE	FALSE
P69441	9.56104e+08	90	73	TRUE	TRUE	TRUE	FALSE	TRUE	FALSE	FALSE
P0ABB0	5.20963e+08	90	73	FALSE	FALSE			TRUE	TRUE	FALSE
P23721	3.79894e+08	80	73	FALSE	TRUE	TRUE	FALSE	TRUE	TRUE	FALSE
P0ADF6	3.82778e+08	80	73	FALSE	FALSE			TRUE	TRUE	FALSE
P60624	5.53189e+08	90	73	TRUE	TRUE	TRUE	FALSE	TRUE	TRUE	FALSE
P07004	5.80909e+08	90	73	FALSE	FALSE			TRUE	TRUE	FALSE
P0ABS1	2.65239e+08	80	73	FALSE	TRUE	FALSE	FALSE	TRUE	FALSE	FALSE
P00963	1.65678e+08	70	73	FALSE	TRUE	TRUE	FALSE	TRUE	TRUE	FALSE
P0ACA3	1.74086e+08	80	73	FALSE	FALSE			TRUE	TRUE	FALSE
P0ADE8	1.45506e+08	70	73	FALSE	TRUE	TRUE	FALSE	TRUE	TRUE	FALSE
P0AED7	2.12735e+08	80	73	TRUE	FALSE			TRUE	TRUE	FALSE
P0ACY1	1.01199e+08	70	73	FALSE	TRUE	TRUE	FALSE	TRUE	TRUE	FALSE
P76569	2.63372e+08	80	73	FALSE	FALSE			TRUE	TRUE	FALSE
P0A9Z1	5.8428e+07	60	73	FALSE	TRUE	TRUE	FALSE	TRUE	TRUE	FALSE
P0A8K5	9.16316e+06	40	73	FALSE	FALSE			TRUE	FALSE	FALSE
P22259	1.21283e+08	70	72	FALSE	TRUE	TRUE	FALSE	TRUE	TRUE	FALSE
P0A6D7	3.68774e+08	80	72	FALSE	FALSE			TRUE	TRUE	FALSE
P03817	5.75755e+07	60	72	FALSE	FALSE			TRUE	FALSE	FALSE
P0A6E6	3.18181e+07	50	72	FALSE	TRUE	FALSE	FALSE	TRUE	FALSE	FALSE
P0AB43	5.02382e+07	60	72	FALSE	FALSE			TRUE	TRUE	FALSE
P0ADP9	2.01674e+07	50	72	FALSE	FALSE			TRUE	FALSE	FALSE
P0A7N1	1.16312e+08	70	72	FALSE	FALSE			TRUE	TRUE	FALSE
P0A9P6	8.73692e+08	90	71	FALSE	TRUE	TRUE	FALSE	TRUE	TRUE	FALSE
P76344	4.25556e+08	80	71	FALSE	TRUE	TRUE	FALSE	TRUE	TRUE	FALSE
P0A855	3.92618e+08	80	71	FALSE	TRUE	TRUE	FALSE	TRUE	TRUE	FALSE
P0ABD5	2.18181e+08	80	71	TRUE	FALSE			TRUE	FALSE	FALSE
P31697	3.3869e+08	80	71	FALSE	TRUE	TRUE	FALSE	TRUE	TRUE	FALSE
P0AB77	2.241e+08	80	71	FALSE	TRUE	TRUE	FALSE	TRUE	TRUE	FALSE
P0A9L3	2.96688e+08	80	71	FALSE	FALSE			TRUE	TRUE	FALSE
P0A7Y0	3.11794e+08	80	71	TRUE	FALSE			TRUE	TRUE	FALSE
P0A912	1.02274e+08	70	71	FALSE	TRUE	TRUE	FALSE	TRUE	TRUE	FALSE
P0A6T9	1.67509e+08	70	71	FALSE	TRUE	TRUE	FALSE	TRUE	TRUE	FALSE
P08839	1.3022e+09	90	70	FALSE	TRUE	TRUE	FALSE	TRUE	TRUE	FALSE
P36938	2.59633e+08	80	70	FALSE	FALSE			TRUE	TRUE	FALSE
P0A6N8	3.28911e+08	80	70	FALSE	FALSE			TRUE	FALSE	FALSE
P37095	2.15576e+08	80	70	FALSE	TRUE	TRUE	FALSE	TRUE	TRUE	FALSE
P61517	1.61831e+08	70	70	TRUE	TRUE	TRUE	FALSE	TRUE	TRUE	FALSE
P0A9C5	3.57953e+08	80	70	FALSE	FALSE			TRUE	TRUE	FALSE
P0A794	1.30841e+08	70	70	FALSE	TRUE	TRUE	FALSE	TRUE	TRUE	FALSE
P0A6T5	1.28632e+08	70	70	TRUE	TRUE	FALSE	FALSE	TRUE	FALSE	FALSE
P76270	7.82316e+07	70	70	FALSE	TRUE	FALSE	FALSE	TRUE	FALSE	FALSE
P0AAP3	3.53139e+07	60	70	FALSE	TRUE	FALSE	FALSE	TRUE	FALSE	FALSE
P30748	3.70309e+06	30	70	FALSE	TRUE	FALSE	FALSE	TRUE	FALSE	FALSE
P0A7V8	2.59676e+09	90	69	TRUE	FALSE			TRUE	FALSE	FALSE
P0ACF0	1.68677e+09	90	69	FALSE	TRUE	FALSE	FALSE	TRUE	FALSE	FALSE
P0A978	4.61481e+08	80	69	FALSE	FALSE			TRUE	FALSE	FALSE
P24182	3.25504e+08	80	69	TRUE	TRUE	TRUE	FALSE	TRUE	TRUE	FALSE
P0A7S9	1.0302e+09	90	69	TRUE	FALSE			TRUE	FALSE	FALSE
P13035	1.77787e+08	80	69	FALSE	TRUE	TRUE	FALSE	TRUE	TRUE	FALSE
P0AB91	3.51065e+08	80	69	FALSE	TRUE	TRUE	FALSE	TRUE	TRUE	FALSE
P0A9W3	3.66929e+08	80	69	FALSE	TRUE	TRUE	FALSE	TRUE	TRUE	FALSE
P0ABZ6	2.41726e+08	80	69	FALSE	TRUE	TRUE	FALSE	TRUE	TRUE	FALSE
P0A7R5	6.98002e+08	90	69	TRUE	FALSE			TRUE	FALSE	FALSE
P51020	1.79032e+08	80	69	FALSE	FALSE			TRUE	TRUE	FALSE
P37902	2.23412e+08	80	69	FALSE	FALSE			TRUE	TRUE	FALSE
P0AFL3	1.39999e+08	70	69	FALSE	TRUE	TRUE	FALSE	TRUE	TRUE	FALSE
P0A6R0	1.14122e+08	70	69	FALSE	TRUE	TRUE	FALSE	TRUE	TRUE	FALSE
P45748	1.04958e+08	70	69	TRUE	TRUE	TRUE	FALSE	TRUE	TRUE	FALSE
P0AC62	1.72867e+08	80	69	FALSE	FALSE			TRUE	FALSE	FALSE
P0A784	7.12397e+07	60	69	TRUE	TRUE	TRUE	FALSE	TRUE	TRUE	FALSE
P0ACY9	2.91778e+07	50	69	FALSE	FALSE			TRUE	FALSE	FALSE
P0A7W7	1.58416e+09	90	68	TRUE	TRUE	FALSE	FALSE	TRUE	FALSE	FALSE
P11875	3.46021e+08	80	68	TRUE	TRUE	TRUE	FALSE	TRUE	TRUE	FALSE
P0A7J3	6.00644e+08	90	68	TRUE	TRUE	TRUE	FALSE	FALSE
P60651	1.07581e+08	70	68	FALSE	FALSE			TRUE	TRUE	FALSE
P0ACC7	2.83197e+08	80	68	TRUE	TRUE	TRUE	FALSE	TRUE	TRUE	FALSE
Q57261	3.58449e+08	80	68	FALSE	TRUE	TRUE	FALSE	TRUE	TRUE	FALSE
P0AAB6	1.44552e+08	70	68	FALSE	FALSE			TRUE	TRUE	FALSE
P04816	2.03041e+08	80	68	FALSE	TRUE	TRUE	FALSE	TRUE	TRUE	FALSE
P0A6Y1	2.49077e+08	80	68	FALSE	TRUE	FALSE	FALSE	TRUE	FALSE	FALSE
P0AAZ7	4.29077e+07	60	68	FALSE	FALSE			TRUE	FALSE	FALSE
P0A6G3	3.35458e+07	60	68	FALSE	FALSE			TRUE	TRUE	FALSE
P0AF96	8.82386e+06	40	68	FALSE	FALSE			TRUE	TRUE	FALSE
P07118	1.13603e+09	90	67	TRUE	FALSE			TRUE	TRUE	FALSE
P0A705	5.60719e+08	90	67	TRUE	FALSE			TRUE	TRUE	FALSE
P04825	3.64413e+08	80	67	FALSE	TRUE	TRUE	FALSE	TRUE	TRUE	FALSE
P0A7I4	2.86313e+08	80	67	FALSE	FALSE			TRUE	TRUE	FALSE
P0AAG0	1.38596e+08	70	67	FALSE	FALSE			TRUE	TRUE	FALSE
P0A7T3	6.29607e+08	90	67	TRUE	FALSE			TRUE	FALSE	FALSE
P0ABH7	2.87995e+08	80	67	FALSE	TRUE	TRUE	FALSE	TRUE	TRUE	FALSE
P0A6Y5	1.74265e+08	80	67	FALSE	TRUE	FALSE	FALSE	TRUE	TRUE	FALSE
P60546	9.67205e+07	70	67	TRUE	TRUE	TRUE	FALSE	TRUE	TRUE	FALSE
P0A8U6	5.90519e+07	60	67	FALSE	TRUE	FALSE	FALSE	TRUE	FALSE	FALSE
P37329	7.85942e+07	70	67	FALSE	TRUE	TRUE	FALSE	TRUE	TRUE	FALSE
P07813	1.05983e+09	90	66	TRUE	TRUE	TRUE	FALSE	TRUE	TRUE	FALSE
P32132	6.56617e+08	90	66	FALSE	FALSE			FALSE
P0A8N5	3.15011e+08	80	66	FALSE	TRUE	TRUE	FALSE	TRUE	TRUE	FALSE
P08312	4.20247e+08	80	66	TRUE	FALSE			TRUE	TRUE	FALSE
P13029	2.17561e+08	80	66	FALSE	TRUE	TRUE	FALSE	TRUE	TRUE	FALSE
P37051	1.90835e+08	80	66	FALSE	FALSE			TRUE	TRUE	FALSE
P0A6X7	4.46878e+08	80	66	FALSE	TRUE	FALSE	FALSE	TRUE	FALSE	FALSE
P09832	1.09147e+08	70	66	FALSE	FALSE			TRUE	TRUE	FALSE
P04425	9.76206e+07	70	66	FALSE	TRUE	TRUE	FALSE	TRUE	TRUE	FALSE
P0AFQ7	7.23836e+07	60	66	FALSE	TRUE	TRUE	FALSE	TRUE	TRUE	FALSE
P36929	4.39171e+07	60	66	FALSE	TRUE	TRUE	FALSE	TRUE	TRUE	FALSE
P06715	7.35416e+07	70	66	FALSE	TRUE	TRUE	FALSE	TRUE	TRUE	FALSE
P0ADI7	4.90569e+07	60	66	FALSE	TRUE	TRUE	FALSE	TRUE	TRUE	FALSE
P0A7E9	4.37377e+07	60	66	TRUE	TRUE	TRUE	FALSE	TRUE	TRUE	FALSE
P0ADS2	5.74544e+07	60	66	FALSE	TRUE	FALSE	FALSE	TRUE	FALSE	FALSE
P32662	1.19803e+07	40	66	FALSE	FALSE			TRUE	TRUE	FALSE
P77214	1.05508e+07	40	66	FALSE	TRUE	FALSE	FALSE	TRUE	FALSE	FALSE
P0A7E5	5.24921e+08	90	65	TRUE	TRUE	TRUE	FALSE	TRUE	TRUE	FALSE
P0AFG3	2.823e+08	80	65	FALSE	TRUE	TRUE	FALSE	TRUE	TRUE	FALSE
P30850	5.54728e+08	90	65	FALSE	TRUE	TRUE	FALSE	TRUE	TRUE	FALSE
P0AC53	2.53574e+08	80	65	FALSE	FALSE			TRUE	TRUE	FALSE
P0AES0	9.65701e+07	70	65	FALSE	TRUE	TRUE	FALSE	TRUE	TRUE	FALSE
P0A959	1.26039e+08	70	65	FALSE	TRUE	TRUE	FALSE	TRUE	TRUE	FALSE
P05020	1.5673e+08	70	65	FALSE	TRUE	TRUE	FALSE	TRUE	TRUE	FALSE
P00370	7.43002e+07	70	65	FALSE	TRUE	TRUE	FALSE	TRUE	TRUE	FALSE
P76290	4.22394e+07	60	65	FALSE	TRUE	TRUE	FALSE	TRUE	TRUE	FALSE
P45565	1.52417e+08	70	65	FALSE	FALSE			TRUE	TRUE	FALSE
P0A972	1.21823e+08	70	65	FALSE	FALSE			TRUE	FALSE	FALSE
P09831	3.07301e+08	80	64	FALSE	FALSE			TRUE	TRUE	FALSE
P00864	3.03244e+08	80	64	FALSE	TRUE	TRUE	FALSE	TRUE	TRUE	FALSE
P21599	1.71276e+08	80	64	FALSE	TRUE	TRUE	FALSE	TRUE	TRUE	FALSE
P0A7J7	7.52756e+08	90	64	FALSE	TRUE	FALSE	FALSE	TRUE	FALSE	FALSE
P61175	3.90624e+08	80	64	TRUE	TRUE	TRUE	FALSE	TRUE	FALSE	FALSE
P25437	1.65527e+08	70	64	FALSE	FALSE			TRUE	TRUE	FALSE
P76536	8.87627e+07	70	64	FALSE	FALSE			TRUE	TRUE	FALSE
P0A6L0	9.69017e+07	70	64	FALSE	TRUE	TRUE	FALSE	TRUE	TRUE	FALSE
P27248	7.8879e+07	70	64	FALSE	TRUE	TRUE	FALSE	TRUE	TRUE	FALSE
P23003	3.09844e+08	80	64	FALSE	TRUE	TRUE	FALSE	TRUE	FALSE	FALSE
P08244	7.94857e+07	70	64	FALSE	TRUE	TRUE	FALSE	TRUE	TRUE	FALSE
P0ADU2	7.17176e+07	60	64	FALSE	TRUE	FALSE	FALSE	TRUE	TRUE	FALSE
P0A746	3.26029e+07	50	64	FALSE	TRUE	TRUE	FALSE	TRUE	TRUE	FALSE
P69913	1.13783e+08	70	64	TRUE	TRUE	FALSE	FALSE	TRUE	FALSE	FALSE
P0ADY3	8.69743e+07	70	64	TRUE	TRUE	TRUE	FALSE	TRUE	TRUE	FALSE
P67338	2.28153e+06	20	64	FALSE	FALSE			TRUE	FALSE	FALSE
P02359	1.7885e+09	90	63	TRUE	FALSE			TRUE	TRUE	FALSE
P31120	5.10163e+08	90	63	FALSE	FALSE			TRUE	TRUE	FALSE
P0AFG6	2.49848e+08	80	63	FALSE	TRUE	TRUE	FALSE	TRUE	TRUE	FALSE
P0A707	5.66215e+08	90	63	TRUE	FALSE			TRUE	TRUE	FALSE
P23839	1.58661e+08	70	63	FALSE	FALSE			TRUE	FALSE	FALSE
P0ADV7	1.54852e+08	70	63	FALSE	TRUE	TRUE	FALSE	TRUE	TRUE	FALSE
P27829	1.03192e+08	70	63	FALSE	FALSE			TRUE	TRUE	FALSE
P0A7B8	1.2729e+08	70	63	FALSE	TRUE	TRUE	FALSE	TRUE	FALSE	FALSE
P0ABZ4	7.11157e+07	60	63	FALSE	FALSE			TRUE	TRUE	FALSE
P0A6K3	4.32325e+07	60	63	TRUE	TRUE	TRUE	FALSE	TRUE	TRUE	FALSE
P0AD33	8.38387e+07	70	63	FALSE	FALSE			TRUE	FALSE	FALSE
P06999	5.87049e+07	60	63	FALSE	TRUE	TRUE	FALSE	TRUE	TRUE	FALSE
P0A6Q6	8.2501e+07	70	63	TRUE	TRUE	FALSE	FALSE	TRUE	FALSE	FALSE
P0A8C4	2.61391e+07	50	63	FALSE	FALSE			TRUE	TRUE	FALSE
P0AB55	3.32546e+07	50	63	FALSE	FALSE			TRUE	TRUE	FALSE
P21513	4.8334e+08	90	62	TRUE	TRUE	TRUE	FALSE	FALSE
P0A9T0	3.64225e+08	80	62	FALSE	TRUE	TRUE	FALSE	TRUE	TRUE	FALSE
P0A7U3	6.76319e+08	90	62	TRUE	FALSE			TRUE	FALSE	FALSE
P77718	1.39935e+08	70	62	FALSE	FALSE			TRUE	TRUE	FALSE
P77580	3.45843e+08	80	62	FALSE	FALSE			TRUE	TRUE	FALSE
P18133	3.51114e+08	80	62	FALSE	FALSE			TRUE	TRUE	FALSE
P02413	4.07844e+08	80	62	TRUE	TRUE	FALSE	FALSE	TRUE	FALSE	FALSE
P0AEI1	1.18468e+08	70	62	FALSE	FALSE			TRUE	TRUE	FALSE
P0A6Q3	8.74435e+08	90	62	TRUE	TRUE	FALSE	FALSE	TRUE	FALSE	FALSE
P60723	1.36649e+08	70	62	TRUE	TRUE	TRUE	FALSE	TRUE	TRUE	FALSE
P0AEU0	9.02208e+07	70	62	FALSE	TRUE	TRUE	FALSE	TRUE	TRUE	FALSE
P07862	6.41079e+07	60	62	FALSE	TRUE	TRUE	FALSE	TRUE	TRUE	FALSE
P23827	7.27822e+08	90	62	FALSE	TRUE	TRUE	FALSE	TRUE	TRUE	FALSE
P04951	3.8016e+07	60	62	TRUE	TRUE	TRUE	FALSE	TRUE	TRUE	FALSE
P0A968	9.61132e+06	40	62	FALSE	FALSE			TRUE	FALSE	FALSE
P45523	1.08396e+09	90	61	FALSE	TRUE	TRUE	FALSE	TRUE	TRUE	FALSE
P45577	5.32507e+08	90	61	FALSE	FALSE			TRUE	TRUE	FALSE
P27298	1.91869e+08	80	61	FALSE	FALSE			TRUE	TRUE	FALSE
P77398	1.09985e+08	70	61	FALSE	TRUE	TRUE	FALSE	TRUE	TRUE	FALSE
P25745	1.38824e+08	70	61	FALSE	FALSE			TRUE	TRUE	FALSE
P37647	4.08612e+07	60	61	FALSE	FALSE			TRUE	TRUE	FALSE
P0A8B5	3.25388e+07	50	61	FALSE	TRUE	FALSE	FALSE	TRUE	FALSE	FALSE
P0A738	3.72705e+07	60	61	FALSE	TRUE	TRUE	FALSE	TRUE	TRUE	FALSE
P0C0L9	2.4518e+07	50	61	FALSE	TRUE	FALSE	FALSE	TRUE	FALSE	FALSE
P69829	3.89569e+07	60	61	FALSE	TRUE	FALSE	FALSE	TRUE	FALSE	FALSE
P0AA31	1.132e+07	40	61	FALSE	FALSE			TRUE	FALSE	FALSE
P0AB14	1.18056e+08	70	61	FALSE	FALSE			TRUE	FALSE	FALSE
P0A910	2.74326e+09	90	60	FALSE	TRUE	FALSE	FALSE	TRUE	TRUE	FALSE
P60422	9.07703e+08	90	60	TRUE	TRUE	TRUE	FALSE	TRUE	TRUE	FALSE
P0A6Z1	1.08885e+08	70	60	FALSE	TRUE	TRUE	FALSE	TRUE	TRUE	FALSE
P21165	1.47913e+08	70	60	FALSE	TRUE	TRUE	FALSE	TRUE	TRUE	FALSE
P0A7K6	2.22732e+08	80	60	TRUE	TRUE	TRUE	FALSE	TRUE	TRUE	FALSE
P0A6L2	2.553e+08	80	60	TRUE	TRUE	TRUE	FALSE	TRUE	TRUE	FALSE
P0A7B5	3.30884e+08	80	60	FALSE	TRUE	TRUE	FALSE	TRUE	TRUE	FALSE
P0AFK0	1.03334e+08	70	60	FALSE	TRUE	TRUE	TRUE	TRUE	TRUE	FALSE
P0A749	1.52255e+08	70	60	TRUE	TRUE	TRUE	FALSE	TRUE	TRUE	FALSE
P69924	7.25793e+07	60	60	TRUE	TRUE	TRUE	FALSE	TRUE	TRUE	FALSE
P0AEQ3	9.08045e+07	70	60	FALSE	TRUE	TRUE	FALSE	TRUE	TRUE	FALSE
P0A7Z0	1.52431e+08	70	60	FALSE	TRUE	TRUE	FALSE	TRUE	TRUE	FALSE
P0AFU8	7.79592e+07	70	60	TRUE	TRUE	TRUE	FALSE	TRUE	TRUE	FALSE
P0A720	2.82902e+07	50	60	TRUE	TRUE	TRUE	FALSE	TRUE	TRUE	FALSE
P0A8Y5	5.11712e+07	60	60	FALSE	TRUE	TRUE	FALSE	TRUE	TRUE	FALSE
P0ACJ0	5.26593e+07	60	60	FALSE	FALSE			TRUE	TRUE	FALSE
P64455	7.23438e+07	60	60	FALSE	FALSE			TRUE	FALSE	FALSE
P0A6J8	2.58291e+08	80	59	FALSE	FALSE			TRUE	TRUE	FALSE
P00579	1.09571e+09	90	59	FALSE	TRUE	FALSE	FALSE	TRUE	TRUE	FALSE
P0AC33	1.95189e+08	80	59	FALSE	FALSE			TRUE	TRUE	FALSE
P0A8A0	2.46307e+08	80	59	FALSE	TRUE	TRUE	FALSE	TRUE	TRUE	FALSE
P0AFH8	3.07842e+08	80	59	FALSE	FALSE			TRUE	FALSE	FALSE
P10121	6.1088e+07	60	59	TRUE	TRUE	TRUE	FALSE	TRUE	TRUE	FALSE
P0A6I0	4.55435e+07	60	59	FALSE	TRUE	TRUE	FALSE	TRUE	TRUE	FALSE
P0A7L8	1.07427e+08	70	59	TRUE	TRUE	FALSE	FALSE	TRUE	FALSE	FALSE
P0AF24	6.36367e+07	60	59	FALSE	TRUE	TRUE	FALSE	TRUE	TRUE	FALSE
P23857	5.21241e+07	60	59	FALSE	FALSE			TRUE	TRUE	FALSE
P65870	6.70659e+06	40	59	FALSE	TRUE	FALSE	FALSE	TRUE	FALSE	FALSE
P10408	2.01016e+08	80	58	TRUE	TRUE	TRUE	FALSE	TRUE	TRUE	FALSE
P0ADS6	3.76253e+08	80	58	FALSE	FALSE			TRUE	TRUE	FALSE
P0A7G6	1.60733e+08	70	58	FALSE	TRUE	TRUE	FALSE	TRUE	TRUE	FALSE
P0A9Q5	2.41788e+08	80	58	TRUE	FALSE			TRUE	FALSE	FALSE
P21888	2.91186e+08	80	58	TRUE	TRUE	TRUE	FALSE	TRUE	TRUE	FALSE
P52697	1.37413e+08	70	58	FALSE	TRUE	TRUE	FALSE	TRUE	TRUE	FALSE
P0ACG1	4.68735e+07	60	58	FALSE	FALSE			TRUE	TRUE	FALSE
P0AEY5	1.5145e+08	70	58	FALSE	FALSE			TRUE	FALSE	FALSE
P36995	2.18465e+08	80	58	FALSE	FALSE			TRUE	FALSE	FALSE
Q46856	6.72937e+07	60	58	FALSE	TRUE	TRUE	FALSE	TRUE	TRUE	FALSE
P29217	2.99789e+07	50	58	FALSE	FALSE			TRUE	TRUE	FALSE
P0AEI6	1.69788e+07	50	58	FALSE	FALSE			TRUE	TRUE	FALSE
P45531	6.34461e+06	30	58	FALSE	TRUE	FALSE	FALSE	TRUE	FALSE	FALSE
P76575	7.51697e+06	40	58	FALSE	FALSE			TRUE	FALSE	FALSE
P0A9M0	8.63438e+08	90	57	FALSE	TRUE	TRUE	FALSE	TRUE	TRUE	FALSE
P0A7T7	6.89114e+08	90	57	TRUE	FALSE			TRUE	FALSE	FALSE
P0A6G7	2.39461e+08	80	57	FALSE	TRUE	FALSE	FALSE	TRUE	FALSE	FALSE
P0ACP7	1.174e+08	70	57	FALSE	TRUE	TRUE	FALSE	TRUE	TRUE	FALSE
P0A6R3	1.31264e+08	70	57	FALSE	TRUE	FALSE	FALSE	TRUE	FALSE	FALSE
P12281	7.57224e+07	70	57	FALSE	TRUE	TRUE	FALSE	TRUE	TRUE	FALSE
P36767	9.596e+07	70	57	FALSE	TRUE	TRUE	FALSE	TRUE	TRUE	FALSE
P37765	3.5923e+08	80	57	FALSE	TRUE	TRUE	FALSE	TRUE	TRUE	FALSE
P39173	4.928e+07	60	57	FALSE	FALSE			TRUE	TRUE	FALSE
P37773	7.74592e+07	70	57	FALSE	FALSE			TRUE	TRUE	FALSE
P76373	4.10427e+07	60	57	FALSE	FALSE			TRUE	TRUE	FALSE
P0ABU0	6.49604e+07	60	57	FALSE	TRUE	FALSE	FALSE	TRUE	FALSE	FALSE
P63228	4.07893e+07	60	57	FALSE	TRUE	FALSE	FALSE	TRUE	TRUE	FALSE
P15770	7.85612e+07	70	57	FALSE	TRUE	TRUE	FALSE	TRUE	FALSE	FALSE
P60438	6.94539e+08	90	56	TRUE	TRUE	TRUE	FALSE	TRUE	TRUE	FALSE
P0A805	6.4092e+08	90	56	TRUE	TRUE	FALSE	FALSE	TRUE	FALSE	FALSE
P06612	2.65286e+08	80	56	TRUE	TRUE	TRUE	FALSE	TRUE	TRUE	FALSE
P15042	1.57545e+08	70	56	TRUE	TRUE	TRUE	FALSE	TRUE	TRUE	FALSE
P76658	8.8961e+07	70	56	FALSE	FALSE			TRUE	TRUE	FALSE
P0AC69	2.61032e+08	80	56	FALSE	TRUE	TRUE	FALSE	TRUE	TRUE	FALSE
P0A6B4	1.88372e+08	80	56	FALSE	TRUE	TRUE	FALSE	TRUE	TRUE	FALSE
P0A8G9	1.72734e+07	50	56	FALSE	FALSE			TRUE	FALSE	FALSE
P09424	4.65259e+07	60	56	FALSE	FALSE			TRUE	TRUE	FALSE
P75849	3.80818e+07	60	56	FALSE	FALSE			TRUE	TRUE	FALSE
P04036	4.25788e+07	60	56	TRUE	TRUE	TRUE	FALSE	TRUE	TRUE	FALSE
P0A6L9	2.64454e+07	50	56	FALSE	TRUE	TRUE	FALSE	TRUE	TRUE	FALSE
P0ACX3	1.16359e+08	70	56	FALSE	TRUE	TRUE	FALSE	TRUE	FALSE	FALSE
P77247	3.21364e+07	50	56	FALSE	TRUE	FALSE	FALSE	TRUE	TRUE	FALSE
P0A917	6.57336e+07	60	56	FALSE	TRUE	FALSE	FALSE	TRUE	FALSE	FALSE
P0A7N9	4.06386e+07	60	56	FALSE	TRUE	FALSE	FALSE	TRUE	FALSE	FALSE
P22188	1.4244e+08	70	55	TRUE	TRUE	TRUE	FALSE	TRUE	TRUE	FALSE
P0A9Q7	1.13406e+08	70	55	FALSE	TRUE	TRUE	FALSE	TRUE	TRUE	FALSE
P64463	1.74627e+08	80	55	FALSE	FALSE			TRUE	TRUE	FALSE
P76177	6.17333e+07	60	55	FALSE	FALSE			TRUE	TRUE	FALSE
P0A7J0	7.29204e+07	70	55	TRUE	TRUE	TRUE	FALSE	TRUE	TRUE	FALSE
P0A9K3	1.15367e+08	70	55	FALSE	FALSE			TRUE	TRUE	FALSE
P07649	4.05202e+07	60	55	FALSE	TRUE	TRUE	FALSE	TRUE	TRUE	FALSE
P09147	6.39917e+07	60	55	FALSE	TRUE	TRUE	FALSE	TRUE	TRUE	FALSE
P0A8G6	3.30057e+08	80	55	FALSE	TRUE	FALSE	FALSE	TRUE	FALSE	FALSE
P37745	4.83119e+07	60	55	FALSE	FALSE			TRUE	TRUE	FALSE
P0A780	1.909e+08	80	55	FALSE	TRUE	FALSE	FALSE	TRUE	FALSE	FALSE
P22939	1.17942e+07	40	55	TRUE	TRUE	TRUE	FALSE	TRUE	FALSE	FALSE
P64614	4.47324e+07	60	55	FALSE	FALSE			TRUE	FALSE	FALSE
P65367	8.90604e+06	40	55	FALSE	FALSE			TRUE	FALSE	FALSE
P0A7S3	7.24534e+08	90	54	TRUE	FALSE			TRUE	TRUE	FALSE
P0AES6	5.76727e+08	90	54	TRUE	TRUE	TRUE	FALSE	TRUE	TRUE	FALSE
P0C0V0	9.57909e+07	70	54	FALSE	FALSE			TRUE	TRUE	FALSE
P23893	1.58034e+08	70	54	TRUE	FALSE			TRUE	TRUE	FALSE
P16456	2.33707e+08	80	54	FALSE	TRUE	TRUE	FALSE	TRUE	TRUE	FALSE
P0AGJ5	1.03254e+08	70	54	FALSE	FALSE			TRUE	TRUE	TRUE
P60716	9.36629e+07	70	54	FALSE	FALSE			TRUE	TRUE	FALSE
P27828	7.77219e+07	70	54	FALSE	TRUE	TRUE	FALSE	TRUE	TRUE	FALSE
P0A9L5	1.81229e+07	50	54	FALSE	FALSE			TRUE	TRUE	FALSE
P0AGF2	9.33038e+06	40	54	FALSE	TRUE	FALSE	FALSE	TRUE	FALSE	FALSE
P0AG51	1.67221e+07	50	54	TRUE	TRUE	FALSE	FALSE	TRUE	FALSE	FALSE
P46837	1.77277e+08	80	53	FALSE	FALSE			TRUE	TRUE	FALSE
P0AG59	5.32744e+08	90	53	TRUE	FALSE			TRUE	FALSE	FALSE
P0AB89	2.26317e+08	80	53	TRUE	TRUE	TRUE	FALSE	TRUE	TRUE	FALSE
P0AE01	1.31008e+08	70	53	FALSE	TRUE	TRUE	TRUE	TRUE	TRUE	TRUE
P24186	1.09943e+08	70	53	TRUE	TRUE	TRUE	FALSE	TRUE	TRUE	FALSE
P76055	1.18248e+08	70	53	FALSE	FALSE			TRUE	TRUE	FALSE
P75915	5.46016e+08	90	53	FALSE	FALSE			TRUE	FALSE	FALSE
P0AF08	1.17047e+08	70	53	FALSE	FALSE			TRUE	TRUE	FALSE
P64506	8.97791e+07	70	53	FALSE	FALSE			TRUE	FALSE	FALSE
P67080	6.62333e+07	60	53	FALSE	TRUE	TRUE	FALSE	TRUE	TRUE	FALSE
P30178	3.43809e+07	60	53	FALSE	TRUE	TRUE	FALSE	TRUE	TRUE	FALSE
P31142	1.26454e+07	40	53	FALSE	TRUE	TRUE	FALSE	TRUE	TRUE	FALSE
P0AEZ3	2.17162e+07	50	53	TRUE	TRUE	TRUE	FALSE	TRUE	TRUE	FALSE
P77754	4.6729e+07	60	53	FALSE	TRUE	FALSE	FALSE	TRUE	FALSE	FALSE
P67095	6.49816e+07	60	53	FALSE	TRUE	TRUE	FALSE	TRUE	TRUE	FALSE
P05194	6.00793e+07	60	53	FALSE	FALSE			TRUE	TRUE	FALSE
P0A986	1.21139e+08	70	53	FALSE	FALSE			TRUE	FALSE	FALSE
P37188	5.466e+06	30	53	FALSE	FALSE			TRUE	FALSE	FALSE
P0A7N4	7.23747e+06	40	53	FALSE	TRUE	FALSE	FALSE	TRUE	FALSE	FALSE
P07013	4.25604e+07	60	53	FALSE	TRUE	FALSE	FALSE	TRUE	TRUE	FALSE
P0A7X3	1.48093e+09	90	52	TRUE	FALSE			TRUE	FALSE	FALSE
P00561	1.31129e+08	70	52	FALSE	TRUE	TRUE	FALSE	TRUE	TRUE	FALSE
P68679	3.1304e+08	80	52	FALSE	FALSE			TRUE	FALSE	FALSE
P0AG63	4.91761e+08	90	52	TRUE	FALSE			TRUE	FALSE	FALSE
P0AD57	9.17272e+07	70	52	TRUE	TRUE	FALSE	FALSE	TRUE	FALSE	FALSE
P0AB28	6.05213e+08	90	52	FALSE	FALSE			TRUE	FALSE	FALSE
P09158	7.29367e+08	90	52	FALSE	TRUE	TRUE	FALSE	TRUE	TRUE	FALSE
P0AGK8	4.53083e+07	60	52	FALSE	FALSE			TRUE	FALSE	FALSE
P64554	1.91069e+07	50	52	FALSE	FALSE			TRUE	TRUE	FALSE
P0A8M6	2.43606e+07	50	52	FALSE	FALSE			TRUE	FALSE	FALSE
P0A7A2	3.20198e+07	50	52	FALSE	FALSE			TRUE	TRUE	FALSE
P08189	2.23503e+07	50	52	FALSE	TRUE	TRUE	FALSE	TRUE	TRUE	FALSE
P0AES4	8.93496e+08	90	51	TRUE	TRUE	TRUE	FALSE	TRUE	TRUE	FALSE
P33602	1.85495e+08	80	51	FALSE	FALSE			TRUE	TRUE	FALSE
P21170	1.67174e+08	70	51	FALSE	FALSE			TRUE	TRUE	FALSE
P0C018	3.82007e+08	80	51	TRUE	TRUE	FALSE	FALSE	TRUE	FALSE	FALSE
P03023	6.40973e+07	60	51	FALSE	TRUE	TRUE	FALSE	TRUE	TRUE	FALSE
P0ADZ0	2.71764e+08	80	51	TRUE	TRUE	FALSE	FALSE	TRUE	FALSE	FALSE
P75823	4.25262e+07	60	51	FALSE	TRUE	TRUE	FALSE	TRUE	TRUE	FALSE
P0AEZ9	5.77186e+07	60	51	FALSE	TRUE	TRUE	FALSE	TRUE	TRUE	FALSE
P0A962	3.05519e+07	50	51	FALSE	TRUE	TRUE	FALSE	TRUE	TRUE	FALSE
P0ACR9	4.9467e+07	60	51	FALSE	FALSE			TRUE	FALSE	FALSE
P0A8E1	2.74666e+07	50	51	FALSE	FALSE			TRUE	TRUE	FALSE
P0ADY7	2.73157e+07	50	51	TRUE	TRUE	TRUE	FALSE	TRUE	TRUE	FALSE
P39286	1.35608e+07	40	51	FALSE	FALSE			TRUE	TRUE	FALSE
P04982	3.7982e+07	60	51	FALSE	FALSE			TRUE	TRUE	FALSE
P30863	1.7374e+07	50	51	FALSE	FALSE			TRUE	TRUE	FALSE
P77756	5.44276e+06	30	51	FALSE	FALSE			TRUE	FALSE	FALSE
P33363	1.81286e+08	80	50	FALSE	FALSE			TRUE	TRUE	FALSE
P0A9X4	7.9609e+07	70	50	TRUE	FALSE			TRUE	TRUE	FALSE
P27306	6.51596e+07	60	50	FALSE	FALSE			TRUE	TRUE	FALSE
P0A8I5	7.81726e+07	70	50	FALSE	TRUE	TRUE	FALSE	TRUE	TRUE	FALSE
P0A9Q1	5.72455e+07	60	50	FALSE	TRUE	FALSE	FALSE	TRUE	FALSE	FALSE
P0A7I0	8.21286e+07	70	50	TRUE	FALSE			TRUE	TRUE	FALSE
P0A731	5.02189e+07	60	50	FALSE	TRUE	TRUE	FALSE	TRUE	TRUE	FALSE
P07913	1.51629e+08	70	50	FALSE	FALSE			TRUE	TRUE	FALSE
P0AA57	8.22535e+07	70	50	FALSE	FALSE			TRUE	FALSE	FALSE
P0AG07	5.77909e+07	60	50	FALSE	FALSE			TRUE	TRUE	FALSE
P76001	4.80589e+06	30	50	FALSE	FALSE			TRUE	FALSE	FALSE
P0A6W9	4.16029e+08	80	49	FALSE	TRUE	TRUE	FALSE	TRUE	TRUE	FALSE
P0A7M6	1.27896e+08	70	49	TRUE	TRUE	FALSE	FALSE	TRUE	FALSE	FALSE
P06996	7.40076e+07	70	49	FALSE	TRUE	FALSE	FALSE	TRUE	TRUE	FALSE
P33920	7.14827e+07	60	49	FALSE	FALSE			TRUE	TRUE	FALSE
P0AET2	9.64132e+07	70	49	FALSE	FALSE			TRUE	FALSE	FALSE
P0A8L7	1.03643e+07	40	49	FALSE	FALSE			TRUE	FALSE	FALSE
P52102	5.49131e+06	30	49	FALSE	TRUE	FALSE	FALSE	TRUE	FALSE	FALSE
P0AEU7	2.49184e+08	80	48	FALSE	TRUE	FALSE	FALSE	TRUE	TRUE	FALSE
P22106	5.9797e+07	60	48	FALSE	TRUE	TRUE	FALSE	TRUE	TRUE	FALSE
P12996	7.2439e+07	60	48	FALSE	FALSE			TRUE	TRUE	FALSE
P41407	3.36808e+07	60	48	FALSE	TRUE	FALSE	FALSE	TRUE	FALSE	FALSE
P37666	7.7466e+07	70	48	FALSE	FALSE			TRUE	TRUE	FALSE
P0A7G2	1.05845e+07	40	48	FALSE	FALSE			TRUE	FALSE	FALSE
P0A7A5	8.11039e+06	40	48	FALSE	TRUE	TRUE	FALSE	TRUE	TRUE	FALSE
P0A8I8	3.66631e+06	30	48	FALSE	TRUE	TRUE	FALSE	TRUE	TRUE	TRUE
P0A9D2	7.76132e+06	40	48	FALSE	TRUE	FALSE	FALSE	TRUE	FALSE	FALSE
P45530	4.29343e+06	30	48	FALSE	TRUE	FALSE	FALSE	TRUE	FALSE	FALSE
P0A7U7	5.82473e+08	90	47	FALSE	FALSE			TRUE	FALSE	FALSE
P0AG44	4.29926e+08	80	47	TRUE	TRUE	TRUE	FALSE	TRUE	TRUE	FALSE
P00452	8.99458e+07	70	47	TRUE	TRUE	TRUE	FALSE	TRUE	TRUE	FALSE
P33195	1.08382e+08	70	47	FALSE	FALSE			TRUE	TRUE	FALSE
P75864	6.74138e+07	60	47	FALSE	TRUE	TRUE	FALSE	TRUE	TRUE	FALSE
P69910	6.87691e+07	60	47	FALSE	TRUE	TRUE	FALSE	TRUE	TRUE	FALSE
P69908	6.80414e+07	60	47	FALSE	TRUE	TRUE	FALSE	TRUE	TRUE	FALSE
P0ABQ4	1.63408e+08	70	47	TRUE	TRUE	TRUE	FALSE	TRUE	TRUE	FALSE
P22524	9.96231e+06	40	47	TRUE	TRUE	FALSE	FALSE	TRUE	FALSE	FALSE
P24251	7.61213e+07	70	47	FALSE	FALSE			TRUE	FALSE	FALSE
P0A7Y8	1.57662e+07	50	47	TRUE	FALSE			TRUE	FALSE	FALSE
P0AD49	1.91023e+07	50	47	FALSE	FALSE			TRUE	FALSE	FALSE
P0A8E5	6.91633e+06	40	47	FALSE	FALSE			TRUE	FALSE	FALSE
P45532	9.98037e+06	40	47	FALSE	TRUE	TRUE	FALSE	TRUE	FALSE	FALSE
E2JKY7	1.35387e+07	40	47	FALSE	FALSE			TRUE	FALSE	FALSE
P0ABA4	6.91571e+07	60	46	FALSE	FALSE			TRUE	TRUE	FALSE
P15034	1.98622e+08	80	46	FALSE	TRUE	TRUE	FALSE	TRUE	TRUE	FALSE
P37349	3.00604e+07	50	46	FALSE	FALSE			TRUE	TRUE	FALSE
P77044	6.91041e+07	60	46	FALSE	TRUE	TRUE	FALSE	TRUE	TRUE	FALSE
P0A6P5	5.00647e+07	60	46	TRUE	FALSE			TRUE	TRUE	FALSE
P0AGK4	1.68412e+08	70	46	FALSE	TRUE	TRUE	FALSE	TRUE	TRUE	FALSE
P0A6S7	2.51609e+07	50	46	TRUE	FALSE			TRUE	TRUE	FALSE
P07639	3.6156e+07	60	46	FALSE	FALSE			TRUE	TRUE	FALSE
P09155	1.98374e+07	50	46	FALSE	TRUE	TRUE	FALSE	TRUE	TRUE	FALSE
P30177	4.23232e+07	60	46	FALSE	TRUE	TRUE	FALSE	TRUE	TRUE	FALSE
P27833	2.93858e+07	50	46	FALSE	TRUE	TRUE	FALSE	TRUE	TRUE	FALSE
P0A8W5	7.49337e+06	40	46	FALSE	FALSE			TRUE	TRUE	FALSE
P69428	7.11813e+06	40	46	FALSE	FALSE			TRUE	FALSE	FALSE
P00582	1.69636e+08	70	45	FALSE	TRUE	TRUE	FALSE	TRUE	TRUE	FALSE
P05793	9.13558e+07	70	45	FALSE	TRUE	TRUE	TRUE	TRUE	TRUE	TRUE
P17117	5.85613e+07	60	45	FALSE	TRUE	TRUE	FALSE	TRUE	TRUE	FALSE
P31133	5.64646e+07	60	45	FALSE	TRUE	TRUE	FALSE	TRUE	TRUE	FALSE
P25524	3.78104e+07	60	45	FALSE	TRUE	TRUE	FALSE	TRUE	TRUE	FALSE
P08390	3.99549e+07	60	45	FALSE	FALSE			TRUE	TRUE	FALSE
P27830	2.93811e+07	50	45	FALSE	TRUE	FALSE	FALSE	TRUE	TRUE	FALSE
P77258	1.49366e+07	50	45	FALSE	FALSE			TRUE	TRUE	FALSE
P06986	5.05993e+07	60	45	FALSE	TRUE	TRUE	FALSE	TRUE	TRUE	FALSE
P0A7I7	3.11124e+07	50	45	TRUE	TRUE	TRUE	FALSE	TRUE	TRUE	FALSE
P60390	3.43555e+07	60	45	FALSE	FALSE			TRUE	TRUE	FALSE
P16700	2.234e+07	50	45	FALSE	FALSE			TRUE	TRUE	FALSE
P60340	5.82315e+07	60	45	FALSE	TRUE	TRUE	FALSE	TRUE	TRUE	FALSE
P0A8W2	1.40367e+07	50	45	FALSE	FALSE			TRUE	FALSE	FALSE
P0A7D1	1.22398e+07	40	45	TRUE	TRUE	FALSE	FALSE	TRUE	TRUE	FALSE
P17952	6.80018e+07	60	44	TRUE	TRUE	TRUE	FALSE	TRUE	TRUE	FALSE
P14900	4.28989e+08	80	44	TRUE	TRUE	TRUE	FALSE	TRUE	TRUE	FALSE
P0A993	1.69217e+07	50	44	FALSE	TRUE	TRUE	FALSE	TRUE	TRUE	FALSE
P0AEI4	3.88327e+07	60	44	FALSE	FALSE			TRUE	TRUE	FALSE
P75876	7.05909e+07	60	44	FALSE	TRUE	TRUE	FALSE	TRUE	TRUE	FALSE
P52643	7.68478e+07	70	44	FALSE	TRUE	TRUE	FALSE	TRUE	TRUE	FALSE
P46853	3.99223e+07	60	44	FALSE	TRUE	TRUE	FALSE	TRUE	TRUE	FALSE
P0AFZ3	2.20941e+07	50	44	FALSE	TRUE	TRUE	FALSE	TRUE	TRUE	FALSE
P0ABF6	2.06419e+07	50	44	FALSE	TRUE	FALSE	FALSE	TRUE	FALSE	FALSE
P0AC19	4.77364e+07	60	44	FALSE	TRUE	TRUE	FALSE	TRUE	TRUE	FALSE
P00887	7.36214e+07	70	44	FALSE	FALSE			TRUE	TRUE	FALSE
P0AC16	6.87734e+07	60	44	FALSE	TRUE	FALSE	FALSE	TRUE	FALSE	FALSE
P16703	1.58961e+07	50	44	FALSE	TRUE	TRUE	FALSE	TRUE	TRUE	FALSE
P69776	2.45068e+07	50	44	FALSE	TRUE	FALSE	FALSE	TRUE	FALSE	FALSE
P0A7E3	1.51056e+07	50	44	FALSE	TRUE	TRUE	FALSE	TRUE	TRUE	FALSE
P0AB40	3.42623e+06	30	44	FALSE	FALSE			TRUE	FALSE	FALSE
P25888	4.59845e+07	60	43	FALSE	FALSE			TRUE	TRUE	FALSE
P60560	1.64625e+08	70	43	FALSE	FALSE			TRUE	TRUE	FALSE
P0ADR8	4.17894e+07	60	43	FALSE	TRUE	TRUE	FALSE	TRUE	TRUE	FALSE
P15639	3.44422e+07	60	43	FALSE	FALSE			TRUE	FALSE	FALSE
P0ADV1	1.4077e+08	70	43	TRUE	TRUE	FALSE	FALSE	TRUE	FALSE	FALSE
P0ADK8	5.72468e+07	60	43	FALSE	FALSE			TRUE	FALSE	FALSE
P0A8Z0	3.81079e+07	60	43	FALSE	FALSE			TRUE	FALSE	FALSE
P0CG19	4.00407e+07	60	43	FALSE	FALSE			TRUE	TRUE	FALSE
P0AFP6	1.70615e+07	50	43	FALSE	TRUE	TRUE	FALSE	TRUE	TRUE	FALSE
P76291	2.00618e+07	50	43	FALSE	TRUE	TRUE	FALSE	TRUE	TRUE	FALSE
P69828	6.58952e+06	30	43	FALSE	FALSE			TRUE	FALSE	FALSE
P0ACV8	3.04402e+06	20	43	FALSE	FALSE			TRUE	FALSE	FALSE
P75838	8.51115e+07	70	42	FALSE	TRUE	TRUE	FALSE	TRUE	TRUE	FALSE
P0A8A8	5.53326e+07	60	42	FALSE	FALSE			TRUE	TRUE	FALSE
P40874	2.15456e+08	80	42	FALSE	FALSE			TRUE	TRUE	FALSE
P0A988	6.69601e+07	60	42	TRUE	TRUE	TRUE	FALSE	TRUE	TRUE	FALSE
P60757	3.19913e+07	50	42	FALSE	TRUE	TRUE	FALSE	TRUE	TRUE	FALSE
P76316	5.2942e+07	60	42	FALSE	FALSE			TRUE	TRUE	FALSE
P27848	2.96768e+07	50	42	FALSE	FALSE			TRUE	TRUE	FALSE
P0ADX1	3.99097e+07	60	42	FALSE	TRUE	FALSE	FALSE	TRUE	FALSE	FALSE
P12295	7.84053e+06	40	42	FALSE	TRUE	TRUE	FALSE	TRUE	TRUE	FALSE
P64559	3.67829e+06	30	42	FALSE	TRUE	FALSE	FALSE	TRUE	FALSE	FALSE
P0ABR1	1.53307e+07	50	42	FALSE	FALSE			TRUE	FALSE	FALSE
P32162	639830	10	42	FALSE	FALSE			TRUE	FALSE	FALSE
P36560	1.19454e+09	90	41	FALSE	FALSE			FALSE
P0AGG8	4.89345e+07	60	41	FALSE	TRUE	TRUE	TRUE	TRUE	TRUE	FALSE
P64503	2.29727e+08	80	41	FALSE	FALSE			TRUE	FALSE	FALSE
P05852	5.28474e+07	60	41	TRUE	TRUE	TRUE	FALSE	TRUE	TRUE	FALSE
P09394	2.50426e+07	50	41	FALSE	TRUE	TRUE	FALSE	TRUE	TRUE	FALSE
P0A8T1	1.3286e+07	40	41	FALSE	FALSE			TRUE	TRUE	FALSE
P0DMC7	1.47385e+08	70	41	FALSE	TRUE	FALSE	FALSE	TRUE	FALSE	FALSE
P42641	4.08609e+06	30	41	TRUE	TRUE	TRUE	FALSE	TRUE	TRUE	FALSE
P0A7F3	1.28428e+07	40	41	FALSE	TRUE	TRUE	FALSE	TRUE	TRUE	FALSE
P18390	2.42507e+08	80	41	FALSE	FALSE			TRUE	TRUE	FALSE
P64624	1.40122e+07	40	41	FALSE	FALSE			TRUE	TRUE	FALSE
P0AG40	1.25851e+08	70	41	TRUE	FALSE			TRUE	TRUE	FALSE
P21645	9.08336e+07	70	40	TRUE	TRUE	TRUE	FALSE	TRUE	TRUE	FALSE
P76403	2.18493e+08	80	40	FALSE	FALSE			TRUE	TRUE	FALSE
P0A6U3	3.00063e+08	80	40	FALSE	TRUE	TRUE	FALSE	TRUE	TRUE	FALSE
P60785	4.48218e+07	60	40	FALSE	TRUE	TRUE	FALSE	TRUE	TRUE	FALSE
P51024	1.39763e+07	40	40	FALSE	FALSE			TRUE	TRUE	FALSE
P0A6V8	3.45476e+07	60	40	FALSE	FALSE			TRUE	TRUE	FALSE
P39406	2.00433e+07	50	40	FALSE	TRUE	TRUE	FALSE	TRUE	TRUE	FALSE
P40191	1.66176e+07	50	40	FALSE	TRUE	TRUE	FALSE	TRUE	TRUE	FALSE
P37313	7.73593e+06	40	40	FALSE	FALSE			TRUE	TRUE	FALSE
P0AAR3	5.41386e+06	30	40	FALSE	TRUE	TRUE	FALSE	TRUE	TRUE	FALSE
P68191	5.31888e+06	30	40	FALSE	FALSE			TRUE	FALSE	FALSE
P30126	977342	10	40	FALSE	FALSE			TRUE	TRUE	FALSE
P28629	4.42702e+07	60	39	FALSE	TRUE	TRUE	FALSE	TRUE	TRUE	FALSE
P13024	1.88125e+07	50	39	FALSE	FALSE			TRUE	TRUE	FALSE
P0ABF1	1.40865e+08	70	39	FALSE	FALSE			TRUE	TRUE	FALSE
P0AC81	7.92855e+07	70	39	FALSE	TRUE	TRUE	FALSE	TRUE	TRUE	FALSE
P0AEW6	1.53274e+08	70	39	FALSE	TRUE	TRUE	FALSE	TRUE	TRUE	FALSE
P32680	3.57695e+07	60	39	FALSE	FALSE			TRUE	FALSE	FALSE
P76116	1.18359e+08	70	39	FALSE	TRUE	TRUE	FALSE	TRUE	TRUE	FALSE
P12994	1.32956e+07	40	39	FALSE	TRUE	TRUE	FALSE	TRUE	TRUE	FALSE
Q46868	2.47279e+07	50	39	FALSE	FALSE			TRUE	FALSE	FALSE
P30749	7.13884e+06	40	39	FALSE	TRUE	FALSE	FALSE	TRUE	TRUE	FALSE
P64467	8.57237e+06	40	39	FALSE	FALSE			FALSE
P0A6I9	8.70364e+06	40	39	FALSE	TRUE	TRUE	FALSE	TRUE	TRUE	FALSE
P60240	5.78095e+08	90	38	FALSE	FALSE			TRUE	TRUE	FALSE
P0A6D3	7.57164e+07	70	38	FALSE	TRUE	TRUE	FALSE	TRUE	TRUE	FALSE
P0AB80	6.75952e+07	60	38	FALSE	TRUE	TRUE	FALSE	TRUE	TRUE	FALSE
P0ABA6	7.01223e+07	60	38	FALSE	TRUE	TRUE	FALSE	TRUE	TRUE	FALSE
P0AFZ1	1.53177e+07	50	38	FALSE	FALSE			TRUE	TRUE	FALSE
P0ABE2	1.12595e+07	40	38	FALSE	FALSE			TRUE	FALSE	FALSE
P37440	2.12928e+07	50	38	FALSE	FALSE			TRUE	TRUE	FALSE
P77202	9.18104e+06	40	38	FALSE	TRUE	TRUE	FALSE	TRUE	TRUE	FALSE
P0ADP2	1.60617e+07	50	38	FALSE	FALSE			TRUE	FALSE	FALSE
P0AFW4	6.33667e+06	30	38	FALSE	TRUE	TRUE	FALSE	TRUE	TRUE	FALSE
P0AFW8	1.95052e+07	50	38	FALSE	FALSE			FALSE
P0A6I6	6.45499e+06	30	38	TRUE	TRUE	FALSE	FALSE	TRUE	FALSE	FALSE
P68206	2.37381e+06	20	38	FALSE	FALSE			TRUE	FALSE	FALSE
P22523	3.02903e+08	80	37	TRUE	TRUE	TRUE	FALSE	TRUE	FALSE	FALSE
P23538	7.49982e+07	70	37	FALSE	FALSE			TRUE	TRUE	FALSE
P24171	1.62519e+08	70	37	FALSE	TRUE	TRUE	FALSE	TRUE	TRUE	FALSE
P75949	6.00946e+07	60	37	FALSE	FALSE			TRUE	TRUE	FALSE
P0AET8	5.49112e+07	60	37	FALSE	TRUE	TRUE	FALSE	TRUE	TRUE	FALSE
P39199	3.39101e+07	60	37	FALSE	FALSE			TRUE	TRUE	FALSE
P76268	1.53963e+07	50	37	FALSE	TRUE	FALSE	FALSE	TRUE	TRUE	FALSE
P0A6V5	7.46338e+06	40	37	FALSE	TRUE	TRUE	FALSE	TRUE	TRUE	FALSE
P76502	1.2205e+07	40	37	FALSE	TRUE	TRUE	FALSE	TRUE	TRUE	FALSE
P0AG18	1.32645e+06	20	37	FALSE	TRUE	FALSE	FALSE	TRUE	TRUE	FALSE
P15254	8.97305e+07	70	36	FALSE	FALSE			TRUE	FALSE	FALSE
P10902	4.47425e+07	60	36	FALSE	TRUE	TRUE	FALSE	TRUE	TRUE	FALSE
P0AFR4	3.20108e+08	80	36	FALSE	TRUE	TRUE	FALSE	TRUE	TRUE	FALSE
P27431	2.46516e+07	50	36	FALSE	TRUE	TRUE	FALSE	TRUE	TRUE	FALSE
P0A7F9	6.2977e+07	60	36	FALSE	FALSE			TRUE	TRUE	FALSE
P00861	1.70513e+07	50	36	FALSE	TRUE	TRUE	FALSE	TRUE	TRUE	FALSE
P0ADS9	8.44234e+06	40	36	FALSE	FALSE			TRUE	FALSE	FALSE
P0AF18	3.49604e+08	80	36	FALSE	TRUE	TRUE	FALSE	TRUE	TRUE	FALSE
P0A9W9	1.38253e+07	40	36	FALSE	TRUE	FALSE	FALSE	TRUE	FALSE	FALSE
P0AB46	3.48184e+07	60	36	FALSE	FALSE			FALSE
P0A840	2.24138e+07	50	36	FALSE	FALSE			TRUE	TRUE	FALSE
Q46948	9.73665e+06	40	36	FALSE	TRUE	FALSE	FALSE	TRUE	FALSE	FALSE
P0A7H6	3.9849e+06	30	36	FALSE	FALSE			TRUE	TRUE	FALSE
P0A9U3	4.39097e+07	60	35	FALSE	FALSE			TRUE	TRUE	FALSE
Q46829	5.54158e+07	60	35	FALSE	TRUE	TRUE	FALSE	TRUE	TRUE	FALSE
Q46920	3.71349e+07	60	35	FALSE	FALSE			TRUE	TRUE	FALSE
P21369	5.91379e+08	90	35	FALSE	FALSE			TRUE	TRUE	FALSE
P76008	4.7366e+07	60	35	FALSE	TRUE	TRUE	FALSE	TRUE	TRUE	FALSE
P0A6P7	6.86457e+06	40	35	TRUE	FALSE			TRUE	TRUE	FALSE
P0A944	3.79499e+06	30	35	FALSE	FALSE			TRUE	TRUE	FALSE
P0A9L8	7.96445e+07	70	35	FALSE	FALSE			TRUE	FALSE	FALSE
P28861	1.14777e+07	40	35	FALSE	TRUE	TRUE	FALSE	TRUE	TRUE	FALSE
P18335	3.97054e+06	30	35	FALSE	FALSE			TRUE	TRUE	FALSE
P33355	7.46847e+06	40	35	FALSE	FALSE			TRUE	FALSE	FALSE
P0ADW8	4.37445e+06	30	35	FALSE	FALSE			TRUE	FALSE	FALSE
P23865	6.97619e+07	60	34	FALSE	TRUE	TRUE	FALSE	TRUE	TRUE	FALSE
P0AC41	1.52576e+08	70	34	FALSE	TRUE	TRUE	FALSE	TRUE	TRUE	FALSE
P00968	4.02032e+07	60	34	FALSE	TRUE	TRUE	FALSE	TRUE	TRUE	FALSE
P76558	5.49779e+07	60	34	FALSE	FALSE			TRUE	TRUE	FALSE
P43672	5.44995e+07	60	34	FALSE	FALSE			TRUE	TRUE	FALSE
P09053	5.13615e+07	60	34	FALSE	FALSE			TRUE	TRUE	FALSE
P0AA39	3.91199e+07	60	34	FALSE	TRUE	TRUE	FALSE	TRUE	TRUE	FALSE
P0ACI0	1.43762e+07	50	34	FALSE	TRUE	TRUE	FALSE	TRUE	TRUE	FALSE
P0A9D4	2.44976e+07	50	34	FALSE	TRUE	FALSE	FALSE	TRUE	FALSE	FALSE
P28635	9.27439e+06	40	34	FALSE	TRUE	TRUE	FALSE	TRUE	TRUE	FALSE
P0C037	3.08431e+06	20	34	FALSE	FALSE			TRUE	TRUE	FALSE
P37128	3.22443e+06	30	34	FALSE	TRUE	TRUE	FALSE	TRUE	TRUE	FALSE
P0AAX3	0	0	34	FALSE	FALSE			TRUE	FALSE	FALSE
P0A698	1.11409e+08	70	33	FALSE	TRUE	TRUE	FALSE	TRUE	TRUE	FALSE
P08373	3.54621e+07	60	33	TRUE	TRUE	TRUE	FALSE	TRUE	TRUE	FALSE
P0AFI7	1.30896e+07	40	33	FALSE	TRUE	TRUE	FALSE	TRUE	TRUE	FALSE
P0AFM6	1.74683e+08	80	33	FALSE	TRUE	FALSE	FALSE	TRUE	FALSE	FALSE
P39831	2.15326e+07	50	33	FALSE	FALSE			TRUE	TRUE	FALSE
P0A7C2	3.14963e+07	50	33	TRUE	TRUE	TRUE	FALSE	TRUE	TRUE	FALSE
P32157	6.90513e+06	40	33	FALSE	FALSE			TRUE	TRUE	FALSE
P20083	3.02585e+07	50	32	TRUE	TRUE	TRUE	FALSE	TRUE	TRUE	FALSE
P0A6F1	4.67483e+07	60	32	FALSE	TRUE	TRUE	FALSE	TRUE	TRUE	FALSE
P0A8J8	2.29244e+07	50	32	FALSE	FALSE			TRUE	TRUE	FALSE
P04335	3.52581e+07	60	32	FALSE	FALSE			TRUE	TRUE	FALSE
P0AC38	2.49197e+07	50	32	FALSE	TRUE	TRUE	FALSE	TRUE	TRUE	FALSE
P0AFJ1	2.75588e+07	50	32	FALSE	FALSE			TRUE	TRUE	FALSE
P75914	6.2854e+07	60	32	FALSE	TRUE	FALSE	FALSE	TRUE	TRUE	FALSE
P0AB24	1.84092e+07	50	32	FALSE	FALSE			TRUE	TRUE	FALSE
P0A9T4	1.67572e+07	50	32	FALSE	TRUE	TRUE	FALSE	TRUE	TRUE	FALSE
P21169	1.5329e+07	50	32	FALSE	FALSE			TRUE	TRUE	FALSE
P30011	4.40921e+07	60	32	FALSE	FALSE			TRUE	TRUE	FALSE
Q46919	1.27426e+07	40	32	FALSE	FALSE			TRUE	FALSE	FALSE
P0A8W8	9.019e+06	40	32	FALSE	FALSE			TRUE	TRUE	FALSE
P21507	5.23324e+07	60	31	FALSE	TRUE	TRUE	FALSE	TRUE	TRUE	FALSE
P12008	2.27769e+07	50	31	FALSE	FALSE			TRUE	TRUE	FALSE
P0AA99	1.55118e+07	50	31	FALSE	FALSE			TRUE	TRUE	FALSE
P0A887	1.59297e+07	50	31	FALSE	FALSE			TRUE	TRUE	FALSE
Q46927	1.94921e+07	50	31	FALSE	FALSE			TRUE	TRUE	FALSE
P0AE78	9.69458e+06	40	31	FALSE	TRUE	TRUE	FALSE	TRUE	TRUE	FALSE
P0A722	2.0316e+07	50	31	TRUE	TRUE	FALSE	FALSE	TRUE	FALSE	FALSE
P25539	1.347e+07	40	31	TRUE	TRUE	TRUE	FALSE	TRUE	TRUE	FALSE
P0AGL7	8.64896e+06	40	31	FALSE	TRUE	TRUE	TRUE	TRUE	TRUE	TRUE
P75913	4.87069e+06	30	31	FALSE	TRUE	TRUE	FALSE	TRUE	TRUE	FALSE
P0AAC0	6.50376e+06	30	31	FALSE	FALSE			TRUE	TRUE	FALSE
P0A877	1.84275e+06	20	31	FALSE	TRUE	FALSE	FALSE	TRUE	TRUE	FALSE
P76002	8.62855e+06	40	31	FALSE	TRUE	TRUE	FALSE	TRUE	TRUE	FALSE
P0A7L3	3.00527e+08	80	30	TRUE	TRUE	FALSE	FALSE	TRUE	FALSE	FALSE
P16095	1.79254e+07	50	30	FALSE	FALSE			TRUE	FALSE	FALSE
P0A9J6	4.71947e+07	60	30	FALSE	TRUE	TRUE	FALSE	TRUE	TRUE	FALSE
P04693	2.07289e+07	50	30	FALSE	TRUE	TRUE	FALSE	TRUE	TRUE	FALSE
P0A9N4	1.37992e+07	40	30	FALSE	TRUE	TRUE	FALSE	TRUE	TRUE	FALSE
P25522	1.53336e+07	50	30	FALSE	TRUE	TRUE	FALSE	TRUE	TRUE	FALSE
P0A6C1	1.77897e+07	50	30	FALSE	TRUE	TRUE	FALSE	TRUE	TRUE	FALSE
P0ABY4	4.27281e+06	30	30	FALSE	FALSE			TRUE	TRUE	FALSE
P52108	1.43292e+07	50	30	FALSE	FALSE			TRUE	FALSE	FALSE
P0ACA7	7.34255e+06	40	30	FALSE	FALSE			TRUE	FALSE	FALSE
P30014	7.80548e+06	40	30	FALSE	TRUE	TRUE	FALSE	TRUE	TRUE	FALSE
P0A7D7	3.25425e+07	50	30	FALSE	TRUE	FALSE	FALSE	TRUE	FALSE	FALSE
P32177	1.95872e+06	20	30	FALSE	FALSE			TRUE	TRUE	FALSE
P37634	5.94451e+06	30	30	FALSE	TRUE	TRUE	FALSE	TRUE	TRUE	FALSE
P75736	1.69057e+06	20	30	FALSE	TRUE	TRUE	FALSE	TRUE	TRUE	FALSE
P52096	0	0	30	FALSE	FALSE			TRUE	TRUE	FALSE
P36649	1.36638e+07	40	29	FALSE	TRUE	TRUE	FALSE	TRUE	TRUE	FALSE
P0AAB4	5.24133e+07	60	29	TRUE	TRUE	TRUE	FALSE	TRUE	TRUE	FALSE
P62623	2.27433e+07	50	29	TRUE	TRUE	TRUE	FALSE	TRUE	TRUE	FALSE
P30125	4.73275e+07	60	29	FALSE	TRUE	TRUE	FALSE	TRUE	TRUE	FALSE
P0AE48	1.26223e+07	40	29	FALSE	FALSE			TRUE	TRUE	FALSE
Q93K97	5.96807e+06	30	29	FALSE	TRUE	FALSE	FALSE	TRUE	TRUE	FALSE
P0A759	1.37445e+07	40	29	FALSE	TRUE	TRUE	FALSE	TRUE	TRUE	FALSE
P23331	6.00024e+07	60	29	FALSE	FALSE			TRUE	FALSE	FALSE
P09551	3.48584e+07	60	29	FALSE	FALSE			TRUE	TRUE	FALSE
P0A786	2.09973e+06	20	29	FALSE	TRUE	TRUE	FALSE	TRUE	TRUE	FALSE
P0AD12	7.89494e+06	40	29	FALSE	FALSE			TRUE	TRUE	FALSE
P75792	5.94738e+06	30	29	FALSE	TRUE	TRUE	FALSE	TRUE	TRUE	FALSE
P0AGJ7	4.08132e+06	30	29	FALSE	TRUE	TRUE	TRUE	TRUE	TRUE	TRUE
P0C0L2	1.45812e+06	20	29	FALSE	TRUE	FALSE	FALSE	TRUE	FALSE	FALSE
P0A898	2.39372e+07	50	28	FALSE	TRUE	FALSE	FALSE	TRUE	FALSE	FALSE
P0A9H7	2.7793e+07	50	28	FALSE	FALSE			TRUE	TRUE	FALSE
P15640	9.51126e+07	70	28	FALSE	TRUE	TRUE	FALSE	TRUE	FALSE	FALSE
P0AGD7	1.20572e+07	40	28	TRUE	TRUE	TRUE	FALSE	TRUE	TRUE	FALSE
P02930	1.20979e+08	70	28	FALSE	TRUE	TRUE	FALSE	TRUE	TRUE	FALSE
P11557	9.63281e+06	40	28	FALSE	FALSE			FALSE
P69874	2.43458e+07	50	28	FALSE	FALSE			TRUE	TRUE	FALSE
P0AEN1	2.26898e+07	50	28	FALSE	TRUE	TRUE	FALSE	TRUE	TRUE	FALSE
P0AA16	1.62625e+07	50	28	FALSE	TRUE	FALSE	FALSE	TRUE	TRUE	FALSE
P12995	9.39472e+06	40	28	FALSE	TRUE	TRUE	FALSE	TRUE	TRUE	FALSE
P30843	4.45496e+06	30	28	FALSE	FALSE			TRUE	FALSE	FALSE
P0A6I3	5.77845e+08	90	28	FALSE	TRUE	TRUE	FALSE	TRUE	TRUE	FALSE
P39337	4.85627e+06	30	28	FALSE	FALSE			TRUE	FALSE	FALSE
P32695	5.68676e+06	30	28	FALSE	FALSE			TRUE	TRUE	FALSE
P0AB18	7.11604e+06	40	28	FALSE	FALSE			TRUE	FALSE	FALSE
P75960	7.12354e+06	40	28	FALSE	TRUE	TRUE	FALSE	TRUE	TRUE	FALSE
P64483	729198	10	28	FALSE	FALSE			TRUE	TRUE	FALSE
P25397	1.59344e+07	50	27	FALSE	TRUE	TRUE	FALSE	TRUE	TRUE	FALSE
P0A7M2	4.23253e+07	60	27	TRUE	TRUE	FALSE	FALSE	TRUE	FALSE	FALSE
P76176	1.11327e+08	70	27	FALSE	FALSE			TRUE	TRUE	FALSE
P08660	8.58528e+06	40	27	FALSE	TRUE	TRUE	FALSE	TRUE	TRUE	FALSE
Q46863	1.92615e+07	50	27	FALSE	FALSE			TRUE	TRUE	FALSE
P0A8H6	7.53669e+06	40	27	FALSE	FALSE			TRUE	FALSE	FALSE
P0A9G8	1.60586e+06	20	27	FALSE	TRUE	TRUE	FALSE	TRUE	TRUE	FALSE
P76491	820703	10	27	FALSE	TRUE	FALSE	FALSE	TRUE	FALSE	FALSE
P52119	0	0	27	FALSE	FALSE			TRUE	FALSE	FALSE
P0A832	2.71348e+08	80	26	FALSE	FALSE			TRUE	TRUE	FALSE
P33599	2.5112e+07	50	26	FALSE	FALSE			TRUE	TRUE	FALSE
P23909	9.24363e+06	40	26	FALSE	TRUE	TRUE	FALSE	TRUE	TRUE	FALSE
P06992	1.54764e+07	50	26	FALSE	TRUE	TRUE	FALSE	TRUE	TRUE	FALSE
P0ACQ4	7.43899e+06	40	26	FALSE	TRUE	TRUE	FALSE	TRUE	TRUE	FALSE
P0A8J2	1.39743e+06	20	26	FALSE	TRUE	FALSE	FALSE	TRUE	FALSE	FALSE
P0AC59	4.34735e+06	30	26	FALSE	TRUE	FALSE	FALSE	TRUE	FALSE	FALSE
P06616	1.13464e+07	40	26	TRUE	TRUE	TRUE	FALSE	TRUE	TRUE	FALSE
P0A752	3.18535e+06	30	26	TRUE	TRUE	TRUE	FALSE	TRUE	TRUE	FALSE
P0A8X2	3.29741e+06	30	26	FALSE	TRUE	FALSE	FALSE	TRUE	FALSE	FALSE
P0AB96	0	0	26	FALSE	FALSE			TRUE	FALSE	FALSE
P05042	1.71086e+08	80	25	FALSE	TRUE	TRUE	FALSE	TRUE	TRUE	FALSE
P25665	1.87912e+07	50	25	FALSE	FALSE			TRUE	TRUE	FALSE
P0ACB0	1.45625e+07	50	25	TRUE	TRUE	TRUE	FALSE	TRUE	TRUE	FALSE
P06988	1.20545e+07	40	25	FALSE	TRUE	TRUE	FALSE	TRUE	TRUE	FALSE
P33643	9.54948e+06	40	25	FALSE	TRUE	TRUE	FALSE	TRUE	TRUE	FALSE
P07024	2.42191e+07	50	25	FALSE	TRUE	TRUE	FALSE	TRUE	TRUE	FALSE
P76015	3.9524e+07	60	25	FALSE	TRUE	TRUE	FALSE	TRUE	TRUE	FALSE
P0A8N7	8.39006e+07	70	25	FALSE	TRUE	TRUE	FALSE	TRUE	TRUE	FALSE
P0A8V0	1.21914e+07	40	25	FALSE	TRUE	TRUE	FALSE	TRUE	TRUE	FALSE
P06721	3.2855e+06	30	25	FALSE	TRUE	TRUE	FALSE	TRUE	TRUE	FALSE
P22634	2.30992e+06	20	25	TRUE	TRUE	FALSE	FALSE	TRUE	FALSE	FALSE
P76172	0	0	25	FALSE	FALSE			TRUE	TRUE	FALSE
P0A867	1.27077e+08	70	24	FALSE	FALSE			TRUE	TRUE	FALSE
P0AAZ4	1.67902e+07	50	24	FALSE	TRUE	TRUE	FALSE	TRUE	TRUE	FALSE
P0AE88	1.15459e+07	40	24	FALSE	TRUE	FALSE	FALSE	TRUE	FALSE	FALSE
P37005	1.0569e+07	40	24	FALSE	FALSE			TRUE	TRUE	TRUE
P08192	7.19843e+06	40	24	TRUE	TRUE	TRUE	FALSE	TRUE	TRUE	FALSE
P0AC13	6.51785e+06	30	24	FALSE	TRUE	TRUE	FALSE	TRUE	TRUE	FALSE
P0AEG8	3.28075e+06	30	24	FALSE	FALSE			TRUE	FALSE	FALSE
P52060	5.58379e+06	30	24	FALSE	FALSE			TRUE	TRUE	FALSE
P62768	2.3085e+06	20	24	FALSE	FALSE			TRUE	FALSE	FALSE
P76187	5.18964e+06	30	24	FALSE	TRUE	TRUE	FALSE	TRUE	TRUE	FALSE
P64476	490571	10	24	FALSE	FALSE			TRUE	FALSE	FALSE
P36979	5.03955e+07	60	23	FALSE	TRUE	TRUE	FALSE	TRUE	TRUE	FALSE
P0ADG4	6.92925e+07	60	23	TRUE	TRUE	TRUE	FALSE	TRUE	TRUE	FALSE
P23830	6.10469e+06	30	23	TRUE	FALSE			TRUE	TRUE	FALSE
P30860	3.17387e+07	50	23	FALSE	FALSE			TRUE	TRUE	FALSE
P0A8I3	5.65282e+06	30	23	FALSE	TRUE	TRUE	FALSE	TRUE	TRUE	FALSE
P18196	8.64271e+06	40	23	FALSE	FALSE			TRUE	FALSE	FALSE
P24188	1.29756e+08	70	23	FALSE	FALSE			TRUE	TRUE	FALSE
P62615	8.07106e+06	40	23	TRUE	TRUE	TRUE	FALSE	TRUE	TRUE	FALSE
P19624	6.64983e+06	40	23	FALSE	TRUE	TRUE	FALSE	TRUE	TRUE	FALSE
P75691	2.22822e+08	80	23	FALSE	TRUE	TRUE	FALSE	TRUE	TRUE	FALSE
P0A8Z3	8.46836e+06	40	23	FALSE	TRUE	FALSE	FALSE	TRUE	FALSE	FALSE
P21338	7.7228e+06	40	23	FALSE	TRUE	TRUE	FALSE	TRUE	TRUE	FALSE
P33014	2.26833e+06	20	23	FALSE	FALSE			TRUE	FALSE	FALSE
P0AAY6	1.89034e+06	20	23	FALSE	FALSE			TRUE	TRUE	FALSE
P36680	2.23969e+06	20	23	FALSE	TRUE	FALSE	FALSE	TRUE	FALSE	FALSE
P52007	2.40716e+06	20	23	FALSE	TRUE	TRUE	FALSE	TRUE	TRUE	FALSE
P0AG99	1.32308e+06	20	23	FALSE	FALSE			FALSE
P0ACW4	0	0	23	FALSE	FALSE			TRUE	FALSE	FALSE
P19767	1.40407e+06	20	23	FALSE	FALSE			TRUE	FALSE	FALSE
P0A940	1.04379e+08	70	22	TRUE	TRUE	TRUE	FALSE	TRUE	TRUE	FALSE
P52647	2.32658e+07	50	22	FALSE	FALSE			TRUE	TRUE	FALSE
P11880	4.44578e+07	60	22	TRUE	TRUE	TRUE	FALSE	TRUE	TRUE	FALSE
P0ABQ0	1.02422e+07	40	22	TRUE	TRUE	TRUE	FALSE	TRUE	TRUE	FALSE
P26646	1.89715e+07	50	22	FALSE	TRUE	TRUE	FALSE	TRUE	TRUE	FALSE
P0AEA8	4.56131e+06	30	22	FALSE	FALSE			TRUE	TRUE	FALSE
P0AB20	1.35054e+06	20	22	FALSE	FALSE			TRUE	TRUE	FALSE
P0ACL9	7.90665e+06	40	22	FALSE	TRUE	FALSE	FALSE	TRUE	FALSE	FALSE
P77781	4.10153e+06	30	22	FALSE	TRUE	FALSE	FALSE	TRUE	FALSE	FALSE
P00894	8.51267e+06	40	22	FALSE	TRUE	TRUE	FALSE	TRUE	TRUE	FALSE
P77714	1.79084e+06	20	22	FALSE	FALSE			TRUE	TRUE	FALSE
P0AFI2	3.76735e+07	60	21	FALSE	TRUE	TRUE	FALSE	TRUE	TRUE	FALSE
P0A9C9	1.51527e+07	50	21	FALSE	TRUE	TRUE	FALSE	TRUE	TRUE	FALSE
P0ACJ8	3.56617e+06	30	21	FALSE	TRUE	TRUE	FALSE	TRUE	TRUE	FALSE
P29680	7.19682e+06	40	21	FALSE	FALSE			TRUE	TRUE	FALSE
P37613	2.51825e+07	50	21	FALSE	TRUE	FALSE	FALSE	TRUE	FALSE	FALSE
P21499	5.59765e+07	60	20	FALSE	FALSE			TRUE	TRUE	FALSE
P0AGG0	8.22776e+06	40	20	TRUE	FALSE			TRUE	TRUE	FALSE
P0A873	1.04318e+08	70	20	TRUE	TRUE	TRUE	TRUE	TRUE	TRUE	TRUE
P36659	4.61486e+07	60	20	FALSE	TRUE	FALSE	FALSE	TRUE	TRUE	FALSE
P42616	2.3412e+07	50	20	FALSE	FALSE			TRUE	FALSE	FALSE
P76256	2.42759e+07	50	20	TRUE	TRUE	TRUE	FALSE	TRUE	TRUE	FALSE
P24215	5.93523e+06	30	20	FALSE	TRUE	TRUE	FALSE	TRUE	TRUE	FALSE
P0A7P5	8.66216e+06	40	20	TRUE	TRUE	FALSE	FALSE	TRUE	FALSE	FALSE
P0AAN9	2.02254e+07	50	20	FALSE	FALSE			TRUE	FALSE	FALSE
P37648	4.86566e+07	60	20	FALSE	FALSE			TRUE	TRUE	FALSE
P0A894	2.00748e+06	20	20	FALSE	TRUE	TRUE	FALSE	TRUE	TRUE	FALSE
P0AF28	7.74796e+06	40	20	FALSE	TRUE	FALSE	FALSE	TRUE	TRUE	FALSE
P0C079	5.51748e+06	30	20	FALSE	TRUE	FALSE	FALSE	TRUE	FALSE	FALSE
P30128	3.09391e+06	20	20	FALSE	TRUE	TRUE	FALSE	TRUE	TRUE	FALSE
P0AED5	0	0	20	FALSE	FALSE			TRUE	FALSE	FALSE
P60595	3.15714e+06	30	20	FALSE	FALSE			TRUE	TRUE	FALSE
P0AGB6	2.7445e+06	20	20	TRUE	TRUE	FALSE	FALSE	TRUE	FALSE	FALSE
P0AD83	213993	10	20	FALSE	FALSE			FALSE
P0ABW9	0	0	20	FALSE	FALSE			TRUE	FALSE	FALSE
P30744	4.41783e+06	30	19	FALSE	FALSE			TRUE	TRUE	FALSE
P0AD05	4.25515e+06	30	19	FALSE	FALSE			TRUE	TRUE	FALSE
P0ADA5	2.68772e+06	20	19	FALSE	FALSE			TRUE	TRUE	FALSE
P10371	9.25526e+06	40	19	FALSE	FALSE			TRUE	TRUE	FALSE
Q2M7R5	2.22723e+07	50	19	FALSE	FALSE			TRUE	FALSE	FALSE
P07623	2.25843e+09	90	19	FALSE	TRUE	TRUE	FALSE	TRUE	TRUE	FALSE
P45395	755237	10	19	FALSE	TRUE	TRUE	FALSE	TRUE	TRUE	FALSE
P41409	575503	10	19	FALSE	TRUE	TRUE	FALSE	TRUE	TRUE	FALSE
P39177	1.39089e+08	70	18	FALSE	FALSE			TRUE	FALSE	FALSE
P0AF67	4.22806e+06	30	18	TRUE	FALSE			TRUE	TRUE	FALSE
P45568	8.9682e+06	40	18	TRUE	TRUE	TRUE	FALSE	TRUE	TRUE	FALSE
P63177	1.12972e+07	40	18	FALSE	TRUE	TRUE	FALSE	TRUE	TRUE	TRUE
P0A8X0	2.7408e+06	20	18	FALSE	FALSE			TRUE	FALSE	FALSE
P0A843	1.21104e+06	20	18	FALSE	FALSE			TRUE	FALSE	FALSE
P64602	0	0	18	TRUE	TRUE	FALSE	FALSE	TRUE	FALSE	FALSE
P30958	2.61185e+07	50	17	FALSE	TRUE	TRUE	FALSE	TRUE	TRUE	FALSE
P40120	1.28391e+07	40	17	FALSE	FALSE			TRUE	TRUE	FALSE
P0ADA3	2.32025e+07	50	17	FALSE	FALSE			FALSE
P0ABA0	2.0389e+07	50	17	FALSE	TRUE	FALSE	FALSE	TRUE	FALSE	FALSE
P77808	8.60425e+06	40	17	FALSE	FALSE			TRUE	TRUE	FALSE
P0ACN4	8.24809e+07	70	17	FALSE	TRUE	TRUE	FALSE	TRUE	TRUE	FALSE
P0A9E5	3.67923e+06	30	17	FALSE	FALSE			TRUE	TRUE	FALSE
P17993	4.88888e+07	60	17	FALSE	TRUE	TRUE	FALSE	TRUE	TRUE	FALSE
P77552	7.8054e+06	40	17	FALSE	FALSE			TRUE	FALSE	FALSE
P0A9B6	8.64246e+06	40	17	FALSE	TRUE	FALSE	FALSE	TRUE	FALSE	FALSE
P0AAV6	4.29238e+06	30	17	FALSE	FALSE			FALSE
P0ACL0	4.13031e+06	30	17	FALSE	FALSE			TRUE	TRUE	FALSE
P08191	2.67031e+06	20	17	FALSE	TRUE	TRUE	FALSE	TRUE	TRUE	FALSE
P67826	1.08708e+07	40	17	FALSE	FALSE			TRUE	TRUE	FALSE
P0ABD3	1.69841e+06	20	17	FALSE	TRUE	TRUE	FALSE	TRUE	TRUE	FALSE
P08190	3.47154e+06	30	17	FALSE	TRUE	FALSE	FALSE	TRUE	FALSE	FALSE
P31992	1.59229e+06	20	17	FALSE	TRUE	FALSE	FALSE	TRUE	FALSE	FALSE
P0AFY8	409921	10	17	FALSE	TRUE	TRUE	FALSE	TRUE	TRUE	FALSE
P0AFN2	667686	10	17	FALSE	FALSE			FALSE
P39180	4.89607e+07	60	16	FALSE	FALSE			TRUE	TRUE	FALSE
P0AFL6	4.74204e+06	30	16	FALSE	TRUE	TRUE	FALSE	TRUE	TRUE	FALSE
P0ACP1	6.72975e+06	40	16	FALSE	TRUE	TRUE	FALSE	TRUE	TRUE	FALSE
P77611	1.48686e+07	50	16	FALSE	FALSE			TRUE	TRUE	FALSE
P0AD70	6.38545e+06	30	16	FALSE	FALSE			TRUE	TRUE	FALSE
P0A853	7.48687e+06	40	16	FALSE	TRUE	TRUE	FALSE	TRUE	TRUE	FALSE
P08997	6.31393e+06	30	16	FALSE	TRUE	TRUE	FALSE	TRUE	TRUE	FALSE
P76034	6.64589e+06	30	16	FALSE	FALSE			TRUE	TRUE	FALSE
P0AGG2	7.66225e+06	40	16	FALSE	TRUE	TRUE	FALSE	TRUE	TRUE	FALSE
P0AAU7	4.98545e+06	30	16	FALSE	FALSE			TRUE	FALSE	FALSE
P07604	7.49569e+06	40	16	FALSE	TRUE	FALSE	FALSE	TRUE	TRUE	FALSE
P0ABU5	8.38575e+06	40	16	FALSE	TRUE	FALSE	FALSE	TRUE	FALSE	FALSE
P0C8J8	1.72606e+06	20	16	FALSE	FALSE			TRUE	TRUE	FALSE
P24255	3.34907e+06	30	16	FALSE	FALSE			TRUE	FALSE	FALSE
P0AEE5	3.77831e+06	30	16	FALSE	TRUE	TRUE	FALSE	TRUE	TRUE	FALSE
P45470	4.30398e+06	30	16	FALSE	TRUE	TRUE	FALSE	TRUE	TRUE	FALSE
P0AF56	4.4751e+06	30	16	FALSE	FALSE			TRUE	FALSE	FALSE
P60664	413489	10	16	FALSE	FALSE			TRUE	TRUE	FALSE
P69797	843906	10	16	FALSE	TRUE	FALSE	FALSE	TRUE	TRUE	FALSE
P0ABS8	2.15838e+07	50	16	FALSE	FALSE			TRUE	FALSE	FALSE
P76537	3.82107e+06	30	16	FALSE	TRUE	FALSE	FALSE	TRUE	FALSE	FALSE
P08245	0	0	16	FALSE	FALSE			TRUE	FALSE	FALSE
P0AE63	0	0	16	FALSE	FALSE			TRUE	FALSE	FALSE
P61887	7.69153e+07	70	15	FALSE	TRUE	TRUE	FALSE	TRUE	TRUE	FALSE
P30871	9.95751e+06	40	15	FALSE	TRUE	TRUE	FALSE	TRUE	TRUE	FALSE
P25516	7.24424e+06	40	15	FALSE	FALSE			TRUE	TRUE	FALSE
P0AG16	7.458e+06	40	15	FALSE	TRUE	TRUE	FALSE	TRUE	TRUE	FALSE
P0ADY1	2.2203e+07	50	15	FALSE	FALSE			TRUE	TRUE	FALSE
P27434	6.97819e+06	40	15	FALSE	FALSE			TRUE	FALSE	FALSE
P07014	4.38747e+06	30	15	FALSE	TRUE	FALSE	FALSE	TRUE	FALSE	FALSE
P0A6T3	8.23211e+06	40	15	FALSE	FALSE			TRUE	TRUE	FALSE
P0AGJ2	2.74048e+07	50	15	FALSE	FALSE			TRUE	TRUE	TRUE
P0A6E4	4.22999e+06	30	15	FALSE	TRUE	TRUE	FALSE	TRUE	TRUE	FALSE
P0A991	3.76605e+06	30	15	FALSE	FALSE			TRUE	TRUE	FALSE
P0AE12	2.30875e+07	50	15	FALSE	TRUE	TRUE	FALSE	TRUE	TRUE	FALSE
P07102	6.85328e+06	40	15	FALSE	TRUE	TRUE	FALSE	TRUE	TRUE	FALSE
P77488	6.44474e+06	30	15	TRUE	FALSE			TRUE	TRUE	FALSE
P0A7Y4	2.61451e+08	80	15	FALSE	TRUE	TRUE	FALSE	TRUE	TRUE	FALSE
P37052	1.07209e+07	40	15	FALSE	FALSE			TRUE	TRUE	FALSE
P08337	1.22866e+06	20	15	FALSE	TRUE	TRUE	FALSE	TRUE	TRUE	FALSE
P76014	1.07976e+06	10	15	FALSE	TRUE	FALSE	FALSE	TRUE	FALSE	FALSE
P0A6U5	1.9373e+06	20	15	FALSE	FALSE			TRUE	TRUE	FALSE
P0AEH3	1.31031e+07	40	15	FALSE	TRUE	FALSE	FALSE	TRUE	TRUE	FALSE
P0A8S1	2.28622e+06	20	15	FALSE	FALSE			TRUE	TRUE	FALSE
P0A8D0	1.86421e+06	20	15	FALSE	FALSE			TRUE	TRUE	FALSE
P06989	3.09516e+07	50	15	FALSE	FALSE			TRUE	TRUE	FALSE
P0A8R4	7.52612e+06	40	15	FALSE	FALSE			TRUE	FALSE	FALSE
P76161	323786	10	15	FALSE	FALSE			TRUE	FALSE	FALSE
P0AFT8	1.74529e+06	20	15	FALSE	FALSE			TRUE	TRUE	FALSE
P45505	3.26333e+07	50	15	FALSE	FALSE			TRUE	TRUE	FALSE
Q59385	1.19973e+08	70	14	FALSE	FALSE			TRUE	TRUE	FALSE
P0DPN3	2.37226e+08	80	14	FALSE	FALSE			TRUE	FALSE	FALSE
P03018	7.37171e+06	40	14	FALSE	TRUE	TRUE	FALSE	TRUE	TRUE	FALSE
P0ABH9	1.03651e+07	40	14	FALSE	TRUE	TRUE	FALSE	TRUE	TRUE	FALSE
P76170	1.12357e+07	40	14	FALSE	FALSE			TRUE	FALSE	FALSE
P0A9I3	4.35396e+06	30	14	FALSE	FALSE			TRUE	TRUE	FALSE
P32131	4.4607e+06	30	14	FALSE	TRUE	TRUE	FALSE	TRUE	TRUE	FALSE
P0ADR6	1.68658e+08	70	14	FALSE	TRUE	TRUE	FALSE	TRUE	TRUE	FALSE
P26648	1.64235e+07	50	14	FALSE	TRUE	TRUE	FALSE	TRUE	TRUE	FALSE
P76561	1.48287e+06	20	14	FALSE	FALSE			TRUE	TRUE	FALSE
P77625	2.62293e+06	20	14	FALSE	FALSE			TRUE	FALSE	FALSE
P0A884	3.0845e+06	20	14	FALSE	TRUE	FALSE	FALSE	TRUE	TRUE	FALSE
P0A6Z6	524115	10	14	FALSE	TRUE	TRUE	FALSE	TRUE	FALSE	FALSE
P0A6K1	1.92067e+06	20	14	FALSE	TRUE	FALSE	FALSE	TRUE	FALSE	FALSE
P17115	5.43434e+07	60	14	FALSE	FALSE			TRUE	TRUE	FALSE
P21829	2.01296e+08	80	14	FALSE	FALSE			TRUE	TRUE	FALSE
P0ABH0	999040	10	14	TRUE	FALSE			TRUE	TRUE	FALSE
P0AEE1	0	0	14	FALSE	FALSE			TRUE	FALSE	FALSE
P09996	0	0	14	FALSE	FALSE			TRUE	FALSE	FALSE
P77692	0	0	14	FALSE	FALSE			TRUE	FALSE	FALSE
P30192	0	0	14	FALSE	FALSE			TRUE	FALSE	FALSE
P42619	1.08429e+06	10	14	FALSE	FALSE			TRUE	FALSE	FALSE
P78271	0	0	14	FALSE	FALSE			TRUE	FALSE	FALSE
P00562	8.44391e+06	40	13	FALSE	FALSE			TRUE	TRUE	FALSE
P13009	7.55184e+07	70	13	FALSE	TRUE	TRUE	FALSE	TRUE	TRUE	FALSE
P33667	9.07059e+06	40	13	FALSE	FALSE			TRUE	TRUE	FALSE
P0A9V1	4.50136e+06	30	13	FALSE	TRUE	TRUE	FALSE	TRUE	TRUE	FALSE
P33030	1.9998e+07	50	13	FALSE	FALSE			TRUE	TRUE	FALSE
P08331	4.61105e+06	30	13	FALSE	FALSE			TRUE	TRUE	FALSE
P21514	2.32476e+06	20	13	FALSE	TRUE	TRUE	FALSE	TRUE	TRUE	FALSE
P0AE91	5.6764e+06	30	13	FALSE	FALSE			TRUE	FALSE	FALSE
P29745	6.79441e+06	40	13	FALSE	TRUE	TRUE	FALSE	TRUE	TRUE	FALSE
P33940	1.93698e+06	20	13	FALSE	FALSE			TRUE	TRUE	FALSE
P00811	3.40747e+06	30	13	FALSE	TRUE	TRUE	FALSE	TRUE	TRUE	FALSE
P34209	5.45168e+06	30	13	FALSE	TRUE	TRUE	FALSE	TRUE	TRUE	FALSE
P0ACK2	4.11922e+06	30	13	FALSE	FALSE			TRUE	TRUE	FALSE
P32685	0	0	13	FALSE	FALSE			TRUE	FALSE	FALSE
P45771	1.04226e+07	40	13	FALSE	FALSE			TRUE	FALSE	FALSE
P75937	1.48171e+06	20	13	FALSE	FALSE			TRUE	TRUE	FALSE
P76112	1.2128e+06	20	13	FALSE	FALSE			TRUE	TRUE	FALSE
P0A7C6	574173	10	13	FALSE	FALSE			TRUE	TRUE	FALSE
P0A8D3	10347.2	10	13	FALSE	FALSE			TRUE	FALSE	FALSE
P0A9I1	2.00246e+06	20	13	FALSE	FALSE			TRUE	TRUE	FALSE
P39220	1.75033e+06	20	13	FALSE	FALSE			FALSE
P0ADW3	0	0	13	FALSE	FALSE			TRUE	FALSE	FALSE
P69488	7.08838e+06	40	13	FALSE	TRUE	TRUE	FALSE	TRUE	TRUE	FALSE
P63389	1.27201e+07	40	12	FALSE	FALSE			TRUE	TRUE	FALSE
P77348	2.85953e+07	50	12	FALSE	TRUE	TRUE	FALSE	TRUE	TRUE	FALSE
P05458	3.65181e+06	30	12	FALSE	TRUE	TRUE	FALSE	TRUE	TRUE	FALSE
P0AFX9	1.52992e+07	50	12	FALSE	TRUE	TRUE	FALSE	TRUE	TRUE	FALSE
P75959	4.73708e+06	30	12	FALSE	FALSE			TRUE	TRUE	FALSE
P05791	5.17348e+06	30	12	FALSE	FALSE			TRUE	TRUE	FALSE
P0A9G6	5.4039e+07	60	12	FALSE	TRUE	TRUE	FALSE	TRUE	TRUE	FALSE
P0A6M4	3.42114e+07	60	12	FALSE	TRUE	FALSE	FALSE	TRUE	FALSE	FALSE
P39160	2.69919e+06	20	12	FALSE	FALSE			TRUE	TRUE	FALSE
P19934	2.00987e+07	50	12	FALSE	TRUE	FALSE	FALSE	TRUE	FALSE	FALSE
P0C8J6	3.95404e+06	30	12	FALSE	FALSE			TRUE	TRUE	FALSE
P75829	1.43955e+07	50	12	FALSE	FALSE			TRUE	FALSE	FALSE
P0A8V6	876573	10	12	FALSE	TRUE	FALSE	FALSE	TRUE	FALSE	FALSE
P69811	4.0737e+06	30	12	FALSE	FALSE			TRUE	TRUE	FALSE
P08179	2.11293e+07	50	12	FALSE	TRUE	FALSE	FALSE	TRUE	TRUE	FALSE
P76938	664864	10	12	FALSE	FALSE			TRUE	TRUE	FALSE
P17445	1.62688e+06	20	12	FALSE	FALSE			TRUE	TRUE	FALSE
P0A8Y1	930088	10	12	FALSE	FALSE			TRUE	FALSE	FALSE
P0AFP2	1.85412e+07	50	12	FALSE	FALSE			TRUE	TRUE	FALSE
P0A9I8	1.29281e+06	20	12	FALSE	FALSE			TRUE	FALSE	FALSE
P0AC26	3.84643e+06	30	12	FALSE	FALSE			TRUE	TRUE	FALSE
P0A951	856525	10	12	FALSE	TRUE	TRUE	FALSE	TRUE	TRUE	FALSE
P0ADB1	0	0	12	FALSE	FALSE			TRUE	FALSE	FALSE
P05847	0	0	12	FALSE	FALSE			TRUE	TRUE	FALSE
A5A613	2.29035e+06	20	12	FALSE	FALSE			TRUE	FALSE	FALSE
P75925	246007	10	12	FALSE	FALSE			TRUE	FALSE	FALSE
P64490	0	0	12	FALSE	FALSE			TRUE	FALSE	FALSE
Q46925	4.96681e+06	30	11	FALSE	TRUE	TRUE	FALSE	TRUE	TRUE	FALSE
P24232	5.75416e+06	30	11	FALSE	TRUE	TRUE	FALSE	TRUE	TRUE	FALSE
P08956	6.21942e+06	30	11	FALSE	FALSE			TRUE	TRUE	FALSE
P25738	1.14661e+07	40	11	FALSE	FALSE			TRUE	TRUE	FALSE
P60472	1.28922e+06	20	11	TRUE	TRUE	TRUE	FALSE	TRUE	TRUE	FALSE
P12998	8.9129e+06	40	11	FALSE	TRUE	TRUE	FALSE	TRUE	TRUE	FALSE
P22255	2.48531e+06	20	11	FALSE	FALSE			TRUE	TRUE	FALSE
P15373	2.47725e+06	20	11	FALSE	FALSE			TRUE	FALSE	FALSE
P11447	4.09613e+06	30	11	FALSE	TRUE	TRUE	FALSE	TRUE	TRUE	FALSE
P06983	1.84191e+06	20	11	TRUE	TRUE	TRUE	FALSE	TRUE	TRUE	FALSE
P0AD53	2.29604e+06	20	11	FALSE	FALSE			TRUE	TRUE	FALSE
P0A8F4	625516	10	11	FALSE	FALSE			TRUE	TRUE	FALSE
P0AC88	3.18603e+06	30	11	FALSE	FALSE			TRUE	TRUE	FALSE
P77285	371172	10	11	FALSE	FALSE			TRUE	TRUE	FALSE
P08622	3.77709e+06	30	11	FALSE	FALSE			TRUE	TRUE	FALSE
P39356	1.1013e+06	10	11	FALSE	FALSE			TRUE	TRUE	FALSE
P29131	587107	10	11	TRUE	TRUE	FALSE	FALSE	FALSE
P13000	0	0	11	FALSE	TRUE	TRUE	FALSE	TRUE	TRUE	FALSE
P00903	886542	10	11	FALSE	FALSE			TRUE	TRUE	FALSE
P77503	6.76576e+06	40	11	FALSE	FALSE			TRUE	TRUE	FALSE
P07330	4.40903e+06	30	11	FALSE	FALSE			TRUE	TRUE	FALSE
P26608	0	0	11	FALSE	FALSE			TRUE	FALSE	FALSE
P71297	0	0	11	FALSE	FALSE			FALSE
P55734	239896	10	11	FALSE	TRUE	TRUE	FALSE	TRUE	TRUE	FALSE
P0AD40	0	0	11	FALSE	FALSE			TRUE	FALSE	FALSE
P0AFC7	9.48909e+06	40	10	FALSE	FALSE			TRUE	TRUE	FALSE
P26602	1.84343e+06	20	10	FALSE	TRUE	TRUE	FALSE	TRUE	TRUE	FALSE
P37692	2.37692e+06	20	10	FALSE	FALSE			TRUE	TRUE	FALSE
P77454	623049	10	10	FALSE	TRUE	TRUE	FALSE	TRUE	TRUE	FALSE
P00547	4.00968e+06	30	10	FALSE	FALSE			TRUE	TRUE	FALSE
P0ADC1	0	0	10	TRUE	TRUE	FALSE	FALSE	TRUE	TRUE	FALSE
P0AED9	5.59063e+06	30	10	FALSE	FALSE			TRUE	TRUE	FALSE
P0ACP5	367510	10	10	FALSE	FALSE			TRUE	TRUE	FALSE
P60293	2.24428e+07	50	10	TRUE	TRUE	FALSE	FALSE	TRUE	FALSE	FALSE
P33644	1.6049e+07	50	10	FALSE	TRUE	TRUE	FALSE	TRUE	TRUE	FALSE
P55135	2.68727e+06	20	10	FALSE	TRUE	TRUE	FALSE	TRUE	TRUE	FALSE
P0A9H3	1.77405e+07	50	10	FALSE	TRUE	TRUE	FALSE	TRUE	TRUE	FALSE
P45956	4.78885e+06	30	10	FALSE	TRUE	FALSE	FALSE	TRUE	FALSE	FALSE
P39280	9944.47	0	10	FALSE	FALSE			TRUE	TRUE	FALSE
P0A9F1	0	0	10	FALSE	TRUE	FALSE	FALSE	TRUE	FALSE	FALSE
P0ACM2	958053	10	10	FALSE	FALSE			TRUE	FALSE	FALSE
P67087	0	0	10	TRUE	TRUE	TRUE	FALSE	TRUE	TRUE	FALSE
P33218	3.44587e+06	30	10	FALSE	FALSE			TRUE	FALSE	FALSE
P75858	237612	10	10	FALSE	FALSE			TRUE	TRUE	FALSE
P76243	654390	10	10	FALSE	FALSE			TRUE	TRUE	FALSE
P0AA95	567007	10	10	FALSE	FALSE			TRUE	TRUE	FALSE
P13669	0	0	10	FALSE	FALSE			TRUE	FALSE	FALSE
P0AG27	0	0	10	FALSE	FALSE			TRUE	TRUE	FALSE
Q47005	0	0	10	FALSE	FALSE			TRUE	TRUE	FALSE
P37127	1.05496e+07	40	9	FALSE	FALSE			TRUE	TRUE	FALSE
P14081	5.43054e+06	30	9	FALSE	TRUE	FALSE	FALSE	TRUE	TRUE	FALSE
P0AAB8	2.02558e+08	80	9	FALSE	FALSE			TRUE	FALSE	FALSE
Q46845	4.55238e+06	30	9	FALSE	TRUE	TRUE	FALSE	TRUE	TRUE	FALSE
P36553	1.90589e+06	20	9	FALSE	FALSE			TRUE	TRUE	FALSE
P19926	2.99446e+06	20	9	FALSE	TRUE	TRUE	FALSE	TRUE	TRUE	FALSE
P0AEW4	3.58531e+06	30	9	FALSE	FALSE			TRUE	TRUE	FALSE
P69228	689215	10	9	FALSE	FALSE			TRUE	TRUE	FALSE
P21420	5.2852e+06	30	9	FALSE	FALSE			TRUE	FALSE	FALSE
P0ADP0	732416	10	9	FALSE	FALSE			TRUE	TRUE	FALSE
P07003	5.21361e+06	30	9	FALSE	TRUE	TRUE	FALSE	TRUE	TRUE	FALSE
P0AGF6	0	0	9	FALSE	FALSE			TRUE	TRUE	FALSE
P0A823	3.86859e+06	30	9	FALSE	TRUE	FALSE	FALSE	TRUE	FALSE	FALSE
P76004	4.91085e+06	30	9	FALSE	FALSE			TRUE	TRUE	FALSE
P39325	1.49406e+07	50	9	FALSE	TRUE	TRUE	FALSE	TRUE	TRUE	FALSE
P31471	1.60792e+06	20	9	FALSE	FALSE			TRUE	FALSE	FALSE
P52644	1.39266e+06	20	9	FALSE	FALSE			TRUE	FALSE	FALSE
P00935	1.5228e+06	20	9	FALSE	TRUE	TRUE	FALSE	TRUE	TRUE	FALSE
P45544	9.25799e+06	40	9	FALSE	FALSE			TRUE	FALSE	FALSE
P37631	2.61143e+06	20	9	FALSE	FALSE			TRUE	TRUE	FALSE
P76539	0	0	9	FALSE	TRUE	FALSE	FALSE	TRUE	FALSE	FALSE
P37665	1.09524e+07	40	9	FALSE	FALSE			TRUE	TRUE	FALSE
P75966	0	0	9	FALSE	TRUE	TRUE	FALSE	TRUE	TRUE	FALSE
P12282	0	0	9	FALSE	TRUE	TRUE	FALSE	TRUE	TRUE	FALSE
P0AA73	0	0	9	FALSE	FALSE			TRUE	TRUE	FALSE
P06610	0	0	9	FALSE	FALSE			TRUE	TRUE	FALSE
P0AF63	0	0	9	FALSE	FALSE			TRUE	FALSE	FALSE
P06136	4.33623e+06	30	9	TRUE	TRUE	FALSE	FALSE	TRUE	TRUE	FALSE
Q7DFU6	332034	10	9	FALSE	FALSE			TRUE	TRUE	FALSE
Q46810	9.43737e+06	40	9	FALSE	FALSE			TRUE	TRUE	FALSE
P18392	0	0	9	FALSE	FALSE			TRUE	TRUE	FALSE
P16926	5.29045e+06	30	8	TRUE	FALSE			TRUE	TRUE	FALSE
P0AF50	2.75719e+06	20	8	FALSE	FALSE			TRUE	TRUE	FALSE
P0AFD6	5.92405e+06	30	8	FALSE	FALSE			TRUE	TRUE	FALSE
P77434	367787	10	8	FALSE	FALSE			TRUE	TRUE	FALSE
P07023	2.16584e+06	20	8	FALSE	FALSE			TRUE	TRUE	FALSE
P0ADV5	1.03803e+07	40	8	FALSE	FALSE			TRUE	TRUE	FALSE
P09148	2.98527e+06	20	8	FALSE	TRUE	TRUE	FALSE	TRUE	TRUE	FALSE
P0AG20	1.04798e+06	10	8	FALSE	FALSE			TRUE	TRUE	FALSE
P14294	1.75399e+06	20	8	FALSE	TRUE	TRUE	FALSE	TRUE	TRUE	FALSE
P0AG24	243537	10	8	TRUE	FALSE			TRUE	TRUE	FALSE
P68567	8.76778e+07	70	8	FALSE	FALSE			TRUE	TRUE	FALSE
P06149	1.8608e+07	50	8	FALSE	TRUE	TRUE	FALSE	TRUE	TRUE	FALSE
P0A9J0	9.76764e+06	40	8	FALSE	FALSE			TRUE	TRUE	FALSE
P32684	591892	10	8	FALSE	TRUE	TRUE	FALSE	TRUE	TRUE	FALSE
P31808	147857	10	8	FALSE	TRUE	TRUE	FALSE	TRUE	TRUE	FALSE
P0A903	3.56323e+06	30	8	FALSE	TRUE	FALSE	FALSE	TRUE	TRUE	FALSE
P0A9J4	5.72399e+07	60	8	FALSE	TRUE	TRUE	FALSE	TRUE	TRUE	FALSE
P0AFH6	0	0	8	FALSE	FALSE			TRUE	FALSE	FALSE
P0A9H5	9799.88	0	8	FALSE	FALSE			TRUE	TRUE	FALSE
P0A821	3.64658e+06	30	8	FALSE	FALSE			TRUE	TRUE	FALSE
P39265	0	0	8	FALSE	TRUE	TRUE	FALSE	TRUE	TRUE	FALSE
P0ADZ7	348743	10	8	FALSE	FALSE			TRUE	TRUE	FALSE
P0AG03	0	0	8	FALSE	FALSE			TRUE	FALSE	FALSE
P0A6D0	0	0	8	FALSE	TRUE	FALSE	FALSE	TRUE	FALSE	FALSE
P0AB01	0	0	8	FALSE	FALSE			TRUE	TRUE	FALSE
P0A8G3	723107	10	8	FALSE	FALSE			TRUE	TRUE	FALSE
P0AFH2	2.68802e+08	80	8	FALSE	FALSE			TRUE	TRUE	FALSE
P0A8Q6	0	0	8	FALSE	TRUE	TRUE	FALSE	TRUE	TRUE	FALSE
P38035	4.63389e+06	30	8	FALSE	FALSE			TRUE	TRUE	FALSE
P50456	3.81835e+06	30	8	FALSE	TRUE	TRUE	FALSE	TRUE	TRUE	FALSE
P36566	1.41856e+07	50	8	FALSE	FALSE			TRUE	TRUE	FALSE
P0A9R7	0	0	8	TRUE	FALSE			TRUE	TRUE	FALSE
P39411	0	0	8	FALSE	TRUE	FALSE	FALSE	TRUE	FALSE	FALSE
P0AD21	1.93371e+06	20	8	FALSE	FALSE			TRUE	TRUE	FALSE
P43340	0	0	8	FALSE	FALSE			TRUE	TRUE	FALSE
P75974	378962	10	8	TRUE	FALSE			TRUE	TRUE	FALSE
P0ABL3	525858	10	8	FALSE	FALSE			TRUE	FALSE	FALSE
P76010	0	0	8	FALSE	TRUE	TRUE	FALSE	TRUE	TRUE	FALSE
P0ACS9	1.83222e+06	20	8	FALSE	TRUE	FALSE	FALSE	TRUE	FALSE	FALSE
P45543	9427.26	0	8	FALSE	FALSE			TRUE	TRUE	FALSE
P77252	320847	10	8	FALSE	FALSE			TRUE	TRUE	FALSE
P0ABE9	0	0	8	FALSE	FALSE			TRUE	TRUE	FALSE
A0A385XJN2	0	0	8	FALSE	FALSE			FALSE
P42904	2.49335e+06	20	8	FALSE	FALSE			TRUE	TRUE	FALSE
P0AAJ3	1.73017e+08	80	7	FALSE	TRUE	TRUE	FALSE	TRUE	TRUE	FALSE
P77554	5.38879e+06	30	7	FALSE	FALSE			TRUE	TRUE	FALSE
P08178	4.13217e+06	30	7	FALSE	TRUE	TRUE	FALSE	TRUE	TRUE	FALSE
P68767	3.18416e+06	30	7	FALSE	TRUE	TRUE	FALSE	TRUE	TRUE	FALSE
P0A8F8	1.93558e+06	20	7	FALSE	TRUE	FALSE	FALSE	TRUE	TRUE	FALSE
P77171	5.57667e+07	60	7	FALSE	FALSE			TRUE	TRUE	FALSE
P0AA41	3.82115e+06	30	7	FALSE	FALSE			TRUE	TRUE	FALSE
P39451	2.50404e+07	50	7	FALSE	TRUE	TRUE	FALSE	TRUE	TRUE	FALSE
P69425	0	0	7	FALSE	FALSE			FALSE
P76535	224230	10	7	FALSE	FALSE			TRUE	TRUE	FALSE
P37903	1.19264e+06	20	7	FALSE	FALSE			TRUE	FALSE	FALSE
P0A9F3	1.33565e+06	20	7	FALSE	FALSE			TRUE	TRUE	FALSE
P0AA63	1.14535e+06	20	7	FALSE	FALSE			TRUE	TRUE	FALSE
P76402	1.01495e+06	10	7	FALSE	FALSE			TRUE	FALSE	FALSE
P77671	3.94866e+06	30	7	FALSE	FALSE			TRUE	TRUE	FALSE
P24202	426836	10	7	FALSE	FALSE			TRUE	FALSE	FALSE
P23917	446238	10	7	FALSE	FALSE			TRUE	TRUE	FALSE
P0CF88	1.06334e+07	40	7	FALSE	FALSE			TRUE	TRUE	FALSE
P76397	2.77846e+06	20	7	FALSE	FALSE			TRUE	TRUE	FALSE
P13001	2.06307e+06	20	7	FALSE	TRUE	TRUE	FALSE	TRUE	TRUE	FALSE
P39346	3.04125e+07	50	7	FALSE	TRUE	TRUE	FALSE	TRUE	TRUE	FALSE
P71298	7.36607e+08	90	7	FALSE	FALSE			TRUE	TRUE	FALSE
P0AB83	931982	10	7	FALSE	TRUE	TRUE	FALSE	TRUE	TRUE	FALSE
P0A9H1	337759	10	7	FALSE	TRUE	TRUE	FALSE	TRUE	TRUE	FALSE
P0AFF0	0	0	7	FALSE	FALSE			TRUE	TRUE	FALSE
Q46800	950886	10	7	FALSE	FALSE			TRUE	TRUE	FALSE
P30138	1.25074e+06	20	7	FALSE	TRUE	TRUE	FALSE	TRUE	TRUE	FALSE
Q46871	2.00552e+06	20	7	FALSE	FALSE			TRUE	TRUE	FALSE
P75746	0	0	7	FALSE	FALSE			TRUE	TRUE	FALSE
P0A6S0	9743.99	0	7	FALSE	FALSE			TRUE	FALSE	FALSE
P28696	1.7104e+07	50	7	FALSE	FALSE			TRUE	TRUE	FALSE
P0AF54	4.07612e+06	30	7	FALSE	FALSE			TRUE	FALSE	FALSE
P0AFX0	1.45289e+06	20	7	FALSE	FALSE			TRUE	FALSE	FALSE
P0AEV9	511278	10	7	FALSE	TRUE	TRUE	FALSE	TRUE	FALSE	FALSE
Q7DFV3	8.59133e+07	70	7	FALSE	FALSE			TRUE	FALSE	FALSE
P0AEY8	0	0	7	FALSE	TRUE	TRUE	FALSE	TRUE	TRUE	FALSE
Q46798	1.27186e+06	20	7	FALSE	FALSE			TRUE	TRUE	FALSE
P75697	4.03405e+06	30	7	FALSE	FALSE			TRUE	TRUE	FALSE
P46125	0	0	7	FALSE	FALSE			TRUE	TRUE	FALSE
P32143	232406	10	7	FALSE	FALSE			TRUE	TRUE	FALSE
P33570	1.14524e+08	70	6	FALSE	FALSE			TRUE	TRUE	FALSE
P06987	7.88539e+06	40	6	FALSE	FALSE			TRUE	TRUE	FALSE
P0A809	8.8278e+06	40	6	FALSE	TRUE	FALSE	FALSE	TRUE	FALSE	FALSE
P25553	3.17772e+06	30	6	FALSE	TRUE	TRUE	FALSE	TRUE	TRUE	FALSE
P43329	9.91205e+06	40	6	FALSE	FALSE			TRUE	TRUE	FALSE
P0A9C0	1.6655e+07	50	6	FALSE	FALSE			TRUE	TRUE	FALSE
P51025	3.58202e+06	30	6	FALSE	FALSE			TRUE	TRUE	FALSE
P31802	1.22641e+06	20	6	FALSE	FALSE			TRUE	TRUE	FALSE
P30750	1.0616e+06	10	6	FALSE	TRUE	TRUE	FALSE	TRUE	TRUE	FALSE
P24169	5.92586e+06	30	6	FALSE	FALSE			TRUE	TRUE	FALSE
P03004	659295	10	6	TRUE	TRUE	FALSE	FALSE	TRUE	TRUE	FALSE
P04995	1.56093e+06	20	6	FALSE	TRUE	TRUE	FALSE	TRUE	TRUE	FALSE
P77588	1.00395e+07	40	6	FALSE	TRUE	FALSE	FALSE	TRUE	TRUE	FALSE
P69506	554613	10	6	FALSE	TRUE	FALSE	FALSE	TRUE	TRUE	FALSE
P76149	1.9651e+06	20	6	FALSE	FALSE			TRUE	TRUE	FALSE
P0AF20	2.161e+06	20	6	FALSE	FALSE			TRUE	TRUE	FALSE
P0C8K0	3.67847e+06	30	6	FALSE	FALSE			TRUE	TRUE	FALSE
P10908	1.14533e+06	20	6	FALSE	FALSE			TRUE	TRUE	FALSE
P05041	526687	10	6	FALSE	TRUE	TRUE	FALSE	TRUE	TRUE	FALSE
P39321	4.93616e+06	30	6	FALSE	FALSE			TRUE	FALSE	FALSE
P0A905	1.39326e+06	20	6	FALSE	FALSE			FALSE
P00803	382114	10	6	TRUE	TRUE	TRUE	FALSE	TRUE	TRUE	FALSE
P77569	9.7193e+06	40	6	FALSE	FALSE			TRUE	TRUE	FALSE
P36930	488415	10	6	FALSE	FALSE			TRUE	FALSE	FALSE
P16679	2.09918e+07	50	6	FALSE	FALSE			TRUE	TRUE	FALSE
P09126	2.04143e+07	50	6	TRUE	FALSE			TRUE	TRUE	FALSE
P37623	1.02091e+08	70	6	FALSE	FALSE			TRUE	FALSE	FALSE
P0A729	1.19151e+06	20	6	FALSE	TRUE	FALSE	FALSE	TRUE	FALSE	FALSE
P76461	4.33357e+06	30	6	FALSE	TRUE	TRUE	FALSE	TRUE	TRUE	FALSE
P14175	667295	10	6	FALSE	FALSE			TRUE	TRUE	FALSE
P39453	3.29842e+06	30	6	FALSE	TRUE	FALSE	FALSE	TRUE	TRUE	FALSE
P03813	348457	10	6	FALSE	FALSE			TRUE	TRUE	FALSE
P0A776	2.18657e+06	20	6	FALSE	TRUE	TRUE	FALSE	TRUE	TRUE	FALSE
P36548	732429	10	6	FALSE	FALSE			TRUE	TRUE	FALSE
P13857	494877	10	6	FALSE	FALSE			TRUE	TRUE	FALSE
P62672	262393	10	6	FALSE	FALSE			TRUE	TRUE	FALSE
P16678	0	0	6	FALSE	FALSE			TRUE	TRUE	FALSE
P09169	0	0	6	FALSE	TRUE	TRUE	FALSE	TRUE	TRUE	FALSE
P0A8N0	0	0	6	FALSE	FALSE			TRUE	FALSE	FALSE
P0A8K1	303241	10	6	TRUE	FALSE			TRUE	TRUE	FALSE
P39163	4.01392e+06	30	6	FALSE	FALSE			TRUE	TRUE	FALSE
P77136	0	0	6	FALSE	FALSE			FALSE
P0AAA9	9.48723e+06	40	6	FALSE	FALSE			TRUE	FALSE	FALSE
P0A915	1.19715e+07	40	6	FALSE	TRUE	FALSE	FALSE	TRUE	FALSE	FALSE
P06709	1.38731e+06	20	6	TRUE	TRUE	TRUE	FALSE	TRUE	TRUE	FALSE
P0ACB4	0	0	6	TRUE	FALSE			TRUE	FALSE	FALSE
P05824	5.79818e+06	30	6	FALSE	FALSE			TRUE	TRUE	FALSE
P45552	0	0	6	FALSE	FALSE			TRUE	TRUE	FALSE
P33012	1.00825e+06	10	6	FALSE	TRUE	TRUE	FALSE	TRUE	TRUE	FALSE
P0A8U2	1.70795e+06	20	6	FALSE	FALSE			TRUE	TRUE	FALSE
P0ABC7	1.32271e+07	40	5	FALSE	FALSE			TRUE	TRUE	FALSE
P0ABS5	2.30004e+06	20	5	FALSE	TRUE	TRUE	FALSE	TRUE	TRUE	FALSE
P46889	2.00571e+08	80	5	TRUE	TRUE	TRUE	FALSE	FALSE
P76162	9.19173e+06	40	5	FALSE	FALSE			TRUE	TRUE	FALSE
P0ACL2	1.83217e+06	20	5	FALSE	FALSE			TRUE	FALSE	FALSE
P76104	1.61392e+07	50	5	FALSE	FALSE			TRUE	TRUE	FALSE
P0AEY3	2.21329e+06	20	5	FALSE	FALSE			TRUE	FALSE	FALSE
P0AFI5	2.83892e+06	20	5	FALSE	FALSE			TRUE	TRUE	FALSE
P31455	0	0	5	FALSE	FALSE			TRUE	FALSE	FALSE
P13518	2.20164e+06	20	5	FALSE	FALSE			TRUE	TRUE	FALSE
P0AAI3	1.58667e+06	20	5	TRUE	TRUE	TRUE	FALSE	TRUE	TRUE	FALSE
P27836	4.5971e+06	30	5	FALSE	FALSE			TRUE	TRUE	FALSE
P0AC51	0	0	5	FALSE	TRUE	FALSE	FALSE	TRUE	FALSE	FALSE
P06966	1.44633e+06	20	5	TRUE	FALSE			TRUE	FALSE	FALSE
P39408	1.64134e+06	20	5	FALSE	TRUE	TRUE	FALSE	TRUE	TRUE	FALSE
P08204	3.83333e+06	30	5	FALSE	FALSE			TRUE	TRUE	FALSE
P37650	3.25389e+07	50	5	FALSE	TRUE	FALSE	FALSE	TRUE	FALSE	FALSE
P31658	0	0	5	FALSE	TRUE	TRUE	FALSE	TRUE	TRUE	FALSE
P00926	1.65489e+06	20	5	FALSE	TRUE	TRUE	FALSE	TRUE	TRUE	FALSE
P07650	0	0	5	FALSE	TRUE	TRUE	FALSE	TRUE	TRUE	FALSE
P06961	405412	10	5	TRUE	FALSE			TRUE	FALSE	FALSE
P46850	5.51166e+08	90	5	FALSE	FALSE			TRUE	TRUE	FALSE
P37673	3.12923e+07	50	5	FALSE	FALSE			TRUE	TRUE	FALSE
P0ABR9	488208	10	5	FALSE	FALSE			TRUE	TRUE	FALSE
P69739	0	0	5	FALSE	TRUE	TRUE	FALSE	TRUE	TRUE	FALSE
P0AB06	0	0	5	FALSE	FALSE			TRUE	FALSE	FALSE
P38038	9.76141e+06	40	5	FALSE	TRUE	TRUE	FALSE	TRUE	TRUE	FALSE
P0AES2	8.91245e+07	70	5	FALSE	TRUE	TRUE	FALSE	TRUE	TRUE	FALSE
P0AB58	0	0	5	FALSE	FALSE			TRUE	FALSE	FALSE
P37769	1.15914e+06	20	5	FALSE	FALSE			TRUE	TRUE	FALSE
P25535	0	0	5	FALSE	TRUE	TRUE	FALSE	TRUE	TRUE	FALSE
P71244	0	0	5	FALSE	FALSE			TRUE	FALSE	FALSE
P27247	2.03847e+06	20	5	FALSE	FALSE			TRUE	TRUE	FALSE
P67430	5.01569e+07	60	5	FALSE	TRUE	FALSE	FALSE	TRUE	FALSE	FALSE
P17109	1.38805e+06	20	5	FALSE	TRUE	TRUE	FALSE	TRUE	TRUE	FALSE
Q47319	265470	10	5	FALSE	FALSE			TRUE	TRUE	TRUE
P0AE22	0	0	5	FALSE	TRUE	TRUE	FALSE	TRUE	TRUE	FALSE
P27127	0	0	5	FALSE	FALSE			TRUE	TRUE	FALSE
P16384	0	0	5	FALSE	TRUE	TRUE	FALSE	TRUE	FALSE	FALSE
P0AFJ5	0	0	5	FALSE	TRUE	FALSE	FALSE	TRUE	FALSE	FALSE
P0ADC3	0	0	5	TRUE	TRUE	TRUE	FALSE	TRUE	TRUE	FALSE
P0AFL9	2.406e+06	20	5	FALSE	FALSE			TRUE	TRUE	FALSE
P64451	1.41617e+07	50	5	FALSE	FALSE			TRUE	TRUE	FALSE
P75791	10543.2	10	5	FALSE	TRUE	TRUE	FALSE	TRUE	TRUE	FALSE
P76210	0	0	5	FALSE	FALSE			FALSE
P76440	6.38543e+06	30	5	FALSE	FALSE			TRUE	TRUE	FALSE
P46068	1.59569e+06	20	5	FALSE	FALSE			TRUE	TRUE	FALSE
P30140	957304	10	5	FALSE	FALSE			TRUE	TRUE	FALSE
P10346	0	0	5	FALSE	FALSE			TRUE	TRUE	FALSE
P77286	0	0	5	FALSE	FALSE			TRUE	TRUE	FALSE
P76119	10026.3	10	5	FALSE	FALSE			TRUE	FALSE	FALSE
P43319	620952	10	5	FALSE	FALSE			TRUE	TRUE	FALSE
P06611	252829	10	5	FALSE	TRUE	TRUE	FALSE	TRUE	TRUE	FALSE
P42598	6.03583e+06	30	5	FALSE	FALSE			TRUE	TRUE	FALSE
P76389	465909	10	5	FALSE	FALSE			TRUE	TRUE	FALSE
P77746	1.69167e+06	20	5	FALSE	FALSE			TRUE	TRUE	FALSE
P37683	0	0	5	FALSE	FALSE			TRUE	TRUE	FALSE
P0DMC9	0	0	5	FALSE	FALSE			TRUE	TRUE	FALSE
P31446	0	0	5	FALSE	FALSE			TRUE	FALSE	FALSE
P09153	0	0	5	FALSE	FALSE			TRUE	TRUE	FALSE
P32694	8.26485e+06	40	5	FALSE	FALSE			FALSE
P33135	0	0	5	FALSE	FALSE			TRUE	FALSE	FALSE
P0ADQ2	0	0	5	FALSE	FALSE			TRUE	TRUE	FALSE
P77585	3.57967e+06	30	5	FALSE	FALSE			TRUE	TRUE	FALSE
P0A8R9	1.21683e+08	70	5	FALSE	FALSE			TRUE	TRUE	FALSE
P40876	2.01363e+06	20	5	FALSE	FALSE			TRUE	FALSE	FALSE
P32129	179787	10	5	FALSE	FALSE			TRUE	TRUE	FALSE
P75898	2.0798e+06	20	5	FALSE	TRUE	TRUE	FALSE	TRUE	TRUE	FALSE
P28306	0	0	5	FALSE	TRUE	TRUE	FALSE	TRUE	TRUE	FALSE
P0A8W0	0	0	5	FALSE	TRUE	FALSE	FALSE	TRUE	FALSE	FALSE
P0AC28	599959	10	5	FALSE	FALSE			TRUE	TRUE	FALSE
P75938	264407	10	5	FALSE	FALSE			TRUE	TRUE	FALSE
P76484	94610.4	10	5	FALSE	FALSE			TRUE	FALSE	FALSE
P76419	0	0	5	FALSE	FALSE			TRUE	TRUE	FALSE
P0CI31	5.99726e+06	30	5	FALSE	FALSE			TRUE	TRUE	FALSE
P31130	6.06856e+06	30	5	FALSE	FALSE			TRUE	FALSE	FALSE
P22564	2.95118e+08	80	5	FALSE	FALSE			TRUE	FALSE	FALSE
P75822	4.20004e+06	30	5	FALSE	FALSE			TRUE	TRUE	FALSE
P77335	0	0	5	FALSE	TRUE	FALSE	FALSE	TRUE	FALSE	FALSE
P32718	0	0	5	TRUE	FALSE			TRUE	TRUE	FALSE
P08203	887954	10	5	FALSE	TRUE	TRUE	FALSE	TRUE	TRUE	FALSE
P31450	2.07512e+07	50	5	FALSE	FALSE			TRUE	FALSE	FALSE
P31680	114676	10	5	FALSE	FALSE			TRUE	TRUE	FALSE
P0AEL6	4.15263e+06	30	5	FALSE	TRUE	TRUE	FALSE	TRUE	TRUE	FALSE
P0AEB2	1.31644e+08	70	4	FALSE	TRUE	TRUE	FALSE	TRUE	TRUE	FALSE
P27550	7.58781e+06	40	4	FALSE	FALSE			TRUE	TRUE	FALSE
P64588	1.93148e+06	20	4	FALSE	FALSE			TRUE	TRUE	FALSE
P26365	7.05515e+06	40	4	FALSE	FALSE			TRUE	TRUE	FALSE
P00363	3.12655e+06	20	4	FALSE	TRUE	TRUE	FALSE	TRUE	TRUE	FALSE
P31554	6.81685e+06	40	4	TRUE	FALSE			TRUE	FALSE	FALSE
P46852	4.55312e+06	30	4	FALSE	TRUE	TRUE	FALSE	TRUE	TRUE	FALSE
P76501	1.5483e+06	20	4	FALSE	FALSE			TRUE	TRUE	FALSE
P16918	3.29612e+07	50	4	FALSE	FALSE			TRUE	TRUE	FALSE
P63883	0	0	4	FALSE	FALSE			TRUE	TRUE	FALSE
P03007	429035	10	4	FALSE	TRUE	FALSE	FALSE	TRUE	TRUE	FALSE
P37177	3.80909e+07	60	4	FALSE	TRUE	FALSE	FALSE	TRUE	TRUE	FALSE
P76398	1.09689e+06	10	4	FALSE	FALSE			TRUE	TRUE	FALSE
P0ABR5	8.04066e+06	40	4	FALSE	FALSE			TRUE	TRUE	FALSE
P10443	469185	10	4	TRUE	TRUE	TRUE	FALSE	TRUE	TRUE	FALSE
P76387	979364	10	4	FALSE	FALSE			TRUE	TRUE	FALSE
P0A996	307222	10	4	FALSE	FALSE			TRUE	TRUE	FALSE
P22256	857300	10	4	FALSE	TRUE	TRUE	FALSE	TRUE	TRUE	FALSE
P45549	2.99063e+06	20	4	FALSE	FALSE			TRUE	TRUE	FALSE
P77182	318823	10	4	FALSE	TRUE	TRUE	FALSE	TRUE	TRUE	FALSE
P30845	1.30606e+06	20	4	FALSE	FALSE			TRUE	TRUE	FALSE
P32051	1.77317e+07	50	4	FALSE	FALSE			TRUE	TRUE	FALSE
P31447	2.13512e+08	80	4	FALSE	FALSE			TRUE	FALSE	FALSE
P37760	3.15619e+06	20	4	FALSE	FALSE			TRUE	TRUE	FALSE
P38135	8.43805e+06	40	4	FALSE	FALSE			TRUE	TRUE	FALSE
P15286	2.11045e+06	20	4	FALSE	FALSE			TRUE	FALSE	FALSE
Q47622	1.39696e+07	40	4	FALSE	FALSE			TRUE	TRUE	FALSE
P0ABI8	1.09049e+06	10	4	FALSE	FALSE			TRUE	TRUE	FALSE
P25737	2.98443e+06	20	4	FALSE	FALSE			TRUE	TRUE	FALSE
P76192	0	0	4	FALSE	FALSE			TRUE	TRUE	FALSE
P0AFS9	0	0	4	FALSE	FALSE			TRUE	TRUE	FALSE
P37645	481590	10	4	FALSE	FALSE			TRUE	FALSE	FALSE
P75728	0	0	4	FALSE	FALSE			TRUE	TRUE	FALSE
P28304	0	0	4	FALSE	TRUE	TRUE	FALSE	TRUE	TRUE	FALSE
P77555	1.90091e+06	20	4	FALSE	TRUE	TRUE	FALSE	TRUE	TRUE	FALSE
P32134	0	0	4	FALSE	FALSE			TRUE	TRUE	FALSE
P26458	2.92501e+06	20	4	FALSE	FALSE			TRUE	TRUE	FALSE
P32144	0	0	4	FALSE	FALSE			TRUE	TRUE	FALSE
P08142	0	0	4	FALSE	FALSE			TRUE	TRUE	FALSE
P77309	0	0	4	FALSE	FALSE			TRUE	TRUE	FALSE
P76486	4.71726e+06	30	4	FALSE	FALSE			TRUE	FALSE	FALSE
P75892	0	0	4	FALSE	FALSE			TRUE	TRUE	FALSE
P37671	12177.9	10	4	FALSE	TRUE	TRUE	FALSE	TRUE	TRUE	FALSE
P0AB26	349804	10	4	FALSE	TRUE	FALSE	FALSE	TRUE	FALSE	FALSE
P11072	0	0	4	FALSE	FALSE			TRUE	TRUE	FALSE
P34749	1.03888e+06	10	4	FALSE	FALSE			TRUE	TRUE	FALSE
P60932	1.64672e+07	50	4	FALSE	TRUE	TRUE	FALSE	TRUE	TRUE	FALSE
P29013	8.71207e+07	70	4	FALSE	FALSE			TRUE	TRUE	FALSE
P50466	783189	10	4	FALSE	FALSE			TRUE	TRUE	FALSE
P32688	1.22596e+06	20	4	FALSE	FALSE			TRUE	TRUE	FALSE
P0ACL5	359685	10	4	FALSE	FALSE			TRUE	FALSE	FALSE
P76319	2.33517e+07	50	4	FALSE	FALSE			TRUE	TRUE	FALSE
P76185	304231	10	4	FALSE	FALSE			TRUE	FALSE	FALSE
P76147	411618	10	4	FALSE	FALSE			TRUE	TRUE	FALSE
Q46906	7.14292e+06	40	4	FALSE	FALSE			TRUE	TRUE	FALSE
P33226	226775	10	4	FALSE	FALSE			TRUE	TRUE	FALSE
P0ACS7	2.711e+06	20	4	FALSE	FALSE			TRUE	TRUE	FALSE
P75779	1.08041e+06	10	4	FALSE	FALSE			TRUE	TRUE	FALSE
P31825	6.4833e+07	60	4	FALSE	FALSE			TRUE	TRUE	FALSE
P37672	0	0	4	FALSE	TRUE	TRUE	FALSE	TRUE	TRUE	FALSE
P0ACD8	0	0	4	FALSE	TRUE	TRUE	FALSE	TRUE	TRUE	FALSE
P24175	0	0	4	FALSE	FALSE			TRUE	TRUE	FALSE
P76296	6.24937e+06	30	4	FALSE	FALSE			TRUE	FALSE	FALSE
P75839	962908	10	4	FALSE	FALSE			TRUE	TRUE	FALSE
P76159	433089	10	4	FALSE	FALSE			TRUE	FALSE	FALSE
P0A8B2	1.02978e+06	10	4	FALSE	FALSE			TRUE	TRUE	FALSE
P31550	9267.15	0	4	FALSE	TRUE	TRUE	FALSE	TRUE	FALSE	FALSE
P25740	4.21081e+06	30	4	FALSE	TRUE	TRUE	FALSE	TRUE	TRUE	FALSE
P43337	0	0	4	FALSE	FALSE			TRUE	TRUE	FALSE
P77622	0	0	4	FALSE	FALSE			TRUE	TRUE	FALSE
P75682	664173	10	4	FALSE	TRUE	TRUE	FALSE	TRUE	TRUE	FALSE
P69902	9.56798e+06	40	4	FALSE	TRUE	TRUE	FALSE	TRUE	TRUE	FALSE
P0AAA7	1.6757e+06	20	4	FALSE	FALSE			TRUE	TRUE	FALSE
P42624	0	0	4	FALSE	TRUE	TRUE	FALSE	TRUE	TRUE	FALSE
P0AG14	0	0	4	FALSE	FALSE			TRUE	TRUE	FALSE
P77689	411417	10	4	FALSE	TRUE	FALSE	FALSE	TRUE	FALSE	FALSE
P33221	0	0	4	FALSE	TRUE	TRUE	FALSE	TRUE	TRUE	FALSE
P37641	0	0	4	FALSE	FALSE			TRUE	TRUE	FALSE
P0A7E1	3.68244e+06	30	4	FALSE	TRUE	TRUE	FALSE	TRUE	TRUE	FALSE
P52636	2.67691e+06	20	4	FALSE	FALSE			TRUE	TRUE	FALSE
P0A8X4	1.37913e+06	20	4	FALSE	FALSE			TRUE	FALSE	FALSE
P36661	4.76161e+06	30	4	FALSE	FALSE			FALSE
P03835	4.87793e+06	30	4	FALSE	FALSE			TRUE	TRUE	FALSE
P32719	3.70461e+06	30	4	FALSE	TRUE	TRUE	FALSE	TRUE	TRUE	FALSE
P0AAF3	0	0	4	FALSE	FALSE			TRUE	TRUE	FALSE
P0A9U8	648250	10	4	FALSE	FALSE			TRUE	TRUE	FALSE
P77148	3.26889e+06	30	4	FALSE	FALSE			TRUE	TRUE	FALSE
P0AAH4	1.25058e+07	40	3	FALSE	FALSE			TRUE	TRUE	FALSE
P30015	2.93044e+07	50	3	FALSE	FALSE			TRUE	TRUE	FALSE
P0AEX9	1.09571e+06	10	3	FALSE	TRUE	TRUE	FALSE	TRUE	TRUE	FALSE
P75867	1.08365e+07	40	3	FALSE	FALSE			TRUE	TRUE	FALSE
P00634	895754	10	3	FALSE	TRUE	TRUE	FALSE	TRUE	TRUE	FALSE
P24173	1.87021e+07	50	3	FALSE	TRUE	TRUE	FALSE	TRUE	TRUE	FALSE
P0AEC3	6.4109e+06	30	3	FALSE	TRUE	FALSE	FALSE	TRUE	TRUE	FALSE
P06710	9847.27	0	3	TRUE	TRUE	TRUE	FALSE	TRUE	TRUE	FALSE
P06846	196850	10	3	FALSE	FALSE			TRUE	TRUE	FALSE
P00936	7.91254e+06	40	3	FALSE	FALSE			TRUE	TRUE	FALSE
P52645	6.10128e+06	30	3	FALSE	FALSE			TRUE	FALSE	FALSE
P10100	0	0	3	FALSE	FALSE			TRUE	TRUE	FALSE
P11667	859749	10	3	FALSE	FALSE			TRUE	TRUE	FALSE
P0A6J5	0	0	3	FALSE	FALSE			TRUE	TRUE	FALSE
P27305	9.03958e+07	70	3	FALSE	TRUE	TRUE	FALSE	TRUE	TRUE	FALSE
P37749	217675	10	3	FALSE	FALSE			TRUE	TRUE	FALSE
P32689	1.17138e+07	40	3	FALSE	FALSE			TRUE	TRUE	FALSE
P75809	2.02652e+06	20	3	FALSE	FALSE			TRUE	TRUE	FALSE
P36999	9.7578e+07	70	3	FALSE	TRUE	TRUE	FALSE	TRUE	TRUE	FALSE
P36673	4.14884e+06	30	3	FALSE	TRUE	TRUE	FALSE	TRUE	TRUE	FALSE
P77196	0	0	3	FALSE	FALSE			TRUE	TRUE	FALSE
P24218	1.08676e+06	10	3	FALSE	FALSE			TRUE	TRUE	FALSE
P46883	0	0	3	FALSE	TRUE	TRUE	FALSE	TRUE	TRUE	FALSE
P24180	0	0	3	FALSE	FALSE			TRUE	TRUE	FALSE
P0AAE5	6.63743e+06	30	3	FALSE	FALSE			TRUE	TRUE	FALSE
P27249	1.41099e+07	50	3	FALSE	FALSE			TRUE	TRUE	FALSE
P15877	3.68871e+06	30	3	FALSE	FALSE			TRUE	FALSE	FALSE
P24174	7.65213e+06	40	3	FALSE	FALSE			TRUE	TRUE	FALSE
Q47146	2.38357e+06	20	3	FALSE	FALSE			TRUE	TRUE	FALSE
P37596	1.04401e+06	10	3	FALSE	FALSE			TRUE	TRUE	FALSE
P31129	354181	10	3	FALSE	TRUE	TRUE	FALSE	TRUE	TRUE	FALSE
Q47013	8.76632e+06	40	3	FALSE	FALSE			TRUE	FALSE	FALSE
P0AEJ6	0	0	3	FALSE	TRUE	TRUE	FALSE	TRUE	TRUE	FALSE
P02942	3.09707e+07	50	3	FALSE	TRUE	FALSE	FALSE	TRUE	FALSE	FALSE
P31600	3.9488e+06	30	3	FALSE	FALSE			TRUE	FALSE	FALSE
P0ADT5	3.00273e+06	20	3	FALSE	FALSE			TRUE	TRUE	FALSE
P39099	3.59564e+07	60	3	FALSE	FALSE			TRUE	TRUE	FALSE
P76639	2.11818e+07	50	3	FALSE	FALSE			TRUE	TRUE	FALSE
P15977	3.76623e+06	30	3	FALSE	TRUE	TRUE	FALSE	TRUE	FALSE	FALSE
P42596	0	0	3	FALSE	TRUE	TRUE	FALSE	TRUE	TRUE	FALSE
P39353	0	0	3	FALSE	TRUE	TRUE	FALSE	TRUE	TRUE	FALSE
P66948	11397.7	10	3	FALSE	TRUE	TRUE	FALSE	TRUE	FALSE	FALSE
P0CE53	770436	10	3	FALSE	FALSE			TRUE	TRUE	FALSE
Q46808	0	0	3	FALSE	FALSE			TRUE	TRUE	FALSE
P0A6L4	1.00291e+06	10	3	FALSE	TRUE	TRUE	FALSE	TRUE	TRUE	FALSE
P39410	0	0	3	FALSE	FALSE			TRUE	TRUE	FALSE
P0A8P8	1.52309e+06	20	3	FALSE	FALSE			TRUE	TRUE	FALSE
P31979	0	0	3	FALSE	FALSE			TRUE	TRUE	FALSE
P23256	597878	10	3	FALSE	TRUE	TRUE	FALSE	TRUE	FALSE	FALSE
P75843	3.13023e+06	20	3	FALSE	FALSE			TRUE	TRUE	FALSE
P33018	0	0	3	FALSE	FALSE			TRUE	TRUE	FALSE
P0A9F6	0	0	3	FALSE	FALSE			TRUE	TRUE	FALSE
P76616	1.23018e+07	40	3	FALSE	FALSE			TRUE	TRUE	FALSE
P39359	0	0	3	FALSE	FALSE			TRUE	TRUE	FALSE
P75777	0	0	3	FALSE	FALSE			TRUE	TRUE	FALSE
P23878	1.91324e+08	80	3	FALSE	FALSE			TRUE	TRUE	FALSE
P0ADI4	1.42637e+08	70	3	FALSE	TRUE	TRUE	FALSE	TRUE	TRUE	FALSE
P33231	10076.5	10	3	FALSE	FALSE			TRUE	TRUE	FALSE
P16429	4.89326e+06	30	3	FALSE	FALSE			TRUE	FALSE	FALSE
P69741	930550	10	3	FALSE	TRUE	TRUE	FALSE	TRUE	TRUE	FALSE
P08506	1.14969e+06	20	3	FALSE	TRUE	TRUE	FALSE	TRUE	TRUE	FALSE
P23872	2.01761e+06	20	3	FALSE	TRUE	TRUE	FALSE	TRUE	TRUE	FALSE
P0A6U8	892684	10	3	FALSE	TRUE	TRUE	FALSE	TRUE	TRUE	FALSE
P69451	2.75239e+06	20	3	FALSE	FALSE			TRUE	TRUE	FALSE
P76552	4.48367e+06	30	3	FALSE	FALSE			TRUE	TRUE	FALSE
P19769	4.00986e+06	30	3	FALSE	FALSE			TRUE	TRUE	FALSE
P0C0T5	721770	10	3	FALSE	FALSE			TRUE	FALSE	FALSE
P0AB03	1.2078e+06	20	3	FALSE	FALSE			TRUE	TRUE	FALSE
P32170	0	0	3	FALSE	TRUE	TRUE	FALSE	TRUE	TRUE	FALSE
P22333	0	0	3	FALSE	FALSE			TRUE	TRUE	FALSE
P76092	761870	10	3	FALSE	FALSE			TRUE	TRUE	FALSE
P17443	0	0	3	TRUE	TRUE	TRUE	FALSE	TRUE	TRUE	FALSE
P76035	1.76383e+06	20	3	FALSE	FALSE			TRUE	TRUE	FALSE
P77439	0	0	3	FALSE	FALSE			TRUE	TRUE	FALSE
P03959	790882	10	3	FALSE	TRUE	TRUE	FALSE	TRUE	TRUE	FALSE
P33022	0	0	3	FALSE	TRUE	TRUE	FALSE	TRUE	TRUE	FALSE
P76056	0	0	3	FALSE	FALSE			TRUE	TRUE	FALSE
P76046	1.32528e+06	20	3	FALSE	FALSE			TRUE	TRUE	FALSE
P75749	4.90597e+06	30	3	FALSE	FALSE			TRUE	FALSE	FALSE
P77399	2.6182e+06	20	3	FALSE	FALSE			TRUE	TRUE	FALSE
P77562	1.13573e+06	20	3	FALSE	FALSE			TRUE	TRUE	FALSE
P56258	1.60167e+06	20	3	FALSE	FALSE			TRUE	TRUE	FALSE
P77316	652071	10	3	FALSE	FALSE			TRUE	TRUE	FALSE
P33593	866237	10	3	FALSE	FALSE			TRUE	TRUE	FALSE
Q47537	1.61411e+07	50	3	FALSE	TRUE	TRUE	FALSE	TRUE	TRUE	FALSE
P76417	9624.81	0	3	FALSE	FALSE			TRUE	TRUE	FALSE
P31827	2.47351e+06	20	3	FALSE	TRUE	TRUE	FALSE	TRUE	TRUE	FALSE
P0A8H3	6.20832e+06	30	3	FALSE	FALSE			TRUE	TRUE	FALSE
P52125	0	0	3	FALSE	FALSE			TRUE	TRUE	FALSE
P62601	217202	10	3	FALSE	FALSE			TRUE	TRUE	FALSE
P42912	3.4502e+06	30	3	FALSE	FALSE			TRUE	TRUE	FALSE
P26459	0	0	3	FALSE	FALSE			TRUE	TRUE	FALSE
P77187	1.42349e+06	20	3	FALSE	FALSE			TRUE	TRUE	FALSE
P04949	520599	10	3	FALSE	FALSE			TRUE	TRUE	FALSE
P76042	2.8096e+06	20	3	FALSE	FALSE			TRUE	TRUE	FALSE
P77768	0	0	3	FALSE	FALSE			TRUE	FALSE	FALSE
P32674	0	0	3	FALSE	FALSE			TRUE	TRUE	FALSE
P77504	0	0	3	FALSE	FALSE			TRUE	TRUE	FALSE
P77522	1.16485e+07	40	3	FALSE	TRUE	FALSE	FALSE	TRUE	FALSE	FALSE
P33369	997730	10	3	FALSE	FALSE			FALSE
Q46841	1.01885e+06	10	3	FALSE	FALSE			TRUE	TRUE	FALSE
P32167	1.45895e+07	50	3	FALSE	FALSE			TRUE	TRUE	FALSE
P25772	413795	10	3	FALSE	FALSE			TRUE	TRUE	FALSE
P38051	0	0	3	FALSE	TRUE	TRUE	FALSE	TRUE	TRUE	FALSE
P0ABJ9	0	0	3	TRUE	FALSE			TRUE	TRUE	FALSE
P42588	794444	10	3	FALSE	TRUE	TRUE	FALSE	TRUE	TRUE	FALSE
P33025	6.96215e+06	40	3	FALSE	TRUE	TRUE	FALSE	TRUE	TRUE	FALSE
P22787	4.55062e+06	30	3	FALSE	FALSE			TRUE	FALSE	FALSE
P71237	2.90747e+06	20	3	FALSE	FALSE			TRUE	TRUE	FALSE
P39267	0	0	3	FALSE	FALSE			TRUE	FALSE	FALSE
P11989	8.103e+06	40	3	FALSE	FALSE			TRUE	TRUE	FALSE
P32690	1.14523e+06	20	3	FALSE	FALSE			TRUE	FALSE	FALSE
P37610	6.00954e+06	30	2	FALSE	TRUE	TRUE	FALSE	TRUE	TRUE	FALSE
P21893	2.09269e+06	20	2	FALSE	FALSE			TRUE	TRUE	FALSE
P04994	761748	10	2	FALSE	FALSE			TRUE	TRUE	FALSE
P27128	1.15123e+06	20	2	FALSE	FALSE			TRUE	TRUE	FALSE
P0AFU4	9.27162e+06	40	2	FALSE	FALSE			TRUE	TRUE	FALSE
P19319	1.50168e+06	20	2	FALSE	FALSE			TRUE	TRUE	FALSE
P76542	2.69389e+08	80	2	FALSE	FALSE			TRUE	TRUE	FALSE
P32053	1.55855e+06	20	2	FALSE	FALSE			TRUE	TRUE	FALSE
Q46909	1.23501e+07	40	2	FALSE	FALSE			TRUE	TRUE	FALSE
P76150	962312	10	2	FALSE	FALSE			FALSE
P0AE74	7.13524e+06	40	2	FALSE	FALSE			TRUE	TRUE	FALSE
P76562	3.47435e+06	30	2	FALSE	TRUE	TRUE	FALSE	TRUE	TRUE	FALSE
P75750	2.15084e+07	50	2	FALSE	FALSE			TRUE	TRUE	FALSE
P00893	2.37067e+06	20	2	FALSE	FALSE			TRUE	TRUE	FALSE
P23874	2.90367e+06	20	2	FALSE	TRUE	TRUE	FALSE	TRUE	TRUE	FALSE
P76224	1.49398e+06	20	2	FALSE	FALSE			TRUE	TRUE	FALSE
P0AFP9	2.75321e+08	80	2	FALSE	FALSE			TRUE	TRUE	FALSE
P37330	0	0	2	FALSE	TRUE	TRUE	FALSE	TRUE	TRUE	FALSE
P75882	9362.78	0	2	FALSE	FALSE			TRUE	TRUE	FALSE
P11454	1.44584e+07	50	2	FALSE	TRUE	TRUE	FALSE	TRUE	TRUE	FALSE
P42626	1.61661e+06	20	2	FALSE	FALSE			TRUE	TRUE	FALSE
P37685	0	0	2	FALSE	FALSE			TRUE	TRUE	FALSE
P09546	5.95406e+06	30	2	FALSE	TRUE	TRUE	FALSE	TRUE	TRUE	FALSE
P76372	0	0	2	FALSE	FALSE			TRUE	TRUE	FALSE
P0AC86	5.54021e+06	30	2	FALSE	FALSE			TRUE	TRUE	FALSE
Q47706	5.104e+07	60	2	FALSE	FALSE			TRUE	FALSE	FALSE
P76081	765583	10	2	FALSE	FALSE			TRUE	TRUE	FALSE
P71243	4.15514e+07	60	2	FALSE	FALSE			TRUE	TRUE	FALSE
P75780	1.88849e+06	20	2	FALSE	TRUE	TRUE	FALSE	TRUE	TRUE	FALSE
P0AD68	2.10059e+06	20	2	TRUE	FALSE			TRUE	TRUE	FALSE
P0AAG8	1.43067e+06	20	2	FALSE	FALSE			TRUE	TRUE	FALSE
P75797	0	0	2	FALSE	TRUE	TRUE	FALSE	TRUE	TRUE	FALSE
P27278	0	0	2	FALSE	FALSE			TRUE	TRUE	FALSE
P30130	0	0	2	FALSE	TRUE	TRUE	FALSE	TRUE	TRUE	FALSE
P77649	0	0	2	FALSE	TRUE	TRUE	FALSE	TRUE	TRUE	FALSE
P0A6A6	310478	10	2	FALSE	FALSE			TRUE	TRUE	FALSE
P33590	0	0	2	FALSE	TRUE	TRUE	FALSE	TRUE	TRUE	FALSE
P09323	495820	10	2	FALSE	FALSE			TRUE	TRUE	FALSE
P42604	2.34404e+06	20	2	FALSE	FALSE			TRUE	TRUE	FALSE
P77509	865416	10	2	FALSE	FALSE			TRUE	TRUE	FALSE
P08201	0	0	2	FALSE	FALSE			TRUE	TRUE	FALSE
P11349	336314	10	2	FALSE	TRUE	TRUE	FALSE	TRUE	TRUE	FALSE
P27250	0	0	2	FALSE	TRUE	TRUE	FALSE	TRUE	TRUE	FALSE
P42640	0	0	2	FALSE	FALSE			TRUE	TRUE	FALSE
P37629	931987	10	2	FALSE	FALSE			TRUE	TRUE	FALSE
P10384	1.91776e+06	20	2	FALSE	TRUE	FALSE	FALSE	TRUE	TRUE	FALSE
P37013	6.24777e+07	60	2	FALSE	FALSE			TRUE	TRUE	FALSE
P0AFF2	6.97199e+06	40	2	FALSE	FALSE			TRUE	TRUE	FALSE
P77357	8.20272e+07	70	2	FALSE	FALSE			TRUE	TRUE	FALSE
P77658	5.73735e+06	30	2	FALSE	FALSE			TRUE	FALSE	FALSE
P52062	1.34457e+06	20	2	FALSE	FALSE			TRUE	TRUE	FALSE
P38134	2.97107e+08	80	2	FALSE	TRUE	TRUE	FALSE	TRUE	TRUE	FALSE
P04983	1.95644e+07	50	2	FALSE	FALSE			TRUE	TRUE	FALSE
P00909	1.06407e+06	10	2	FALSE	TRUE	TRUE	FALSE	TRUE	TRUE	FALSE
P77468	3.08017e+06	20	2	FALSE	FALSE			TRUE	TRUE	FALSE
P27253	8.02817e+06	40	2	FALSE	FALSE			TRUE	TRUE	FALSE
P41441	4.94768e+06	30	2	FALSE	FALSE			TRUE	FALSE	FALSE
P77256	0	0	2	FALSE	FALSE			TRUE	TRUE	FALSE
P77239	10306.2	10	2	FALSE	TRUE	TRUE	FALSE	TRUE	TRUE	FALSE
P77161	0	0	2	FALSE	FALSE			TRUE	FALSE	FALSE
P0AG84	0	0	2	FALSE	FALSE			TRUE	TRUE	FALSE
P52612	1.97215e+06	20	2	FALSE	FALSE			TRUE	TRUE	FALSE
P30136	0	0	2	FALSE	FALSE			TRUE	TRUE	FALSE
P36771	901631	10	2	FALSE	FALSE			TRUE	TRUE	FALSE
P37637	0	0	2	FALSE	FALSE			TRUE	TRUE	FALSE
P0CF81	2.68031e+06	20	2	FALSE	FALSE			TRUE	TRUE	FALSE
P0A830	165574	10	2	FALSE	FALSE			TRUE	TRUE	FALSE
P75857	1.99663e+08	80	2	FALSE	FALSE			TRUE	TRUE	FALSE
P32171	481512	10	2	FALSE	TRUE	TRUE	FALSE	TRUE	TRUE	FALSE
P75748	929761	10	2	FALSE	FALSE			TRUE	TRUE	FALSE
P02920	0	0	2	FALSE	TRUE	TRUE	FALSE	TRUE	TRUE	FALSE
P08400	690890	10	2	FALSE	FALSE			TRUE	TRUE	FALSE
P09029	2.50188e+07	50	2	FALSE	TRUE	TRUE	FALSE	TRUE	TRUE	FALSE
P00914	1.07777e+07	40	2	FALSE	TRUE	TRUE	FALSE	TRUE	TRUE	FALSE
P25550	3.63771e+07	60	2	FALSE	FALSE			TRUE	TRUE	FALSE
P77510	618369	10	2	FALSE	FALSE			TRUE	TRUE	FALSE
P0A6X1	10433.8	10	2	TRUE	FALSE			TRUE	TRUE	FALSE
P00904	9.12253e+06	40	2	FALSE	FALSE			TRUE	TRUE	FALSE
P39452	3.62641e+06	30	2	FALSE	FALSE			TRUE	TRUE	FALSE
P76559	8.93e+07	70	2	FALSE	FALSE			TRUE	TRUE	FALSE
P32703	1.4846e+06	20	2	FALSE	FALSE			TRUE	TRUE	FALSE
P03960	937303	10	2	FALSE	TRUE	TRUE	FALSE	TRUE	TRUE	FALSE
P18775	1.25645e+06	20	2	FALSE	FALSE			TRUE	TRUE	FALSE
P75767	9957.24	10	2	FALSE	FALSE			TRUE	TRUE	FALSE
P33937	3.25398e+06	30	2	FALSE	TRUE	TRUE	FALSE	TRUE	TRUE	FALSE
P78067	0	0	2	FALSE	TRUE	TRUE	FALSE	TRUE	TRUE	FALSE
P60869	0	0	2	FALSE	FALSE			TRUE	TRUE	FALSE
P0A8G0	242736	10	2	FALSE	FALSE			TRUE	TRUE	FALSE
P16687	1.05738e+06	10	2	FALSE	TRUE	TRUE	FALSE	TRUE	TRUE	FALSE
P09980	0	0	2	FALSE	TRUE	TRUE	FALSE	TRUE	TRUE	FALSE
P36682	9.26632e+06	40	2	FALSE	FALSE			FALSE
P80668	2.27682e+06	20	2	FALSE	FALSE			TRUE	TRUE	FALSE
P37009	521404	10	2	FALSE	FALSE			TRUE	TRUE	FALSE
P07117	283357	10	2	FALSE	FALSE			TRUE	TRUE	FALSE
P45545	1.68549e+06	20	2	FALSE	TRUE	TRUE	FALSE	TRUE	TRUE	FALSE
P0DMC5	550691	10	2	FALSE	FALSE			TRUE	TRUE	FALSE
P77397	1.30263e+06	20	2	FALSE	FALSE			TRUE	TRUE	FALSE
P54746	3.00557e+06	20	2	FALSE	FALSE			TRUE	TRUE	FALSE
P76330	8.93842e+06	40	2	FALSE	FALSE			TRUE	TRUE	FALSE
P76298	3.52087e+06	30	2	FALSE	FALSE			TRUE	TRUE	FALSE
P45420	798392	10	2	FALSE	FALSE			TRUE	TRUE	FALSE
P21517	517412	10	2	FALSE	FALSE			TRUE	TRUE	FALSE
P52048	9.64805e+06	40	2	FALSE	FALSE			TRUE	TRUE	FALSE
P76393	0	0	2	FALSE	FALSE			TRUE	TRUE	FALSE
P45537	542315	10	2	FALSE	FALSE			TRUE	TRUE	FALSE
P29018	813010	10	2	FALSE	FALSE			TRUE	TRUE	FALSE
P30847	3.24755e+06	30	2	FALSE	FALSE			TRUE	TRUE	FALSE
P39343	2.03374e+07	50	2	FALSE	FALSE			TRUE	TRUE	FALSE
P77432	488231	10	2	FALSE	TRUE	TRUE	FALSE	TRUE	TRUE	FALSE
P0AC94	9.06455e+06	40	2	FALSE	FALSE			TRUE	TRUE	FALSE
P76594	4.51987e+06	30	1	FALSE	FALSE			TRUE	TRUE	FALSE
P27296	2.16029e+07	50	1	FALSE	TRUE	TRUE	FALSE	TRUE	TRUE	FALSE
P02919	7.25836e+06	40	1	FALSE	TRUE	TRUE	FALSE	TRUE	TRUE	FALSE
P06993	1.68106e+07	50	1	FALSE	TRUE	FALSE	FALSE	TRUE	TRUE	FALSE
P07648	589814	10	1	FALSE	FALSE			TRUE	TRUE	FALSE
P77199	2.24852e+06	20	1	FALSE	FALSE			TRUE	TRUE	FALSE
P16869	8699.3	0	1	FALSE	TRUE	TRUE	FALSE	TRUE	TRUE	FALSE
P33225	2.14208e+07	50	1	FALSE	FALSE			TRUE	TRUE	FALSE
P77306	628864	10	1	FALSE	FALSE			TRUE	TRUE	FALSE
P0CB39	850193	10	1	FALSE	TRUE	TRUE	FALSE	TRUE	TRUE	FALSE
P38054	9.07869e+06	40	1	FALSE	TRUE	TRUE	FALSE	TRUE	TRUE	FALSE
P33924	4.4201e+06	30	1	FALSE	FALSE			TRUE	TRUE	FALSE
Q46814	4.29845e+06	30	1	FALSE	FALSE			TRUE	TRUE	FALSE
P32670	723752	10	1	FALSE	FALSE			TRUE	TRUE	FALSE
P0AEC5	2.6457e+06	20	1	FALSE	FALSE			TRUE	TRUE	FALSE
P76273	4.9111e+06	30	1	FALSE	TRUE	TRUE	FALSE	TRUE	TRUE	FALSE
P00722	780879	10	1	FALSE	TRUE	TRUE	FALSE	TRUE	TRUE	FALSE
P24183	623037	10	1	FALSE	TRUE	TRUE	FALSE	FALSE
P45508	2.61051e+06	20	1	FALSE	FALSE			TRUE	TRUE	FALSE
P42915	2.24516e+06	20	1	FALSE	FALSE			TRUE	TRUE	FALSE
P19323	2.06906e+07	50	1	FALSE	FALSE			TRUE	TRUE	FALSE
P15038	2.68825e+07	50	1	FALSE	FALSE			TRUE	TRUE	FALSE
P75764	0	0	1	FALSE	FALSE			TRUE	TRUE	FALSE
P75793	4.26464e+06	30	1	FALSE	FALSE			TRUE	TRUE	FALSE
P02921	3.84947e+06	30	1	FALSE	FALSE			FALSE
P22525	1.76252e+06	20	1	FALSE	FALSE			TRUE	FALSE	FALSE
P76017	6.31351e+06	30	1	FALSE	FALSE			TRUE	TRUE	FALSE
P30131	852875	10	1	FALSE	TRUE	TRUE	FALSE	TRUE	TRUE	FALSE
P32176	929476	10	1	FALSE	FALSE			FALSE
P23886	2.47454e+06	20	1	TRUE	FALSE			TRUE	TRUE	FALSE
P23842	4.87998e+07	60	1	FALSE	FALSE			TRUE	TRUE	FALSE
P76655	9375.7	0	1	FALSE	FALSE			TRUE	TRUE	FALSE
P52126	2.91085e+06	20	1	FALSE	FALSE			TRUE	TRUE	FALSE
P77374	5.38936e+06	30	1	FALSE	FALSE			TRUE	TRUE	FALSE
P76464	685145	10	1	FALSE	FALSE			TRUE	TRUE	FALSE
P39393	9831.45	0	1	FALSE	FALSE			TRUE	TRUE	FALSE
P28903	2.70223e+06	20	1	FALSE	FALSE			TRUE	TRUE	FALSE
P45758	852152	10	1	FALSE	FALSE			TRUE	TRUE	FALSE
P15723	2.39465e+06	20	1	FALSE	TRUE	TRUE	FALSE	TRUE	FALSE	FALSE
P76115	98664486	70	1	FALSE	TRUE	TRUE	FALSE	TRUE	TRUE	FALSE
P39838	3.44114e+06	30	1	FALSE	FALSE			TRUE	TRUE	FALSE
P46481	0	0	1	FALSE	FALSE			TRUE	TRUE	FALSE
P32715	2.25539e+07	50	1	FALSE	FALSE			TRUE	TRUE	FALSE
P75906	0	0	1	FALSE	TRUE	TRUE	FALSE	TRUE	TRUE	FALSE
P39285	0	0	1	FALSE	FALSE			TRUE	TRUE	FALSE
P76578	2.31676e+07	50	0	FALSE	TRUE	TRUE	FALSE	TRUE	TRUE	FALSE

## Sheet: C_R5min
UniprotID	SPA	Highest SPA percentile	LiP-MS coverage	Essential	HQ EXP structure	NCLE in HQ EXP structure	Knot in HQ EXP structure	HQ AF structure	NCLE in HQ AF structure	Knot in HQ AF structure
P0CE48	1.0598e+10	90	93	FALSE	TRUE	TRUE	FALSE	TRUE	TRUE	FALSE
P23847	7.79742e+09	90	92	FALSE	TRUE	TRUE	FALSE	TRUE	TRUE	FALSE
P0A6Y8	9.23601e+09	90	91	FALSE	TRUE	TRUE	FALSE	TRUE	TRUE	FALSE
P0A6M8	4.24886e+09	90	88	TRUE	FALSE			TRUE	TRUE	FALSE
P0A9B2	6.34613e+09	90	89	TRUE	TRUE	FALSE	FALSE	TRUE	FALSE	FALSE
P0A8V2	2.42234e+09	90	83	TRUE	TRUE	TRUE	FALSE	TRUE	TRUE	FALSE
P0A6F5	5.94702e+09	90	92	FALSE	TRUE	TRUE	FALSE	TRUE	TRUE	FALSE
P23843	3.87233e+09	90	91	FALSE	TRUE	TRUE	FALSE	TRUE	TRUE	FALSE
P0A8T7	2.70664e+09	90	79	TRUE	TRUE	TRUE	FALSE	TRUE	TRUE	FALSE
P0A6P9	4.14453e+09	90	89	TRUE	TRUE	TRUE	FALSE	TRUE	TRUE	FALSE
P0AG67	2.36945e+09	90	85	TRUE	TRUE	TRUE	FALSE	TRUE	FALSE	FALSE
P0AE08	4.38725e+09	90	96	FALSE	TRUE	TRUE	FALSE	TRUE	TRUE	FALSE
P0A850	1.58979e+09	90	84	FALSE	TRUE	TRUE	FALSE	TRUE	TRUE	FALSE
P0AD61	3.03061e+09	90	88	FALSE	TRUE	TRUE	FALSE	TRUE	TRUE	FALSE
P09373	2.15335e+09	90	82	FALSE	TRUE	TRUE	FALSE	TRUE	TRUE	FALSE
P0A799	3.206e+09	90	89	TRUE	TRUE	TRUE	FALSE	TRUE	TRUE	FALSE
P0A6P1	2.5385e+09	90	88	TRUE	TRUE	TRUE	FALSE	TRUE	TRUE	FALSE
P08200	1.87003e+09	90	92	FALSE	TRUE	TRUE	FALSE	TRUE	TRUE	FALSE
P0A7K2	2.66183e+09	90	97	TRUE	TRUE	FALSE	FALSE	TRUE	FALSE	FALSE
P04128	9.34734e+08	90	87	FALSE	TRUE	FALSE	FALSE	TRUE	TRUE	FALSE
P00350	2.37583e+09	90	95	FALSE	TRUE	TRUE	FALSE	TRUE	TRUE	FALSE
P0AFG8	1.71199e+09	90	83	FALSE	TRUE	TRUE	FALSE	TRUE	TRUE	FALSE
P0A9X9	1.45244e+09	90	86	FALSE	TRUE	FALSE	FALSE	TRUE	FALSE	FALSE
P0A870	2.81945e+09	90	89	FALSE	TRUE	TRUE	FALSE	TRUE	TRUE	FALSE
P36683	1.04227e+09	90	81	FALSE	TRUE	TRUE	FALSE	TRUE	TRUE	FALSE
P16659	1.60998e+09	90	86	TRUE	FALSE			TRUE	TRUE	FALSE
P0A7Z4	1.88152e+09	90	94	TRUE	TRUE	TRUE	FALSE	TRUE	TRUE	FALSE
P0AB71	1.36012e+09	90	81	TRUE	TRUE	TRUE	FALSE	TRUE	TRUE	FALSE
P00957	1.34705e+09	90	73	FALSE	TRUE	TRUE	FALSE	TRUE	TRUE	FALSE
P05055	1.36173e+09	90	79	FALSE	TRUE	TRUE	FALSE	TRUE	TRUE	FALSE
P0A910	2.6983e+09	90	59	FALSE	TRUE	FALSE	FALSE	TRUE	TRUE	FALSE
P07118	1.1633e+09	90	66	TRUE	FALSE			TRUE	TRUE	FALSE
P0A9M8	2.77485e+09	90	78	FALSE	FALSE			TRUE	TRUE	FALSE
P02358	1.92643e+09	90	89	FALSE	FALSE			TRUE	TRUE	FALSE
P0A862	1.50681e+09	90	99	FALSE	TRUE	TRUE	FALSE	TRUE	TRUE	FALSE
P0AFF6	8.9536e+08	90	87	TRUE	TRUE	TRUE	FALSE	TRUE	TRUE	FALSE
P07813	8.946e+08	90	67	TRUE	TRUE	TRUE	FALSE	TRUE	TRUE	FALSE
P27302	1.36903e+09	90	80	FALSE	TRUE	TRUE	FALSE	TRUE	TRUE	FALSE
P0AEK4	2.21652e+09	90	88	TRUE	TRUE	TRUE	FALSE	TRUE	TRUE	FALSE
P0ACF8	1.18664e+09	90	73	FALSE	FALSE			TRUE	TRUE	FALSE
P0A817	9.18141e+08	90	87	TRUE	TRUE	TRUE	FALSE	TRUE	TRUE	TRUE
P15288	1.36674e+09	90	80	FALSE	FALSE			TRUE	FALSE	FALSE
P68066	2.20679e+09	90	88	FALSE	FALSE			TRUE	FALSE	FALSE
P04805	1.16165e+09	90	79	TRUE	FALSE			TRUE	TRUE	FALSE
P35340	1.00053e+09	90	87	FALSE	TRUE	TRUE	FALSE	TRUE	TRUE	FALSE
P0AAI5	8.43326e+08	90	88	FALSE	TRUE	TRUE	FALSE	TRUE	TRUE	FALSE
P17169	6.63201e+08	90	80	TRUE	TRUE	TRUE	FALSE	TRUE	TRUE	FALSE
P0A7V8	2.52648e+09	90	67	TRUE	FALSE			TRUE	FALSE	FALSE
P0ADG7	1.01833e+09	90	77	FALSE	FALSE			TRUE	TRUE	FALSE
P45523	1.02153e+09	90	61	FALSE	TRUE	TRUE	FALSE	TRUE	TRUE	FALSE
P0A6T1	1.08143e+09	90	74	FALSE	TRUE	TRUE	FALSE	TRUE	TRUE	FALSE
P06959	8.70634e+08	90	73	FALSE	FALSE			TRUE	TRUE	FALSE
P0A6A8	3.79716e+09	90	88	TRUE	TRUE	FALSE	FALSE	TRUE	FALSE	FALSE
P0A7A9	1.30834e+09	90	84	TRUE	TRUE	TRUE	FALSE	TRUE	TRUE	FALSE
P0A9P6	8.90924e+08	90	71	FALSE	TRUE	TRUE	FALSE	TRUE	TRUE	FALSE
P32132	6.66412e+08	90	66	FALSE	FALSE			FALSE
P0A8M3	9.48245e+08	90	75	TRUE	TRUE	TRUE	FALSE	TRUE	TRUE	FALSE
P08839	1.13e+09	90	73	FALSE	TRUE	TRUE	FALSE	TRUE	TRUE	FALSE
P21889	1.2515e+09	90	82	TRUE	TRUE	TRUE	FALSE	TRUE	TRUE	FALSE
P0A8N3	7.53336e+08	90	86	FALSE	TRUE	TRUE	FALSE	TRUE	TRUE	FALSE
P00961	8.47345e+08	90	81	FALSE	FALSE			TRUE	TRUE	FALSE
P0AG30	8.62061e+08	90	82	FALSE	TRUE	TRUE	FALSE	TRUE	TRUE	FALSE
P63284	7.95166e+08	90	81	FALSE	TRUE	TRUE	FALSE	TRUE	TRUE	FALSE
P0A8L1	7.78051e+08	90	81	TRUE	TRUE	TRUE	FALSE	TRUE	TRUE	FALSE
P07395	5.85286e+08	90	84	TRUE	FALSE			TRUE	TRUE	FALSE
P04079	6.23634e+08	90	84	FALSE	TRUE	TRUE	FALSE	TRUE	TRUE	FALSE
P0A7D4	7.70012e+08	90	81	FALSE	TRUE	TRUE	FALSE	TRUE	TRUE	FALSE
P0AGD3	1.25542e+09	90	91	FALSE	TRUE	TRUE	FALSE	TRUE	TRUE	FALSE
P0A705	5.30908e+08	90	69	TRUE	FALSE			TRUE	TRUE	FALSE
P0A7V0	8.36212e+08	90	80	TRUE	TRUE	FALSE	FALSE	TRUE	TRUE	FALSE
P62399	8.51157e+08	90	76	TRUE	TRUE	TRUE	FALSE	TRUE	TRUE	FALSE
P0A7W1	3.03611e+09	90	92	TRUE	FALSE			TRUE	TRUE	FALSE
P0A6A3	6.26547e+08	90	87	FALSE	FALSE			TRUE	TRUE	FALSE
P07012	5.77226e+08	90	74	FALSE	TRUE	TRUE	FALSE	TRUE	TRUE	FALSE
P02359	1.74895e+09	90	63	TRUE	FALSE			TRUE	TRUE	FALSE
P0A858	8.65907e+08	90	90	FALSE	TRUE	TRUE	FALSE	TRUE	TRUE	FALSE
P0A6B7	5.30152e+08	90	79	FALSE	TRUE	TRUE	FALSE	TRUE	TRUE	FALSE
P69783	1.09068e+09	90	87	FALSE	TRUE	TRUE	FALSE	TRUE	TRUE	FALSE
P0ABK5	9.96715e+08	90	89	FALSE	TRUE	TRUE	FALSE	TRUE	TRUE	FALSE
P00956	8.62752e+08	90	77	FALSE	FALSE			TRUE	TRUE	FALSE
P0A9Y6	8.2605e+08	90	90	FALSE	FALSE			TRUE	FALSE	FALSE
P0A953	8.08179e+08	90	87	TRUE	TRUE	TRUE	FALSE	TRUE	TRUE	FALSE
P0A8M0	7.45594e+08	90	75	TRUE	FALSE			TRUE	TRUE	FALSE
P23869	8.70978e+08	90	79	FALSE	TRUE	TRUE	FALSE	TRUE	TRUE	FALSE
P00962	1.20049e+09	90	77	TRUE	TRUE	TRUE	FALSE	TRUE	TRUE	FALSE
P0A955	1.34279e+09	90	92	FALSE	TRUE	TRUE	FALSE	TRUE	TRUE	FALSE
P0A7L0	1.11968e+09	90	79	FALSE	FALSE			TRUE	TRUE	FALSE
P0A7V3	1.149e+09	90	73	TRUE	FALSE			TRUE	TRUE	FALSE
P00959	8.79899e+08	90	75	TRUE	TRUE	TRUE	FALSE	TRUE	TRUE	FALSE
P21513	4.71791e+08	90	58	TRUE	TRUE	TRUE	FALSE	FALSE
P60422	1.03089e+09	90	62	TRUE	TRUE	TRUE	FALSE	TRUE	TRUE	FALSE
P0ABB4	4.8086e+08	90	86	FALSE	FALSE			TRUE	TRUE	FALSE
P09831	2.89642e+08	80	62	FALSE	FALSE			TRUE	TRUE	FALSE
P69441	8.80526e+08	90	73	TRUE	TRUE	TRUE	FALSE	TRUE	FALSE	FALSE
P00448	5.2879e+08	90	89	FALSE	TRUE	TRUE	FALSE	TRUE	TRUE	FALSE
P37689	6.90012e+08	90	75	FALSE	FALSE			TRUE	TRUE	FALSE
P0ACF0	1.53845e+09	90	69	FALSE	TRUE	FALSE	FALSE	TRUE	FALSE	FALSE
P0A825	6.44866e+08	90	82	FALSE	TRUE	TRUE	FALSE	TRUE	TRUE	FALSE
P0AAI9	1.50528e+09	90	86	TRUE	TRUE	TRUE	FALSE	TRUE	TRUE	FALSE
P0A9P0	4.36335e+08	80	82	FALSE	TRUE	TRUE	FALSE	TRUE	TRUE	FALSE
P0A717	6.98869e+08	90	76	TRUE	TRUE	TRUE	FALSE	TRUE	TRUE	FALSE
P0A6Z3	4.37231e+08	80	69	FALSE	TRUE	TRUE	FALSE	TRUE	TRUE	FALSE
P67910	4.92985e+08	90	99	FALSE	TRUE	TRUE	FALSE	TRUE	TRUE	FALSE
P0A763	7.50199e+08	90	92	FALSE	TRUE	TRUE	FALSE	TRUE	TRUE	FALSE
P61889	6.45145e+08	90	95	FALSE	TRUE	TRUE	FALSE	TRUE	TRUE	FALSE
P68919	9.17059e+08	90	84	FALSE	TRUE	FALSE	FALSE	TRUE	FALSE	FALSE
P77608	4.41517e+08	80	79	FALSE	TRUE	TRUE	FALSE	TRUE	TRUE	FALSE
P62707	6.77616e+08	90	76	FALSE	TRUE	TRUE	FALSE	TRUE	TRUE	FALSE
P0A847	5.5445e+08	90	81	FALSE	FALSE			TRUE	TRUE	FALSE
P26616	2.98436e+08	80	81	FALSE	TRUE	TRUE	FALSE	TRUE	TRUE	FALSE
P0AGJ9	6.94291e+08	90	84	TRUE	TRUE	TRUE	FALSE	TRUE	TRUE	FALSE
P00509	6.49881e+08	90	79	FALSE	TRUE	TRUE	FALSE	TRUE	TRUE	FALSE
P0ABU2	2.14599e+08	80	84	FALSE	FALSE			TRUE	TRUE	FALSE
P0A7E5	5.05514e+08	90	62	TRUE	TRUE	TRUE	FALSE	TRUE	TRUE	FALSE
P0A9K9	6.47704e+08	90	78	FALSE	FALSE			TRUE	TRUE	FALSE
P0A7W7	1.52751e+09	90	68	TRUE	TRUE	FALSE	FALSE	TRUE	FALSE	FALSE
P0AFG3	2.87203e+08	80	66	FALSE	TRUE	TRUE	FALSE	TRUE	TRUE	FALSE
P04825	4.1043e+08	80	67	FALSE	TRUE	TRUE	FALSE	TRUE	TRUE	FALSE
P0ABB0	4.97994e+08	90	69	FALSE	FALSE			TRUE	TRUE	FALSE
P61949	5.4458e+08	90	92	TRUE	TRUE	TRUE	FALSE	TRUE	TRUE	FALSE
P0ABD8	5.90122e+08	90	90	TRUE	TRUE	FALSE	FALSE	TRUE	FALSE	FALSE
P23721	3.45256e+08	80	73	FALSE	TRUE	TRUE	FALSE	TRUE	TRUE	FALSE
P0A9Q9	2.58332e+08	80	77	TRUE	TRUE	TRUE	FALSE	TRUE	TRUE	FALSE
P0A978	3.64168e+08	80	69	FALSE	FALSE			TRUE	FALSE	FALSE
P0ADF6	3.97308e+08	80	71	FALSE	FALSE			TRUE	TRUE	FALSE
P0A9P4	3.86195e+08	80	91	FALSE	TRUE	TRUE	FALSE	TRUE	TRUE	FALSE
P0A836	6.44663e+08	90	77	FALSE	TRUE	TRUE	FALSE	TRUE	TRUE	FALSE
P37759	4.92032e+08	90	92	FALSE	FALSE			TRUE	TRUE	FALSE
P0AA04	2.3151e+08	80	81	FALSE	TRUE	FALSE	FALSE	TRUE	FALSE	FALSE
P0A6H5	4.48435e+08	80	73	FALSE	TRUE	FALSE	FALSE	TRUE	TRUE	FALSE
P38489	5.80081e+08	90	91	FALSE	TRUE	TRUE	FALSE	TRUE	TRUE	FALSE
P0A805	5.15077e+08	90	59	TRUE	TRUE	FALSE	FALSE	TRUE	FALSE	FALSE
P0AES4	8.73786e+08	90	50	TRUE	TRUE	TRUE	FALSE	TRUE	TRUE	FALSE
P00864	2.84071e+08	80	64	FALSE	TRUE	TRUE	FALSE	TRUE	TRUE	FALSE
P10408	2.24126e+08	80	55	TRUE	TRUE	TRUE	FALSE	TRUE	TRUE	FALSE
P60438	6.24166e+08	90	56	TRUE	TRUE	TRUE	FALSE	TRUE	TRUE	FALSE
P60906	4.03081e+08	80	75	TRUE	TRUE	TRUE	FALSE	TRUE	TRUE	FALSE
P0ACD4	4.33978e+08	80	83	FALSE	FALSE			TRUE	FALSE	FALSE
P0AA25	6.27867e+08	90	83	FALSE	TRUE	TRUE	FALSE	TRUE	TRUE	FALSE
P60624	5.61969e+08	90	73	TRUE	TRUE	TRUE	FALSE	TRUE	TRUE	FALSE
P24182	2.75457e+08	80	72	TRUE	TRUE	TRUE	FALSE	TRUE	TRUE	FALSE
P0AF36	6.46956e+08	90	96	FALSE	TRUE	FALSE	FALSE	TRUE	FALSE	FALSE
P0A7S9	1.07164e+09	90	69	TRUE	FALSE			TRUE	FALSE	FALSE
P0A9D8	4.80117e+08	90	84	TRUE	FALSE			TRUE	TRUE	FALSE
P0AES9	2.53573e+08	80	74	FALSE	TRUE	FALSE	FALSE	TRUE	FALSE	FALSE
P0AFK9	7.31883e+08	90	79	FALSE	TRUE	TRUE	FALSE	TRUE	TRUE	FALSE
P30850	5.00975e+08	90	65	FALSE	TRUE	TRUE	FALSE	TRUE	TRUE	FALSE
P0A6F9	1.05305e+09	90	89	TRUE	TRUE	FALSE	FALSE	TRUE	FALSE	FALSE
P0AEK2	4.87378e+08	90	77	TRUE	TRUE	TRUE	FALSE	TRUE	TRUE	FALSE
P63020	5.61058e+08	90	94	FALSE	FALSE			TRUE	TRUE	FALSE
P02925	3.67304e+08	80	83	FALSE	TRUE	TRUE	FALSE	TRUE	TRUE	FALSE
P39177	1.45021e+08	70	29	FALSE	FALSE			TRUE	FALSE	FALSE
P39172	3.54946e+08	80	82	FALSE	FALSE			TRUE	TRUE	FALSE
P76344	4.17988e+08	80	71	FALSE	TRUE	TRUE	FALSE	TRUE	TRUE	FALSE
P45577	5.48668e+08	90	61	FALSE	FALSE			TRUE	TRUE	FALSE
P0A7S3	7.01124e+08	90	54	TRUE	FALSE			TRUE	TRUE	FALSE
P06612	2.49791e+08	80	55	TRUE	TRUE	TRUE	FALSE	TRUE	TRUE	FALSE
P0AA10	8.26316e+08	90	80	TRUE	TRUE	TRUE	FALSE	TRUE	TRUE	FALSE
P0AF93	4.5845e+08	80	84	FALSE	TRUE	TRUE	FALSE	TRUE	TRUE	FALSE
P0A6K6	4.49966e+08	80	71	FALSE	FALSE			TRUE	TRUE	FALSE
P0AGE9	3.95762e+08	80	82	FALSE	TRUE	TRUE	FALSE	TRUE	TRUE	FALSE
P0A9T0	3.53999e+08	80	61	FALSE	TRUE	TRUE	FALSE	TRUE	TRUE	FALSE
P0A715	5.99742e+08	90	88	TRUE	TRUE	TRUE	FALSE	TRUE	TRUE	FALSE
P0AG86	4.87206e+08	90	85	FALSE	TRUE	FALSE	FALSE	TRUE	FALSE	FALSE
P0A8E7	4.5775e+08	80	74	FALSE	FALSE			TRUE	FALSE	FALSE
P13035	2.00943e+08	80	69	FALSE	TRUE	TRUE	FALSE	TRUE	TRUE	FALSE
P11875	3.48053e+08	80	68	TRUE	TRUE	TRUE	FALSE	TRUE	TRUE	FALSE
P36560	1.06987e+09	90	41	FALSE	FALSE			FALSE
P09372	4.65289e+08	90	86	TRUE	TRUE	FALSE	FALSE	TRUE	FALSE	FALSE
P37747	3.0435e+08	80	77	FALSE	TRUE	TRUE	FALSE	TRUE	TRUE	FALSE
P27298	2.08285e+08	80	61	FALSE	FALSE			TRUE	TRUE	FALSE
P00954	4.86375e+08	90	78	TRUE	TRUE	FALSE	FALSE	TRUE	TRUE	FALSE
P0A9M0	2.18896e+08	80	56	FALSE	TRUE	TRUE	FALSE	TRUE	TRUE	FALSE
P0A9M2	3.24373e+08	80	88	FALSE	TRUE	TRUE	FALSE	TRUE	TRUE	FALSE
P0A7R1	1.06963e+09	90	88	FALSE	TRUE	FALSE	FALSE	TRUE	FALSE	FALSE
P0A9A6	4.07749e+08	80	84	TRUE	TRUE	TRUE	FALSE	TRUE	TRUE	FALSE
P0ADZ4	1.17948e+09	90	76	FALSE	FALSE			TRUE	FALSE	FALSE
P0A8N5	3.04288e+08	80	70	FALSE	TRUE	TRUE	FALSE	TRUE	TRUE	FALSE
P33136	2.53361e+08	80	73	FALSE	TRUE	TRUE	FALSE	TRUE	TRUE	FALSE
P45955	3.53386e+08	80	83	FALSE	TRUE	FALSE	FALSE	TRUE	FALSE	FALSE
P0A7I4	2.95849e+08	80	66	FALSE	FALSE			TRUE	TRUE	FALSE
P0A855	4.29791e+08	80	70	FALSE	TRUE	TRUE	FALSE	TRUE	TRUE	FALSE
P0AAX8	2.16781e+08	80	81	FALSE	FALSE			TRUE	TRUE	FALSE
P0AB91	3.50861e+08	80	69	FALSE	TRUE	TRUE	FALSE	TRUE	TRUE	FALSE
P0A7U3	6.40746e+08	90	62	TRUE	FALSE			TRUE	FALSE	FALSE
P61714	1.9987e+08	80	95	TRUE	FALSE			TRUE	TRUE	FALSE
P0A6W5	2.77353e+08	80	82	FALSE	TRUE	FALSE	FALSE	TRUE	TRUE	FALSE
P22523	2.83832e+08	80	35	TRUE	TRUE	TRUE	FALSE	TRUE	FALSE	FALSE
P0AG55	6.90429e+08	90	80	TRUE	TRUE	TRUE	FALSE	TRUE	FALSE	FALSE
P08312	3.60006e+08	80	63	TRUE	FALSE			TRUE	TRUE	FALSE
P0AEP3	1.2194e+08	70	74	FALSE	TRUE	TRUE	FALSE	TRUE	TRUE	FALSE
P0A7T7	7.00913e+08	90	57	TRUE	FALSE			TRUE	FALSE	FALSE
P0A9M5	4.45427e+08	80	84	FALSE	TRUE	TRUE	FALSE	TRUE	TRUE	FALSE
P21599	3.99426e+08	80	64	FALSE	TRUE	TRUE	FALSE	TRUE	TRUE	FALSE
P33602	1.51296e+08	70	51	FALSE	FALSE			TRUE	TRUE	FALSE
P0ABZ6	2.93458e+08	80	68	FALSE	TRUE	TRUE	FALSE	TRUE	TRUE	FALSE
P0A800	4.50682e+08	80	96	FALSE	TRUE	FALSE	FALSE	TRUE	FALSE	FALSE
P31697	3.07602e+08	80	71	FALSE	TRUE	TRUE	FALSE	TRUE	TRUE	FALSE
P13029	2.22823e+08	80	66	FALSE	TRUE	TRUE	FALSE	TRUE	TRUE	FALSE
P37744	5.37547e+08	90	76	FALSE	TRUE	TRUE	FALSE	TRUE	TRUE	FALSE
P0AE18	2.30417e+08	80	80	TRUE	TRUE	TRUE	FALSE	TRUE	TRUE	FALSE
P0A6N8	3.32758e+08	80	71	FALSE	FALSE			TRUE	FALSE	FALSE
P0A7X3	2.09761e+09	90	56	TRUE	FALSE			TRUE	FALSE	FALSE
P46837	1.40054e+08	70	53	FALSE	FALSE			TRUE	TRUE	FALSE
P36938	2.62091e+08	80	71	FALSE	FALSE			TRUE	TRUE	FALSE
P0AC53	3.26037e+08	80	65	FALSE	FALSE			TRUE	TRUE	FALSE
P0A7U7	6.34437e+08	90	51	FALSE	FALSE			TRUE	FALSE	FALSE
P0ABD5	1.72486e+08	80	71	TRUE	FALSE			TRUE	FALSE	FALSE
P0A7R5	7.12927e+08	90	76	TRUE	FALSE			TRUE	FALSE	FALSE
P69503	2.69781e+08	80	87	FALSE	TRUE	TRUE	FALSE	TRUE	TRUE	FALSE
P37095	3.435e+08	80	70	FALSE	TRUE	TRUE	FALSE	TRUE	TRUE	FALSE
P0A7J7	6.97181e+08	90	64	FALSE	TRUE	FALSE	FALSE	TRUE	FALSE	FALSE
P00946	3.66929e+08	80	80	FALSE	FALSE			TRUE	TRUE	FALSE
P0A7J3	5.2812e+08	90	68	TRUE	TRUE	TRUE	FALSE	FALSE
P31057	5.15528e+08	90	87	FALSE	TRUE	TRUE	FALSE	TRUE	TRUE	FALSE
P0ADN2	4.24395e+08	80	81	FALSE	FALSE			TRUE	FALSE	FALSE
P0A9W3	4.01003e+08	80	67	FALSE	TRUE	TRUE	FALSE	TRUE	TRUE	FALSE
P0AG48	6.06119e+08	90	75	TRUE	TRUE	FALSE	FALSE	TRUE	FALSE	FALSE
P22259	1.02227e+08	70	68	FALSE	TRUE	TRUE	FALSE	TRUE	TRUE	FALSE
P0ACB2	1.56104e+08	70	83	TRUE	TRUE	TRUE	FALSE	TRUE	TRUE	FALSE
P0AG59	5.54354e+08	90	59	TRUE	FALSE			TRUE	FALSE	FALSE
P0AEM9	3.32817e+08	80	68	FALSE	FALSE			TRUE	TRUE	FALSE
P0A7T3	6.70823e+08	90	66	TRUE	FALSE			TRUE	FALSE	FALSE
P07004	3.78945e+08	80	65	FALSE	FALSE			TRUE	TRUE	FALSE
P0A707	4.94641e+08	90	63	TRUE	FALSE			TRUE	TRUE	FALSE
P0A6H1	3.78804e+08	80	76	FALSE	TRUE	FALSE	FALSE	TRUE	TRUE	FALSE
P0A7R9	9.56164e+08	90	81	TRUE	FALSE			TRUE	FALSE	FALSE
P0AAG0	1.25012e+08	70	68	FALSE	FALSE			TRUE	TRUE	FALSE
P00934	2.04387e+08	80	76	FALSE	TRUE	TRUE	FALSE	TRUE	TRUE	FALSE
P62620	3.31045e+08	80	74	TRUE	FALSE			TRUE	TRUE	FALSE
P0ABS1	2.3377e+08	80	73	FALSE	TRUE	FALSE	FALSE	TRUE	FALSE	FALSE
P0A6J8	2.53133e+08	80	59	FALSE	FALSE			TRUE	TRUE	FALSE
P0A9R4	2.21002e+09	90	86	FALSE	TRUE	TRUE	FALSE	TRUE	TRUE	FALSE
P00960	1.43433e+08	70	69	TRUE	FALSE			TRUE	TRUE	FALSE
P21170	1.76162e+08	80	53	FALSE	FALSE			TRUE	TRUE	FALSE
P00579	1.45266e+09	90	55	FALSE	TRUE	FALSE	FALSE	TRUE	TRUE	FALSE
P0AES6	6.12195e+08	90	51	TRUE	TRUE	TRUE	FALSE	TRUE	TRUE	FALSE
P0A8J4	6.67145e+08	90	92	FALSE	FALSE			TRUE	TRUE	FALSE
P31120	2.5329e+08	80	63	FALSE	FALSE			TRUE	TRUE	FALSE
P0A6F3	4.59718e+08	80	71	FALSE	TRUE	TRUE	FALSE	TRUE	TRUE	FALSE
P77690	1.72255e+08	80	63	FALSE	FALSE			TRUE	TRUE	FALSE
P0ABP8	3.62593e+08	80	80	FALSE	TRUE	TRUE	FALSE	TRUE	TRUE	FALSE
P45578	2.9192e+08	80	88	FALSE	FALSE			TRUE	TRUE	FALSE
P30859	1.38487e+08	70	74	FALSE	FALSE			TRUE	TRUE	FALSE
P0A6Z1	8.43312e+07	70	54	FALSE	TRUE	TRUE	FALSE	TRUE	TRUE	FALSE
P0A8F0	1.98754e+08	80	84	FALSE	TRUE	TRUE	FALSE	TRUE	TRUE	FALSE
P0AFG6	2.30208e+08	80	60	FALSE	TRUE	TRUE	FALSE	TRUE	TRUE	FALSE
P37051	1.86047e+08	80	65	FALSE	FALSE			TRUE	TRUE	FALSE
P0ACF4	4.3114e+08	80	79	FALSE	FALSE			TRUE	FALSE	FALSE
P77718	1.52489e+08	70	63	FALSE	FALSE			TRUE	TRUE	FALSE
P61175	5.10719e+08	90	64	TRUE	TRUE	TRUE	FALSE	TRUE	FALSE	FALSE
P0AEU7	2.44357e+08	80	47	FALSE	TRUE	FALSE	FALSE	TRUE	TRUE	FALSE
P0A6Y5	1.71391e+08	80	63	FALSE	TRUE	FALSE	FALSE	TRUE	TRUE	FALSE
P51020	1.72596e+08	80	69	FALSE	FALSE			TRUE	TRUE	FALSE
P0A6X7	3.52847e+08	80	66	FALSE	TRUE	FALSE	FALSE	TRUE	FALSE	FALSE
P0AE52	1.35744e+08	70	80	FALSE	FALSE			TRUE	TRUE	FALSE
P0AF90	1.54459e+08	70	75	FALSE	FALSE			TRUE	FALSE	FALSE
P0ACA3	1.74325e+08	80	69	FALSE	FALSE			TRUE	TRUE	FALSE
P00963	1.58345e+08	70	73	FALSE	TRUE	TRUE	FALSE	TRUE	TRUE	FALSE
P0AB77	1.836e+08	80	76	FALSE	TRUE	TRUE	FALSE	TRUE	TRUE	FALSE
P0AFG0	1.86016e+08	80	75	TRUE	FALSE			TRUE	TRUE	FALSE
P0A998	2.18913e+08	80	83	FALSE	TRUE	TRUE	FALSE	TRUE	TRUE	FALSE
P0ABH7	2.71535e+08	80	60	FALSE	TRUE	TRUE	FALSE	TRUE	TRUE	FALSE
P69222	1.40968e+08	70	78	TRUE	FALSE			TRUE	FALSE	FALSE
P0AA43	1.81105e+08	80	75	FALSE	TRUE	TRUE	FALSE	TRUE	TRUE	FALSE
P0AG44	4.57172e+08	80	47	TRUE	TRUE	TRUE	FALSE	TRUE	TRUE	FALSE
P0A959	1.69349e+08	80	63	FALSE	TRUE	TRUE	FALSE	TRUE	TRUE	FALSE
P0ACC3	3.15724e+08	80	76	TRUE	FALSE			TRUE	TRUE	FALSE
P0ADE8	1.42478e+08	70	69	FALSE	TRUE	TRUE	FALSE	TRUE	TRUE	FALSE
P63224	2.89952e+08	80	86	FALSE	TRUE	TRUE	FALSE	TRUE	TRUE	FALSE
P68679	3.04754e+08	80	52	FALSE	FALSE			TRUE	FALSE	FALSE
P77398	1.30522e+08	70	55	FALSE	TRUE	TRUE	FALSE	TRUE	TRUE	FALSE
P0AF12	2.03515e+08	80	78	FALSE	TRUE	TRUE	FALSE	TRUE	TRUE	FALSE
P0AC69	2.69311e+08	80	56	FALSE	TRUE	TRUE	FALSE	TRUE	TRUE	FALSE
P0A9X4	8.17241e+07	70	50	TRUE	FALSE			TRUE	TRUE	FALSE
P0A7K6	2.15481e+08	80	59	TRUE	TRUE	TRUE	FALSE	TRUE	TRUE	FALSE
P33363	1.7607e+08	80	51	FALSE	FALSE			TRUE	TRUE	FALSE
P21888	2.1971e+08	80	58	TRUE	TRUE	TRUE	FALSE	TRUE	TRUE	FALSE
P21165	1.53925e+08	70	55	FALSE	TRUE	TRUE	FALSE	TRUE	TRUE	FALSE
P0ADS6	4.61882e+08	80	62	FALSE	FALSE			TRUE	TRUE	FALSE
P0AES0	1.09847e+08	70	62	FALSE	TRUE	TRUE	FALSE	TRUE	TRUE	FALSE
P15042	1.108e+08	70	53	TRUE	TRUE	TRUE	FALSE	TRUE	TRUE	FALSE
P0A8P3	1.32445e+08	70	97	FALSE	FALSE			TRUE	FALSE	FALSE
P0ADU5	3.93658e+08	80	75	FALSE	TRUE	FALSE	FALSE	TRUE	FALSE	FALSE
P0A9L3	2.89533e+08	80	71	FALSE	FALSE			TRUE	TRUE	FALSE
P04425	8.48534e+07	70	66	FALSE	TRUE	TRUE	FALSE	TRUE	TRUE	FALSE
P00452	1.01631e+08	70	46	TRUE	TRUE	TRUE	FALSE	TRUE	TRUE	FALSE
P23882	1.33856e+08	70	67	TRUE	TRUE	TRUE	FALSE	TRUE	TRUE	FALSE
P31663	2.11215e+08	80	78	FALSE	TRUE	TRUE	FALSE	TRUE	TRUE	FALSE
P0AC33	1.64794e+08	70	59	FALSE	FALSE			TRUE	TRUE	FALSE
P18133	2.95819e+08	80	58	FALSE	FALSE			TRUE	TRUE	FALSE
P0AD59	1.75589e+08	80	76	FALSE	TRUE	FALSE	FALSE	TRUE	FALSE	FALSE
P39377	2.23023e+08	80	70	FALSE	TRUE	TRUE	FALSE	TRUE	TRUE	FALSE
P76658	9.55665e+07	70	52	FALSE	FALSE			TRUE	TRUE	FALSE
P0AFL3	1.21455e+08	70	69	FALSE	TRUE	TRUE	FALSE	TRUE	TRUE	FALSE
P0A7G6	1.24064e+08	70	58	FALSE	TRUE	TRUE	FALSE	TRUE	TRUE	FALSE
P00561	1.24631e+08	70	52	FALSE	TRUE	TRUE	FALSE	TRUE	TRUE	FALSE
P0A6G7	2.16372e+08	80	57	FALSE	TRUE	FALSE	FALSE	TRUE	FALSE	FALSE
P0A9Q5	1.82392e+08	80	58	TRUE	FALSE			TRUE	FALSE	FALSE
P0AD96	1.878e+08	80	76	FALSE	TRUE	TRUE	FALSE	TRUE	TRUE	FALSE
P0C0V0	8.41091e+07	70	56	FALSE	FALSE			TRUE	TRUE	FALSE
P77580	3.61435e+08	80	60	FALSE	FALSE			TRUE	TRUE	FALSE
P0AEG4	1.2432e+08	70	74	FALSE	TRUE	TRUE	FALSE	TRUE	TRUE	FALSE
P75838	8.79349e+07	70	40	FALSE	TRUE	TRUE	FALSE	TRUE	TRUE	FALSE
P0AFD1	1.00983e+08	70	92	FALSE	FALSE			TRUE	TRUE	FALSE
P0ACC7	2.79564e+08	80	68	TRUE	TRUE	TRUE	FALSE	TRUE	TRUE	FALSE
P60651	1.03815e+08	70	68	FALSE	FALSE			TRUE	TRUE	FALSE
P60240	5.47196e+08	90	39	FALSE	FALSE			TRUE	TRUE	FALSE
P25437	1.66128e+08	70	64	FALSE	FALSE			TRUE	TRUE	FALSE
P22188	1.30247e+08	70	55	TRUE	TRUE	TRUE	FALSE	TRUE	TRUE	FALSE
P0A6L2	2.26763e+08	80	64	TRUE	TRUE	TRUE	FALSE	TRUE	TRUE	FALSE
P23839	1.67556e+08	80	63	FALSE	FALSE			TRUE	FALSE	FALSE
P09832	1.14751e+08	70	66	FALSE	FALSE			TRUE	TRUE	FALSE
P0A7M6	1.38462e+08	70	49	TRUE	TRUE	FALSE	FALSE	TRUE	FALSE	FALSE
P0A8A0	2.01791e+08	80	59	FALSE	TRUE	TRUE	FALSE	TRUE	TRUE	FALSE
P25745	1.43922e+08	70	57	FALSE	FALSE			TRUE	TRUE	FALSE
P37902	2.20455e+08	80	69	FALSE	FALSE			TRUE	TRUE	FALSE
P0AFK0	1.2723e+08	70	60	FALSE	TRUE	TRUE	TRUE	TRUE	TRUE	FALSE
P61517	1.4615e+08	70	66	TRUE	TRUE	TRUE	FALSE	TRUE	TRUE	FALSE
P05459	1.31244e+08	70	70	FALSE	FALSE			TRUE	TRUE	FALSE
P00582	1.25447e+08	70	45	FALSE	TRUE	TRUE	FALSE	TRUE	TRUE	FALSE
P0A790	2.95343e+08	80	76	FALSE	TRUE	TRUE	FALSE	TRUE	TRUE	FALSE
P15254	8.6535e+07	70	36	FALSE	FALSE			TRUE	FALSE	FALSE
P0A9A9	1.8599e+08	80	74	FALSE	TRUE	FALSE	FALSE	TRUE	FALSE	FALSE
P0A6W9	3.91242e+08	80	47	FALSE	TRUE	TRUE	FALSE	TRUE	TRUE	FALSE
P11458	1.40668e+08	70	73	FALSE	FALSE			TRUE	TRUE	FALSE
P0AAC8	3.92031e+08	80	83	FALSE	TRUE	TRUE	FALSE	TRUE	TRUE	FALSE
P09030	9.21954e+07	70	79	FALSE	TRUE	TRUE	FALSE	TRUE	TRUE	FALSE
P52697	1.36784e+08	70	58	FALSE	TRUE	TRUE	FALSE	TRUE	TRUE	FALSE
P0AEI1	1.52678e+08	70	61	FALSE	FALSE			TRUE	TRUE	FALSE
P0A796	1.49583e+08	70	76	FALSE	TRUE	TRUE	FALSE	TRUE	TRUE	FALSE
P0ACP7	9.89164e+07	70	60	FALSE	TRUE	TRUE	FALSE	TRUE	TRUE	FALSE
P02413	4.17982e+08	80	66	TRUE	TRUE	FALSE	FALSE	TRUE	FALSE	FALSE
P0AB89	1.53906e+08	70	53	TRUE	TRUE	TRUE	FALSE	TRUE	TRUE	FALSE
P0AED7	2.15777e+08	80	73	TRUE	FALSE			TRUE	TRUE	FALSE
P05020	1.79768e+08	80	65	FALSE	TRUE	TRUE	FALSE	TRUE	TRUE	FALSE
P0A6R0	5.89698e+08	90	69	FALSE	TRUE	TRUE	FALSE	TRUE	TRUE	FALSE
Q59385	1.13469e+08	70	16	FALSE	FALSE			TRUE	TRUE	FALSE
P0A6N4	1.68997e+08	80	78	FALSE	TRUE	FALSE	FALSE	TRUE	FALSE	FALSE
P0AFH8	2.51022e+08	80	59	FALSE	FALSE			TRUE	FALSE	FALSE
P0A7B5	3.28561e+08	80	60	FALSE	TRUE	TRUE	FALSE	TRUE	TRUE	FALSE
P0A9Q7	8.06108e+07	70	49	FALSE	TRUE	TRUE	FALSE	TRUE	TRUE	FALSE
P76536	9.37381e+07	70	64	FALSE	FALSE			TRUE	TRUE	FALSE
P0ACE7	2.04822e+08	80	81	FALSE	TRUE	FALSE	FALSE	TRUE	FALSE	FALSE
P0A8A2	2.18915e+08	80	76	FALSE	FALSE			TRUE	TRUE	FALSE
P0ABA4	7.00467e+07	60	46	FALSE	FALSE			TRUE	TRUE	FALSE
P0AB61	7.89329e+07	70	95	FALSE	FALSE			TRUE	FALSE	FALSE
P04816	1.97149e+08	80	68	FALSE	TRUE	TRUE	FALSE	TRUE	TRUE	FALSE
P0A9C5	2.50767e+08	80	70	FALSE	FALSE			TRUE	TRUE	FALSE
P0A6D7	5.09603e+08	90	72	FALSE	FALSE			TRUE	TRUE	FALSE
P76177	6.55519e+07	60	61	FALSE	FALSE			TRUE	TRUE	FALSE
P0A749	1.41385e+08	70	60	TRUE	TRUE	TRUE	FALSE	TRUE	TRUE	FALSE
Q57261	3.04033e+08	80	69	FALSE	TRUE	TRUE	FALSE	TRUE	TRUE	FALSE
P22106	5.73429e+07	60	42	FALSE	TRUE	TRUE	FALSE	TRUE	TRUE	FALSE
P0A6B4	2.12148e+08	80	56	FALSE	TRUE	TRUE	FALSE	TRUE	TRUE	FALSE
P69924	6.48916e+07	60	58	TRUE	TRUE	TRUE	FALSE	TRUE	TRUE	FALSE
P64463	1.99102e+08	80	55	FALSE	FALSE			TRUE	TRUE	FALSE
P0ABT2	6.82712e+07	60	81	FALSE	TRUE	TRUE	FALSE	TRUE	TRUE	FALSE
P18843	1.3912e+08	70	83	TRUE	TRUE	TRUE	FALSE	TRUE	TRUE	FALSE
P0AEG6	1.89562e+08	80	67	FALSE	TRUE	TRUE	FALSE	TRUE	TRUE	FALSE
P0A6Q3	8.60611e+08	90	56	TRUE	TRUE	FALSE	FALSE	TRUE	FALSE	FALSE
P0A6R3	1.36321e+08	70	57	FALSE	TRUE	FALSE	FALSE	TRUE	FALSE	FALSE
P0AEQ3	9.27208e+07	70	60	FALSE	TRUE	TRUE	FALSE	TRUE	TRUE	FALSE
P60723	1.28383e+08	70	61	TRUE	TRUE	TRUE	FALSE	TRUE	TRUE	FALSE
P33195	8.16461e+07	70	43	FALSE	FALSE			TRUE	TRUE	FALSE
P0A7X6	8.02281e+07	70	80	FALSE	FALSE			TRUE	TRUE	FALSE
P0AGJ5	1.09383e+08	70	54	FALSE	FALSE			TRUE	TRUE	TRUE
P77395	4.39401e+07	60	78	FALSE	TRUE	TRUE	FALSE	TRUE	TRUE	FALSE
P0C018	3.38753e+08	80	68	TRUE	TRUE	FALSE	FALSE	TRUE	FALSE	FALSE
P61316	1.57759e+08	70	77	TRUE	TRUE	TRUE	FALSE	TRUE	TRUE	FALSE
P17952	5.79127e+07	60	34	TRUE	TRUE	TRUE	FALSE	TRUE	TRUE	FALSE
P0A6T5	1.29885e+08	70	70	TRUE	TRUE	FALSE	FALSE	TRUE	FALSE	FALSE
P06996	6.68062e+07	60	42	FALSE	TRUE	FALSE	FALSE	TRUE	TRUE	FALSE
P0AG63	4.70503e+08	90	52	TRUE	FALSE			TRUE	FALSE	FALSE
P0A867	1.2668e+08	70	24	FALSE	FALSE			TRUE	TRUE	FALSE
P33920	4.54554e+07	60	49	FALSE	FALSE			TRUE	TRUE	FALSE
P12281	7.8728e+07	70	54	FALSE	TRUE	TRUE	FALSE	TRUE	TRUE	FALSE
P0AEU0	7.11101e+07	60	62	FALSE	TRUE	TRUE	FALSE	TRUE	TRUE	FALSE
P23865	7.99094e+07	70	36	FALSE	TRUE	TRUE	FALSE	TRUE	TRUE	FALSE
P0ACY1	1.05011e+08	70	73	FALSE	TRUE	TRUE	FALSE	TRUE	TRUE	FALSE
P0A794	1.22724e+08	70	70	FALSE	TRUE	TRUE	FALSE	TRUE	TRUE	FALSE
P0A7F6	1.38071e+08	70	75	FALSE	FALSE			TRUE	TRUE	FALSE
P23538	1.13753e+08	70	37	FALSE	FALSE			TRUE	TRUE	FALSE
P0ACG1	5.07138e+07	60	58	FALSE	FALSE			TRUE	TRUE	FALSE
P27306	5.96234e+07	60	50	FALSE	FALSE			TRUE	TRUE	FALSE
P52061	6.89205e+07	60	74	FALSE	TRUE	FALSE	FALSE	TRUE	FALSE	FALSE
P16456	1.43536e+08	70	52	FALSE	TRUE	TRUE	FALSE	TRUE	TRUE	FALSE
P60546	9.71258e+07	70	66	TRUE	TRUE	TRUE	FALSE	TRUE	TRUE	FALSE
P0AFQ7	8.19742e+07	70	66	FALSE	TRUE	TRUE	FALSE	TRUE	TRUE	FALSE
P0A6D3	8.77384e+07	70	38	FALSE	TRUE	TRUE	FALSE	TRUE	TRUE	FALSE
P24171	1.02458e+08	70	38	FALSE	TRUE	TRUE	FALSE	TRUE	TRUE	FALSE
P0A940	1.09192e+08	70	24	TRUE	TRUE	TRUE	FALSE	TRUE	TRUE	FALSE
P0AAB6	1.41104e+08	70	63	FALSE	FALSE			TRUE	TRUE	FALSE
P10121	8.62972e+07	70	53	TRUE	TRUE	TRUE	FALSE	TRUE	TRUE	FALSE
P45748	1.0864e+08	70	69	TRUE	TRUE	TRUE	FALSE	TRUE	TRUE	FALSE
P0A7Z0	1.45938e+08	70	52	FALSE	TRUE	TRUE	FALSE	TRUE	TRUE	FALSE
P23893	1.20521e+08	70	50	TRUE	FALSE			TRUE	TRUE	FALSE
P0ADV7	1.18446e+08	70	63	FALSE	TRUE	TRUE	FALSE	TRUE	TRUE	FALSE
P0A6Y1	1.6984e+08	80	68	FALSE	TRUE	FALSE	FALSE	TRUE	FALSE	FALSE
P37765	3.29792e+08	80	57	FALSE	TRUE	TRUE	FALSE	TRUE	TRUE	FALSE
P0AEY5	1.56247e+08	70	56	FALSE	FALSE			TRUE	FALSE	FALSE
P0A7M9	1.96005e+08	80	83	FALSE	FALSE			TRUE	FALSE	FALSE
P75864	6.24086e+07	60	46	FALSE	TRUE	TRUE	FALSE	TRUE	TRUE	FALSE
P39173	5.14848e+07	60	61	FALSE	FALSE			TRUE	TRUE	FALSE
P0A6L0	7.56871e+07	70	59	FALSE	TRUE	TRUE	FALSE	TRUE	TRUE	FALSE
P14900	4.18159e+08	80	44	TRUE	TRUE	TRUE	FALSE	TRUE	TRUE	FALSE
P03817	5.73648e+07	60	72	FALSE	FALSE			TRUE	FALSE	FALSE
P36929	4.89405e+07	60	66	FALSE	TRUE	TRUE	FALSE	TRUE	TRUE	FALSE
P67603	9.22442e+07	70	92	FALSE	FALSE			TRUE	TRUE	FALSE
P0AB28	5.70791e+08	90	52	FALSE	FALSE			TRUE	FALSE	FALSE
P00370	7.24498e+07	60	65	FALSE	TRUE	TRUE	FALSE	TRUE	TRUE	FALSE
P69908	6.29739e+07	60	41	FALSE	TRUE	TRUE	FALSE	TRUE	TRUE	FALSE
P69910	6.36816e+07	60	41	FALSE	TRUE	TRUE	FALSE	TRUE	TRUE	FALSE
P21645	8.79187e+07	70	40	TRUE	TRUE	TRUE	FALSE	TRUE	TRUE	FALSE
P27829	1.05139e+08	70	63	FALSE	FALSE			TRUE	TRUE	FALSE
P0A698	1.54089e+08	70	31	FALSE	TRUE	TRUE	FALSE	TRUE	TRUE	FALSE
P0AE01	1.23031e+08	70	47	FALSE	TRUE	TRUE	TRUE	TRUE	TRUE	TRUE
P76290	1.33043e+08	70	70	FALSE	TRUE	TRUE	FALSE	TRUE	TRUE	FALSE
P0A6U3	5.57485e+08	90	47	FALSE	TRUE	TRUE	FALSE	TRUE	TRUE	FALSE
P36767	8.46186e+07	70	57	FALSE	TRUE	TRUE	FALSE	TRUE	TRUE	FALSE
P68688	1.4281e+08	70	92	FALSE	FALSE			TRUE	FALSE	FALSE
P0A8I5	1.25707e+08	70	50	FALSE	TRUE	TRUE	FALSE	TRUE	TRUE	FALSE
P0A9K3	1.08237e+08	70	62	FALSE	FALSE			TRUE	TRUE	FALSE
P0AD57	6.47973e+07	60	52	TRUE	TRUE	FALSE	FALSE	TRUE	FALSE	FALSE
P25888	5.44016e+07	60	45	FALSE	FALSE			TRUE	TRUE	FALSE
P0AG82	2.1581e+08	80	74	FALSE	TRUE	TRUE	FALSE	TRUE	TRUE	FALSE
P0AC41	1.36048e+08	70	34	FALSE	TRUE	TRUE	FALSE	TRUE	TRUE	FALSE
P0AGE0	1.8287e+08	80	80	TRUE	TRUE	TRUE	FALSE	TRUE	FALSE	FALSE
P0ABZ4	7.9031e+07	70	63	FALSE	FALSE			TRUE	TRUE	FALSE
P76569	2.63027e+08	80	73	FALSE	FALSE			TRUE	TRUE	FALSE
P0A8R0	7.43679e+07	70	99	FALSE	TRUE	TRUE	FALSE	TRUE	TRUE	FALSE
P65556	4.61948e+07	60	81	FALSE	TRUE	TRUE	FALSE	TRUE	TRUE	FALSE
P05793	6.21589e+07	60	43	FALSE	TRUE	TRUE	TRUE	TRUE	TRUE	TRUE
P0A7L8	1.59412e+08	70	62	TRUE	TRUE	FALSE	FALSE	TRUE	FALSE	FALSE
P76373	4.79216e+07	60	57	FALSE	FALSE			TRUE	TRUE	FALSE
P0A7J0	7.77043e+07	70	55	TRUE	TRUE	TRUE	FALSE	TRUE	TRUE	FALSE
P12758	5.22979e+07	60	72	FALSE	TRUE	TRUE	FALSE	TRUE	TRUE	FALSE
P07862	5.78526e+07	60	62	FALSE	TRUE	TRUE	FALSE	TRUE	TRUE	FALSE
P15034	1.91865e+08	80	43	FALSE	TRUE	TRUE	FALSE	TRUE	TRUE	FALSE
P37329	8.73627e+07	70	73	FALSE	TRUE	TRUE	FALSE	TRUE	TRUE	FALSE
P09158	7.32144e+08	90	49	FALSE	TRUE	TRUE	FALSE	TRUE	TRUE	FALSE
P76403	5.72121e+07	60	39	FALSE	FALSE			TRUE	TRUE	FALSE
P0A6I0	4.35588e+07	60	62	FALSE	TRUE	TRUE	FALSE	TRUE	TRUE	FALSE
P0AFU8	8.29493e+07	70	61	TRUE	TRUE	TRUE	FALSE	TRUE	TRUE	FALSE
P0A9Q1	3.99409e+07	60	48	FALSE	TRUE	FALSE	FALSE	TRUE	FALSE	FALSE
P37773	7.80426e+07	70	44	FALSE	FALSE			TRUE	TRUE	FALSE
P0ADZ0	3.93914e+08	80	51	TRUE	TRUE	FALSE	FALSE	TRUE	FALSE	FALSE
P0AET2	1.00987e+08	70	51	FALSE	FALSE			TRUE	FALSE	FALSE
P0AC62	1.69781e+08	80	69	FALSE	FALSE			TRUE	FALSE	FALSE
P76055	9.36525e+07	70	56	FALSE	FALSE			TRUE	TRUE	FALSE
P0A8U6	5.99226e+07	60	67	FALSE	TRUE	FALSE	FALSE	TRUE	FALSE	FALSE
P28629	4.07144e+07	60	39	FALSE	TRUE	TRUE	FALSE	TRUE	TRUE	FALSE
P23003	5.95793e+07	60	64	FALSE	TRUE	TRUE	FALSE	TRUE	FALSE	FALSE
P0AFR4	4.08246e+08	80	31	FALSE	TRUE	TRUE	FALSE	TRUE	TRUE	FALSE
P0A7L3	2.97644e+08	80	30	TRUE	TRUE	FALSE	FALSE	TRUE	FALSE	FALSE
P10902	4.64838e+07	60	34	FALSE	TRUE	TRUE	FALSE	TRUE	TRUE	FALSE
P60785	2.00366e+07	50	31	FALSE	TRUE	TRUE	FALSE	TRUE	TRUE	FALSE
P0A9U3	5.3554e+07	60	37	FALSE	FALSE			TRUE	TRUE	FALSE
P0A7B8	1.01851e+08	70	63	FALSE	TRUE	TRUE	FALSE	TRUE	FALSE	FALSE
P0A912	7.66438e+07	70	71	FALSE	TRUE	TRUE	FALSE	TRUE	TRUE	FALSE
P0A7Y0	2.74452e+08	80	65	TRUE	FALSE			TRUE	TRUE	FALSE
P0AD33	8.51053e+07	70	49	FALSE	FALSE			TRUE	FALSE	FALSE
P75876	7.73127e+07	70	50	FALSE	TRUE	TRUE	FALSE	TRUE	TRUE	FALSE
Q46829	4.89914e+07	60	36	FALSE	TRUE	TRUE	FALSE	TRUE	TRUE	FALSE
P03023	7.59574e+07	70	57	FALSE	TRUE	TRUE	FALSE	TRUE	TRUE	FALSE
P0A8G9	1.80941e+07	50	68	FALSE	FALSE			TRUE	FALSE	FALSE
P06999	7.60585e+07	70	62	FALSE	TRUE	TRUE	FALSE	TRUE	TRUE	FALSE
P64503	2.52099e+08	80	41	FALSE	FALSE			TRUE	FALSE	FALSE
P37349	3.74985e+07	60	52	FALSE	FALSE			TRUE	TRUE	FALSE
P24186	1.14557e+08	70	53	TRUE	TRUE	TRUE	FALSE	TRUE	TRUE	FALSE
P23827	1.08094e+08	70	62	FALSE	TRUE	TRUE	FALSE	TRUE	TRUE	FALSE
P27248	7.0593e+07	60	64	FALSE	TRUE	TRUE	FALSE	TRUE	TRUE	FALSE
P60716	1.03157e+08	70	61	FALSE	FALSE			TRUE	TRUE	FALSE
P76558	5.87297e+07	60	34	FALSE	FALSE			TRUE	TRUE	FALSE
P0A720	2.50406e+07	50	60	TRUE	TRUE	TRUE	FALSE	TRUE	TRUE	FALSE
P0A7I0	5.33339e+07	60	48	TRUE	FALSE			TRUE	TRUE	FALSE
P76270	4.26515e+07	60	75	FALSE	TRUE	FALSE	FALSE	TRUE	FALSE	FALSE
P06715	6.16503e+07	60	66	FALSE	TRUE	TRUE	FALSE	TRUE	TRUE	FALSE
P45565	7.67774e+07	70	65	FALSE	FALSE			TRUE	TRUE	FALSE
P77695	9.99579e+07	70	77	FALSE	FALSE			TRUE	FALSE	FALSE
P37647	4.31695e+07	60	61	FALSE	FALSE			TRUE	TRUE	FALSE
P21507	5.05999e+07	60	30	FALSE	TRUE	TRUE	FALSE	TRUE	TRUE	FALSE
P77150	7.41261e+07	70	83	FALSE	TRUE	FALSE	FALSE	TRUE	FALSE	FALSE
P75949	6.34854e+07	60	43	FALSE	FALSE			TRUE	TRUE	FALSE
P77044	6.7879e+07	60	38	FALSE	TRUE	TRUE	FALSE	TRUE	TRUE	FALSE
P0ABU0	7.34944e+07	60	57	FALSE	TRUE	FALSE	FALSE	TRUE	FALSE	FALSE
P75823	4.68397e+07	60	53	FALSE	TRUE	TRUE	FALSE	TRUE	TRUE	FALSE
P0AF08	1.18611e+08	70	51	FALSE	FALSE			TRUE	TRUE	FALSE
P00968	3.65194e+07	60	31	FALSE	TRUE	TRUE	FALSE	TRUE	TRUE	FALSE
P25524	4.18927e+07	60	48	FALSE	TRUE	TRUE	FALSE	TRUE	TRUE	FALSE
P0A784	8.77492e+07	70	69	TRUE	TRUE	TRUE	FALSE	TRUE	TRUE	FALSE
P0AB80	6.64065e+07	60	38	FALSE	TRUE	TRUE	FALSE	TRUE	TRUE	FALSE
P0ABF1	1.58166e+08	70	39	FALSE	FALSE			TRUE	TRUE	FALSE
P17117	4.51012e+07	60	41	FALSE	TRUE	TRUE	FALSE	TRUE	TRUE	FALSE
P0AGG8	4.12873e+07	60	45	FALSE	TRUE	TRUE	TRUE	TRUE	TRUE	FALSE
P43672	3.63187e+07	60	35	FALSE	FALSE			TRUE	TRUE	FALSE
P23836	7.57689e+07	70	54	FALSE	TRUE	FALSE	FALSE	TRUE	FALSE	FALSE
P75915	8.17404e+08	90	53	FALSE	FALSE			TRUE	FALSE	FALSE
P0A890	5.69511e+07	60	85	FALSE	FALSE			TRUE	FALSE	FALSE
P0A6E6	7.20159e+07	60	72	FALSE	TRUE	FALSE	FALSE	TRUE	FALSE	FALSE
P0A6K3	4.33053e+07	60	46	TRUE	TRUE	TRUE	FALSE	TRUE	TRUE	FALSE
P0AF24	5.64148e+07	60	59	FALSE	TRUE	TRUE	FALSE	TRUE	TRUE	FALSE
P13024	1.36356e+07	40	43	FALSE	FALSE			TRUE	TRUE	FALSE
P27838	3.9104e+07	60	95	FALSE	TRUE	FALSE	FALSE	TRUE	FALSE	FALSE
P0AAZ7	4.81474e+07	60	68	FALSE	FALSE			TRUE	FALSE	FALSE
P64506	8.792e+07	70	53	FALSE	FALSE			TRUE	FALSE	FALSE
P0A8A8	5.41815e+07	60	42	FALSE	FALSE			TRUE	TRUE	FALSE
P0A9Z1	5.92121e+07	60	73	FALSE	TRUE	TRUE	FALSE	TRUE	TRUE	FALSE
P0A6P5	7.04611e+07	60	33	TRUE	FALSE			TRUE	TRUE	FALSE
P0A8B5	4.80063e+07	60	61	FALSE	TRUE	FALSE	FALSE	TRUE	FALSE	FALSE
P0AEZ9	6.21328e+07	60	51	FALSE	TRUE	TRUE	FALSE	TRUE	TRUE	FALSE
P0ADR8	3.94053e+07	60	43	FALSE	TRUE	TRUE	FALSE	TRUE	TRUE	FALSE
P20083	8.36627e+07	70	30	TRUE	TRUE	TRUE	FALSE	TRUE	TRUE	FALSE
P27828	3.56354e+07	60	54	FALSE	TRUE	TRUE	FALSE	TRUE	TRUE	FALSE
P75849	3.9358e+07	60	53	FALSE	FALSE			TRUE	TRUE	FALSE
P52643	7.381e+07	70	44	FALSE	TRUE	TRUE	FALSE	TRUE	TRUE	FALSE
P06968	5.61234e+07	60	84	TRUE	TRUE	TRUE	FALSE	TRUE	TRUE	FALSE
P31133	5.53845e+07	60	45	FALSE	TRUE	TRUE	FALSE	TRUE	TRUE	FALSE
P12996	3.5469e+07	60	51	FALSE	FALSE			TRUE	TRUE	FALSE
P64540	1.80689e+08	80	98	FALSE	FALSE			TRUE	FALSE	FALSE
P27431	2.72237e+07	50	36	FALSE	TRUE	TRUE	FALSE	TRUE	TRUE	FALSE
P45799	2.35242e+07	50	74	FALSE	TRUE	TRUE	FALSE	TRUE	TRUE	FALSE
P0AEI4	2.99488e+07	50	48	FALSE	FALSE			TRUE	TRUE	FALSE
P0A6Q6	6.82544e+07	60	63	TRUE	TRUE	FALSE	FALSE	TRUE	FALSE	FALSE
P60560	1.64196e+08	70	50	FALSE	FALSE			TRUE	TRUE	FALSE
P0A993	2.0078e+07	50	44	FALSE	TRUE	TRUE	FALSE	TRUE	TRUE	FALSE
Q46920	3.74921e+07	60	35	FALSE	FALSE			TRUE	TRUE	FALSE
P36995	3.122e+08	80	69	FALSE	FALSE			TRUE	FALSE	FALSE
P0AFZ3	1.86443e+07	50	44	FALSE	TRUE	TRUE	FALSE	TRUE	TRUE	FALSE
P09394	3.3554e+07	50	48	FALSE	TRUE	TRUE	FALSE	TRUE	TRUE	FALSE
P40874	2.12889e+08	80	41	FALSE	FALSE			TRUE	TRUE	FALSE
P09424	4.77608e+07	60	51	FALSE	FALSE			TRUE	TRUE	FALSE
P15639	3.86044e+07	60	44	FALSE	FALSE			TRUE	FALSE	FALSE
P0A8Y5	4.75242e+07	60	57	FALSE	TRUE	TRUE	FALSE	TRUE	TRUE	FALSE
P0AEM0	2.96771e+07	50	96	FALSE	TRUE	TRUE	FALSE	TRUE	TRUE	FALSE
P0A8E1	2.92428e+07	50	51	FALSE	FALSE			TRUE	TRUE	FALSE
Q46856	6.77948e+07	60	58	FALSE	TRUE	TRUE	FALSE	TRUE	TRUE	FALSE
P04036	4.45272e+07	60	56	TRUE	TRUE	TRUE	FALSE	TRUE	TRUE	FALSE
P67080	5.47324e+07	60	46	FALSE	TRUE	TRUE	FALSE	TRUE	TRUE	FALSE
P0A731	4.6011e+07	60	50	FALSE	TRUE	TRUE	FALSE	TRUE	TRUE	FALSE
P27830	2.29479e+07	50	45	FALSE	TRUE	FALSE	FALSE	TRUE	TRUE	FALSE
P0AGK8	4.94312e+07	60	27	FALSE	FALSE			TRUE	FALSE	FALSE
P0AD10	3.08466e+07	50	75	FALSE	FALSE			TRUE	FALSE	FALSE
P0A832	8.16106e+07	70	26	FALSE	FALSE			TRUE	TRUE	FALSE
P51024	1.79231e+07	50	44	FALSE	FALSE			TRUE	TRUE	FALSE
P0DPN3	1.70016e+08	80	14	FALSE	FALSE			TRUE	FALSE	FALSE
P07649	4.21967e+07	60	55	FALSE	TRUE	TRUE	FALSE	TRUE	TRUE	FALSE
P0A898	2.30638e+07	50	34	FALSE	TRUE	FALSE	FALSE	TRUE	FALSE	FALSE
P04951	4.21408e+07	60	56	TRUE	TRUE	TRUE	FALSE	TRUE	TRUE	FALSE
P0AF03	5.17371e+07	60	85	FALSE	TRUE	FALSE	FALSE	TRUE	FALSE	FALSE
P0AGK4	1.25321e+08	70	43	FALSE	TRUE	TRUE	FALSE	TRUE	TRUE	FALSE
P33599	2.99037e+07	50	27	FALSE	FALSE			TRUE	TRUE	FALSE
P0AEB7	5.44575e+07	60	76	FALSE	FALSE			TRUE	FALSE	FALSE
P0A6S7	3.02783e+07	50	42	TRUE	FALSE			TRUE	TRUE	FALSE
P0A8G6	3.25521e+08	80	55	FALSE	TRUE	FALSE	FALSE	TRUE	FALSE	FALSE
P0ADY7	2.67162e+07	50	51	TRUE	TRUE	TRUE	FALSE	TRUE	TRUE	FALSE
P60757	2.85305e+07	50	42	FALSE	TRUE	TRUE	FALSE	TRUE	TRUE	FALSE
P64534	1.97674e+07	50	52	FALSE	FALSE			TRUE	TRUE	FALSE
P07913	1.48425e+08	70	50	FALSE	FALSE			TRUE	TRUE	FALSE
P08390	2.98676e+07	50	46	FALSE	FALSE			TRUE	TRUE	FALSE
P0ABQ4	1.72727e+08	80	47	TRUE	TRUE	TRUE	FALSE	TRUE	TRUE	FALSE
P0ACJ0	7.50179e+07	70	60	FALSE	FALSE			TRUE	TRUE	FALSE
P0AFI2	1.95389e+07	50	22	FALSE	TRUE	TRUE	FALSE	TRUE	TRUE	FALSE
P0A988	7.24668e+07	60	45	TRUE	TRUE	TRUE	FALSE	TRUE	TRUE	FALSE
P08244	4.63399e+07	60	60	FALSE	TRUE	TRUE	FALSE	TRUE	TRUE	FALSE
P46853	2.72968e+07	50	41	FALSE	TRUE	TRUE	FALSE	TRUE	TRUE	FALSE
P0ACX3	1.17129e+08	70	56	FALSE	TRUE	TRUE	FALSE	TRUE	FALSE	FALSE
P0ADI7	3.5255e+07	60	57	FALSE	TRUE	TRUE	FALSE	TRUE	TRUE	FALSE
P0A780	1.5874e+08	70	60	FALSE	TRUE	FALSE	FALSE	TRUE	FALSE	FALSE
P0A7E9	5.04786e+07	60	66	TRUE	TRUE	TRUE	FALSE	TRUE	TRUE	FALSE
P0A962	2.63652e+07	50	49	FALSE	TRUE	TRUE	FALSE	TRUE	TRUE	FALSE
P0A8M6	1.84155e+07	50	52	FALSE	FALSE			TRUE	FALSE	FALSE
P75874	2.70541e+07	50	76	FALSE	FALSE			TRUE	TRUE	FALSE
P07639	2.68655e+07	50	43	FALSE	FALSE			TRUE	TRUE	FALSE
P39199	3.92254e+07	60	31	FALSE	FALSE			TRUE	TRUE	FALSE
P0A738	3.56516e+07	60	61	FALSE	TRUE	TRUE	FALSE	TRUE	TRUE	FALSE
P0A9H7	3.14429e+07	50	31	FALSE	FALSE			TRUE	TRUE	FALSE
P0AC92	5.44983e+07	60	82	FALSE	TRUE	FALSE	FALSE	TRUE	FALSE	FALSE
P0AB52	3.90374e+07	60	84	FALSE	TRUE	FALSE	FALSE	TRUE	FALSE	FALSE
P0A6F1	4.79908e+07	60	35	FALSE	TRUE	TRUE	FALSE	TRUE	TRUE	FALSE
P21499	6.21233e+07	60	18	FALSE	FALSE			TRUE	TRUE	FALSE
P30178	2.64899e+07	50	48	FALSE	TRUE	TRUE	FALSE	TRUE	TRUE	FALSE
P62617	3.45812e+07	50	75	TRUE	TRUE	FALSE	FALSE	TRUE	TRUE	FALSE
P0A7A2	2.54897e+07	50	52	FALSE	FALSE			TRUE	TRUE	FALSE
P27833	2.9785e+07	50	43	FALSE	TRUE	TRUE	FALSE	TRUE	TRUE	FALSE
P05042	1.66294e+08	70	25	FALSE	TRUE	TRUE	FALSE	TRUE	TRUE	FALSE
P0ADS2	4.2552e+07	60	66	FALSE	TRUE	FALSE	FALSE	TRUE	FALSE	FALSE
P0A746	4.00046e+07	60	64	FALSE	TRUE	TRUE	FALSE	TRUE	TRUE	FALSE
P09147	3.47017e+07	60	55	FALSE	TRUE	TRUE	FALSE	TRUE	TRUE	FALSE
P30958	1.34247e+07	40	19	FALSE	TRUE	TRUE	FALSE	TRUE	TRUE	FALSE
P04335	2.31488e+07	50	31	FALSE	FALSE			TRUE	TRUE	FALSE
P76316	4.0336e+07	60	42	FALSE	FALSE			TRUE	TRUE	FALSE
P77214	1.20105e+07	40	66	FALSE	TRUE	FALSE	FALSE	TRUE	FALSE	FALSE
P41407	5.46984e+07	60	48	FALSE	TRUE	FALSE	FALSE	TRUE	FALSE	FALSE
P0ADU2	7.21863e+07	60	48	FALSE	TRUE	FALSE	FALSE	TRUE	TRUE	FALSE
P0A734	1.84098e+07	50	84	TRUE	TRUE	FALSE	FALSE	TRUE	FALSE	FALSE
P25665	1.89663e+07	50	25	FALSE	FALSE			TRUE	TRUE	FALSE
P37745	4.87892e+07	60	55	FALSE	FALSE			TRUE	TRUE	FALSE
P0A7F9	6.29422e+07	60	37	FALSE	FALSE			TRUE	TRUE	FALSE
P0ADY3	8.62213e+07	70	64	TRUE	TRUE	TRUE	FALSE	TRUE	TRUE	FALSE
P25536	3.0784e+07	50	75	FALSE	TRUE	FALSE	FALSE	TRUE	FALSE	FALSE
P64455	7.61576e+07	70	60	FALSE	FALSE			TRUE	FALSE	FALSE
P09053	7.07108e+07	60	24	FALSE	FALSE			TRUE	TRUE	FALSE
P0A9D4	2.24334e+07	50	34	FALSE	TRUE	FALSE	FALSE	TRUE	FALSE	FALSE
P64554	1.88272e+07	50	52	FALSE	FALSE			TRUE	TRUE	FALSE
P12008	2.2868e+07	50	35	FALSE	FALSE			TRUE	TRUE	FALSE
P0AC19	5.56038e+07	60	44	FALSE	TRUE	TRUE	FALSE	TRUE	TRUE	FALSE
P0A6X3	9.0289e+07	70	99	FALSE	TRUE	FALSE	FALSE	TRUE	FALSE	FALSE
P05852	3.46677e+07	60	41	TRUE	TRUE	TRUE	FALSE	TRUE	TRUE	FALSE
P0CG19	3.91958e+07	60	43	FALSE	FALSE			TRUE	TRUE	FALSE
P0ACR9	2.9954e+08	80	52	FALSE	FALSE			TRUE	FALSE	FALSE
P0C0L9	2.01802e+07	50	61	FALSE	TRUE	FALSE	FALSE	TRUE	FALSE	FALSE
P39286	3.10113e+07	50	43	FALSE	FALSE			TRUE	TRUE	FALSE
P0A6T9	1.61706e+08	70	71	FALSE	TRUE	TRUE	FALSE	TRUE	TRUE	FALSE
P77247	3.25801e+07	50	56	FALSE	TRUE	FALSE	FALSE	TRUE	TRUE	FALSE
P15640	1.08635e+08	70	28	FALSE	TRUE	TRUE	FALSE	TRUE	FALSE	FALSE
P77754	2.96483e+07	50	47	FALSE	TRUE	FALSE	FALSE	TRUE	FALSE	FALSE
Q46893	3.22333e+07	50	71	TRUE	TRUE	TRUE	FALSE	TRUE	TRUE	FALSE
P0A8J8	1.95602e+07	50	28	FALSE	FALSE			TRUE	TRUE	FALSE
P60390	3.73249e+07	60	35	FALSE	FALSE			TRUE	TRUE	FALSE
P69913	1.08238e+08	70	64	TRUE	TRUE	FALSE	FALSE	TRUE	FALSE	FALSE
P0AB43	5.50149e+07	60	71	FALSE	FALSE			TRUE	TRUE	FALSE
P0ABF6	1.51232e+07	50	44	FALSE	TRUE	FALSE	FALSE	TRUE	FALSE	FALSE
P0AA39	4.00427e+07	60	34	FALSE	TRUE	TRUE	FALSE	TRUE	TRUE	FALSE
P0A6L9	2.7217e+07	50	53	FALSE	TRUE	TRUE	FALSE	TRUE	TRUE	FALSE
P69829	3.85129e+07	60	61	FALSE	TRUE	FALSE	FALSE	TRUE	FALSE	FALSE
P0AFI7	1.30328e+07	40	28	FALSE	TRUE	TRUE	FALSE	TRUE	TRUE	FALSE
P23909	1.1417e+07	40	22	FALSE	TRUE	TRUE	FALSE	TRUE	TRUE	FALSE
P0A8C4	3.13338e+07	50	58	FALSE	FALSE			TRUE	TRUE	FALSE
P0A917	6.36882e+07	60	46	FALSE	TRUE	FALSE	FALSE	TRUE	FALSE	FALSE
P0AEW6	8.75599e+07	70	38	FALSE	TRUE	TRUE	FALSE	TRUE	TRUE	FALSE
P30177	3.64658e+07	60	42	FALSE	TRUE	TRUE	FALSE	TRUE	TRUE	FALSE
P16700	2.51525e+07	50	45	FALSE	FALSE			TRUE	TRUE	FALSE
P39406	2.01766e+07	50	40	FALSE	TRUE	TRUE	FALSE	TRUE	TRUE	FALSE
P00887	6.73273e+07	60	41	FALSE	FALSE			TRUE	TRUE	FALSE
P0AET8	5.17482e+07	60	37	FALSE	TRUE	TRUE	FALSE	TRUE	TRUE	FALSE
P52647	2.00121e+07	50	23	FALSE	FALSE			TRUE	TRUE	FALSE
P61887	7.76829e+07	70	15	FALSE	TRUE	TRUE	FALSE	TRUE	TRUE	FALSE
P31142	1.86266e+07	50	53	FALSE	TRUE	TRUE	FALSE	TRUE	TRUE	FALSE
P11880	4.82872e+07	60	21	TRUE	TRUE	TRUE	FALSE	TRUE	TRUE	FALSE
P0A7N1	1.15045e+08	70	72	FALSE	FALSE			TRUE	TRUE	FALSE
P0A8Z0	3.75919e+07	60	43	FALSE	FALSE			TRUE	FALSE	FALSE
P06986	3.96023e+07	60	36	FALSE	TRUE	TRUE	FALSE	TRUE	TRUE	FALSE
P09155	1.75128e+07	50	40	FALSE	TRUE	TRUE	FALSE	TRUE	TRUE	FALSE
P16095	1.84437e+07	50	34	FALSE	FALSE			TRUE	FALSE	FALSE
P0AA57	6.94989e+07	60	42	FALSE	FALSE			TRUE	FALSE	FALSE
P36649	1.26874e+07	40	24	FALSE	TRUE	TRUE	FALSE	TRUE	TRUE	FALSE
P75914	5.56613e+07	60	39	FALSE	TRUE	FALSE	FALSE	TRUE	TRUE	FALSE
P0ADP9	2.04593e+07	50	71	FALSE	FALSE			TRUE	FALSE	FALSE
P0AC16	5.18814e+07	60	44	FALSE	TRUE	FALSE	FALSE	TRUE	FALSE	FALSE
P0AFJ1	4.20811e+07	60	32	FALSE	FALSE			TRUE	TRUE	FALSE
P0AEZ3	2.59487e+07	50	53	TRUE	TRUE	TRUE	FALSE	TRUE	TRUE	FALSE
P0AC81	8.77164e+07	70	39	FALSE	TRUE	TRUE	FALSE	TRUE	TRUE	FALSE
P0AD24	6.30104e+07	60	73	FALSE	FALSE			TRUE	FALSE	FALSE
P08373	4.04412e+07	60	33	TRUE	TRUE	TRUE	FALSE	TRUE	TRUE	FALSE
P0ADV1	1.33318e+08	70	43	TRUE	TRUE	FALSE	FALSE	TRUE	FALSE	FALSE
P37666	7.20162e+07	60	47	FALSE	FALSE			TRUE	TRUE	FALSE
P0A8H8	2.72854e+07	50	98	FALSE	FALSE			TRUE	FALSE	FALSE
P0AAB4	5.40825e+07	60	28	TRUE	TRUE	TRUE	FALSE	TRUE	TRUE	FALSE
P77258	1.51683e+07	50	42	FALSE	FALSE			TRUE	TRUE	FALSE
P0A6V8	3.04952e+07	50	42	FALSE	FALSE			TRUE	TRUE	FALSE
P02930	1.22928e+08	70	27	FALSE	TRUE	TRUE	FALSE	TRUE	TRUE	FALSE
P24251	7.6748e+07	70	37	FALSE	FALSE			TRUE	FALSE	FALSE
P39180	4.28139e+07	60	14	FALSE	FALSE			TRUE	TRUE	FALSE
P40191	1.30561e+07	40	36	FALSE	TRUE	TRUE	FALSE	TRUE	TRUE	FALSE
P0AAP3	3.29472e+07	50	59	FALSE	TRUE	FALSE	FALSE	TRUE	FALSE	FALSE
P22939	2.49339e+07	50	48	TRUE	TRUE	TRUE	FALSE	TRUE	FALSE	FALSE
P24178	3.25491e+07	50	78	FALSE	FALSE			TRUE	FALSE	FALSE
P0A7M2	4.97596e+07	60	36	TRUE	TRUE	FALSE	FALSE	TRUE	FALSE	FALSE
P12994	1.63867e+07	50	39	FALSE	TRUE	TRUE	FALSE	TRUE	TRUE	FALSE
P36979	5.99381e+07	60	24	FALSE	TRUE	TRUE	FALSE	TRUE	TRUE	FALSE
P0A6G3	3.7544e+07	60	68	FALSE	FALSE			TRUE	TRUE	FALSE
P63417	2.75073e+07	50	76	FALSE	FALSE			TRUE	FALSE	FALSE
P0A9L5	1.6881e+07	50	65	FALSE	FALSE			TRUE	TRUE	FALSE
P0ADK8	7.7352e+07	70	43	FALSE	FALSE			TRUE	FALSE	FALSE
P0A9J6	6.13673e+07	60	30	FALSE	TRUE	TRUE	FALSE	TRUE	TRUE	FALSE
P0AGE6	1.51716e+07	50	75	FALSE	TRUE	FALSE	FALSE	TRUE	TRUE	FALSE
P0ACI0	1.56384e+07	50	39	FALSE	TRUE	TRUE	FALSE	TRUE	TRUE	FALSE
P21369	3.88115e+08	80	29	FALSE	FALSE			TRUE	TRUE	FALSE
P62623	1.46297e+07	50	32	TRUE	TRUE	TRUE	FALSE	TRUE	TRUE	FALSE
P04693	2.31143e+07	50	30	FALSE	TRUE	TRUE	FALSE	TRUE	TRUE	FALSE
P0A7I7	1.1438e+08	70	45	TRUE	TRUE	TRUE	FALSE	TRUE	TRUE	FALSE
P0A8W5	1.14378e+07	40	60	FALSE	FALSE			TRUE	TRUE	FALSE
P32680	3.05781e+07	50	39	FALSE	FALSE			TRUE	FALSE	FALSE
P69874	1.29296e+07	40	27	FALSE	FALSE			TRUE	TRUE	FALSE
P0A972	1.26552e+08	70	68	FALSE	FALSE			TRUE	FALSE	FALSE
P0AFP6	1.50887e+07	50	40	FALSE	TRUE	TRUE	FALSE	TRUE	TRUE	FALSE
P0ABQ0	1.37942e+07	40	17	TRUE	TRUE	TRUE	FALSE	TRUE	TRUE	FALSE
P0ACY9	2.44881e+07	50	69	FALSE	FALSE			TRUE	FALSE	FALSE
P0AFM6	1.17711e+07	40	40	FALSE	TRUE	FALSE	FALSE	TRUE	FALSE	FALSE
P40120	1.6484e+07	50	17	FALSE	FALSE			TRUE	TRUE	FALSE
P0AAS7	5.66652e+07	60	93	FALSE	FALSE			TRUE	FALSE	FALSE
P0AED0	7.17648e+06	40	77	FALSE	FALSE			TRUE	FALSE	FALSE
P04982	3.08183e+07	50	51	FALSE	FALSE			TRUE	TRUE	FALSE
P0AC38	2.07449e+07	50	30	FALSE	TRUE	TRUE	FALSE	TRUE	TRUE	FALSE
P0ABA6	8.24118e+07	70	41	FALSE	TRUE	TRUE	FALSE	TRUE	TRUE	FALSE
P29217	2.61752e+07	50	47	FALSE	FALSE			TRUE	TRUE	FALSE
P0AFZ1	2.19442e+07	50	41	FALSE	FALSE			TRUE	TRUE	FALSE
P76116	2.52142e+07	50	35	FALSE	TRUE	TRUE	FALSE	TRUE	TRUE	FALSE
P22524	3.1238e+06	20	41	TRUE	TRUE	FALSE	FALSE	TRUE	FALSE	FALSE
P30871	1.52385e+07	50	22	FALSE	TRUE	TRUE	FALSE	TRUE	TRUE	FALSE
P0AGG4	3.65378e+07	60	89	FALSE	FALSE			TRUE	TRUE	FALSE
P67095	5.88245e+07	60	53	FALSE	TRUE	TRUE	FALSE	TRUE	TRUE	FALSE
P0A9N4	1.18276e+07	40	30	FALSE	TRUE	TRUE	FALSE	TRUE	TRUE	FALSE
P63228	4.12428e+07	60	44	FALSE	TRUE	FALSE	FALSE	TRUE	TRUE	FALSE
P16703	1.35047e+07	40	44	FALSE	TRUE	TRUE	FALSE	TRUE	TRUE	FALSE
P0AEN1	2.57844e+07	50	28	FALSE	TRUE	TRUE	FALSE	TRUE	TRUE	FALSE
P11557	8.82921e+06	40	28	FALSE	FALSE			FALSE
P32662	8.92586e+06	40	62	FALSE	FALSE			TRUE	TRUE	FALSE
P0AGD7	1.13848e+07	40	22	TRUE	TRUE	TRUE	FALSE	TRUE	TRUE	FALSE
P23857	5.66207e+07	60	59	FALSE	FALSE			TRUE	TRUE	FALSE
P03018	6.39902e+06	30	12	FALSE	TRUE	TRUE	FALSE	TRUE	TRUE	FALSE
P0A8T1	8.82033e+06	40	39	FALSE	FALSE			TRUE	TRUE	FALSE
P0DMC7	1.51877e+08	70	37	FALSE	TRUE	FALSE	FALSE	TRUE	FALSE	FALSE
P0AF18	3.44057e+08	80	36	FALSE	TRUE	TRUE	FALSE	TRUE	TRUE	FALSE
P25522	1.30994e+07	40	27	FALSE	TRUE	TRUE	FALSE	TRUE	TRUE	FALSE
P0AAZ4	1.23506e+07	40	24	FALSE	TRUE	TRUE	FALSE	TRUE	TRUE	FALSE
P27434	8.30592e+06	40	19	FALSE	FALSE			TRUE	FALSE	FALSE
P15770	2.61645e+07	50	57	FALSE	TRUE	TRUE	FALSE	TRUE	FALSE	FALSE
P0A7Y8	1.5748e+07	50	47	TRUE	FALSE			TRUE	FALSE	FALSE
P0A873	2.38621e+07	50	20	TRUE	TRUE	TRUE	TRUE	TRUE	TRUE	TRUE
P30863	1.39635e+07	40	54	FALSE	FALSE			TRUE	TRUE	FALSE
P0ABC7	1.46529e+07	50	11	FALSE	FALSE			TRUE	TRUE	FALSE
P00861	1.85585e+07	50	36	FALSE	TRUE	TRUE	FALSE	TRUE	TRUE	FALSE
P36659	3.95852e+07	60	22	FALSE	TRUE	FALSE	FALSE	TRUE	TRUE	FALSE
P25397	1.55396e+07	50	33	FALSE	TRUE	TRUE	FALSE	TRUE	TRUE	FALSE
P05194	5.47772e+07	60	53	FALSE	FALSE			TRUE	TRUE	FALSE
P76268	1.40486e+07	40	37	FALSE	TRUE	FALSE	FALSE	TRUE	TRUE	FALSE
P13009	5.92004e+07	60	12	FALSE	TRUE	TRUE	FALSE	TRUE	TRUE	FALSE
P0A8L7	1.40961e+07	40	55	FALSE	FALSE			TRUE	FALSE	FALSE
P0AA16	2.52781e+07	50	30	FALSE	TRUE	FALSE	FALSE	TRUE	TRUE	FALSE
P0AB46	3.57218e+07	60	36	FALSE	FALSE			FALSE
P0A7N9	3.74523e+07	60	56	FALSE	TRUE	FALSE	FALSE	TRUE	FALSE	FALSE
P69776	2.73159e+07	50	44	FALSE	TRUE	FALSE	FALSE	TRUE	FALSE	FALSE
P0ACB0	1.1916e+07	40	21	TRUE	TRUE	TRUE	FALSE	TRUE	TRUE	FALSE
P0AA99	1.77134e+07	50	37	FALSE	FALSE			TRUE	TRUE	FALSE
P06988	1.94155e+07	50	25	FALSE	TRUE	TRUE	FALSE	TRUE	TRUE	FALSE
P64614	1.99511e+07	50	55	FALSE	FALSE			TRUE	FALSE	FALSE
P0AG07	4.25929e+07	60	45	FALSE	FALSE			TRUE	TRUE	FALSE
P0A722	2.69506e+07	50	29	TRUE	TRUE	FALSE	FALSE	TRUE	FALSE	FALSE
P0A6C1	1.86335e+07	50	30	FALSE	TRUE	TRUE	FALSE	TRUE	TRUE	FALSE
P37440	2.23218e+07	50	38	FALSE	FALSE			TRUE	TRUE	FALSE
P76176	1.66078e+08	70	27	FALSE	FALSE			TRUE	TRUE	FALSE
Q46927	2.24139e+07	50	33	FALSE	FALSE			TRUE	TRUE	FALSE
P0ADA3	2.65218e+07	50	17	FALSE	FALSE			FALSE
P07024	2.69843e+07	50	22	FALSE	TRUE	TRUE	FALSE	TRUE	TRUE	FALSE
P77756	2.3644e+06	20	52	FALSE	FALSE			TRUE	FALSE	FALSE
P08189	1.73717e+07	50	43	FALSE	TRUE	TRUE	FALSE	TRUE	TRUE	FALSE
P33643	1.02071e+07	40	21	FALSE	TRUE	TRUE	FALSE	TRUE	TRUE	FALSE
P0A7E3	1.43149e+07	40	41	FALSE	TRUE	TRUE	FALSE	TRUE	TRUE	FALSE
P0ADG4	1.02553e+07	40	23	TRUE	TRUE	TRUE	FALSE	TRUE	TRUE	FALSE
P76170	1.28906e+07	40	27	FALSE	FALSE			TRUE	FALSE	FALSE
P0A8W2	1.10446e+07	40	45	FALSE	FALSE			TRUE	FALSE	FALSE
P12995	7.67829e+06	40	26	FALSE	TRUE	TRUE	FALSE	TRUE	TRUE	FALSE
P0A887	1.48898e+07	50	24	FALSE	FALSE			TRUE	TRUE	FALSE
P0AE78	2.13289e+08	80	28	FALSE	TRUE	TRUE	FALSE	TRUE	TRUE	FALSE
P65367	8.85404e+06	40	55	FALSE	FALSE			TRUE	FALSE	FALSE
P60340	2.62049e+07	50	32	FALSE	TRUE	TRUE	FALSE	TRUE	TRUE	FALSE
P0AGF2	9.67794e+06	40	54	FALSE	TRUE	FALSE	FALSE	TRUE	FALSE	FALSE
P76291	1.79273e+07	50	34	FALSE	TRUE	TRUE	FALSE	TRUE	TRUE	FALSE
P30744	5.79199e+06	30	17	FALSE	FALSE			TRUE	TRUE	FALSE
P28635	9.29129e+06	40	26	FALSE	TRUE	TRUE	FALSE	TRUE	TRUE	FALSE
P0A9T4	1.71648e+07	50	32	FALSE	TRUE	TRUE	FALSE	TRUE	TRUE	FALSE
P0ADP2	1.61524e+07	50	38	FALSE	FALSE			TRUE	FALSE	FALSE
P0AFL6	4.61426e+06	30	16	FALSE	TRUE	TRUE	FALSE	TRUE	TRUE	FALSE
P0A7C2	3.47038e+07	60	33	TRUE	TRUE	TRUE	FALSE	TRUE	TRUE	FALSE
P0AB24	1.56672e+07	50	31	FALSE	FALSE			TRUE	TRUE	FALSE
P08660	9.2838e+06	40	27	FALSE	TRUE	TRUE	FALSE	TRUE	TRUE	FALSE
P30125	3.0521e+07	50	29	FALSE	TRUE	TRUE	FALSE	TRUE	TRUE	FALSE
P0AGG0	7.8175e+06	40	20	TRUE	FALSE			TRUE	TRUE	FALSE
P00562	1.9918e+07	50	19	FALSE	FALSE			TRUE	TRUE	FALSE
P23830	1.30371e+07	40	26	TRUE	FALSE			TRUE	TRUE	FALSE
P25516	6.07179e+06	30	13	FALSE	FALSE			TRUE	TRUE	FALSE
P0AE88	9.45005e+06	40	29	FALSE	TRUE	FALSE	FALSE	TRUE	FALSE	FALSE
P0ADS9	1.21597e+07	40	32	FALSE	FALSE			TRUE	FALSE	FALSE
P77348	3.06504e+07	50	13	FALSE	TRUE	TRUE	FALSE	TRUE	TRUE	FALSE
P37127	1.05075e+07	40	9	FALSE	FALSE			TRUE	TRUE	FALSE
P0A6P7	9.684e+06	40	40	TRUE	FALSE			TRUE	TRUE	FALSE
P0A840	2.44924e+07	50	36	FALSE	FALSE			TRUE	TRUE	FALSE
P42616	3.02375e+07	50	20	FALSE	FALSE			TRUE	FALSE	FALSE
P76015	3.90927e+07	60	25	FALSE	TRUE	TRUE	FALSE	TRUE	TRUE	FALSE
P0ACJ8	4.44953e+06	30	26	FALSE	TRUE	TRUE	FALSE	TRUE	TRUE	FALSE
P0AEB2	1.31108e+08	70	4	FALSE	TRUE	TRUE	FALSE	TRUE	TRUE	FALSE
P77611	1.14544e+07	40	20	FALSE	FALSE			TRUE	TRUE	FALSE
P30748	4.65316e+06	30	70	FALSE	TRUE	FALSE	FALSE	TRUE	FALSE	FALSE
P0A7F3	2.15186e+07	50	56	FALSE	TRUE	TRUE	FALSE	TRUE	TRUE	FALSE
P0A8K5	1.15335e+07	40	73	FALSE	FALSE			TRUE	FALSE	FALSE
P0AE48	1.32458e+07	40	29	FALSE	FALSE			TRUE	TRUE	FALSE
P0A7D1	1.72465e+07	50	40	TRUE	TRUE	FALSE	FALSE	TRUE	TRUE	FALSE
P18196	9.85939e+06	40	30	FALSE	FALSE			TRUE	FALSE	FALSE
P0AD49	2.01897e+08	80	47	FALSE	FALSE			TRUE	FALSE	FALSE
P0AEI6	1.71688e+07	50	58	FALSE	FALSE			TRUE	TRUE	FALSE
Q46948	7.23163e+06	40	36	FALSE	TRUE	FALSE	FALSE	TRUE	FALSE	FALSE
P05458	4.36203e+06	30	13	FALSE	TRUE	TRUE	FALSE	TRUE	TRUE	FALSE
Q46919	1.04749e+07	40	18	FALSE	FALSE			TRUE	FALSE	FALSE
P0ADX1	4.03799e+07	60	42	FALSE	TRUE	FALSE	FALSE	TRUE	FALSE	FALSE
P42641	5.10624e+06	30	31	TRUE	TRUE	TRUE	FALSE	TRUE	TRUE	FALSE
P37313	6.58645e+07	60	31	FALSE	FALSE			TRUE	TRUE	FALSE
P0A9E5	3.70792e+06	30	17	FALSE	FALSE			TRUE	TRUE	FALSE
Q46868	2.93562e+07	50	39	FALSE	FALSE			TRUE	FALSE	FALSE
P0AG51	1.91551e+07	50	54	TRUE	TRUE	FALSE	FALSE	TRUE	FALSE	FALSE
P29680	8.62937e+06	40	22	FALSE	FALSE			TRUE	TRUE	FALSE
P27848	1.99796e+07	50	42	FALSE	FALSE			TRUE	TRUE	FALSE
P06992	1.99193e+07	50	29	FALSE	TRUE	TRUE	FALSE	TRUE	TRUE	FALSE
P0AFW4	7.56793e+06	40	38	FALSE	TRUE	TRUE	FALSE	TRUE	TRUE	FALSE
P76256	1.51144e+07	50	20	TRUE	TRUE	TRUE	FALSE	TRUE	TRUE	FALSE
P0A9C9	1.28169e+07	40	21	FALSE	TRUE	TRUE	FALSE	TRUE	TRUE	FALSE
P0AFX9	1.50691e+07	50	12	FALSE	TRUE	TRUE	FALSE	TRUE	TRUE	FALSE
P26646	1.83302e+07	50	22	FALSE	TRUE	TRUE	FALSE	TRUE	TRUE	FALSE
P0A9W9	1.37832e+07	40	29	FALSE	TRUE	FALSE	FALSE	TRUE	FALSE	FALSE
P30860	3.2668e+07	50	33	FALSE	FALSE			TRUE	TRUE	FALSE
P0AG16	7.17612e+06	40	12	FALSE	TRUE	TRUE	FALSE	TRUE	TRUE	FALSE
P21169	1.53777e+07	50	25	FALSE	FALSE			TRUE	TRUE	FALSE
P0A8E5	8.27114e+06	40	47	FALSE	FALSE			TRUE	FALSE	FALSE
P37005	1.17614e+07	40	24	FALSE	FALSE			TRUE	TRUE	TRUE
P33667	6.24038e+06	30	13	FALSE	FALSE			TRUE	TRUE	FALSE
P63389	8.64639e+06	40	10	FALSE	FALSE			TRUE	TRUE	FALSE
P39831	2.20304e+07	50	33	FALSE	FALSE			TRUE	TRUE	FALSE
P0A8I3	5.62888e+06	30	23	FALSE	TRUE	TRUE	FALSE	TRUE	TRUE	FALSE
P16926	5.26456e+06	30	7	TRUE	FALSE			TRUE	TRUE	FALSE
P0AD70	4.03967e+06	30	14	FALSE	FALSE			TRUE	TRUE	FALSE
P0A9W6	1.23695e+07	40	79	FALSE	FALSE			TRUE	FALSE	FALSE
P0ACP1	4.14789e+06	30	11	FALSE	TRUE	TRUE	FALSE	TRUE	TRUE	FALSE
P0AAN9	3.12282e+07	50	20	FALSE	FALSE			TRUE	FALSE	FALSE
P23331	5.7612e+07	60	29	FALSE	FALSE			TRUE	FALSE	FALSE
P0AGL7	1.31497e+07	40	37	FALSE	TRUE	TRUE	TRUE	TRUE	TRUE	TRUE
P0ABH9	3.91922e+06	30	13	FALSE	TRUE	TRUE	FALSE	TRUE	TRUE	FALSE
P76008	4.44143e+07	60	31	FALSE	TRUE	TRUE	FALSE	TRUE	TRUE	FALSE
P25539	5.8979e+06	30	26	TRUE	TRUE	TRUE	FALSE	TRUE	TRUE	FALSE
P0A7G2	7.58556e+06	40	48	FALSE	FALSE			TRUE	FALSE	FALSE
P0ABE2	2.33395e+06	20	38	FALSE	FALSE			TRUE	FALSE	FALSE
P0ACN4	4.71362e+07	60	17	FALSE	TRUE	TRUE	FALSE	TRUE	TRUE	FALSE
P0A6I3	5.75278e+08	90	28	FALSE	TRUE	TRUE	FALSE	TRUE	TRUE	FALSE
P0ACA7	4.67536e+06	30	29	FALSE	FALSE			TRUE	FALSE	FALSE
P0ABA0	1.57606e+07	50	17	FALSE	TRUE	FALSE	FALSE	TRUE	FALSE	FALSE
P77808	3.7624e+06	30	12	FALSE	FALSE			TRUE	TRUE	FALSE
P0AF67	5.47294e+06	30	20	TRUE	FALSE			TRUE	TRUE	FALSE
P08956	6.29006e+06	30	13	FALSE	FALSE			TRUE	TRUE	FALSE
P0A9V1	5.22021e+06	30	14	FALSE	TRUE	TRUE	FALSE	TRUE	TRUE	FALSE
P07014	4.51908e+06	30	15	FALSE	TRUE	FALSE	FALSE	TRUE	FALSE	FALSE
P18390	2.40701e+08	80	41	FALSE	FALSE			TRUE	TRUE	FALSE
P77202	8.78757e+06	40	27	FALSE	TRUE	TRUE	FALSE	TRUE	TRUE	FALSE
P12295	7.02668e+06	40	37	FALSE	TRUE	TRUE	FALSE	TRUE	TRUE	FALSE
P0A9I3	5.45496e+06	30	14	FALSE	FALSE			TRUE	TRUE	FALSE
P0AAR3	4.18947e+06	30	35	FALSE	TRUE	TRUE	FALSE	TRUE	TRUE	FALSE
P30014	8.75753e+06	40	30	FALSE	TRUE	TRUE	FALSE	TRUE	TRUE	FALSE
P0AA31	9.45058e+06	40	61	FALSE	FALSE			TRUE	FALSE	FALSE
P0ADY1	2.34431e+07	50	12	FALSE	FALSE			TRUE	TRUE	FALSE
P24215	7.85898e+06	40	22	FALSE	TRUE	TRUE	FALSE	TRUE	TRUE	FALSE
P68206	3.68067e+06	30	38	FALSE	FALSE			TRUE	FALSE	FALSE
P39337	4.86384e+06	30	27	FALSE	FALSE			TRUE	FALSE	FALSE
P27550	1.48623e+07	50	4	FALSE	FALSE			TRUE	TRUE	FALSE
P30011	5.18812e+06	30	34	FALSE	FALSE			TRUE	TRUE	FALSE
P64624	1.17557e+07	40	41	FALSE	FALSE			TRUE	TRUE	FALSE
P69828	5.62488e+06	30	43	FALSE	FALSE			TRUE	FALSE	FALSE
P0AC13	9.73803e+06	40	27	FALSE	TRUE	TRUE	FALSE	TRUE	TRUE	FALSE
P0A8N7	8.26294e+07	70	25	FALSE	TRUE	TRUE	FALSE	TRUE	TRUE	FALSE
P0A6V5	7.52803e+06	40	39	FALSE	TRUE	TRUE	FALSE	TRUE	TRUE	FALSE
P0A853	7.45521e+06	40	16	FALSE	TRUE	TRUE	FALSE	TRUE	TRUE	FALSE
P0A759	1.36834e+07	40	29	FALSE	TRUE	TRUE	FALSE	TRUE	TRUE	FALSE
P30749	7.11127e+06	40	39	FALSE	TRUE	FALSE	FALSE	TRUE	TRUE	FALSE
Q46863	1.13466e+07	40	24	FALSE	FALSE			TRUE	TRUE	FALSE
Q93K97	4.22241e+06	30	29	FALSE	TRUE	FALSE	FALSE	TRUE	TRUE	FALSE
P0A7D7	3.23978e+07	50	35	FALSE	TRUE	FALSE	FALSE	TRUE	FALSE	FALSE
P0A7A5	7.79479e+06	40	38	FALSE	TRUE	TRUE	FALSE	TRUE	TRUE	FALSE
P0AAC0	4.5014e+06	30	26	FALSE	FALSE			TRUE	TRUE	FALSE
Q46925	1.40259e+06	20	11	FALSE	TRUE	TRUE	FALSE	TRUE	TRUE	FALSE
P77552	9.2937e+06	40	17	FALSE	FALSE			TRUE	FALSE	FALSE
P0AFW8	2.14691e+07	50	38	FALSE	FALSE			FALSE
P24232	8.28834e+06	40	11	FALSE	TRUE	TRUE	FALSE	TRUE	TRUE	FALSE
P0ACL0	5.60873e+06	30	20	FALSE	FALSE			TRUE	TRUE	FALSE
P65870	9.09318e+06	40	59	FALSE	TRUE	FALSE	FALSE	TRUE	FALSE	FALSE
P09551	3.70461e+07	60	25	FALSE	FALSE			TRUE	TRUE	FALSE
P45531	5.93188e+06	30	58	FALSE	TRUE	FALSE	FALSE	TRUE	FALSE	FALSE
P0A8V0	1.21471e+07	40	25	FALSE	TRUE	TRUE	FALSE	TRUE	TRUE	FALSE
P0AD05	4.57293e+06	30	24	FALSE	FALSE			TRUE	TRUE	FALSE
P62615	5.55158e+06	30	23	TRUE	TRUE	TRUE	FALSE	TRUE	TRUE	FALSE
P69428	5.36264e+06	30	45	FALSE	FALSE			TRUE	FALSE	FALSE
P0AEA8	2.97535e+06	20	22	FALSE	FALSE			TRUE	TRUE	FALSE
P52108	1.34465e+07	40	28	FALSE	FALSE			TRUE	FALSE	FALSE
P0A986	1.20649e+08	70	53	FALSE	FALSE			TRUE	FALSE	FALSE
P05791	9.65091e+06	40	14	FALSE	FALSE			TRUE	TRUE	FALSE
P00363	4.29809e+06	30	4	FALSE	TRUE	TRUE	FALSE	TRUE	TRUE	FALSE
P0A786	4.15632e+06	30	34	FALSE	TRUE	TRUE	FALSE	TRUE	TRUE	FALSE
P0A8J2	2.18087e+06	20	26	FALSE	TRUE	FALSE	FALSE	TRUE	FALSE	FALSE
P0A8I8	4.63965e+06	30	48	FALSE	TRUE	TRUE	FALSE	TRUE	TRUE	TRUE
P0A9L8	1.07866e+07	40	35	FALSE	FALSE			TRUE	FALSE	FALSE
P75959	3.28201e+06	30	10	FALSE	FALSE			TRUE	TRUE	FALSE
P0AG40	5.79895e+06	30	25	TRUE	FALSE			TRUE	TRUE	FALSE
P0C8J6	1.21688e+07	40	23	FALSE	FALSE			TRUE	TRUE	FALSE
P68191	5.85321e+06	30	40	FALSE	FALSE			TRUE	FALSE	FALSE
P0A6T3	1.23316e+07	40	15	FALSE	FALSE			TRUE	TRUE	FALSE
P0A6I6	7.3957e+06	40	38	TRUE	TRUE	FALSE	FALSE	TRUE	FALSE	FALSE
P0ACQ4	7.02494e+06	40	21	FALSE	TRUE	TRUE	FALSE	TRUE	TRUE	FALSE
P32695	5.66233e+06	30	28	FALSE	FALSE			TRUE	TRUE	FALSE
P08997	5.44155e+07	60	22	FALSE	TRUE	TRUE	FALSE	TRUE	TRUE	FALSE
P37188	5.51838e+06	30	53	FALSE	FALSE			TRUE	FALSE	FALSE
P14081	1.36989e+08	70	10	FALSE	TRUE	FALSE	FALSE	TRUE	TRUE	FALSE
P06987	7.85606e+06	40	6	FALSE	FALSE			TRUE	TRUE	FALSE
P0ABY4	3.47039e+06	30	30	FALSE	FALSE			TRUE	TRUE	FALSE
P64559	3.69715e+06	30	26	FALSE	TRUE	FALSE	FALSE	TRUE	FALSE	FALSE
P08178	4.59618e+06	30	7	FALSE	TRUE	TRUE	FALSE	TRUE	TRUE	FALSE
P19926	2.38226e+06	20	16	FALSE	TRUE	TRUE	FALSE	TRUE	TRUE	FALSE
P37648	5.1002e+07	60	20	FALSE	FALSE			TRUE	TRUE	FALSE
P0ABR1	3.39709e+06	30	42	FALSE	FALSE			TRUE	FALSE	FALSE
P37613	1.9776e+07	50	30	FALSE	TRUE	FALSE	FALSE	TRUE	FALSE	FALSE
P08331	3.42199e+06	30	13	FALSE	FALSE			TRUE	TRUE	FALSE
P0A6E4	9.13591e+06	40	22	FALSE	TRUE	TRUE	FALSE	TRUE	TRUE	FALSE
P0A9G6	5.86929e+06	30	12	FALSE	TRUE	TRUE	FALSE	TRUE	TRUE	FALSE
P0A8Z3	6.25707e+06	30	23	FALSE	TRUE	FALSE	FALSE	TRUE	FALSE	FALSE
P17993	4.77808e+07	60	23	FALSE	TRUE	TRUE	FALSE	TRUE	TRUE	FALSE
P76502	1.10041e+07	40	27	FALSE	TRUE	TRUE	FALSE	TRUE	TRUE	FALSE
P0ADR6	1.66368e+08	70	15	FALSE	TRUE	TRUE	FALSE	TRUE	TRUE	FALSE
P0A968	9.57069e+06	40	62	FALSE	FALSE			TRUE	FALSE	FALSE
P0ADA5	2.67653e+06	20	19	FALSE	FALSE			TRUE	TRUE	FALSE
P0AAV6	4.27089e+06	30	17	FALSE	FALSE			FALSE
P19624	6.62065e+06	40	23	FALSE	TRUE	TRUE	FALSE	TRUE	TRUE	FALSE
P18335	4.94615e+06	30	35	FALSE	FALSE			TRUE	TRUE	FALSE
P0AGG2	5.13448e+06	30	13	FALSE	TRUE	TRUE	FALSE	TRUE	TRUE	FALSE
P0A809	9.54349e+06	40	10	FALSE	TRUE	FALSE	FALSE	TRUE	FALSE	FALSE
P0A7N4	1.84802e+06	20	37	FALSE	TRUE	FALSE	FALSE	TRUE	FALSE	FALSE
P0ACV8	4.18756e+06	30	43	FALSE	FALSE			TRUE	FALSE	FALSE
P0AFC7	9.30874e+06	40	10	FALSE	FALSE			TRUE	TRUE	FALSE
P0AAB8	2.01887e+08	80	18	FALSE	FALSE			TRUE	FALSE	FALSE
P33355	7.11175e+06	40	35	FALSE	FALSE			TRUE	FALSE	FALSE
P75691	2.24247e+08	80	23	FALSE	TRUE	TRUE	FALSE	TRUE	TRUE	FALSE
P0A9B6	6.85685e+06	40	17	FALSE	TRUE	FALSE	FALSE	TRUE	FALSE	FALSE
P0A9D2	6.16898e+06	30	42	FALSE	TRUE	FALSE	FALSE	TRUE	FALSE	FALSE
P0AAH4	1.24446e+07	40	3	FALSE	FALSE			TRUE	TRUE	FALSE
P0AD12	7.74131e+07	70	32	FALSE	FALSE			TRUE	TRUE	FALSE
P39160	1.68553e+06	20	12	FALSE	FALSE			TRUE	TRUE	FALSE
P64467	7.56191e+06	40	39	FALSE	FALSE			FALSE
P26365	7.26843e+06	40	6	FALSE	FALSE			TRUE	TRUE	FALSE
P0AAU7	3.64693e+06	30	16	FALSE	FALSE			TRUE	FALSE	FALSE
P08191	2.65881e+06	20	17	FALSE	TRUE	TRUE	FALSE	TRUE	TRUE	FALSE
P0AF96	6.98076e+06	40	57	FALSE	FALSE			TRUE	TRUE	FALSE
P26602	1.836e+06	20	10	FALSE	TRUE	TRUE	FALSE	TRUE	TRUE	FALSE
P08192	5.02877e+06	30	23	TRUE	TRUE	TRUE	FALSE	TRUE	TRUE	FALSE
P77554	4.29603e+06	30	7	FALSE	FALSE			TRUE	TRUE	FALSE
P19934	1.20215e+07	40	7	FALSE	TRUE	FALSE	FALSE	TRUE	FALSE	FALSE
P75792	5.92346e+06	30	29	FALSE	TRUE	TRUE	FALSE	TRUE	TRUE	FALSE
P29745	9.9252e+06	40	13	FALSE	TRUE	TRUE	FALSE	TRUE	TRUE	FALSE
P37634	4.19791e+06	30	25	FALSE	TRUE	TRUE	FALSE	TRUE	TRUE	FALSE
P30843	2.25488e+06	20	11	FALSE	FALSE			TRUE	FALSE	FALSE
P76162	7.88852e+06	40	5	FALSE	FALSE			TRUE	TRUE	FALSE
P0A944	2.04072e+06	20	35	FALSE	FALSE			TRUE	TRUE	FALSE
P37610	8.78139e+06	40	2	FALSE	TRUE	TRUE	FALSE	TRUE	TRUE	FALSE
P0A9C0	1.60208e+07	50	11	FALSE	FALSE			TRUE	TRUE	FALSE
P06721	1.95683e+06	20	25	FALSE	TRUE	TRUE	FALSE	TRUE	TRUE	FALSE
P0AF50	2.74588e+06	20	8	FALSE	FALSE			TRUE	TRUE	FALSE
P25738	1.09052e+07	40	11	FALSE	FALSE			TRUE	TRUE	FALSE
Q46845	2.65937e+06	20	9	FALSE	TRUE	TRUE	FALSE	TRUE	TRUE	FALSE
P25553	3.1637e+06	20	6	FALSE	TRUE	TRUE	FALSE	TRUE	TRUE	FALSE
P21338	7.86271e+06	40	21	FALSE	TRUE	TRUE	FALSE	TRUE	TRUE	FALSE
P0A7P5	1.04179e+07	40	20	TRUE	TRUE	FALSE	FALSE	TRUE	FALSE	FALSE
P0AG18	719327	10	44	FALSE	TRUE	FALSE	FALSE	TRUE	TRUE	FALSE
P0C079	4.8426e+06	30	20	FALSE	TRUE	FALSE	FALSE	TRUE	FALSE	FALSE
P0C037	3.0704e+06	20	34	FALSE	FALSE			TRUE	TRUE	FALSE
P0AE12	1.62965e+07	50	17	FALSE	TRUE	TRUE	FALSE	TRUE	TRUE	FALSE
P46889	2.02149e+08	80	7	TRUE	TRUE	TRUE	FALSE	FALSE
P75913	5.2576e+06	30	21	FALSE	TRUE	TRUE	FALSE	TRUE	TRUE	FALSE
P0A991	3.70918e+06	30	15	FALSE	FALSE			TRUE	TRUE	FALSE
P24255	3.82068e+06	30	15	FALSE	FALSE			TRUE	FALSE	FALSE
P21420	4.65374e+06	30	9	FALSE	FALSE			TRUE	FALSE	FALSE
P0AC59	4.32866e+06	30	26	FALSE	TRUE	FALSE	FALSE	TRUE	FALSE	FALSE
P0ACL2	1.82633e+06	20	5	FALSE	FALSE			TRUE	FALSE	FALSE
P0AF28	8.04319e+06	40	32	FALSE	TRUE	FALSE	FALSE	TRUE	TRUE	FALSE
P45532	9.93021e+06	40	47	FALSE	TRUE	TRUE	FALSE	TRUE	FALSE	FALSE
P00547	5.37825e+06	30	10	FALSE	FALSE			TRUE	TRUE	FALSE
P0AGJ2	8.48336e+06	40	10	FALSE	FALSE			TRUE	TRUE	TRUE
P0C8J8	2.03668e+06	20	16	FALSE	FALSE			TRUE	TRUE	FALSE
P33030	1.95105e+07	50	9	FALSE	FALSE			TRUE	TRUE	FALSE
P75960	3.97217e+06	30	28	FALSE	TRUE	TRUE	FALSE	TRUE	TRUE	FALSE
P24188	1.23214e+08	70	20	FALSE	FALSE			TRUE	TRUE	FALSE
P52060	6.58046e+06	30	26	FALSE	FALSE			TRUE	TRUE	FALSE
P0A8W8	1.20921e+07	40	32	FALSE	FALSE			TRUE	TRUE	FALSE
P0ABS5	4.47046e+07	60	5	FALSE	TRUE	TRUE	FALSE	TRUE	TRUE	FALSE
P63177	1.05511e+07	40	18	FALSE	TRUE	TRUE	FALSE	TRUE	TRUE	TRUE
P0AB55	2.50647e+07	50	63	FALSE	FALSE			TRUE	TRUE	FALSE
P0A8H6	7.50016e+06	40	27	FALSE	FALSE			TRUE	FALSE	FALSE
P77488	4.43691e+06	30	21	TRUE	FALSE			TRUE	TRUE	FALSE
P76001	4.79443e+06	30	50	FALSE	FALSE			TRUE	FALSE	FALSE
P45530	2.6586e+06	20	48	FALSE	TRUE	FALSE	FALSE	TRUE	FALSE	FALSE
P0AB18	2.44525e+06	20	28	FALSE	FALSE			TRUE	FALSE	FALSE
P69228	685923	10	9	FALSE	FALSE			TRUE	TRUE	FALSE
P0ABU5	8.34921e+06	40	16	FALSE	TRUE	FALSE	FALSE	TRUE	FALSE	FALSE
P0A894	1.31733e+06	20	20	FALSE	TRUE	TRUE	FALSE	TRUE	TRUE	FALSE
P0A9G8	1.59883e+06	20	27	FALSE	TRUE	TRUE	FALSE	TRUE	TRUE	FALSE
P32162	492505	10	51	FALSE	FALSE			TRUE	FALSE	FALSE
P0AEE5	4.17414e+06	30	16	FALSE	TRUE	TRUE	FALSE	TRUE	TRUE	FALSE
P62768	2.29853e+06	20	24	FALSE	FALSE			TRUE	FALSE	FALSE
P37692	2.3666e+06	20	10	FALSE	FALSE			TRUE	TRUE	FALSE
P45568	2.9609e+06	20	19	TRUE	TRUE	TRUE	FALSE	TRUE	TRUE	FALSE
P76575	5.78246e+06	30	58	FALSE	FALSE			TRUE	FALSE	FALSE
P76034	6.18818e+06	30	20	FALSE	FALSE			TRUE	TRUE	FALSE
P76561	1.07407e+06	10	14	FALSE	FALSE			TRUE	TRUE	FALSE
P0ADW8	4.35791e+06	30	35	FALSE	FALSE			TRUE	FALSE	FALSE
P0A7H6	3.26511e+06	30	32	FALSE	FALSE			TRUE	TRUE	FALSE
P31554	2.34079e+06	20	4	TRUE	FALSE			TRUE	FALSE	FALSE
P67826	9.651e+06	40	17	FALSE	FALSE			TRUE	TRUE	FALSE
P26648	1.4708e+07	50	12	FALSE	TRUE	TRUE	FALSE	TRUE	TRUE	FALSE
P28861	1.02045e+07	40	28	FALSE	TRUE	TRUE	FALSE	TRUE	TRUE	FALSE
P07102	5.57426e+06	30	15	FALSE	TRUE	TRUE	FALSE	TRUE	TRUE	FALSE
P75736	3.89336e+06	30	30	FALSE	TRUE	TRUE	FALSE	TRUE	TRUE	FALSE
P22634	1.43847e+07	50	15	TRUE	TRUE	FALSE	FALSE	TRUE	FALSE	FALSE
P0ABD3	1.69079e+06	20	17	FALSE	TRUE	TRUE	FALSE	TRUE	TRUE	FALSE
P0AEW4	4.15342e+06	30	9	FALSE	FALSE			TRUE	TRUE	FALSE
P31802	1.22047e+06	20	6	FALSE	FALSE			TRUE	TRUE	FALSE
P09148	2.97108e+06	20	8	FALSE	TRUE	TRUE	FALSE	TRUE	TRUE	FALSE
P75694	3.39242e+06	30	53	FALSE	FALSE			TRUE	FALSE	FALSE
P36553	1.89846e+06	20	9	FALSE	FALSE			TRUE	TRUE	FALSE
P0AFD6	5.89966e+06	30	8	FALSE	FALSE			TRUE	TRUE	FALSE
P32177	3.13237e+06	20	21	FALSE	FALSE			TRUE	TRUE	FALSE
P64588	1.92291e+06	20	4	FALSE	FALSE			TRUE	TRUE	FALSE
P0AE91	4.55897e+06	30	13	FALSE	FALSE			TRUE	FALSE	FALSE
P77434	4.91348e+06	30	10	FALSE	FALSE			TRUE	TRUE	FALSE
P45470	4.97387e+06	30	17	FALSE	TRUE	TRUE	FALSE	TRUE	TRUE	FALSE
P0A884	2.53262e+06	20	14	FALSE	TRUE	FALSE	FALSE	TRUE	TRUE	FALSE
P10371	7.98354e+06	40	19	FALSE	FALSE			TRUE	TRUE	FALSE
P33014	1.41968e+06	20	23	FALSE	FALSE			TRUE	FALSE	FALSE
P36680	1.78945e+06	20	23	FALSE	TRUE	FALSE	FALSE	TRUE	FALSE	FALSE
P0A6M4	3.58778e+07	60	12	FALSE	TRUE	FALSE	FALSE	TRUE	FALSE	FALSE
P32157	6.87815e+06	40	33	FALSE	FALSE			TRUE	TRUE	FALSE
P24173	1.86116e+07	50	3	FALSE	TRUE	TRUE	FALSE	TRUE	TRUE	FALSE
P0ADP0	3.51613e+06	30	14	FALSE	FALSE			TRUE	TRUE	FALSE
P07023	2.58418e+06	20	11	FALSE	FALSE			TRUE	TRUE	FALSE
P75867	1.00256e+07	40	3	FALSE	FALSE			TRUE	TRUE	FALSE
P33940	1.82684e+06	20	9	FALSE	FALSE			TRUE	TRUE	FALSE
P60472	1.57225e+06	20	8	TRUE	TRUE	TRUE	FALSE	TRUE	TRUE	FALSE
P06616	7.04819e+06	40	19	TRUE	TRUE	TRUE	FALSE	TRUE	TRUE	FALSE
P15373	2.36243e+06	20	11	FALSE	FALSE			TRUE	FALSE	FALSE
P37128	1.82411e+06	20	29	FALSE	TRUE	TRUE	FALSE	TRUE	TRUE	FALSE
P52096	0	10	30	FALSE	FALSE			TRUE	TRUE	FALSE
P77454	1.46894e+06	20	10	FALSE	TRUE	TRUE	FALSE	TRUE	TRUE	FALSE
P76187	5.16398e+06	30	24	FALSE	TRUE	TRUE	FALSE	TRUE	TRUE	FALSE
P0AGJ7	0	10	19	FALSE	TRUE	TRUE	TRUE	TRUE	TRUE	TRUE
P76002	8.59507e+06	40	41	FALSE	TRUE	TRUE	FALSE	TRUE	TRUE	FALSE
P0AED9	4.32168e+06	30	10	FALSE	FALSE			TRUE	TRUE	FALSE
P11447	4.07839e+06	30	11	FALSE	TRUE	TRUE	FALSE	TRUE	TRUE	FALSE
P0AB14	1.25657e+08	70	61	FALSE	FALSE			TRUE	FALSE	FALSE
P69811	3.54494e+06	30	12	FALSE	FALSE			TRUE	TRUE	FALSE
P0AD53	4.7539e+06	30	19	FALSE	FALSE			TRUE	TRUE	FALSE
P43329	681290	10	4	FALSE	FALSE			TRUE	TRUE	FALSE
P07013	4.31522e+07	60	49	FALSE	TRUE	FALSE	FALSE	TRUE	TRUE	FALSE
P0ADC1	1.26512e+06	20	14	TRUE	TRUE	FALSE	FALSE	TRUE	TRUE	FALSE
P52102	4.30194e+06	30	50	FALSE	TRUE	FALSE	FALSE	TRUE	FALSE	FALSE
P0AC88	3.17074e+06	30	11	FALSE	FALSE			TRUE	TRUE	FALSE
P32131	1.35959e+06	20	5	FALSE	TRUE	TRUE	FALSE	TRUE	TRUE	FALSE
P12998	6.02499e+06	30	11	FALSE	TRUE	TRUE	FALSE	TRUE	TRUE	FALSE
P13518	2.19195e+06	20	7	FALSE	FALSE			TRUE	TRUE	FALSE
P30128	2.02107e+07	50	20	FALSE	TRUE	TRUE	FALSE	TRUE	TRUE	FALSE
P0A8S1	2.27632e+06	20	15	FALSE	FALSE			TRUE	TRUE	FALSE
P00811	4.72859e+06	30	13	FALSE	TRUE	TRUE	FALSE	TRUE	TRUE	FALSE
P0AA63	1.2583e+06	20	7	FALSE	FALSE			TRUE	TRUE	FALSE
P07623	2.31816e+06	20	13	FALSE	TRUE	TRUE	FALSE	TRUE	TRUE	FALSE
P08190	2.43742e+06	20	11	FALSE	TRUE	FALSE	FALSE	TRUE	FALSE	FALSE
P0AEY3	2.20317e+06	20	5	FALSE	FALSE			TRUE	FALSE	FALSE
P0AB40	5.34486e+06	30	15	FALSE	FALSE			TRUE	FALSE	FALSE
P33644	1.59648e+07	50	10	FALSE	TRUE	TRUE	FALSE	TRUE	TRUE	FALSE
P21514	1.2361e+06	20	8	FALSE	TRUE	TRUE	FALSE	TRUE	TRUE	FALSE
P17445	720282	10	12	FALSE	FALSE			TRUE	TRUE	FALSE
P0AEX9	1.09143e+06	10	3	FALSE	TRUE	TRUE	FALSE	TRUE	TRUE	FALSE
P0A752	3.24932e+06	30	17	TRUE	TRUE	TRUE	FALSE	TRUE	TRUE	FALSE
P34209	3.14004e+06	20	13	FALSE	TRUE	TRUE	FALSE	TRUE	TRUE	FALSE
P0A6U5	3.36286e+06	30	18	FALSE	FALSE			TRUE	TRUE	FALSE
Q2M7R5	6.60659e+06	30	19	FALSE	FALSE			TRUE	FALSE	FALSE
P08337	403042	10	15	FALSE	TRUE	TRUE	FALSE	TRUE	TRUE	FALSE
P0AEC3	3.3808e+07	50	3	FALSE	TRUE	FALSE	FALSE	TRUE	TRUE	FALSE
P0AF56	4.42645e+06	30	16	FALSE	FALSE			TRUE	FALSE	FALSE
P08179	3.86953e+07	60	12	FALSE	TRUE	FALSE	FALSE	TRUE	TRUE	FALSE
P55135	2.67635e+06	20	10	FALSE	TRUE	TRUE	FALSE	TRUE	TRUE	FALSE
P0A6I9	7.03914e+06	40	32	FALSE	TRUE	TRUE	FALSE	TRUE	TRUE	FALSE
P60293	2.69141e+07	50	16	TRUE	TRUE	FALSE	FALSE	TRUE	FALSE	FALSE
P07604	722945	10	8	FALSE	TRUE	FALSE	FALSE	TRUE	TRUE	FALSE
P0A821	4.40594e+06	30	10	FALSE	FALSE			TRUE	TRUE	FALSE
P22255	2.47472e+06	20	11	FALSE	FALSE			TRUE	TRUE	FALSE
P0ACP5	1.14696e+06	10	15	FALSE	FALSE			TRUE	TRUE	FALSE
P0C0L2	1.28713e+06	20	29	FALSE	TRUE	FALSE	FALSE	TRUE	FALSE	FALSE
P17115	5.47736e+07	60	15	FALSE	FALSE			TRUE	TRUE	FALSE
P0ACK2	4.08496e+06	30	16	FALSE	FALSE			TRUE	TRUE	FALSE
P0A6Z6	603643	10	14	FALSE	TRUE	TRUE	FALSE	TRUE	FALSE	FALSE
P0AAY6	0	10	15	FALSE	FALSE			TRUE	TRUE	FALSE
P68767	1.79689e+06	20	7	FALSE	TRUE	TRUE	FALSE	TRUE	TRUE	FALSE
P31992	2.17719e+06	20	17	FALSE	TRUE	FALSE	FALSE	TRUE	FALSE	FALSE
P0AG99	1.31651e+06	20	23	FALSE	FALSE			FALSE
P64483	1.0216e+06	10	28	FALSE	FALSE			TRUE	TRUE	FALSE
P06149	9.94526e+06	40	4	FALSE	TRUE	TRUE	FALSE	TRUE	TRUE	FALSE
P0A8V6	379663	10	12	FALSE	TRUE	FALSE	FALSE	TRUE	FALSE	FALSE
P0AEG8	3.26719e+06	30	24	FALSE	FALSE			TRUE	FALSE	FALSE
P0A9H3	1.87794e+07	50	10	FALSE	TRUE	TRUE	FALSE	TRUE	TRUE	FALSE
P76014	0	10	15	FALSE	TRUE	FALSE	FALSE	TRUE	FALSE	FALSE
P0A881	1.77038e+07	50	45	FALSE	TRUE	FALSE	FALSE	TRUE	FALSE	FALSE
P52007	1.45643e+06	20	23	FALSE	TRUE	TRUE	FALSE	TRUE	TRUE	FALSE
P46852	4.53759e+06	30	4	FALSE	TRUE	TRUE	FALSE	TRUE	TRUE	FALSE
P0A8F4	622600	10	11	FALSE	FALSE			TRUE	TRUE	FALSE
P19319	1.55469e+06	20	2	FALSE	FALSE			TRUE	TRUE	FALSE
P0AFP9	2.74517e+08	80	2	FALSE	FALSE			TRUE	TRUE	FALSE
P0AG20	1.03376e+06	10	8	FALSE	FALSE			TRUE	TRUE	FALSE
P27836	3.10941e+06	20	5	FALSE	FALSE			TRUE	TRUE	FALSE
Q47146	919101	10	3	FALSE	FALSE			TRUE	TRUE	FALSE
P75829	1.29696e+07	40	12	FALSE	FALSE			TRUE	FALSE	FALSE
P14294	2.86066e+06	20	5	FALSE	TRUE	TRUE	FALSE	TRUE	TRUE	FALSE
P30015	2.61373e+07	50	1	FALSE	FALSE			TRUE	TRUE	FALSE
P0A9J0	7.33201e+06	40	11	FALSE	FALSE			TRUE	TRUE	FALSE
P04995	2.06835e+06	20	9	FALSE	TRUE	TRUE	FALSE	TRUE	TRUE	FALSE
P68567	5.02119e+07	60	8	FALSE	FALSE			TRUE	TRUE	FALSE
P77171	5.56132e+07	60	7	FALSE	FALSE			TRUE	TRUE	FALSE
P37177	935828	10	5	FALSE	TRUE	FALSE	FALSE	TRUE	TRUE	FALSE
P21893	2.08389e+06	20	2	FALSE	FALSE			TRUE	TRUE	FALSE
P64476	0	10	24	FALSE	FALSE			TRUE	FALSE	FALSE
P32684	248360	10	8	FALSE	TRUE	TRUE	FALSE	TRUE	TRUE	FALSE
P69506	552603	10	6	FALSE	TRUE	FALSE	FALSE	TRUE	TRUE	FALSE
P37749	216585	10	7	FALSE	FALSE			TRUE	TRUE	FALSE
P09996	447502	10	35	FALSE	FALSE			TRUE	FALSE	FALSE
P76938	927282	10	12	FALSE	FALSE			TRUE	TRUE	FALSE
P0AFY8	1.43141e+06	20	24	FALSE	TRUE	TRUE	FALSE	TRUE	TRUE	FALSE
P0A877	1.73983e+06	20	19	FALSE	TRUE	FALSE	FALSE	TRUE	TRUE	FALSE
P76491	892678	10	21	FALSE	TRUE	FALSE	FALSE	TRUE	FALSE	FALSE
P00634	1.58194e+06	20	3	FALSE	TRUE	TRUE	FALSE	TRUE	TRUE	FALSE
P0A9I8	1.28782e+06	20	12	FALSE	FALSE			TRUE	FALSE	FALSE
P0AFI5	1.47392e+06	20	5	FALSE	FALSE			TRUE	TRUE	FALSE
P76149	1.95734e+06	20	6	FALSE	FALSE			TRUE	TRUE	FALSE
P0A8D0	1.37003e+06	20	8	FALSE	FALSE			TRUE	TRUE	FALSE
P06846	8.9195e+06	40	9	FALSE	FALSE			TRUE	TRUE	FALSE
P0A8F8	1.92722e+06	20	4	FALSE	TRUE	FALSE	FALSE	TRUE	TRUE	FALSE
P0A903	3.08742e+06	20	5	FALSE	TRUE	FALSE	FALSE	TRUE	TRUE	FALSE
P07003	6.46887e+06	30	7	FALSE	TRUE	TRUE	FALSE	TRUE	TRUE	FALSE
P29131	1.59707e+06	20	8	TRUE	TRUE	FALSE	FALSE	FALSE
P0A6K1	1.65248e+06	20	14	FALSE	TRUE	FALSE	FALSE	TRUE	FALSE	FALSE
P0ACL9	7.88744e+06	40	18	FALSE	TRUE	FALSE	FALSE	TRUE	FALSE	FALSE
P06966	1.43969e+06	20	5	TRUE	FALSE			TRUE	FALSE	FALSE
P30750	1.04822e+06	10	3	FALSE	TRUE	TRUE	FALSE	TRUE	TRUE	FALSE
P39356	1.0961e+06	10	11	FALSE	FALSE			TRUE	TRUE	FALSE
P0A6E9	18933.1	10	6	FALSE	FALSE			TRUE	TRUE	FALSE
P77588	1.04973e+07	40	6	FALSE	TRUE	FALSE	FALSE	TRUE	TRUE	FALSE
P0AEH3	4.37709e+06	30	15	FALSE	TRUE	FALSE	FALSE	TRUE	TRUE	FALSE
P76104	7.10538e+06	40	4	FALSE	FALSE			TRUE	TRUE	FALSE
P60664	2.8031e+06	20	23	FALSE	FALSE			TRUE	TRUE	FALSE
P05041	2.64905e+07	50	10	FALSE	TRUE	TRUE	FALSE	TRUE	TRUE	FALSE
P45395	2.02718e+06	20	17	FALSE	TRUE	TRUE	FALSE	TRUE	TRUE	FALSE
P45956	4.62625e+06	30	10	FALSE	TRUE	FALSE	FALSE	TRUE	FALSE	FALSE
P0AAI3	2.44811e+06	20	6	TRUE	TRUE	TRUE	FALSE	TRUE	TRUE	FALSE
P0ADV5	8.29717e+06	40	5	FALSE	FALSE			TRUE	TRUE	FALSE
P10443	953081	10	4	TRUE	TRUE	TRUE	FALSE	TRUE	TRUE	FALSE
P0ACL5	1.23318e+07	40	7	FALSE	FALSE			TRUE	FALSE	FALSE
P0AFU4	9.84457e+06	40	2	FALSE	FALSE			TRUE	TRUE	FALSE
P0AG24	1.00619e+07	40	6	TRUE	FALSE			TRUE	TRUE	FALSE
P0AF20	2.50236e+06	20	12	FALSE	FALSE			TRUE	TRUE	FALSE
P03004	478554	10	3	TRUE	TRUE	FALSE	FALSE	TRUE	TRUE	FALSE
P0CB39	1.36349e+07	40	8	FALSE	TRUE	TRUE	FALSE	TRUE	TRUE	FALSE
P45771	5.97123e+06	30	9	FALSE	FALSE			TRUE	FALSE	FALSE
P77781	3.10381e+06	20	22	FALSE	TRUE	FALSE	FALSE	TRUE	FALSE	FALSE
P39408	1.6347e+06	20	5	FALSE	TRUE	TRUE	FALSE	TRUE	TRUE	FALSE
P31658	0	10	5	FALSE	TRUE	TRUE	FALSE	TRUE	TRUE	FALSE
P69425	0	10	7	FALSE	FALSE			FALSE
P32685	0	10	13	FALSE	FALSE			TRUE	FALSE	FALSE
P39280	10406.7	10	4	FALSE	FALSE			TRUE	TRUE	FALSE
P08622	10148.9	10	9	FALSE	FALSE			TRUE	TRUE	FALSE
P0AEE1	540040	10	14	FALSE	FALSE			TRUE	FALSE	FALSE
P66948	0	10	6	FALSE	TRUE	TRUE	FALSE	TRUE	FALSE	FALSE
P04994	1.63935e+06	20	2	FALSE	FALSE			TRUE	TRUE	FALSE
P77285	369650	10	11	FALSE	FALSE			TRUE	TRUE	FALSE
P10100	0	10	3	FALSE	FALSE			TRUE	TRUE	FALSE
P0A8X2	3.28295e+06	30	26	FALSE	TRUE	FALSE	FALSE	TRUE	FALSE	FALSE
P30126	0	10	13	FALSE	FALSE			TRUE	TRUE	FALSE
P31455	0	10	5	FALSE	FALSE			TRUE	FALSE	FALSE
P27128	1.14626e+06	10	2	FALSE	FALSE			TRUE	TRUE	FALSE
P13000	3.70813e+07	60	20	FALSE	TRUE	TRUE	FALSE	TRUE	TRUE	FALSE
P69797	9847.33	10	7	FALSE	TRUE	FALSE	FALSE	TRUE	TRUE	FALSE
P0AFH6	0	10	8	FALSE	FALSE			TRUE	FALSE	FALSE
P76150	957738	10	2	FALSE	FALSE			FALSE
P0AA41	2.16487e+06	20	4	FALSE	FALSE			TRUE	TRUE	FALSE
P08204	2.8452e+06	20	3	FALSE	FALSE			TRUE	TRUE	FALSE
P00936	1.74022e+06	20	1	FALSE	FALSE			TRUE	TRUE	FALSE
P00894	8.48062e+06	40	22	FALSE	TRUE	TRUE	FALSE	TRUE	TRUE	FALSE
P09323	564180	10	2	FALSE	FALSE			TRUE	TRUE	FALSE
P76004	6.73981e+06	40	9	FALSE	FALSE			TRUE	TRUE	FALSE
P00926	0	10	4	FALSE	TRUE	TRUE	FALSE	TRUE	TRUE	FALSE
P16679	2.09064e+07	50	6	FALSE	FALSE			TRUE	TRUE	FALSE
P0ABH0	1.74674e+06	20	5	TRUE	FALSE			TRUE	TRUE	FALSE
P39265	0	10	8	FALSE	TRUE	TRUE	FALSE	TRUE	TRUE	FALSE
P52645	5.66573e+06	30	2	FALSE	FALSE			TRUE	FALSE	FALSE
P24218	1.77418e+06	20	3	FALSE	FALSE			TRUE	TRUE	FALSE
P0AB06	3.17392e+06	30	5	FALSE	FALSE			TRUE	FALSE	FALSE
P21829	2.03485e+08	80	8	FALSE	FALSE			TRUE	TRUE	FALSE
P41409	572805	10	19	FALSE	TRUE	TRUE	FALSE	TRUE	TRUE	FALSE
P51025	2.75343e+06	20	6	FALSE	FALSE			TRUE	TRUE	FALSE
P09126	2.32881e+07	50	13	TRUE	FALSE			TRUE	TRUE	FALSE
P76398	1.09199e+06	10	4	FALSE	FALSE			TRUE	TRUE	FALSE
P07650	0	10	5	FALSE	TRUE	TRUE	FALSE	TRUE	TRUE	FALSE
P60595	5.32775e+06	30	20	FALSE	FALSE			TRUE	TRUE	FALSE
P0A729	2.84406e+06	20	6	FALSE	TRUE	FALSE	FALSE	TRUE	FALSE	FALSE
P76112	1.20818e+06	20	13	FALSE	FALSE			TRUE	TRUE	FALSE
P0AFH2	2.67909e+08	80	13	FALSE	FALSE			TRUE	TRUE	FALSE
P33371	1.36784e+06	20	7	FALSE	TRUE	TRUE	FALSE	TRUE	TRUE	FALSE
P15286	0	10	4	FALSE	FALSE			TRUE	FALSE	FALSE
P24174	7.61892e+06	40	3	FALSE	FALSE			TRUE	TRUE	FALSE
P76594	4.50106e+06	30	2	FALSE	FALSE			TRUE	TRUE	FALSE
P76578	2.30669e+07	50	0	FALSE	TRUE	TRUE	FALSE	TRUE	TRUE	FALSE
P76542	2.68448e+08	80	2	FALSE	FALSE			TRUE	TRUE	FALSE
P31471	3.70209e+06	30	9	FALSE	FALSE			TRUE	FALSE	FALSE
P45508	1.26254e+07	40	2	FALSE	FALSE			TRUE	TRUE	FALSE
P37685	4.53348e+07	60	3	FALSE	FALSE			TRUE	TRUE	FALSE
P43319	1.02937e+07	40	12	FALSE	FALSE			TRUE	TRUE	FALSE
P33225	1.1164e+07	40	1	FALSE	FALSE			TRUE	TRUE	FALSE
P32051	1.76552e+07	50	6	FALSE	FALSE			TRUE	TRUE	FALSE
P39453	3.2824e+06	30	6	FALSE	TRUE	FALSE	FALSE	TRUE	TRUE	FALSE
P36930	594202	10	6	FALSE	FALSE			TRUE	FALSE	FALSE
P0AC26	2.97913e+06	20	12	FALSE	FALSE			TRUE	TRUE	FALSE
P0ABR9	847963	10	5	FALSE	FALSE			TRUE	TRUE	FALSE
P77374	4.46298e+06	30	1	FALSE	FALSE			TRUE	TRUE	FALSE
P18775	1.07032e+08	70	4	FALSE	FALSE			TRUE	TRUE	FALSE
P76387	1.01626e+06	10	4	FALSE	FALSE			TRUE	TRUE	FALSE
P32689	9.60125e+06	40	3	FALSE	FALSE			TRUE	TRUE	FALSE
P10908	1.14033e+06	10	6	FALSE	FALSE			TRUE	TRUE	FALSE
P0A9F1	0	10	10	FALSE	TRUE	FALSE	FALSE	TRUE	FALSE	FALSE
P06710	0	10	2	TRUE	TRUE	TRUE	FALSE	TRUE	TRUE	FALSE
P0AGB6	252870	10	10	TRUE	TRUE	FALSE	FALSE	TRUE	FALSE	FALSE
P75809	845968	10	3	FALSE	FALSE			TRUE	TRUE	FALSE
P0A9R7	0	10	8	TRUE	FALSE			TRUE	TRUE	FALSE
P0AC51	0	10	5	FALSE	TRUE	FALSE	FALSE	TRUE	FALSE	FALSE
P0AED5	0	10	12	FALSE	FALSE			TRUE	FALSE	FALSE
P37665	1.09038e+07	40	13	FALSE	FALSE			TRUE	TRUE	FALSE
P38038	2.15466e+07	50	5	FALSE	TRUE	TRUE	FALSE	TRUE	TRUE	FALSE
P0ACW4	728709	10	23	FALSE	FALSE			TRUE	FALSE	FALSE
P75750	1.45451e+07	50	2	FALSE	FALSE			TRUE	TRUE	FALSE
P06983	1.82429e+06	20	8	TRUE	TRUE	TRUE	FALSE	TRUE	TRUE	FALSE
P0A823	0	10	9	FALSE	TRUE	FALSE	FALSE	TRUE	FALSE	FALSE
P76535	978395	10	11	FALSE	FALSE			TRUE	TRUE	FALSE
P0A9J4	3.40561e+07	50	4	FALSE	TRUE	TRUE	FALSE	TRUE	TRUE	FALSE
P77625	968774	10	5	FALSE	FALSE			TRUE	FALSE	FALSE
P39325	6.0181e+06	30	6	FALSE	TRUE	TRUE	FALSE	TRUE	TRUE	FALSE
P00893	2.35964e+06	20	2	FALSE	FALSE			TRUE	TRUE	FALSE
P24169	0	10	3	FALSE	FALSE			TRUE	TRUE	FALSE
P0ACM2	953890	10	13	FALSE	FALSE			TRUE	FALSE	FALSE
P23874	2.89085e+06	20	2	FALSE	TRUE	TRUE	FALSE	TRUE	TRUE	FALSE
E2JKY7	1.348e+07	40	47	FALSE	FALSE			TRUE	FALSE	FALSE
P10384	1.90926e+06	20	2	FALSE	TRUE	FALSE	FALSE	TRUE	TRUE	FALSE
P06989	2.96865e+07	50	8	FALSE	FALSE			TRUE	TRUE	FALSE
Q46909	1.23016e+07	40	2	FALSE	FALSE			TRUE	TRUE	FALSE
P32053	0	10	2	FALSE	FALSE			TRUE	TRUE	FALSE
P0AE74	8.81867e+06	40	2	FALSE	FALSE			TRUE	TRUE	FALSE
P00935	794397	10	9	FALSE	TRUE	TRUE	FALSE	TRUE	TRUE	FALSE
P67087	0	10	10	TRUE	TRUE	TRUE	FALSE	TRUE	TRUE	FALSE
P00903	882965	10	11	FALSE	FALSE			TRUE	TRUE	FALSE
P11454	1.35793e+07	40	2	FALSE	TRUE	TRUE	FALSE	TRUE	TRUE	FALSE
P67338	0	10	64	FALSE	FALSE			TRUE	FALSE	FALSE
P36673	4.1266e+06	30	3	FALSE	TRUE	TRUE	FALSE	TRUE	TRUE	FALSE
P0ADT5	2.98794e+06	20	3	FALSE	FALSE			TRUE	TRUE	FALSE
P07648	587339	10	1	FALSE	FALSE			TRUE	TRUE	FALSE
P75937	0	10	8	FALSE	FALSE			TRUE	TRUE	FALSE
P0ADI4	1.42096e+08	70	3	FALSE	TRUE	TRUE	FALSE	TRUE	TRUE	FALSE
P0AD07	0	10	19	FALSE	FALSE			TRUE	FALSE	FALSE
P77671	0	10	7	FALSE	FALSE			TRUE	TRUE	FALSE
P11667	854911	10	3	FALSE	FALSE			TRUE	TRUE	FALSE
P77509	861411	10	6	FALSE	FALSE			TRUE	TRUE	FALSE
P0AAX3	0	10	34	FALSE	FALSE			TRUE	FALSE	FALSE
P30845	908912	10	9	FALSE	FALSE			TRUE	TRUE	FALSE
P22256	1.43103e+06	20	4	FALSE	TRUE	TRUE	FALSE	TRUE	TRUE	FALSE
P0A8Y1	0	10	12	FALSE	FALSE			TRUE	FALSE	FALSE
P37330	0	10	2	FALSE	TRUE	TRUE	FALSE	TRUE	TRUE	FALSE
P15877	3.67254e+06	30	3	FALSE	FALSE			TRUE	FALSE	FALSE
P0A7Y4	2.60302e+08	80	15	FALSE	TRUE	TRUE	FALSE	TRUE	TRUE	FALSE
P0AES2	8.88657e+07	70	5	FALSE	TRUE	TRUE	FALSE	TRUE	TRUE	FALSE
P09546	5.35192e+06	30	3	FALSE	TRUE	TRUE	FALSE	TRUE	TRUE	FALSE
P37052	1.63023e+06	20	15	FALSE	FALSE			TRUE	TRUE	FALSE
P25550	3.67648e+07	60	3	FALSE	FALSE			TRUE	TRUE	FALSE
P77569	1.58609e+07	50	6	FALSE	FALSE			TRUE	TRUE	FALSE
P77739	1.33238e+06	20	3	FALSE	FALSE			TRUE	TRUE	FALSE
P77562	0	10	6	FALSE	FALSE			TRUE	TRUE	FALSE
P0AB83	927915	10	7	FALSE	TRUE	TRUE	FALSE	TRUE	TRUE	FALSE
P25535	0	10	5	FALSE	TRUE	TRUE	FALSE	TRUE	TRUE	FALSE
P76539	675778	10	9	FALSE	TRUE	FALSE	FALSE	TRUE	FALSE	FALSE
P0AFX0	1.44503e+06	20	7	FALSE	FALSE			TRUE	FALSE	FALSE
P0ADZ7	347254	10	8	FALSE	FALSE			TRUE	TRUE	FALSE
P16918	3.25955e+06	30	2	FALSE	FALSE			TRUE	TRUE	FALSE
P77692	0	10	14	FALSE	FALSE			TRUE	FALSE	FALSE
P0ADX7	1.2575e+06	20	17	FALSE	FALSE			FALSE
P0AER8	4.92653e+06	30	8	FALSE	FALSE			TRUE	TRUE	FALSE
P38051	0	10	3	FALSE	TRUE	TRUE	FALSE	TRUE	TRUE	FALSE
P27127	6.5604e+07	60	8	FALSE	FALSE			TRUE	TRUE	FALSE
P23917	444491	10	7	FALSE	FALSE			TRUE	TRUE	FALSE
P32176	5.29828e+06	30	1	FALSE	FALSE			FALSE
P33218	3.43923e+06	30	16	FALSE	FALSE			TRUE	FALSE	FALSE
P0AB58	1.76607e+06	20	8	FALSE	FALSE			TRUE	FALSE	FALSE
P0DMC5	549597	10	3	FALSE	FALSE			TRUE	TRUE	FALSE
P0A8G3	719981	10	8	FALSE	FALSE			TRUE	TRUE	FALSE
P52612	0	10	2	FALSE	FALSE			TRUE	TRUE	FALSE
P33012	856703	10	6	FALSE	TRUE	TRUE	FALSE	TRUE	TRUE	FALSE
P55138	4.27831e+06	30	8	FALSE	FALSE			TRUE	TRUE	FALSE
P37637	1.10018e+06	10	3	FALSE	FALSE			TRUE	TRUE	FALSE
P0A9I1	1.99442e+06	20	13	FALSE	FALSE			TRUE	TRUE	FALSE
P0AG84	209118	10	7	FALSE	FALSE			TRUE	TRUE	FALSE
P76397	2.76684e+06	20	7	FALSE	FALSE			TRUE	TRUE	FALSE
P0ADC3	4.39001e+06	30	7	TRUE	TRUE	TRUE	FALSE	TRUE	TRUE	FALSE
P17109	0	10	5	FALSE	TRUE	TRUE	FALSE	TRUE	TRUE	FALSE
P39359	507179	10	5	FALSE	FALSE			TRUE	TRUE	FALSE
P31447	2.12663e+08	80	4	FALSE	FALSE			TRUE	FALSE	FALSE
P76540	0	10	15	FALSE	TRUE	FALSE	FALSE	TRUE	TRUE	FALSE
P77689	409887	10	4	FALSE	TRUE	FALSE	FALSE	TRUE	FALSE	FALSE
P37673	1.43256e+07	40	5	FALSE	FALSE			TRUE	TRUE	FALSE
P04983	2.30671e+07	50	4	FALSE	FALSE			TRUE	TRUE	FALSE
P39451	2.22217e+07	50	3	FALSE	TRUE	TRUE	FALSE	TRUE	TRUE	FALSE
P0ABI8	1.08571e+06	10	4	FALSE	FALSE			TRUE	TRUE	FALSE
P38054	9.04162e+06	40	1	FALSE	TRUE	TRUE	FALSE	TRUE	TRUE	FALSE
P13857	492953	10	6	FALSE	FALSE			TRUE	TRUE	FALSE
P0C0T5	4.10367e+06	30	5	FALSE	FALSE			TRUE	FALSE	FALSE
P46850	5.4705e+08	90	2	FALSE	FALSE			TRUE	TRUE	FALSE
P25737	4.40676e+06	30	4	FALSE	FALSE			TRUE	TRUE	FALSE
P0ABR5	0	10	4	FALSE	FALSE			TRUE	TRUE	FALSE
P31129	352386	10	3	FALSE	TRUE	TRUE	FALSE	TRUE	TRUE	FALSE
P0ADB1	0	10	12	FALSE	FALSE			TRUE	FALSE	FALSE
P0AC86	5.51651e+06	30	2	FALSE	FALSE			TRUE	TRUE	FALSE
P28903	3.76296e+06	30	3	FALSE	FALSE			TRUE	TRUE	FALSE
P00909	1.05987e+06	10	4	FALSE	TRUE	TRUE	FALSE	TRUE	TRUE	FALSE
P37617	258032	10	2	FALSE	FALSE			TRUE	TRUE	FALSE
P32703	0	10	2	FALSE	FALSE			TRUE	TRUE	FALSE
P76562	1.80584e+06	20	2	FALSE	TRUE	TRUE	FALSE	TRUE	TRUE	FALSE
P37760	5.93412e+06	30	4	FALSE	FALSE			TRUE	TRUE	FALSE
P32675	4.88886e+08	90	4	FALSE	FALSE			TRUE	TRUE	FALSE
P75938	0	10	9	FALSE	FALSE			TRUE	TRUE	FALSE
P0AFS9	656381	10	2	FALSE	FALSE			TRUE	TRUE	FALSE
P76161	0	10	15	FALSE	FALSE			TRUE	FALSE	FALSE
P0AEJ6	0	10	3	FALSE	TRUE	TRUE	FALSE	TRUE	TRUE	FALSE
P76461	0	10	8	FALSE	TRUE	TRUE	FALSE	TRUE	TRUE	FALSE
P25740	5.69904e+06	30	8	FALSE	TRUE	TRUE	FALSE	TRUE	TRUE	FALSE
P02942	3.08181e+07	50	3	FALSE	TRUE	FALSE	FALSE	TRUE	FALSE	FALSE
P16919	1.57379e+07	50	1	FALSE	FALSE			TRUE	TRUE	FALSE
P27296	3.22164e+06	30	1	FALSE	TRUE	TRUE	FALSE	TRUE	TRUE	FALSE
P32167	1.45226e+07	50	3	FALSE	FALSE			TRUE	TRUE	FALSE
P04993	0	10	1	FALSE	FALSE			TRUE	TRUE	FALSE
P32717	3.82516e+06	30	2	FALSE	TRUE	TRUE	FALSE	TRUE	TRUE	FALSE
P75780	1.88054e+06	20	2	FALSE	TRUE	TRUE	FALSE	TRUE	TRUE	FALSE
P75895	1.24047e+06	20	3	FALSE	FALSE			TRUE	TRUE	FALSE
P06961	403736	10	2	TRUE	FALSE			TRUE	FALSE	FALSE
P15977	3.42182e+06	30	3	FALSE	TRUE	TRUE	FALSE	TRUE	FALSE	FALSE
P0A8X0	0	10	5	FALSE	FALSE			TRUE	FALSE	FALSE
P31069	10519.2	10	5	FALSE	TRUE	FALSE	FALSE	TRUE	TRUE	FALSE
P75966	414713	10	9	FALSE	TRUE	TRUE	FALSE	TRUE	TRUE	FALSE
P75728	0	10	3	FALSE	FALSE			TRUE	TRUE	FALSE
P0A9H5	10165.2	10	8	FALSE	FALSE			TRUE	TRUE	FALSE
P31808	0	10	5	FALSE	TRUE	TRUE	FALSE	TRUE	TRUE	FALSE
P08245	0	10	16	FALSE	FALSE			TRUE	FALSE	FALSE
P03813	346930	10	6	FALSE	FALSE			TRUE	TRUE	FALSE
P75791	0	10	5	FALSE	TRUE	TRUE	FALSE	TRUE	TRUE	FALSE
P37631	0	10	3	FALSE	FALSE			TRUE	TRUE	FALSE
P75797	0	10	2	FALSE	TRUE	TRUE	FALSE	TRUE	TRUE	FALSE
P0AE22	0	10	5	FALSE	TRUE	TRUE	FALSE	TRUE	TRUE	FALSE
P76243	651628	10	10	FALSE	FALSE			TRUE	TRUE	FALSE
P0AG03	0	10	8	FALSE	FALSE			TRUE	FALSE	FALSE
P63883	0	10	4	FALSE	FALSE			TRUE	TRUE	FALSE
P16384	0	10	5	FALSE	TRUE	TRUE	FALSE	TRUE	FALSE	FALSE
P24224	283317	10	11	TRUE	TRUE	FALSE	FALSE	TRUE	FALSE	FALSE
P76402	1.01038e+06	10	7	FALSE	FALSE			TRUE	FALSE	FALSE
P77173	0	10	3	TRUE	TRUE	TRUE	FALSE	TRUE	TRUE	FALSE
P0A776	2.17242e+06	20	6	FALSE	TRUE	TRUE	FALSE	TRUE	TRUE	FALSE
P0A9K1	821765	10	3	FALSE	FALSE			TRUE	TRUE	FALSE
P0A7C6	0	10	5	FALSE	FALSE			TRUE	TRUE	FALSE
P39411	0	10	8	FALSE	TRUE	FALSE	FALSE	TRUE	FALSE	FALSE
P42596	1.12203e+06	10	3	FALSE	TRUE	TRUE	FALSE	TRUE	TRUE	FALSE
P36548	729142	10	6	FALSE	FALSE			TRUE	TRUE	FALSE
P77649	0	10	2	FALSE	TRUE	TRUE	FALSE	TRUE	TRUE	FALSE
P0AFJ5	0	10	5	FALSE	TRUE	FALSE	FALSE	TRUE	FALSE	FALSE
P0A905	1.3864e+06	20	6	FALSE	FALSE			FALSE
P0AA95	564339	10	10	FALSE	FALSE			TRUE	TRUE	FALSE
P39353	0	10	3	FALSE	TRUE	TRUE	FALSE	TRUE	TRUE	FALSE
P0A9H1	0	10	7	FALSE	TRUE	TRUE	FALSE	TRUE	TRUE	FALSE
P36999	9.72455e+07	70	3	FALSE	TRUE	TRUE	FALSE	TRUE	TRUE	FALSE
P33590	0	10	2	FALSE	TRUE	TRUE	FALSE	TRUE	TRUE	FALSE
P0CE53	0	10	3	FALSE	FALSE			TRUE	TRUE	FALSE
P0A8D3	0	10	8	FALSE	FALSE			TRUE	FALSE	FALSE
P32099	527451	10	3	FALSE	TRUE	TRUE	FALSE	TRUE	TRUE	FALSE
P09549	9.03962e+07	70	8	FALSE	FALSE			TRUE	TRUE	FALSE
P77804	0	10	2	FALSE	FALSE			TRUE	FALSE	FALSE
P0AB20	0	10	8	FALSE	FALSE			TRUE	TRUE	FALSE
P45807	1.0243e+06	10	19	FALSE	FALSE			TRUE	FALSE	FALSE
P77555	1.89342e+06	20	4	FALSE	TRUE	TRUE	FALSE	TRUE	TRUE	FALSE
P0A6L4	0	10	3	FALSE	TRUE	TRUE	FALSE	TRUE	TRUE	FALSE
P42604	2.33766e+06	20	2	FALSE	FALSE			TRUE	TRUE	FALSE
P32134	0	10	4	FALSE	FALSE			TRUE	TRUE	FALSE
Q46808	0	10	3	FALSE	FALSE			TRUE	TRUE	FALSE
P39384	314736	10	3	FALSE	FALSE			TRUE	TRUE	FALSE
P09127	0	10	4	FALSE	FALSE			TRUE	FALSE	FALSE
P23878	1.90582e+08	80	3	FALSE	FALSE			TRUE	TRUE	FALSE
Q46790	0	10	10	FALSE	FALSE			TRUE	FALSE	FALSE
P0AGF6	0	10	4	FALSE	FALSE			TRUE	TRUE	FALSE
P0A8C1	2.57298e+06	20	11	FALSE	FALSE			TRUE	FALSE	FALSE
P0AAN3	0	10	4	FALSE	FALSE			TRUE	TRUE	FALSE
P0AD21	1.92556e+06	20	8	FALSE	FALSE			TRUE	TRUE	FALSE
P14377	9624.14	10	3	FALSE	FALSE			TRUE	TRUE	FALSE
P23256	0	10	3	FALSE	TRUE	TRUE	FALSE	TRUE	FALSE	FALSE
P27305	0	10	3	FALSE	TRUE	TRUE	FALSE	TRUE	TRUE	FALSE
P75745	2.87085e+06	20	5	FALSE	TRUE	TRUE	FALSE	TRUE	TRUE	FALSE
P0A9F3	0	10	5	FALSE	FALSE			TRUE	TRUE	FALSE
P11349	0	10	2	FALSE	TRUE	TRUE	FALSE	TRUE	TRUE	FALSE
P27250	0	10	2	FALSE	TRUE	TRUE	FALSE	TRUE	TRUE	FALSE
P08201	0	10	2	FALSE	FALSE			TRUE	TRUE	FALSE
P66817	0	10	10	FALSE	TRUE	TRUE	FALSE	TRUE	TRUE	FALSE
P46126	1.71638e+06	20	15	FALSE	FALSE			TRUE	FALSE	FALSE
P77182	0	10	2	FALSE	TRUE	TRUE	FALSE	TRUE	TRUE	FALSE
P33018	0	10	3	FALSE	FALSE			TRUE	TRUE	FALSE
P76273	4.88948e+06	30	1	FALSE	TRUE	TRUE	FALSE	TRUE	TRUE	FALSE
P0A843	1.20597e+06	20	18	FALSE	FALSE			TRUE	FALSE	FALSE
P71297	0	10	11	FALSE	FALSE			FALSE
P22731	0	10	5	FALSE	FALSE			TRUE	FALSE	FALSE
P64488	0	10	11	FALSE	TRUE	TRUE	FALSE	TRUE	TRUE	FALSE
P02919	7.23069e+06	40	1	FALSE	TRUE	TRUE	FALSE	TRUE	TRUE	FALSE
P37197	339997	10	2	FALSE	FALSE			TRUE	TRUE	FALSE
P31224	0	10	2	FALSE	TRUE	TRUE	FALSE	TRUE	FALSE	FALSE
P39830	9.78952e+06	40	2	FALSE	TRUE	TRUE	FALSE	TRUE	TRUE	FALSE
P0AAJ5	9669.72	10	3	FALSE	FALSE			TRUE	TRUE	FALSE
P46142	0	10	4	FALSE	FALSE			TRUE	TRUE	FALSE
P38035	1.35915e+06	20	3	FALSE	FALSE			TRUE	TRUE	FALSE
P64602	0	10	18	TRUE	TRUE	FALSE	FALSE	TRUE	FALSE	FALSE
P08142	1.89058e+06	20	4	FALSE	FALSE			TRUE	TRUE	FALSE
P76041	810432	10	3	FALSE	FALSE			TRUE	TRUE	FALSE
P37623	1.01747e+08	70	6	FALSE	FALSE			TRUE	FALSE	FALSE
P76372	0	10	2	FALSE	FALSE			TRUE	TRUE	FALSE
P76486	4.69538e+06	30	4	FALSE	FALSE			TRUE	FALSE	FALSE
P64451	1.4108e+07	40	5	FALSE	FALSE			TRUE	TRUE	FALSE
P27832	3.36359e+06	30	8	FALSE	FALSE			TRUE	TRUE	FALSE
P31825	3.26184e+06	30	4	FALSE	FALSE			TRUE	TRUE	FALSE
P03007	426418	10	4	FALSE	TRUE	FALSE	FALSE	TRUE	TRUE	FALSE
P67244	9.72444e+06	40	14	FALSE	FALSE			TRUE	FALSE	FALSE
P76518	446658	10	4	FALSE	TRUE	TRUE	FALSE	TRUE	TRUE	FALSE
P12282	0	10	9	FALSE	TRUE	TRUE	FALSE	TRUE	TRUE	FALSE
P0AFL9	2.39516e+06	20	5	FALSE	FALSE			TRUE	TRUE	FALSE
P76417	0	10	6	FALSE	FALSE			TRUE	TRUE	FALSE
P08506	1.14455e+06	10	3	FALSE	TRUE	TRUE	FALSE	TRUE	TRUE	FALSE
P76342	1.10283e+06	10	2	FALSE	TRUE	TRUE	FALSE	TRUE	TRUE	FALSE
P37596	1.04076e+06	10	3	FALSE	FALSE			TRUE	TRUE	FALSE
P76630	1.39852e+06	20	7	FALSE	FALSE			TRUE	TRUE	FALSE
P76440	6.36615e+06	30	5	FALSE	FALSE			TRUE	TRUE	FALSE
P0A6U8	889021	10	3	FALSE	TRUE	TRUE	FALSE	TRUE	TRUE	FALSE
P17315	0	10	1	FALSE	FALSE			TRUE	TRUE	FALSE
P0AA73	0	10	9	FALSE	FALSE			TRUE	TRUE	FALSE
P21693	0	10	3	FALSE	FALSE			TRUE	TRUE	FALSE
P69451	2.74392e+06	20	3	FALSE	FALSE			TRUE	TRUE	FALSE
P0A8K1	0	10	6	TRUE	FALSE			TRUE	TRUE	FALSE
P76347	1.29532e+06	20	1	FALSE	FALSE			TRUE	TRUE	FALSE
P19769	3.99334e+06	30	3	FALSE	FALSE			TRUE	TRUE	FALSE
P67430	4.23623e+07	60	5	FALSE	TRUE	FALSE	FALSE	TRUE	FALSE	FALSE
P60584	0	10	5	FALSE	FALSE			TRUE	TRUE	FALSE
P37195	1.42656e+07	40	4	FALSE	FALSE			TRUE	FALSE	FALSE
P0AD83	213612	10	20	FALSE	FALSE			FALSE
P0AB26	348435	10	4	FALSE	TRUE	FALSE	FALSE	TRUE	FALSE	FALSE
P0AE63	832332	10	16	FALSE	FALSE			TRUE	FALSE	FALSE
P30140	953022	10	5	FALSE	FALSE			TRUE	TRUE	FALSE
P0AEG1	2.41543e+06	20	5	FALSE	FALSE			TRUE	FALSE	FALSE
P41441	4.92635e+06	30	2	FALSE	FALSE			TRUE	FALSE	FALSE
P27253	7.99451e+06	40	2	FALSE	FALSE			TRUE	TRUE	FALSE
P0AGB3	0	10	8	TRUE	FALSE			TRUE	FALSE	FALSE
P11072	0	10	4	FALSE	FALSE			TRUE	TRUE	FALSE
Q46871	1.99802e+06	20	7	FALSE	FALSE			TRUE	TRUE	FALSE
P75746	0	10	7	FALSE	FALSE			TRUE	TRUE	FALSE
Q46839	912769	10	3	FALSE	FALSE			TRUE	TRUE	FALSE
P0CF88	1.06056e+07	40	3	FALSE	FALSE			TRUE	TRUE	FALSE
P0AC05	0	10	7	FALSE	FALSE			TRUE	FALSE	FALSE
P10346	0	10	5	FALSE	FALSE			TRUE	TRUE	FALSE
P0A9F9	9.87872e+06	40	3	FALSE	TRUE	FALSE	FALSE	TRUE	TRUE	FALSE
P13001	2.0551e+06	20	5	FALSE	TRUE	TRUE	FALSE	TRUE	TRUE	FALSE
P64426	0	10	4	FALSE	FALSE			TRUE	TRUE	FALSE
P75974	0	10	8	TRUE	FALSE			TRUE	TRUE	FALSE
P39357	0	10	4	FALSE	FALSE			TRUE	TRUE	FALSE
P08401	3.47275e+06	30	5	FALSE	FALSE			TRUE	TRUE	FALSE
P64631	4.57176e+06	30	7	FALSE	FALSE			TRUE	FALSE	FALSE
P77286	0	10	5	FALSE	FALSE			TRUE	TRUE	FALSE
P21151	2.52063e+06	20	4	FALSE	FALSE			TRUE	TRUE	FALSE
P29013	8.67664e+07	70	4	FALSE	FALSE			TRUE	TRUE	FALSE
P55734	238751	10	11	FALSE	TRUE	TRUE	FALSE	TRUE	TRUE	FALSE
P37679	0	10	5	FALSE	FALSE			TRUE	TRUE	FALSE
P43340	4.54236e+06	30	8	FALSE	FALSE			TRUE	TRUE	FALSE
P0AGM5	4.98433e+06	30	4	FALSE	FALSE			TRUE	TRUE	FALSE
P21361	6.32182e+06	30	29	FALSE	FALSE			FALSE
P0AF63	0	10	9	FALSE	FALSE			TRUE	FALSE	FALSE
Q47005	1.97889e+06	20	10	FALSE	FALSE			TRUE	TRUE	FALSE
P25718	9715.9	10	2	FALSE	FALSE			TRUE	TRUE	FALSE
P15038	2.67451e+07	50	1	FALSE	FALSE			TRUE	TRUE	FALSE
P39400	2.41281e+06	20	7	FALSE	FALSE			TRUE	TRUE	FALSE
P0AGB0	1.54779e+06	20	4	FALSE	FALSE			TRUE	TRUE	FALSE
P77439	591024	10	3	FALSE	FALSE			TRUE	TRUE	FALSE
P39163	3.99478e+06	30	6	FALSE	FALSE			TRUE	TRUE	FALSE
P76035	1.75611e+06	20	3	FALSE	FALSE			TRUE	TRUE	FALSE
P60720	0	10	7	FALSE	FALSE			TRUE	TRUE	FALSE
P0ACN7	0	10	4	FALSE	FALSE			TRUE	TRUE	FALSE
P0AAA9	9.45659e+06	40	6	FALSE	FALSE			TRUE	FALSE	FALSE
P06136	4.31702e+06	30	9	TRUE	TRUE	FALSE	FALSE	TRUE	TRUE	FALSE
P42904	0	10	8	FALSE	FALSE			TRUE	TRUE	FALSE
P25894	0	10	5	FALSE	FALSE			TRUE	FALSE	FALSE
P06611	251860	10	5	FALSE	TRUE	TRUE	FALSE	TRUE	TRUE	FALSE
P69826	1.05977e+08	70	2	FALSE	FALSE			TRUE	TRUE	FALSE
P0AC96	0	10	2	FALSE	FALSE			TRUE	TRUE	FALSE
P06993	8.28892e+06	40	1	FALSE	TRUE	FALSE	FALSE	TRUE	TRUE	FALSE
P42598	6.00836e+06	30	5	FALSE	FALSE			TRUE	TRUE	FALSE
P77746	1.68283e+06	20	5	FALSE	FALSE			TRUE	TRUE	FALSE
P17443	0	10	3	TRUE	TRUE	TRUE	FALSE	TRUE	TRUE	FALSE
P15032	0	10	2	FALSE	FALSE			TRUE	TRUE	TRUE
P06709	1.38272e+06	20	6	TRUE	TRUE	TRUE	FALSE	TRUE	TRUE	FALSE
P38135	8.39774e+06	40	2	FALSE	FALSE			TRUE	TRUE	FALSE
P71244	1.96868e+06	20	2	FALSE	FALSE			TRUE	FALSE	FALSE
P28696	1.70555e+07	50	7	FALSE	FALSE			TRUE	TRUE	FALSE
P33022	0	10	3	FALSE	TRUE	TRUE	FALSE	TRUE	TRUE	FALSE
P0ACM5	0	10	3	FALSE	FALSE			TRUE	FALSE	FALSE
P32128	8.81087e+06	40	2	FALSE	FALSE			TRUE	FALSE	FALSE
P75793	4.24535e+06	30	1	FALSE	FALSE			TRUE	TRUE	FALSE
P77503	6.74901e+06	40	8	FALSE	FALSE			TRUE	TRUE	FALSE
P0ADH7	9.33822e+06	40	4	FALSE	FALSE			TRUE	TRUE	FALSE
P0A8R4	7.49168e+06	40	13	FALSE	FALSE			TRUE	FALSE	FALSE
P76046	1.31962e+06	20	3	FALSE	FALSE			TRUE	TRUE	FALSE
P32171	479257	10	2	FALSE	TRUE	TRUE	FALSE	TRUE	TRUE	FALSE
P76016	1.20343e+06	20	1	FALSE	TRUE	TRUE	FALSE	TRUE	TRUE	FALSE
P77309	0	10	3	FALSE	FALSE			TRUE	TRUE	FALSE
P33919	1.49464e+07	50	2	FALSE	TRUE	TRUE	FALSE	TRUE	TRUE	FALSE
P56258	1.5944e+06	20	3	FALSE	FALSE			TRUE	TRUE	FALSE
P50466	781043	10	4	FALSE	FALSE			TRUE	TRUE	FALSE
P32688	1.22076e+06	20	4	FALSE	FALSE			TRUE	TRUE	FALSE
P77759	2.55029e+06	20	5	FALSE	FALSE			TRUE	FALSE	FALSE
P76278	2.33508e+06	20	4	FALSE	FALSE			TRUE	TRUE	FALSE
P05824	5.77385e+06	30	6	FALSE	FALSE			TRUE	TRUE	FALSE
P0A8P6	7.27491e+07	60	3	FALSE	FALSE			TRUE	TRUE	FALSE
P75763	0	10	3	FALSE	FALSE			TRUE	TRUE	FALSE
P22525	1.75473e+06	20	1	FALSE	FALSE			TRUE	FALSE	FALSE
P75683	6.92313e+06	40	2	TRUE	FALSE			TRUE	TRUE	FALSE
P37683	0	10	5	FALSE	FALSE			TRUE	TRUE	FALSE
P04968	1.19989e+07	40	3	FALSE	TRUE	TRUE	FALSE	TRUE	TRUE	FALSE
P27247	2.02988e+06	20	5	FALSE	FALSE			TRUE	TRUE	FALSE
P76319	2.32352e+07	50	4	FALSE	FALSE			TRUE	TRUE	FALSE
P37682	0	10	5	FALSE	FALSE			TRUE	TRUE	FALSE
Q47706	519200	10	2	FALSE	FALSE			TRUE	FALSE	FALSE
P77698	0	10	2	FALSE	FALSE			TRUE	FALSE	FALSE
Q47622	1.39032e+07	40	1	FALSE	FALSE			TRUE	TRUE	FALSE
P00914	1.07334e+07	40	2	FALSE	TRUE	TRUE	FALSE	TRUE	TRUE	FALSE
P33593	862692	10	3	FALSE	FALSE			TRUE	TRUE	FALSE
P76147	0	10	4	FALSE	FALSE			TRUE	TRUE	FALSE
P30130	0	10	1	FALSE	TRUE	TRUE	FALSE	TRUE	TRUE	FALSE
P0A901	1.65782e+07	50	5	FALSE	TRUE	TRUE	FALSE	TRUE	TRUE	FALSE
P52125	827599	10	3	FALSE	FALSE			TRUE	TRUE	FALSE
P69330	4.13848e+07	60	7	FALSE	FALSE			TRUE	FALSE	FALSE
P09029	2.49021e+07	50	2	FALSE	TRUE	TRUE	FALSE	TRUE	TRUE	FALSE
P28369	0	10	4	FALSE	FALSE			TRUE	FALSE	FALSE
Q47319	263730	10	5	FALSE	FALSE			TRUE	TRUE	TRUE
P16429	0	10	3	FALSE	FALSE			TRUE	FALSE	FALSE
P0ACB4	2.37665e+06	20	6	TRUE	FALSE			TRUE	FALSE	FALSE
P75748	925385	10	2	FALSE	FALSE			TRUE	TRUE	FALSE
P05847	0	10	12	FALSE	FALSE			TRUE	TRUE	FALSE
P39336	1.33426e+08	70	2	FALSE	FALSE			FALSE
P37019	0	10	3	FALSE	TRUE	TRUE	FALSE	TRUE	TRUE	FALSE
P0AE06	0	10	2	FALSE	FALSE			TRUE	TRUE	FALSE
P13036	861620	10	1	FALSE	TRUE	TRUE	FALSE	TRUE	TRUE	FALSE
Q46906	5.92177e+06	30	4	FALSE	FALSE			TRUE	TRUE	FALSE
P30192	0	10	14	FALSE	FALSE			TRUE	FALSE	FALSE
P0AGC7	4.17007e+06	30	4	FALSE	FALSE			TRUE	TRUE	FALSE
P27297	892734	10	5	FALSE	FALSE			TRUE	FALSE	FALSE
P30844	1.55811e+06	20	2	FALSE	FALSE			TRUE	FALSE	FALSE
P69488	7.06495e+06	40	13	FALSE	TRUE	TRUE	FALSE	TRUE	TRUE	FALSE
P33226	226328	10	4	FALSE	FALSE			TRUE	TRUE	FALSE
P0ADQ2	0	10	5	FALSE	FALSE			TRUE	TRUE	FALSE
P30745	5.19485e+07	60	4	FALSE	FALSE			TRUE	TRUE	FALSE
P23886	2.4638e+06	20	1	TRUE	FALSE			TRUE	TRUE	FALSE
P0AAG3	0	10	6	FALSE	FALSE			TRUE	TRUE	FALSE
P39305	0	10	6	FALSE	FALSE			TRUE	TRUE	FALSE
P14175	0	10	4	FALSE	FALSE			TRUE	TRUE	FALSE
P31666	2.58848e+07	50	4	FALSE	FALSE			TRUE	TRUE	FALSE
P75839	959082	10	4	FALSE	FALSE			TRUE	TRUE	FALSE
P23842	4.86835e+07	60	1	FALSE	FALSE			TRUE	TRUE	FALSE
P0AEV9	509185	10	7	FALSE	TRUE	TRUE	FALSE	TRUE	FALSE	FALSE
P77510	615811	10	2	FALSE	FALSE			TRUE	TRUE	FALSE
P75898	2.07665e+06	20	5	FALSE	TRUE	TRUE	FALSE	TRUE	TRUE	FALSE
P0AD40	2.7876e+06	20	11	FALSE	FALSE			TRUE	FALSE	FALSE
P37672	0	10	4	FALSE	TRUE	TRUE	FALSE	TRUE	TRUE	FALSE
P0A8R9	1.211e+08	70	5	FALSE	FALSE			TRUE	TRUE	FALSE
P40876	2.00653e+06	20	5	FALSE	FALSE			TRUE	FALSE	FALSE
P0AEP9	970167	10	2	FALSE	FALSE			TRUE	TRUE	FALSE
P0AB01	325836	10	8	FALSE	FALSE			TRUE	TRUE	FALSE
P32129	167697	10	5	FALSE	FALSE			TRUE	TRUE	FALSE
P0AFT8	1.74141e+06	20	15	FALSE	FALSE			TRUE	TRUE	FALSE
P50456	955674	10	3	FALSE	TRUE	TRUE	FALSE	TRUE	TRUE	FALSE
P76296	6.23144e+06	30	4	FALSE	FALSE			TRUE	FALSE	FALSE
P76576	0	10	6	FALSE	FALSE			TRUE	FALSE	FALSE
P0ABJ1	0	10	7	FALSE	TRUE	TRUE	FALSE	TRUE	TRUE	FALSE
Q2EES6	0	10	20	FALSE	FALSE			TRUE	FALSE	FALSE
A5A613	0	10	12	FALSE	FALSE			TRUE	FALSE	FALSE
P77858	358763	10	4	FALSE	FALSE			TRUE	FALSE	FALSE
P39346	2.53724e+07	50	4	FALSE	TRUE	TRUE	FALSE	TRUE	TRUE	FALSE
P0ADK6	458843	10	5	FALSE	TRUE	FALSE	FALSE	TRUE	FALSE	FALSE
P0A8B2	1.02347e+06	10	4	FALSE	FALSE			TRUE	TRUE	FALSE
P77674	10105.4	10	2	FALSE	TRUE	TRUE	FALSE	TRUE	TRUE	FALSE
Q46841	1.01861e+06	10	3	FALSE	FALSE			TRUE	TRUE	FALSE
P0ACV6	8.60645e+06	40	6	FALSE	FALSE			TRUE	TRUE	FALSE
P08369	6.77188e+06	40	5	FALSE	FALSE			TRUE	TRUE	FALSE
P37769	0	10	5	FALSE	FALSE			TRUE	TRUE	FALSE
P0ACS9	1.82352e+06	20	8	FALSE	TRUE	FALSE	FALSE	TRUE	FALSE	FALSE
P76464	681937	10	1	FALSE	FALSE			TRUE	TRUE	FALSE
P25772	412662	10	3	FALSE	FALSE			TRUE	TRUE	FALSE
P43337	0	10	4	FALSE	FALSE			TRUE	TRUE	FALSE
P75785	0	10	2	FALSE	FALSE			TRUE	TRUE	FALSE
P71242	0	10	4	FALSE	FALSE			TRUE	TRUE	FALSE
P76484	94201.8	10	5	FALSE	FALSE			TRUE	FALSE	FALSE
P08722	300793	10	1	FALSE	FALSE			TRUE	TRUE	FALSE
P19767	1.3982e+06	20	23	FALSE	FALSE			TRUE	FALSE	FALSE
P33369	993341	10	3	FALSE	FALSE			FALSE
P15078	0	10	2	FALSE	FALSE			TRUE	TRUE	FALSE
P77257	0	10	2	FALSE	FALSE			TRUE	TRUE	FALSE
P37671	0	10	5	FALSE	TRUE	TRUE	FALSE	TRUE	TRUE	FALSE
P77536	0	10	4	FALSE	FALSE			TRUE	TRUE	FALSE
P25906	468111	10	6	FALSE	FALSE			TRUE	TRUE	FALSE
P33937	3.23829e+06	30	2	FALSE	TRUE	TRUE	FALSE	TRUE	TRUE	FALSE
P78067	0	10	2	FALSE	TRUE	TRUE	FALSE	TRUE	TRUE	FALSE
P08394	692815	10	1	FALSE	FALSE			TRUE	TRUE	FALSE
P0ABT5	1.16142e+07	40	3	FALSE	FALSE			TRUE	TRUE	FALSE
P0A8G0	242121	10	2	FALSE	FALSE			TRUE	TRUE	FALSE
P45758	848879	10	1	FALSE	FALSE			TRUE	TRUE	FALSE
P0A8W0	0	10	5	FALSE	TRUE	FALSE	FALSE	TRUE	FALSE	FALSE
P0CI31	5.98348e+06	30	5	FALSE	FALSE			TRUE	TRUE	FALSE
P76082	1.13429e+09	90	5	FALSE	TRUE	FALSE	FALSE	TRUE	FALSE	FALSE
P69434	4.20855e+06	30	2	FALSE	TRUE	FALSE	FALSE	TRUE	FALSE	FALSE
Q46798	1.26736e+06	20	7	FALSE	FALSE			TRUE	TRUE	FALSE
P42588	791727	10	3	FALSE	TRUE	TRUE	FALSE	TRUE	TRUE	FALSE
P76081	762904	10	2	FALSE	FALSE			TRUE	TRUE	FALSE
P80668	0	10	2	FALSE	FALSE			TRUE	TRUE	FALSE
P00944	1.37017e+07	40	3	FALSE	FALSE			TRUE	TRUE	FALSE
P0AEY8	1.41266e+06	20	7	FALSE	TRUE	TRUE	FALSE	TRUE	TRUE	FALSE
P42624	0	10	4	FALSE	TRUE	TRUE	FALSE	TRUE	TRUE	FALSE
P23872	2.00464e+06	20	3	FALSE	TRUE	TRUE	FALSE	TRUE	TRUE	FALSE
P0ABE9	0	10	8	FALSE	FALSE			TRUE	TRUE	FALSE
P0A9X1	9321.46	10	10	FALSE	FALSE			TRUE	TRUE	FALSE
P0AG14	1.41016e+06	20	4	FALSE	FALSE			TRUE	TRUE	FALSE
P75906	612238	10	2	FALSE	TRUE	TRUE	FALSE	TRUE	TRUE	FALSE
P76192	0	10	3	FALSE	FALSE			TRUE	TRUE	FALSE
P16690	3.97675e+06	30	5	FALSE	FALSE			TRUE	TRUE	FALSE
P04152	3.68305e+06	30	2	FALSE	FALSE			TRUE	TRUE	FALSE
P46125	0	10	7	FALSE	FALSE			TRUE	TRUE	FALSE
P36682	9.22149e+06	40	2	FALSE	FALSE			FALSE
P77397	1.29674e+06	20	2	FALSE	FALSE			TRUE	TRUE	FALSE
P39838	3.42749e+06	30	1	FALSE	FALSE			TRUE	TRUE	FALSE
P23305	0	10	6	FALSE	FALSE			TRUE	FALSE	FALSE
P07117	282013	10	2	FALSE	FALSE			TRUE	TRUE	FALSE
P75697	4.01967e+06	30	7	FALSE	FALSE			TRUE	TRUE	FALSE
P77529	0	10	3	FALSE	FALSE			TRUE	TRUE	FALSE
P0ABJ9	0	10	3	TRUE	FALSE			TRUE	TRUE	FALSE
P77243	8.00686e+07	70	1	FALSE	TRUE	TRUE	FALSE	TRUE	TRUE	FALSE
P11864	0	10	2	FALSE	FALSE			FALSE
P31130	6.04483e+06	30	5	FALSE	FALSE			TRUE	FALSE	FALSE
P71298	0	10	5	FALSE	FALSE			TRUE	TRUE	FALSE
P46481	0	10	1	FALSE	FALSE			TRUE	TRUE	FALSE
P77585	3.56465e+06	30	5	FALSE	FALSE			TRUE	TRUE	FALSE
P37009	518353	10	2	FALSE	FALSE			TRUE	TRUE	FALSE
P00550	0	10	3	FALSE	TRUE	FALSE	FALSE	TRUE	TRUE	FALSE
P31450	2.06733e+07	50	5	FALSE	FALSE			TRUE	FALSE	FALSE
P32151	1.14026e+06	10	5	FALSE	FALSE			TRUE	FALSE	FALSE
P75822	4.18278e+06	30	5	FALSE	FALSE			TRUE	TRUE	FALSE
P77335	0	10	5	FALSE	TRUE	FALSE	FALSE	TRUE	FALSE	FALSE
P16689	0	10	2	FALSE	FALSE			TRUE	TRUE	FALSE
P33221	4.163e+06	30	3	FALSE	TRUE	TRUE	FALSE	TRUE	TRUE	FALSE
P32143	231635	10	7	FALSE	FALSE			TRUE	TRUE	FALSE
P39099	1.69189e+07	50	3	FALSE	FALSE			TRUE	TRUE	FALSE
P03835	4.86938e+06	30	4	FALSE	FALSE			TRUE	TRUE	FALSE
P42626	1.61366e+06	20	2	FALSE	FALSE			TRUE	TRUE	FALSE
P37645	480435	10	2	FALSE	FALSE			TRUE	FALSE	FALSE
P76072	630647	10	2	FALSE	FALSE			TRUE	TRUE	FALSE
P0ADM8	0	10	6	FALSE	FALSE			TRUE	FALSE	FALSE
P0A7A7	6.71076e+06	40	1	TRUE	FALSE			TRUE	TRUE	FALSE
P45420	795248	10	2	FALSE	FALSE			TRUE	TRUE	FALSE
P76042	1.89226e+06	20	2	FALSE	FALSE			TRUE	TRUE	FALSE
P21517	515483	10	2	FALSE	FALSE			TRUE	TRUE	FALSE
P06972	0	10	1	FALSE	FALSE			TRUE	TRUE	FALSE
P45549	0	10	2	FALSE	FALSE			TRUE	TRUE	FALSE
P76639	2.11042e+07	50	3	FALSE	FALSE			TRUE	TRUE	FALSE
P52636	2.66368e+06	20	4	FALSE	FALSE			TRUE	TRUE	FALSE
P22787	4.53295e+06	30	3	FALSE	FALSE			TRUE	FALSE	FALSE
P02931	9866.4	10	8	FALSE	TRUE	TRUE	FALSE	TRUE	TRUE	FALSE
P52048	9.61016e+06	40	2	FALSE	FALSE			TRUE	TRUE	FALSE
P39364	0	10	5	FALSE	FALSE			TRUE	TRUE	FALSE
P45537	539970	10	2	FALSE	FALSE			TRUE	TRUE	FALSE
P0A7E1	3.66644e+06	30	4	FALSE	TRUE	TRUE	FALSE	TRUE	TRUE	FALSE
P77199	2.23784e+06	20	1	FALSE	FALSE			TRUE	TRUE	FALSE
P36661	4.74215e+06	30	4	FALSE	FALSE			FALSE
P77714	1.78541e+06	20	22	FALSE	FALSE			TRUE	TRUE	FALSE
P00803	0	10	3	TRUE	TRUE	TRUE	FALSE	TRUE	TRUE	FALSE
P75858	236547	10	6	FALSE	FALSE			TRUE	TRUE	FALSE
P31680	114483	10	5	FALSE	FALSE			TRUE	TRUE	FALSE
P37639	0	10	6	FALSE	TRUE	FALSE	FALSE	TRUE	TRUE	FALSE
P32715	2.24467e+07	50	1	FALSE	FALSE			TRUE	TRUE	FALSE
P37641	0	10	4	FALSE	FALSE			TRUE	TRUE	FALSE
P52119	0	10	8	FALSE	FALSE			TRUE	FALSE	FALSE
P75925	0	10	12	FALSE	FALSE			TRUE	FALSE	FALSE
P76419	0	10	5	FALSE	FALSE			TRUE	TRUE	FALSE
Q46810	9.39382e+06	40	9	FALSE	FALSE			TRUE	TRUE	FALSE
P77215	9461.03	10	2	FALSE	TRUE	TRUE	FALSE	TRUE	TRUE	FALSE
P0AD68	2.08947e+06	20	2	TRUE	FALSE			TRUE	TRUE	FALSE
P0A8X4	1.37258e+06	20	4	FALSE	FALSE			TRUE	FALSE	FALSE
P23894	8.64664e+06	40	4	FALSE	FALSE			TRUE	FALSE	FALSE
P32144	0	10	5	FALSE	FALSE			TRUE	TRUE	FALSE
P71243	4.13848e+07	60	2	FALSE	FALSE			TRUE	TRUE	FALSE
P37025	0	10	11	FALSE	TRUE	FALSE	FALSE	TRUE	TRUE	FALSE
Q47129	1.38557e+06	20	3	FALSE	FALSE			TRUE	TRUE	FALSE
P76501	792163	10	4	FALSE	FALSE			TRUE	TRUE	FALSE
P76585	3.07876e+06	20	1	FALSE	FALSE			TRUE	TRUE	FALSE
P71237	2.89549e+06	20	3	FALSE	FALSE			TRUE	TRUE	FALSE
P39285	0	10	1	FALSE	FALSE			TRUE	TRUE	FALSE
P0A8U2	1.69982e+06	20	6	FALSE	FALSE			TRUE	TRUE	FALSE
P42619	1.07973e+06	10	14	FALSE	FALSE			TRUE	FALSE	FALSE
P32670	0	10	3	FALSE	FALSE			TRUE	TRUE	FALSE
P76616	2.65471e+06	20	4	FALSE	FALSE			TRUE	TRUE	FALSE
P75931	0	10	6	FALSE	TRUE	TRUE	FALSE	TRUE	TRUE	FALSE
P08203	882832	10	5	FALSE	TRUE	TRUE	FALSE	TRUE	TRUE	FALSE
P37388	790792	10	3	FALSE	FALSE			TRUE	TRUE	FALSE
P63386	4.03438e+06	30	8	FALSE	TRUE	TRUE	FALSE	TRUE	TRUE	FALSE
P76115	1.61436e+06	20	2	FALSE	TRUE	TRUE	FALSE	TRUE	TRUE	FALSE
P32690	0	10	3	FALSE	FALSE			TRUE	FALSE	FALSE
P0ACI3	3.47727e+07	60	4	FALSE	TRUE	TRUE	FALSE	TRUE	TRUE	FALSE
P39343	2.02447e+07	50	2	FALSE	FALSE			TRUE	TRUE	FALSE
P07762	0	10	2	FALSE	TRUE	TRUE	FALSE	TRUE	TRUE	FALSE
P24183	0	10	1	FALSE	TRUE	TRUE	FALSE	FALSE
P77444	5.51925e+06	30	4	FALSE	TRUE	TRUE	FALSE	TRUE	TRUE	FALSE
P37657	0	10	3	FALSE	TRUE	TRUE	FALSE	TRUE	TRUE	FALSE
P0AG76	0	10	3	FALSE	FALSE			TRUE	TRUE	FALSE
P31434	1.94254e+07	50	2	FALSE	TRUE	TRUE	FALSE	TRUE	FALSE	FALSE

## Sheet: C_R2hr
UniprotID	SPA	Highest SPA percentile	LiP-MS coverage	Essential	HQ EXP structure	NCLE in HQ EXP structure	Knot in HQ EXP structure	HQ AF structure	NCLE in HQ AF structure	Knot in HQ AF structure
P0CE48	1.02506e+10	90	93	FALSE	TRUE	TRUE	FALSE	TRUE	TRUE	FALSE
P23847	7.92177e+09	90	92	FALSE	TRUE	TRUE	FALSE	TRUE	TRUE	FALSE
P0A6Y8	1.01697e+10	90	91	FALSE	TRUE	TRUE	FALSE	TRUE	TRUE	FALSE
P0A6M8	4.81912e+09	90	89	TRUE	FALSE			TRUE	TRUE	FALSE
P0A9B2	6.53193e+09	90	89	TRUE	TRUE	FALSE	FALSE	TRUE	FALSE	FALSE
P0A6F5	5.72826e+09	90	92	FALSE	TRUE	TRUE	FALSE	TRUE	TRUE	FALSE
P0A8V2	2.67286e+09	90	84	TRUE	TRUE	TRUE	FALSE	TRUE	TRUE	FALSE
P23843	4.22817e+09	90	91	FALSE	TRUE	TRUE	FALSE	TRUE	TRUE	FALSE
P0A6P9	3.97437e+09	90	87	TRUE	TRUE	TRUE	FALSE	TRUE	TRUE	FALSE
P0AG67	2.54409e+09	90	87	TRUE	TRUE	TRUE	FALSE	TRUE	FALSE	FALSE
P0A8T7	2.25814e+09	90	80	TRUE	TRUE	TRUE	FALSE	TRUE	TRUE	FALSE
P0AE08	3.93407e+09	90	96	FALSE	TRUE	TRUE	FALSE	TRUE	TRUE	FALSE
P0A850	1.81431e+09	90	88	FALSE	TRUE	TRUE	FALSE	TRUE	TRUE	FALSE
P0AD61	3.18163e+09	90	88	FALSE	TRUE	TRUE	FALSE	TRUE	TRUE	FALSE
P0A7K2	2.60891e+09	90	97	TRUE	TRUE	FALSE	FALSE	TRUE	FALSE	FALSE
P0A6P1	2.54476e+09	90	88	TRUE	TRUE	TRUE	FALSE	TRUE	TRUE	FALSE
P08200	1.78757e+09	90	92	FALSE	TRUE	TRUE	FALSE	TRUE	TRUE	FALSE
P0A799	2.33045e+09	90	89	TRUE	TRUE	TRUE	FALSE	TRUE	TRUE	FALSE
P09373	2.13123e+09	90	82	FALSE	TRUE	TRUE	FALSE	TRUE	TRUE	FALSE
P04128	9.11086e+08	90	86	FALSE	TRUE	FALSE	FALSE	TRUE	TRUE	FALSE
P0A9X9	1.62826e+09	90	86	FALSE	TRUE	FALSE	FALSE	TRUE	FALSE	FALSE
P00350	2.05411e+09	90	95	FALSE	TRUE	TRUE	FALSE	TRUE	TRUE	FALSE
P0AFG8	1.73754e+09	90	82	FALSE	TRUE	TRUE	FALSE	TRUE	TRUE	FALSE
P36683	1.07468e+09	90	81	FALSE	TRUE	TRUE	FALSE	TRUE	TRUE	FALSE
P0A7Z4	1.92942e+09	90	94	TRUE	TRUE	TRUE	FALSE	TRUE	TRUE	FALSE
P16659	1.55771e+09	90	87	TRUE	FALSE			TRUE	TRUE	FALSE
P0AB71	1.26306e+09	90	81	TRUE	TRUE	TRUE	FALSE	TRUE	TRUE	FALSE
P0A870	2.87899e+09	90	89	FALSE	TRUE	TRUE	FALSE	TRUE	TRUE	FALSE
P05055	1.33564e+09	90	79	FALSE	TRUE	TRUE	FALSE	TRUE	TRUE	FALSE
P00957	1.51276e+09	90	75	FALSE	TRUE	TRUE	FALSE	TRUE	TRUE	FALSE
P0A910	2.98711e+09	90	70	FALSE	TRUE	FALSE	FALSE	TRUE	TRUE	FALSE
P0AFF6	8.90092e+08	90	85	TRUE	TRUE	TRUE	FALSE	TRUE	TRUE	FALSE
P0ACF8	1.11129e+09	90	86	FALSE	FALSE			TRUE	TRUE	FALSE
P0A862	1.50535e+09	90	99	FALSE	TRUE	TRUE	FALSE	TRUE	TRUE	FALSE
P02358	1.99605e+09	90	90	FALSE	FALSE			TRUE	TRUE	FALSE
P0A9M8	2.64558e+09	90	77	FALSE	FALSE			TRUE	TRUE	FALSE
P68066	2.16878e+09	90	88	FALSE	FALSE			TRUE	FALSE	FALSE
P15288	1.2526e+09	90	78	FALSE	FALSE			TRUE	FALSE	FALSE
P27302	1.42296e+09	90	80	FALSE	TRUE	TRUE	FALSE	TRUE	TRUE	FALSE
P07118	1.25242e+09	90	67	TRUE	FALSE			TRUE	TRUE	FALSE
P0AEK4	2.03518e+09	90	88	TRUE	TRUE	TRUE	FALSE	TRUE	TRUE	FALSE
P07813	9.91112e+08	90	67	TRUE	TRUE	TRUE	FALSE	TRUE	TRUE	FALSE
P45523	1.01696e+09	90	61	FALSE	TRUE	TRUE	FALSE	TRUE	TRUE	FALSE
P35340	1.0521e+09	90	87	FALSE	TRUE	TRUE	FALSE	TRUE	TRUE	FALSE
P0A7V8	2.6354e+09	90	69	TRUE	FALSE			TRUE	FALSE	FALSE
P0A7A9	1.47931e+09	90	84	TRUE	TRUE	TRUE	FALSE	TRUE	TRUE	FALSE
P32132	6.72939e+08	90	66	FALSE	FALSE			FALSE
P08839	1.12668e+09	90	72	FALSE	TRUE	TRUE	FALSE	TRUE	TRUE	FALSE
P0A817	9.43646e+08	90	90	TRUE	TRUE	TRUE	FALSE	TRUE	TRUE	TRUE
P0AAI5	8.66897e+08	90	88	FALSE	TRUE	TRUE	FALSE	TRUE	TRUE	FALSE
P0ADG7	9.76543e+08	90	79	FALSE	FALSE			TRUE	TRUE	FALSE
P04805	9.58069e+08	90	76	TRUE	FALSE			TRUE	TRUE	FALSE
P0A6A8	3.34799e+09	90	88	TRUE	TRUE	FALSE	FALSE	TRUE	FALSE	FALSE
P17169	6.80746e+08	90	80	TRUE	TRUE	TRUE	FALSE	TRUE	TRUE	FALSE
P06959	8.94366e+08	90	72	FALSE	FALSE			TRUE	TRUE	FALSE
P0A9P6	8.07556e+08	90	69	FALSE	TRUE	TRUE	FALSE	TRUE	TRUE	FALSE
P63284	7.91626e+08	90	83	FALSE	TRUE	TRUE	FALSE	TRUE	TRUE	FALSE
P0A6T1	1.05804e+09	90	74	FALSE	TRUE	TRUE	FALSE	TRUE	TRUE	FALSE
P00961	8.43003e+08	90	82	FALSE	FALSE			TRUE	TRUE	FALSE
P21889	1.21928e+09	90	82	TRUE	TRUE	TRUE	FALSE	TRUE	TRUE	FALSE
P07395	5.97136e+08	90	83	TRUE	FALSE			TRUE	TRUE	FALSE
P0A8L1	7.83149e+08	90	81	TRUE	TRUE	TRUE	FALSE	TRUE	TRUE	FALSE
P69783	1.03946e+09	90	93	FALSE	TRUE	TRUE	FALSE	TRUE	TRUE	FALSE
P0A705	5.7041e+08	90	65	TRUE	FALSE			TRUE	TRUE	FALSE
P0A8N3	7.13981e+08	90	84	FALSE	TRUE	TRUE	FALSE	TRUE	TRUE	FALSE
P07012	6.85215e+08	90	74	FALSE	TRUE	TRUE	FALSE	TRUE	TRUE	FALSE
P0AG30	9.11857e+08	90	82	FALSE	TRUE	TRUE	FALSE	TRUE	TRUE	FALSE
P0A8M3	9.99919e+08	90	74	TRUE	TRUE	TRUE	FALSE	TRUE	TRUE	FALSE
P0A6A3	6.56822e+08	90	88	FALSE	FALSE			TRUE	TRUE	FALSE
P0A9Y6	7.67164e+08	90	90	FALSE	FALSE			TRUE	FALSE	FALSE
P0A7D4	7.98428e+08	90	78	FALSE	TRUE	TRUE	FALSE	TRUE	TRUE	FALSE
P0AGD3	1.18827e+09	90	91	FALSE	TRUE	TRUE	FALSE	TRUE	TRUE	FALSE
P04079	6.64282e+08	90	82	FALSE	TRUE	TRUE	FALSE	TRUE	TRUE	FALSE
P0A7W1	3.39566e+09	90	92	TRUE	FALSE			TRUE	TRUE	FALSE
P0A858	8.22369e+08	90	90	FALSE	TRUE	TRUE	FALSE	TRUE	TRUE	FALSE
P62399	7.99222e+08	90	76	TRUE	TRUE	TRUE	FALSE	TRUE	TRUE	FALSE
P0ABK5	9.93487e+08	90	89	FALSE	TRUE	TRUE	FALSE	TRUE	TRUE	FALSE
P02359	1.7136e+09	90	63	TRUE	FALSE			TRUE	TRUE	FALSE
P0A7V0	8.47223e+08	90	80	TRUE	TRUE	FALSE	FALSE	TRUE	TRUE	FALSE
P00448	5.34384e+08	90	89	FALSE	TRUE	TRUE	FALSE	TRUE	TRUE	FALSE
P0A953	9.38656e+08	90	84	TRUE	TRUE	TRUE	FALSE	TRUE	TRUE	FALSE
P0A6B7	6.60781e+08	90	81	FALSE	TRUE	TRUE	FALSE	TRUE	TRUE	FALSE
P23869	9.40733e+08	90	79	FALSE	TRUE	TRUE	FALSE	TRUE	TRUE	FALSE
P0ACF0	1.78008e+09	90	69	FALSE	TRUE	FALSE	FALSE	TRUE	FALSE	FALSE
P0A955	1.09418e+09	90	92	FALSE	TRUE	TRUE	FALSE	TRUE	TRUE	FALSE
P0ABB4	3.70171e+08	80	86	FALSE	FALSE			TRUE	TRUE	FALSE
P69441	8.85507e+08	90	74	TRUE	TRUE	TRUE	FALSE	TRUE	FALSE	FALSE
P00956	8.43095e+08	90	77	FALSE	FALSE			TRUE	TRUE	FALSE
P0A825	6.45874e+08	90	82	FALSE	TRUE	TRUE	FALSE	TRUE	TRUE	FALSE
P0A7V3	1.06188e+09	90	73	TRUE	FALSE			TRUE	TRUE	FALSE
P0A7L0	1.23744e+09	90	79	FALSE	FALSE			TRUE	TRUE	FALSE
P21513	5.68516e+08	90	59	TRUE	TRUE	TRUE	FALSE	FALSE
P0A8M0	7.9954e+08	90	76	TRUE	FALSE			TRUE	TRUE	FALSE
P37689	6.17635e+08	90	78	FALSE	FALSE			TRUE	TRUE	FALSE
P60422	1.00385e+09	90	59	TRUE	TRUE	TRUE	FALSE	TRUE	TRUE	FALSE
P0A6Z3	4.51646e+08	80	72	FALSE	TRUE	TRUE	FALSE	TRUE	TRUE	FALSE
P0AAI9	1.51993e+09	90	86	TRUE	TRUE	TRUE	FALSE	TRUE	TRUE	FALSE
P0A763	7.76262e+08	90	92	FALSE	TRUE	TRUE	FALSE	TRUE	TRUE	FALSE
P00962	9.37958e+08	90	77	TRUE	TRUE	TRUE	FALSE	TRUE	TRUE	FALSE
P0A9P0	4.5204e+08	90	78	FALSE	TRUE	TRUE	FALSE	TRUE	TRUE	FALSE
P00959	8.62668e+08	90	75	TRUE	TRUE	TRUE	FALSE	TRUE	TRUE	FALSE
P67910	8.20095e+08	90	97	FALSE	TRUE	TRUE	FALSE	TRUE	TRUE	FALSE
P68919	7.73753e+08	90	84	FALSE	TRUE	FALSE	FALSE	TRUE	FALSE	FALSE
P77608	9.79409e+08	90	81	FALSE	TRUE	TRUE	FALSE	TRUE	TRUE	FALSE
P0A978	3.64643e+08	80	69	FALSE	FALSE			TRUE	FALSE	FALSE
P0ABU2	2.24562e+08	80	86	FALSE	FALSE			TRUE	TRUE	FALSE
P61889	6.61184e+08	90	93	FALSE	TRUE	TRUE	FALSE	TRUE	TRUE	FALSE
P09831	2.53913e+08	80	62	FALSE	FALSE			TRUE	TRUE	FALSE
P0A717	7.98953e+08	90	74	TRUE	TRUE	TRUE	FALSE	TRUE	TRUE	FALSE
P62707	8.19547e+08	90	76	FALSE	TRUE	TRUE	FALSE	TRUE	TRUE	FALSE
P0A7W7	1.57321e+09	90	68	TRUE	TRUE	FALSE	FALSE	TRUE	FALSE	FALSE
P61949	5.47699e+08	90	92	TRUE	TRUE	TRUE	FALSE	TRUE	TRUE	FALSE
P0ABD8	6.27284e+08	90	90	TRUE	TRUE	FALSE	FALSE	TRUE	FALSE	FALSE
P0AA04	2.20659e+08	80	80	FALSE	TRUE	FALSE	FALSE	TRUE	FALSE	FALSE
P0A9K9	4.20262e+08	80	77	FALSE	FALSE			TRUE	TRUE	FALSE
P0A9P4	3.6588e+08	80	91	FALSE	TRUE	TRUE	FALSE	TRUE	TRUE	FALSE
P0AGJ9	6.05177e+08	90	84	TRUE	TRUE	TRUE	FALSE	TRUE	TRUE	FALSE
P0ABB0	5.02794e+08	90	69	FALSE	FALSE			TRUE	TRUE	FALSE
P00509	6.25083e+08	90	84	FALSE	TRUE	TRUE	FALSE	TRUE	TRUE	FALSE
P0A847	7.16871e+08	90	77	FALSE	FALSE			TRUE	TRUE	FALSE
P0A7E5	5.28901e+08	90	65	TRUE	TRUE	TRUE	FALSE	TRUE	TRUE	FALSE
P26616	3.07562e+08	80	81	FALSE	TRUE	TRUE	FALSE	TRUE	TRUE	FALSE
P37759	5.17938e+08	90	92	FALSE	FALSE			TRUE	TRUE	FALSE
P0AA25	6.50938e+08	90	83	FALSE	TRUE	TRUE	FALSE	TRUE	TRUE	FALSE
P04825	3.51009e+08	80	66	FALSE	TRUE	TRUE	FALSE	TRUE	TRUE	FALSE
P0A836	1.20998e+09	90	77	FALSE	TRUE	TRUE	FALSE	TRUE	TRUE	FALSE
P0AFG3	2.79925e+08	80	63	FALSE	TRUE	TRUE	FALSE	TRUE	TRUE	FALSE
P38489	7.07365e+08	90	91	FALSE	TRUE	TRUE	FALSE	TRUE	TRUE	FALSE
P23721	3.51085e+08	80	73	FALSE	TRUE	TRUE	FALSE	TRUE	TRUE	FALSE
P0A9Q9	2.27061e+08	80	77	TRUE	TRUE	TRUE	FALSE	TRUE	TRUE	FALSE
P0A805	4.34395e+08	80	59	TRUE	TRUE	FALSE	FALSE	TRUE	FALSE	FALSE
P63020	1.03086e+09	90	94	FALSE	FALSE			TRUE	TRUE	FALSE
P0ADF6	4.2023e+08	80	67	FALSE	FALSE			TRUE	TRUE	FALSE
P39172	6.36513e+08	90	82	FALSE	FALSE			TRUE	TRUE	FALSE
P60438	6.93985e+08	90	56	TRUE	TRUE	TRUE	FALSE	TRUE	TRUE	FALSE
P0ACD4	3.86225e+08	80	84	FALSE	FALSE			TRUE	FALSE	FALSE
P0A6H5	3.85204e+08	80	74	FALSE	TRUE	FALSE	FALSE	TRUE	TRUE	FALSE
P0AES4	8.93801e+08	90	50	TRUE	TRUE	TRUE	FALSE	TRUE	TRUE	FALSE
P0AES9	2.64323e+08	80	74	FALSE	TRUE	FALSE	FALSE	TRUE	FALSE	FALSE
P0AF36	6.16157e+08	90	96	FALSE	TRUE	FALSE	FALSE	TRUE	FALSE	FALSE
P0AFK9	4.76333e+08	90	79	FALSE	TRUE	TRUE	FALSE	TRUE	TRUE	FALSE
P10408	2.19668e+08	80	59	TRUE	TRUE	TRUE	FALSE	TRUE	TRUE	FALSE
P0A6F9	1.02305e+09	90	89	TRUE	TRUE	FALSE	FALSE	TRUE	FALSE	FALSE
P60624	5.54531e+08	90	73	TRUE	TRUE	TRUE	FALSE	TRUE	TRUE	FALSE
P0AEK2	4.88602e+08	90	77	TRUE	TRUE	TRUE	FALSE	TRUE	TRUE	FALSE
P60906	4.04414e+08	80	75	TRUE	TRUE	TRUE	FALSE	TRUE	TRUE	FALSE
P0A7S9	8.95828e+08	90	69	TRUE	FALSE			TRUE	FALSE	FALSE
P02925	3.66707e+08	80	83	FALSE	TRUE	TRUE	FALSE	TRUE	TRUE	FALSE
P0A9D8	4.86034e+08	90	79	TRUE	FALSE			TRUE	TRUE	FALSE
P09372	4.45757e+08	80	89	TRUE	TRUE	FALSE	FALSE	TRUE	FALSE	FALSE
P0AF93	6.5025e+08	90	84	FALSE	TRUE	TRUE	FALSE	TRUE	TRUE	FALSE
P30850	7.34192e+08	90	65	FALSE	TRUE	TRUE	FALSE	TRUE	TRUE	FALSE
P76344	4.1964e+08	80	71	FALSE	TRUE	TRUE	FALSE	TRUE	TRUE	FALSE
P0A8E7	4.39604e+08	80	74	FALSE	FALSE			TRUE	FALSE	FALSE
P00864	2.69649e+08	80	61	FALSE	TRUE	TRUE	FALSE	TRUE	TRUE	FALSE
P24182	2.5859e+08	80	69	TRUE	TRUE	TRUE	FALSE	TRUE	TRUE	FALSE
P45577	5.13989e+08	90	61	FALSE	FALSE			TRUE	TRUE	FALSE
P36560	1.07395e+09	90	41	FALSE	FALSE			FALSE
P0AA10	1.03175e+09	90	80	TRUE	TRUE	TRUE	FALSE	TRUE	TRUE	FALSE
P0AG86	4.49247e+08	80	85	FALSE	TRUE	FALSE	FALSE	TRUE	FALSE	FALSE
P0A715	5.8208e+08	90	87	TRUE	TRUE	TRUE	FALSE	TRUE	TRUE	FALSE
P0A6K6	4.59097e+08	90	76	FALSE	FALSE			TRUE	TRUE	FALSE
P0A7R1	1.11334e+09	90	88	FALSE	TRUE	FALSE	FALSE	TRUE	FALSE	FALSE
P0AGE9	3.83882e+08	80	82	FALSE	TRUE	TRUE	FALSE	TRUE	TRUE	FALSE
P0A9T0	3.79414e+08	80	61	FALSE	TRUE	TRUE	FALSE	TRUE	TRUE	FALSE
P0A9M2	3.36699e+08	80	88	FALSE	TRUE	TRUE	FALSE	TRUE	TRUE	FALSE
P13035	1.84432e+08	80	69	FALSE	TRUE	TRUE	FALSE	TRUE	TRUE	FALSE
P27298	2.39627e+08	80	61	FALSE	FALSE			TRUE	TRUE	FALSE
P0A7S3	7.15801e+08	90	60	TRUE	FALSE			TRUE	TRUE	FALSE
P06612	2.66347e+08	80	56	TRUE	TRUE	TRUE	FALSE	TRUE	TRUE	FALSE
P45955	3.73704e+08	80	83	FALSE	TRUE	FALSE	FALSE	TRUE	FALSE	FALSE
P39177	1.77388e+08	80	18	FALSE	FALSE			TRUE	FALSE	FALSE
P0AEP3	1.84408e+08	80	76	FALSE	TRUE	TRUE	FALSE	TRUE	TRUE	FALSE
P0AAX8	2.13662e+08	80	79	FALSE	FALSE			TRUE	TRUE	FALSE
P0A9M0	1.02022e+09	90	55	FALSE	TRUE	TRUE	FALSE	TRUE	TRUE	FALSE
P0AB91	3.49356e+08	80	77	FALSE	TRUE	TRUE	FALSE	TRUE	TRUE	FALSE
P61714	1.71847e+08	80	95	TRUE	FALSE			TRUE	TRUE	FALSE
P0A9A6	4.35253e+08	80	84	TRUE	TRUE	TRUE	FALSE	TRUE	TRUE	FALSE
P0A9M5	3.98332e+08	80	84	FALSE	TRUE	TRUE	FALSE	TRUE	TRUE	FALSE
P0ADZ4	1.30952e+09	90	76	FALSE	FALSE			TRUE	FALSE	FALSE
P0A6N8	3.07296e+08	80	77	FALSE	FALSE			TRUE	FALSE	FALSE
P0A7I4	2.39712e+08	80	74	FALSE	FALSE			TRUE	TRUE	FALSE
P0A6W5	2.68181e+08	80	85	FALSE	TRUE	FALSE	FALSE	TRUE	TRUE	FALSE
P33136	3.13186e+08	80	75	FALSE	TRUE	TRUE	FALSE	TRUE	TRUE	FALSE
P0AG55	5.61111e+08	90	80	TRUE	TRUE	TRUE	FALSE	TRUE	FALSE	FALSE
P0A800	4.53979e+08	90	96	FALSE	TRUE	FALSE	FALSE	TRUE	FALSE	FALSE
P0A8N5	2.71314e+08	80	66	FALSE	TRUE	TRUE	FALSE	TRUE	TRUE	FALSE
P00954	4.73364e+08	90	78	TRUE	TRUE	FALSE	FALSE	TRUE	TRUE	FALSE
P0A855	3.95438e+08	80	70	FALSE	TRUE	TRUE	FALSE	TRUE	TRUE	FALSE
P11875	3.83914e+08	80	69	TRUE	TRUE	TRUE	FALSE	TRUE	TRUE	FALSE
P08312	4.21111e+08	80	64	TRUE	FALSE			TRUE	TRUE	FALSE
P37744	6.565e+08	90	76	FALSE	TRUE	TRUE	FALSE	TRUE	TRUE	FALSE
P0ABZ6	2.35636e+08	80	74	FALSE	TRUE	TRUE	FALSE	TRUE	TRUE	FALSE
P0A7T7	7.24307e+08	90	57	TRUE	FALSE			TRUE	FALSE	FALSE
P13029	2.79971e+08	80	66	FALSE	TRUE	TRUE	FALSE	TRUE	TRUE	FALSE
P33602	8.88123e+08	90	50	FALSE	FALSE			TRUE	TRUE	FALSE
P0A7U3	6.69359e+08	90	62	TRUE	FALSE			TRUE	FALSE	FALSE
P0A7J3	6.07989e+08	90	68	TRUE	TRUE	TRUE	FALSE	FALSE
P00946	3.65256e+08	80	78	FALSE	FALSE			TRUE	TRUE	FALSE
P22523	1.91317e+08	80	34	TRUE	TRUE	TRUE	FALSE	TRUE	FALSE	FALSE
P0A7R5	7.24274e+08	90	76	TRUE	FALSE			TRUE	FALSE	FALSE
P0AE18	2.18924e+08	80	86	TRUE	TRUE	TRUE	FALSE	TRUE	TRUE	FALSE
P37747	2.65573e+08	80	77	FALSE	TRUE	TRUE	FALSE	TRUE	TRUE	FALSE
P31697	3.15092e+08	80	71	FALSE	TRUE	TRUE	FALSE	TRUE	TRUE	FALSE
P31057	5.69048e+08	90	87	FALSE	TRUE	TRUE	FALSE	TRUE	TRUE	FALSE
P36938	2.62692e+08	80	68	FALSE	FALSE			TRUE	TRUE	FALSE
P0A7J7	7.70465e+08	90	64	FALSE	TRUE	FALSE	FALSE	TRUE	FALSE	FALSE
P45578	2.57753e+08	80	90	FALSE	FALSE			TRUE	TRUE	FALSE
P0ABS1	2.88129e+08	80	76	FALSE	TRUE	FALSE	FALSE	TRUE	FALSE	FALSE
P0AG48	6.24312e+08	90	75	TRUE	TRUE	FALSE	FALSE	TRUE	FALSE	FALSE
P21599	2.05654e+08	80	72	FALSE	TRUE	TRUE	FALSE	TRUE	TRUE	FALSE
P0ADN2	4.84453e+08	90	81	FALSE	FALSE			TRUE	FALSE	FALSE
P0A9W3	3.8262e+08	80	70	FALSE	TRUE	TRUE	FALSE	TRUE	TRUE	FALSE
P0A7U7	6.70312e+08	90	47	FALSE	FALSE			TRUE	FALSE	FALSE
P37095	2.01631e+08	80	70	FALSE	TRUE	TRUE	FALSE	TRUE	TRUE	FALSE
P69503	2.57668e+08	80	87	FALSE	TRUE	TRUE	FALSE	TRUE	TRUE	FALSE
P0A6H1	2.07447e+08	80	78	FALSE	TRUE	FALSE	FALSE	TRUE	TRUE	FALSE
P0A8F0	2.06195e+08	80	85	FALSE	TRUE	TRUE	FALSE	TRUE	TRUE	FALSE
P46837	1.55402e+08	70	55	FALSE	FALSE			TRUE	TRUE	FALSE
P0ABD5	2.0649e+08	80	71	TRUE	FALSE			TRUE	FALSE	FALSE
P0AEM9	3.46573e+08	80	68	FALSE	FALSE			TRUE	TRUE	FALSE
P0A7R9	9.68914e+08	90	81	TRUE	FALSE			TRUE	FALSE	FALSE
P0A6J8	2.53981e+08	80	59	FALSE	FALSE			TRUE	TRUE	FALSE
P0AE52	1.22457e+08	70	88	FALSE	FALSE			TRUE	TRUE	FALSE
P0A7X3	2.03182e+09	90	52	TRUE	FALSE			TRUE	FALSE	FALSE
P0ACB2	1.6853e+08	70	83	TRUE	TRUE	TRUE	FALSE	TRUE	TRUE	FALSE
P0A707	3.83668e+08	80	63	TRUE	FALSE			TRUE	TRUE	FALSE
P0ACF4	4.26295e+08	80	79	FALSE	FALSE			TRUE	FALSE	FALSE
P0A8J4	6.71999e+08	90	94	FALSE	FALSE			TRUE	TRUE	FALSE
P0AG59	5.53494e+08	90	53	TRUE	FALSE			TRUE	FALSE	FALSE
P00934	1.97114e+08	80	76	FALSE	TRUE	TRUE	FALSE	TRUE	TRUE	FALSE
P00579	1.06369e+09	90	51	FALSE	TRUE	FALSE	FALSE	TRUE	TRUE	FALSE
P0A9R4	1.27098e+09	90	86	FALSE	TRUE	TRUE	FALSE	TRUE	TRUE	FALSE
P0A7T3	7.04301e+08	90	67	TRUE	FALSE			TRUE	FALSE	FALSE
P0AES6	1.06935e+08	70	47	TRUE	TRUE	TRUE	FALSE	TRUE	TRUE	FALSE
P30859	1.75629e+08	80	74	FALSE	FALSE			TRUE	TRUE	FALSE
P07004	2.38406e+08	80	65	FALSE	FALSE			TRUE	TRUE	FALSE
P31120	2.51442e+08	80	63	FALSE	FALSE			TRUE	TRUE	FALSE
P0AC53	2.29402e+08	80	65	FALSE	FALSE			TRUE	TRUE	FALSE
P0A6Z1	1.25527e+08	70	59	FALSE	TRUE	TRUE	FALSE	TRUE	TRUE	FALSE
P62620	2.13712e+08	80	74	TRUE	FALSE			TRUE	TRUE	FALSE
P22259	1.11979e+08	70	71	FALSE	TRUE	TRUE	FALSE	TRUE	TRUE	FALSE
P00960	1.36729e+08	70	72	TRUE	FALSE			TRUE	TRUE	FALSE
P0A6F3	4.87461e+08	90	71	FALSE	TRUE	TRUE	FALSE	TRUE	TRUE	FALSE
P0AC69	2.6582e+08	80	56	FALSE	TRUE	TRUE	FALSE	TRUE	TRUE	FALSE
P0A6X7	4.62582e+08	90	66	FALSE	TRUE	FALSE	FALSE	TRUE	FALSE	FALSE
P0ABP8	3.36919e+08	80	80	FALSE	TRUE	TRUE	FALSE	TRUE	TRUE	FALSE
P0AEU7	2.43745e+08	80	54	FALSE	TRUE	FALSE	FALSE	TRUE	TRUE	FALSE
P0A6Y5	1.9162e+08	80	56	FALSE	TRUE	FALSE	FALSE	TRUE	TRUE	FALSE
P0ACC3	3.13169e+08	80	76	TRUE	FALSE			TRUE	TRUE	FALSE
P0A998	2.14363e+08	80	83	FALSE	TRUE	TRUE	FALSE	TRUE	TRUE	FALSE
P0ADE8	3.34646e+08	80	69	FALSE	TRUE	TRUE	FALSE	TRUE	TRUE	FALSE
P0AFG6	2.00624e+08	80	48	FALSE	TRUE	TRUE	FALSE	TRUE	TRUE	FALSE
P77690	1.42237e+08	70	53	FALSE	FALSE			TRUE	TRUE	FALSE
P77718	1.51838e+08	70	63	FALSE	FALSE			TRUE	TRUE	FALSE
P0AAG0	1.49064e+08	70	48	FALSE	FALSE			TRUE	TRUE	FALSE
P0AF90	1.52138e+08	70	75	FALSE	FALSE			TRUE	FALSE	FALSE
P0ADS6	3.72226e+08	80	62	FALSE	FALSE			TRUE	TRUE	FALSE
P69222	1.19792e+08	70	78	TRUE	FALSE			TRUE	FALSE	FALSE
P51020	1.63904e+08	70	69	FALSE	FALSE			TRUE	TRUE	FALSE
P0AA43	1.78519e+08	80	75	FALSE	TRUE	TRUE	FALSE	TRUE	TRUE	FALSE
P0AFL3	1.24399e+08	70	79	FALSE	TRUE	TRUE	FALSE	TRUE	TRUE	FALSE
P00963	1.64244e+08	70	73	FALSE	TRUE	TRUE	FALSE	TRUE	TRUE	FALSE
P0A790	3.53232e+08	80	76	FALSE	TRUE	TRUE	FALSE	TRUE	TRUE	FALSE
P0A8P3	1.43983e+08	70	97	FALSE	FALSE			TRUE	FALSE	FALSE
P0AB77	1.97521e+08	80	71	FALSE	TRUE	TRUE	FALSE	TRUE	TRUE	FALSE
P63224	3.19598e+08	80	86	FALSE	TRUE	TRUE	FALSE	TRUE	TRUE	FALSE
P0AFG0	1.63366e+08	70	75	TRUE	FALSE			TRUE	TRUE	FALSE
P0A8A0	3.27167e+08	80	63	FALSE	TRUE	TRUE	FALSE	TRUE	TRUE	FALSE
P21170	1.67565e+08	70	50	FALSE	FALSE			TRUE	TRUE	FALSE
P61175	4.5463e+08	90	64	TRUE	TRUE	TRUE	FALSE	TRUE	FALSE	FALSE
P0AD96	2.03316e+08	80	76	FALSE	TRUE	TRUE	FALSE	TRUE	TRUE	FALSE
P37051	2.45997e+08	80	65	FALSE	FALSE			TRUE	TRUE	FALSE
P0ADU5	2.1811e+08	80	75	FALSE	TRUE	FALSE	FALSE	TRUE	FALSE	FALSE
P0A9L3	2.93831e+08	80	71	FALSE	FALSE			TRUE	TRUE	FALSE
P0AG44	4.15371e+08	80	47	TRUE	TRUE	TRUE	FALSE	TRUE	TRUE	FALSE
P39377	2.24002e+08	80	70	FALSE	TRUE	TRUE	FALSE	TRUE	TRUE	FALSE
P0AF12	2.24804e+08	80	78	FALSE	TRUE	TRUE	FALSE	TRUE	TRUE	FALSE
P0AD59	1.49676e+08	70	79	FALSE	TRUE	FALSE	FALSE	TRUE	FALSE	FALSE
P23882	1.18377e+08	70	74	TRUE	TRUE	TRUE	FALSE	TRUE	TRUE	FALSE
P0AEG4	9.57941e+07	70	74	FALSE	TRUE	TRUE	FALSE	TRUE	TRUE	FALSE
P0A9X4	8.08336e+07	70	52	TRUE	FALSE			TRUE	TRUE	FALSE
P0A7K6	3.53215e+08	80	61	TRUE	TRUE	TRUE	FALSE	TRUE	TRUE	FALSE
P68679	3.18289e+08	80	52	FALSE	FALSE			TRUE	FALSE	FALSE
P21888	2.18166e+08	80	58	TRUE	TRUE	TRUE	FALSE	TRUE	TRUE	FALSE
P33363	1.78677e+08	80	49	FALSE	FALSE			TRUE	TRUE	FALSE
P15042	1.28018e+08	70	55	TRUE	TRUE	TRUE	FALSE	TRUE	TRUE	FALSE
P0AFD1	1.21277e+08	70	86	FALSE	FALSE			TRUE	TRUE	FALSE
P76658	9.71759e+07	70	50	FALSE	FALSE			TRUE	TRUE	FALSE
P0ACA3	2.4138e+08	80	75	FALSE	FALSE			TRUE	TRUE	FALSE
P0AES0	1.11268e+08	70	64	FALSE	TRUE	TRUE	FALSE	TRUE	TRUE	FALSE
P0C0V0	8.61153e+07	70	50	FALSE	FALSE			TRUE	TRUE	FALSE
P37902	2.4179e+08	80	73	FALSE	FALSE			TRUE	TRUE	FALSE
P0ABH7	3.65282e+08	80	60	FALSE	TRUE	TRUE	FALSE	TRUE	TRUE	FALSE
P25745	1.75055e+08	80	60	FALSE	FALSE			TRUE	TRUE	FALSE
P0A9A9	1.47627e+08	70	74	FALSE	TRUE	FALSE	FALSE	TRUE	FALSE	FALSE
P0A7G6	1.2511e+08	70	58	FALSE	TRUE	TRUE	FALSE	TRUE	TRUE	FALSE
P04425	8.9129e+07	70	66	FALSE	TRUE	TRUE	FALSE	TRUE	TRUE	FALSE
P0A7M6	1.26672e+08	70	62	TRUE	TRUE	FALSE	FALSE	TRUE	FALSE	FALSE
P0A6G7	2.42824e+08	80	59	FALSE	TRUE	FALSE	FALSE	TRUE	FALSE	FALSE
P21165	1.47373e+08	70	56	FALSE	TRUE	TRUE	FALSE	TRUE	TRUE	FALSE
P0A959	1.45763e+08	70	63	FALSE	TRUE	TRUE	FALSE	TRUE	TRUE	FALSE
P60240	5.53461e+08	90	39	FALSE	FALSE			TRUE	TRUE	FALSE
P0AAC8	4.14193e+08	80	83	FALSE	TRUE	TRUE	FALSE	TRUE	TRUE	FALSE
P09832	2.58875e+08	80	66	FALSE	FALSE			TRUE	TRUE	FALSE
P0ACE7	2.00876e+08	80	81	FALSE	TRUE	FALSE	FALSE	TRUE	FALSE	FALSE
P0ACC7	3.06727e+08	80	63	TRUE	TRUE	TRUE	FALSE	TRUE	TRUE	FALSE
P77398	6.57939e+07	60	55	FALSE	TRUE	TRUE	FALSE	TRUE	TRUE	FALSE
P0A6N4	2.19432e+08	80	78	FALSE	TRUE	FALSE	FALSE	TRUE	FALSE	FALSE
P52697	2.28935e+08	80	61	FALSE	TRUE	TRUE	FALSE	TRUE	TRUE	FALSE
P22188	1.26401e+08	70	58	TRUE	TRUE	TRUE	FALSE	TRUE	TRUE	FALSE
P77580	3.46612e+08	80	60	FALSE	FALSE			TRUE	TRUE	FALSE
P0A6L2	2.02773e+08	80	60	TRUE	TRUE	TRUE	FALSE	TRUE	TRUE	FALSE
P0A9Q5	1.93519e+08	80	58	TRUE	FALSE			TRUE	FALSE	FALSE
P0A6D7	2.38964e+08	80	73	FALSE	FALSE			TRUE	TRUE	FALSE
P0AC33	1.47656e+08	70	59	FALSE	FALSE			TRUE	TRUE	FALSE
P0AEQ3	8.80979e+07	70	65	FALSE	TRUE	TRUE	FALSE	TRUE	TRUE	FALSE
P31663	2.10241e+08	80	81	FALSE	TRUE	TRUE	FALSE	TRUE	TRUE	FALSE
P0A8A2	2.85232e+08	80	80	FALSE	FALSE			TRUE	TRUE	FALSE
P0AFK0	1.90206e+08	80	60	FALSE	TRUE	TRUE	TRUE	TRUE	TRUE	FALSE
P23839	1.76998e+08	80	63	FALSE	FALSE			TRUE	FALSE	FALSE
P11458	1.4823e+08	70	73	FALSE	FALSE			TRUE	TRUE	FALSE
P00582	1.24476e+08	70	47	FALSE	TRUE	TRUE	FALSE	TRUE	TRUE	FALSE
P02413	4.28284e+08	80	68	TRUE	TRUE	FALSE	FALSE	TRUE	FALSE	FALSE
P76177	6.79888e+07	70	64	FALSE	FALSE			TRUE	TRUE	FALSE
P05459	1.06512e+08	70	70	FALSE	FALSE			TRUE	TRUE	FALSE
P60651	1.09582e+08	70	68	FALSE	FALSE			TRUE	TRUE	FALSE
P61316	1.66208e+08	70	77	TRUE	TRUE	TRUE	FALSE	TRUE	TRUE	FALSE
P25437	1.73416e+08	80	64	FALSE	FALSE			TRUE	TRUE	FALSE
P0A796	1.57633e+08	70	78	FALSE	TRUE	TRUE	FALSE	TRUE	TRUE	FALSE
P0A9Q7	8.88983e+07	70	52	FALSE	TRUE	TRUE	FALSE	TRUE	TRUE	FALSE
P0A7X6	3.8842e+08	80	84	FALSE	FALSE			TRUE	TRUE	FALSE
P75838	1.29774e+08	70	42	FALSE	TRUE	TRUE	FALSE	TRUE	TRUE	FALSE
P09030	1.10246e+08	70	79	FALSE	TRUE	TRUE	FALSE	TRUE	TRUE	FALSE
P15254	8.87755e+07	70	36	FALSE	FALSE			TRUE	FALSE	FALSE
P0A6R0	1.25761e+08	70	68	FALSE	TRUE	TRUE	FALSE	TRUE	TRUE	FALSE
P76536	1.05777e+08	70	64	FALSE	FALSE			TRUE	TRUE	FALSE
P0ABT2	7.65425e+07	70	81	FALSE	TRUE	TRUE	FALSE	TRUE	TRUE	FALSE
P0AFH8	6.36475e+08	90	65	FALSE	FALSE			TRUE	FALSE	FALSE
P0AGJ5	9.94144e+07	70	54	FALSE	FALSE			TRUE	TRUE	TRUE
P0AB61	1.03449e+08	70	95	FALSE	FALSE			TRUE	FALSE	FALSE
P05020	1.69044e+08	70	68	FALSE	TRUE	TRUE	FALSE	TRUE	TRUE	FALSE
P0AEI1	1.17285e+08	70	58	FALSE	FALSE			TRUE	TRUE	FALSE
P60723	1.38842e+08	70	64	TRUE	TRUE	TRUE	FALSE	TRUE	TRUE	FALSE
P18133	2.87725e+08	80	59	FALSE	FALSE			TRUE	TRUE	FALSE
P0AEG6	2.01989e+08	80	67	FALSE	TRUE	TRUE	FALSE	TRUE	TRUE	FALSE
P00561	1.05946e+08	70	51	FALSE	TRUE	TRUE	FALSE	TRUE	TRUE	FALSE
P0ACP7	1.07453e+08	70	60	FALSE	TRUE	TRUE	FALSE	TRUE	TRUE	FALSE
P0A7B5	3.48393e+08	80	61	FALSE	TRUE	TRUE	FALSE	TRUE	TRUE	FALSE
P0A6R3	1.35281e+08	70	57	FALSE	TRUE	FALSE	FALSE	TRUE	FALSE	FALSE
P0ABA4	6.5098e+07	60	50	FALSE	FALSE			TRUE	TRUE	FALSE
P17952	6.64757e+07	60	45	TRUE	TRUE	TRUE	FALSE	TRUE	TRUE	FALSE
P04816	2.41639e+08	80	68	FALSE	TRUE	TRUE	FALSE	TRUE	TRUE	FALSE
P0AB89	1.32827e+08	70	53	TRUE	TRUE	TRUE	FALSE	TRUE	TRUE	FALSE
P0A9C5	2.47106e+08	80	68	FALSE	FALSE			TRUE	TRUE	FALSE
P0AAB6	2.08003e+08	80	66	FALSE	FALSE			TRUE	TRUE	FALSE
P64463	2.33247e+08	80	55	FALSE	FALSE			TRUE	TRUE	FALSE
P77395	5.31878e+07	60	83	FALSE	TRUE	TRUE	FALSE	TRUE	TRUE	FALSE
Q59385	1.0498e+08	70	14	FALSE	FALSE			TRUE	TRUE	FALSE
P0A6W9	5.92633e+08	90	47	FALSE	TRUE	TRUE	FALSE	TRUE	TRUE	FALSE
P00452	6.85961e+07	70	46	TRUE	TRUE	TRUE	FALSE	TRUE	TRUE	FALSE
P0AEU0	8.33696e+07	70	62	FALSE	TRUE	TRUE	FALSE	TRUE	TRUE	FALSE
P33195	9.15077e+07	70	44	FALSE	FALSE			TRUE	TRUE	FALSE
P61517	1.53836e+08	70	66	TRUE	TRUE	TRUE	FALSE	TRUE	TRUE	FALSE
P0A749	1.20737e+08	70	54	TRUE	TRUE	TRUE	FALSE	TRUE	TRUE	FALSE
P18843	1.48983e+08	70	83	TRUE	TRUE	TRUE	FALSE	TRUE	TRUE	FALSE
P60546	1.03275e+08	70	66	TRUE	TRUE	TRUE	FALSE	TRUE	TRUE	FALSE
P0AED7	2.09991e+08	80	74	TRUE	FALSE			TRUE	TRUE	FALSE
P23893	1.22806e+08	70	50	TRUE	FALSE			TRUE	TRUE	FALSE
P06996	9.676e+07	70	52	FALSE	TRUE	FALSE	FALSE	TRUE	TRUE	FALSE
P0A6B4	1.93197e+08	80	56	FALSE	TRUE	TRUE	FALSE	TRUE	TRUE	FALSE
P0A6Q3	3.37721e+08	80	62	TRUE	TRUE	FALSE	FALSE	TRUE	FALSE	FALSE
P10121	7.88567e+07	70	59	TRUE	TRUE	TRUE	FALSE	TRUE	TRUE	FALSE
Q57261	2.9217e+08	80	68	FALSE	TRUE	TRUE	FALSE	TRUE	TRUE	FALSE
P23865	8.39774e+07	70	38	FALSE	TRUE	TRUE	FALSE	TRUE	TRUE	FALSE
P0C018	3.77505e+08	80	51	TRUE	TRUE	FALSE	FALSE	TRUE	FALSE	FALSE
P0A867	2.85523e+08	80	24	FALSE	FALSE			TRUE	TRUE	FALSE
P0A6Y1	1.84988e+08	80	68	FALSE	TRUE	FALSE	FALSE	TRUE	FALSE	FALSE
P0ACY1	1.06739e+08	70	73	FALSE	TRUE	TRUE	FALSE	TRUE	TRUE	FALSE
P0A7Z0	1.38887e+08	70	60	FALSE	TRUE	TRUE	FALSE	TRUE	TRUE	FALSE
P0ADV7	1.45502e+08	70	63	FALSE	TRUE	TRUE	FALSE	TRUE	TRUE	FALSE
P0A7F6	1.31395e+08	70	70	FALSE	FALSE			TRUE	TRUE	FALSE
P23538	1.39378e+08	70	38	FALSE	FALSE			TRUE	TRUE	FALSE
P16456	2.54867e+08	80	56	FALSE	TRUE	TRUE	FALSE	TRUE	TRUE	FALSE
P22106	6.00695e+07	60	44	FALSE	TRUE	TRUE	FALSE	TRUE	TRUE	FALSE
P0A794	1.30518e+08	70	70	FALSE	TRUE	TRUE	FALSE	TRUE	TRUE	FALSE
P03817	8.90252e+07	70	72	FALSE	FALSE			TRUE	FALSE	FALSE
P52061	7.04861e+07	70	74	FALSE	TRUE	FALSE	FALSE	TRUE	FALSE	FALSE
P12281	8.55846e+07	70	54	FALSE	TRUE	TRUE	FALSE	TRUE	TRUE	FALSE
P45748	1.45748e+08	70	66	TRUE	TRUE	TRUE	FALSE	TRUE	TRUE	FALSE
P0ACG1	5.08446e+07	60	58	FALSE	FALSE			TRUE	TRUE	FALSE
P0A7M9	2.28817e+08	80	90	FALSE	FALSE			TRUE	FALSE	FALSE
P0A6D3	7.71275e+07	70	38	FALSE	TRUE	TRUE	FALSE	TRUE	TRUE	FALSE
P33920	4.3862e+07	60	54	FALSE	FALSE			TRUE	TRUE	FALSE
P0AG63	5.7463e+08	90	52	TRUE	FALSE			TRUE	FALSE	FALSE
P0AG82	2.02446e+08	80	79	FALSE	TRUE	TRUE	FALSE	TRUE	TRUE	FALSE
P67603	9.98591e+07	70	92	FALSE	FALSE			TRUE	TRUE	FALSE
P0A940	5.00988e+08	90	21	TRUE	TRUE	TRUE	FALSE	TRUE	TRUE	FALSE
P69924	6.97613e+07	70	58	TRUE	TRUE	TRUE	FALSE	TRUE	TRUE	FALSE
P14900	3.86171e+08	80	47	TRUE	TRUE	TRUE	FALSE	TRUE	TRUE	FALSE
P27306	6.33174e+07	60	50	FALSE	FALSE			TRUE	TRUE	FALSE
P0AB28	5.80459e+08	90	52	FALSE	FALSE			TRUE	FALSE	FALSE
P0AEY5	1.39877e+08	70	62	FALSE	FALSE			TRUE	FALSE	FALSE
P0A6U3	5.38581e+08	90	43	FALSE	TRUE	TRUE	FALSE	TRUE	TRUE	FALSE
P0AFQ7	7.4149e+07	70	66	FALSE	TRUE	TRUE	FALSE	TRUE	TRUE	FALSE
P0A7J0	7.63494e+07	70	55	TRUE	TRUE	TRUE	FALSE	TRUE	TRUE	FALSE
P65556	4.88614e+07	60	82	FALSE	TRUE	TRUE	FALSE	TRUE	TRUE	FALSE
P0AGE0	1.82016e+08	80	79	TRUE	TRUE	TRUE	FALSE	TRUE	FALSE	FALSE
P0A8R0	7.32242e+07	70	99	FALSE	TRUE	TRUE	FALSE	TRUE	TRUE	FALSE
P36767	8.86964e+07	70	57	FALSE	TRUE	TRUE	FALSE	TRUE	TRUE	FALSE
P0AC62	1.6912e+08	80	69	FALSE	FALSE			TRUE	FALSE	FALSE
P0A6L0	7.43804e+07	70	59	FALSE	TRUE	TRUE	FALSE	TRUE	TRUE	FALSE
P0A6T5	1.03531e+08	70	70	TRUE	TRUE	FALSE	FALSE	TRUE	FALSE	FALSE
P27829	1.16173e+08	70	63	FALSE	FALSE			TRUE	TRUE	FALSE
P0AD57	6.05251e+07	60	52	TRUE	TRUE	FALSE	FALSE	TRUE	FALSE	FALSE
P24171	8.69004e+07	70	34	FALSE	TRUE	TRUE	FALSE	TRUE	TRUE	FALSE
P00370	7.41246e+07	70	59	FALSE	TRUE	TRUE	FALSE	TRUE	TRUE	FALSE
P0ABZ4	7.28473e+07	70	63	FALSE	FALSE			TRUE	TRUE	FALSE
P68688	1.44056e+08	70	92	FALSE	FALSE			TRUE	FALSE	FALSE
P15034	2.80481e+08	80	39	FALSE	TRUE	TRUE	FALSE	TRUE	TRUE	FALSE
P0AE01	1.24925e+08	70	56	FALSE	TRUE	TRUE	TRUE	TRUE	TRUE	TRUE
P39173	5.12813e+07	60	57	FALSE	FALSE			TRUE	TRUE	FALSE
P0AET2	7.73128e+07	70	51	FALSE	FALSE			TRUE	FALSE	FALSE
P37329	8.00259e+07	70	73	FALSE	TRUE	TRUE	FALSE	TRUE	TRUE	FALSE
P0A7B8	1.36351e+08	70	52	FALSE	TRUE	TRUE	FALSE	TRUE	FALSE	FALSE
P21645	9.48387e+07	70	55	TRUE	TRUE	TRUE	FALSE	TRUE	TRUE	FALSE
P36929	4.41853e+07	60	63	FALSE	TRUE	TRUE	FALSE	TRUE	TRUE	FALSE
P76290	3.90958e+07	60	65	FALSE	TRUE	TRUE	FALSE	TRUE	TRUE	FALSE
P76569	1.93385e+08	80	73	FALSE	FALSE			TRUE	TRUE	FALSE
P12758	4.8843e+07	60	72	FALSE	TRUE	TRUE	FALSE	TRUE	TRUE	FALSE
P0AC41	1.63914e+08	70	37	FALSE	TRUE	TRUE	FALSE	TRUE	TRUE	FALSE
P0A9K3	4.20029e+07	60	53	FALSE	FALSE			TRUE	TRUE	FALSE
P0A698	1.53695e+08	70	30	FALSE	TRUE	TRUE	FALSE	TRUE	TRUE	FALSE
P0A9Q1	4.1632e+07	60	45	FALSE	TRUE	FALSE	FALSE	TRUE	FALSE	FALSE
P0A8U6	8.14274e+07	70	67	FALSE	TRUE	FALSE	FALSE	TRUE	FALSE	FALSE
P0A8I5	8.07519e+07	70	50	FALSE	TRUE	TRUE	FALSE	TRUE	TRUE	FALSE
P0ADZ0	3.17756e+08	80	52	TRUE	TRUE	FALSE	FALSE	TRUE	FALSE	FALSE
P07862	6.71536e+07	60	62	FALSE	TRUE	TRUE	FALSE	TRUE	TRUE	FALSE
P76403	5.37038e+07	60	30	FALSE	FALSE			TRUE	TRUE	FALSE
P0A7I0	7.89316e+07	70	51	TRUE	FALSE			TRUE	TRUE	FALSE
P69910	7.21875e+07	70	39	FALSE	TRUE	TRUE	FALSE	TRUE	TRUE	FALSE
P76270	4.40906e+07	60	75	FALSE	TRUE	FALSE	FALSE	TRUE	FALSE	FALSE
P0A6I0	4.43867e+07	60	63	FALSE	TRUE	TRUE	FALSE	TRUE	TRUE	FALSE
P0AFU8	7.88644e+07	70	60	TRUE	TRUE	TRUE	FALSE	TRUE	TRUE	FALSE
P27248	6.63883e+07	60	64	FALSE	TRUE	TRUE	FALSE	TRUE	TRUE	FALSE
P0A912	7.41704e+07	70	71	FALSE	TRUE	TRUE	FALSE	TRUE	TRUE	FALSE
P25888	4.56355e+07	60	45	FALSE	FALSE			TRUE	TRUE	FALSE
P69908	7.14452e+07	70	39	FALSE	TRUE	TRUE	FALSE	TRUE	TRUE	FALSE
P0A7L8	1.09772e+08	70	64	TRUE	TRUE	FALSE	FALSE	TRUE	FALSE	FALSE
P76055	1.25102e+08	70	53	FALSE	FALSE			TRUE	TRUE	FALSE
P0AD33	8.92984e+07	70	49	FALSE	FALSE			TRUE	FALSE	FALSE
P0ABU0	6.65394e+07	60	57	FALSE	TRUE	FALSE	FALSE	TRUE	FALSE	FALSE
P75864	6.55923e+07	60	44	FALSE	TRUE	TRUE	FALSE	TRUE	TRUE	FALSE
P45565	8.60669e+07	70	65	FALSE	FALSE			TRUE	TRUE	FALSE
P28629	4.4825e+07	60	39	FALSE	TRUE	TRUE	FALSE	TRUE	TRUE	FALSE
P76373	3.28009e+07	60	51	FALSE	FALSE			TRUE	TRUE	FALSE
P09158	7.35361e+08	90	49	FALSE	TRUE	TRUE	FALSE	TRUE	TRUE	FALSE
P23827	7.30338e+08	90	62	FALSE	TRUE	TRUE	FALSE	TRUE	TRUE	FALSE
P77695	1.11889e+08	70	77	FALSE	FALSE			TRUE	FALSE	FALSE
P43672	3.23114e+07	60	27	FALSE	FALSE			TRUE	TRUE	FALSE
P05793	8.26901e+07	70	43	FALSE	TRUE	TRUE	TRUE	TRUE	TRUE	TRUE
P37765	3.30482e+08	80	54	FALSE	TRUE	TRUE	FALSE	TRUE	TRUE	FALSE
P0A720	2.48158e+07	50	60	TRUE	TRUE	TRUE	FALSE	TRUE	TRUE	FALSE
P0A890	5.64677e+07	60	85	FALSE	FALSE			TRUE	FALSE	FALSE
P60785	2.28669e+07	50	27	FALSE	TRUE	TRUE	FALSE	TRUE	TRUE	FALSE
P64540	1.80114e+08	80	98	FALSE	FALSE			TRUE	FALSE	FALSE
P0AFR4	3.66135e+08	80	31	FALSE	TRUE	TRUE	FALSE	TRUE	TRUE	FALSE
P0A7L3	2.98713e+08	80	30	TRUE	TRUE	FALSE	FALSE	TRUE	FALSE	FALSE
P03023	6.72156e+07	60	43	FALSE	TRUE	TRUE	FALSE	TRUE	TRUE	FALSE
P27838	6.99631e+07	70	95	FALSE	TRUE	FALSE	FALSE	TRUE	FALSE	FALSE
P06999	6.16879e+07	60	63	FALSE	TRUE	TRUE	FALSE	TRUE	TRUE	FALSE
P0AF08	1.25071e+08	70	51	FALSE	FALSE			TRUE	TRUE	FALSE
P37647	5.01e+07	60	61	FALSE	FALSE			TRUE	TRUE	FALSE
P10902	4.49763e+07	60	39	FALSE	TRUE	TRUE	FALSE	TRUE	TRUE	FALSE
P0AGG8	4.30546e+07	60	39	FALSE	TRUE	TRUE	TRUE	TRUE	TRUE	FALSE
P0A784	7.48072e+07	70	69	TRUE	TRUE	TRUE	FALSE	TRUE	TRUE	FALSE
P0A9U3	4.46997e+07	60	33	FALSE	FALSE			TRUE	TRUE	FALSE
P0A6E6	6.72853e+07	60	75	FALSE	TRUE	FALSE	FALSE	TRUE	FALSE	FALSE
P0A6K3	4.79252e+07	60	63	TRUE	TRUE	TRUE	FALSE	TRUE	TRUE	FALSE
P12996	3.76254e+07	60	55	FALSE	FALSE			TRUE	TRUE	FALSE
P0A7Y0	6.14893e+07	60	56	TRUE	FALSE			TRUE	TRUE	FALSE
P23003	1.87972e+08	80	66	FALSE	TRUE	TRUE	FALSE	TRUE	FALSE	FALSE
P37773	7.53112e+07	70	47	FALSE	FALSE			TRUE	TRUE	FALSE
P21507	5.63358e+07	60	29	FALSE	TRUE	TRUE	FALSE	TRUE	TRUE	FALSE
P0A9Z1	5.57838e+07	60	73	FALSE	TRUE	TRUE	FALSE	TRUE	TRUE	FALSE
P0A8B5	2.78549e+07	50	47	FALSE	TRUE	FALSE	FALSE	TRUE	FALSE	FALSE
P75949	6.48722e+07	60	37	FALSE	FALSE			TRUE	TRUE	FALSE
P0A8G9	1.96338e+07	50	73	FALSE	FALSE			TRUE	FALSE	FALSE
P0AEZ9	6.57832e+07	60	51	FALSE	TRUE	TRUE	FALSE	TRUE	TRUE	FALSE
P20083	2.89141e+07	50	22	TRUE	TRUE	TRUE	FALSE	TRUE	TRUE	FALSE
P00968	3.23682e+07	60	31	FALSE	TRUE	TRUE	FALSE	TRUE	TRUE	FALSE
P76558	5.33781e+07	60	29	FALSE	FALSE			TRUE	TRUE	FALSE
P0A731	1.87449e+07	50	50	FALSE	TRUE	TRUE	FALSE	TRUE	TRUE	FALSE
P45799	2.20522e+07	50	74	FALSE	TRUE	TRUE	FALSE	TRUE	TRUE	FALSE
P24186	1.09458e+08	70	56	TRUE	TRUE	TRUE	FALSE	TRUE	TRUE	FALSE
P0AB80	6.31052e+07	60	39	FALSE	TRUE	TRUE	FALSE	TRUE	TRUE	FALSE
P77044	5.13699e+07	60	35	FALSE	TRUE	TRUE	FALSE	TRUE	TRUE	FALSE
P0A8Y5	4.89243e+07	60	57	FALSE	TRUE	TRUE	FALSE	TRUE	TRUE	FALSE
P0AEI4	3.02045e+07	60	49	FALSE	FALSE			TRUE	TRUE	FALSE
P60716	2.99837e+08	80	38	FALSE	FALSE			TRUE	TRUE	FALSE
P75915	8.20643e+08	90	53	FALSE	FALSE			TRUE	FALSE	FALSE
P60560	1.60401e+08	70	49	FALSE	FALSE			TRUE	TRUE	FALSE
P75849	3.91747e+07	60	52	FALSE	FALSE			TRUE	TRUE	FALSE
P37349	2.57954e+07	50	47	FALSE	FALSE			TRUE	TRUE	FALSE
P52643	7.5571e+07	70	44	FALSE	TRUE	TRUE	FALSE	TRUE	TRUE	FALSE
P40874	2.2019e+08	80	44	FALSE	FALSE			TRUE	TRUE	FALSE
Q46856	5.3524e+07	60	55	FALSE	TRUE	TRUE	FALSE	TRUE	TRUE	FALSE
P64506	9.00541e+07	70	53	FALSE	FALSE			TRUE	FALSE	FALSE
P64503	2.48448e+08	80	41	FALSE	FALSE			TRUE	FALSE	FALSE
P0AEB7	5.77749e+07	60	76	FALSE	FALSE			TRUE	FALSE	FALSE
P0AEM0	3.26521e+07	60	96	FALSE	TRUE	TRUE	FALSE	TRUE	TRUE	FALSE
P51024	1.22591e+07	40	40	FALSE	FALSE			TRUE	TRUE	FALSE
P36995	3.13988e+08	80	85	FALSE	FALSE			TRUE	FALSE	FALSE
P0A8A8	5.40157e+07	60	42	FALSE	FALSE			TRUE	TRUE	FALSE
P75823	4.1153e+07	60	51	FALSE	TRUE	TRUE	FALSE	TRUE	TRUE	FALSE
P0AF24	6.45879e+07	60	59	FALSE	TRUE	TRUE	FALSE	TRUE	TRUE	FALSE
P31133	5.22122e+07	60	45	FALSE	TRUE	TRUE	FALSE	TRUE	TRUE	FALSE
P23836	2.85202e+07	50	78	FALSE	TRUE	FALSE	FALSE	TRUE	FALSE	FALSE
P0AD10	3.02768e+07	60	75	FALSE	FALSE			TRUE	FALSE	FALSE
P0AGK4	1.45055e+08	70	42	FALSE	TRUE	TRUE	FALSE	TRUE	TRUE	FALSE
P75876	6.64044e+07	60	44	FALSE	TRUE	TRUE	FALSE	TRUE	TRUE	FALSE
P77150	7.4291e+07	70	83	FALSE	TRUE	FALSE	FALSE	TRUE	FALSE	FALSE
P0AGK8	5.13455e+07	60	38	FALSE	FALSE			TRUE	FALSE	FALSE
P06968	5.14852e+07	60	72	TRUE	TRUE	TRUE	FALSE	TRUE	TRUE	FALSE
P0AB43	5.59507e+07	60	72	FALSE	FALSE			TRUE	TRUE	FALSE
P0A832	5.74051e+07	60	26	FALSE	FALSE			TRUE	TRUE	FALSE
P04036	4.91225e+07	60	59	TRUE	TRUE	TRUE	FALSE	TRUE	TRUE	FALSE
P0A6P5	6.65331e+07	60	31	TRUE	FALSE			TRUE	TRUE	FALSE
P27431	2.5455e+07	50	36	FALSE	TRUE	TRUE	FALSE	TRUE	TRUE	FALSE
P0AAZ7	4.8733e+07	60	68	FALSE	FALSE			TRUE	FALSE	FALSE
P15639	6.39937e+07	60	43	FALSE	FALSE			TRUE	FALSE	FALSE
P0A993	2.36384e+07	50	49	FALSE	TRUE	TRUE	FALSE	TRUE	TRUE	FALSE
Q46829	5.77348e+07	60	35	FALSE	TRUE	TRUE	FALSE	TRUE	TRUE	FALSE
P25524	3.98815e+07	60	45	FALSE	TRUE	TRUE	FALSE	TRUE	TRUE	FALSE
P0ADR8	3.68858e+07	60	43	FALSE	TRUE	TRUE	FALSE	TRUE	TRUE	FALSE
P0A780	3.99974e+07	60	55	FALSE	TRUE	FALSE	FALSE	TRUE	FALSE	FALSE
P09394	2.99007e+07	60	44	FALSE	TRUE	TRUE	FALSE	TRUE	TRUE	FALSE
P0A8C4	2.58148e+07	50	58	FALSE	FALSE			TRUE	TRUE	FALSE
Q46920	5.25643e+07	60	37	FALSE	FALSE			TRUE	TRUE	FALSE
P0AFZ3	2.21323e+07	50	44	FALSE	TRUE	TRUE	FALSE	TRUE	TRUE	FALSE
P07649	3.7497e+07	60	55	FALSE	TRUE	TRUE	FALSE	TRUE	TRUE	FALSE
P27828	5.41808e+07	60	51	FALSE	TRUE	TRUE	FALSE	TRUE	TRUE	FALSE
P17117	4.24045e+07	60	41	FALSE	TRUE	TRUE	FALSE	TRUE	TRUE	FALSE
P0ADS2	4.22053e+07	60	66	FALSE	TRUE	FALSE	FALSE	TRUE	FALSE	FALSE
P0A8E1	2.97778e+07	50	51	FALSE	FALSE			TRUE	TRUE	FALSE
P0A962	2.52303e+07	50	48	FALSE	TRUE	TRUE	FALSE	TRUE	TRUE	FALSE
P06715	5.74582e+07	60	60	FALSE	TRUE	TRUE	FALSE	TRUE	TRUE	FALSE
P13024	1.6895e+07	50	39	FALSE	FALSE			TRUE	TRUE	FALSE
P09424	5.13269e+07	60	51	FALSE	FALSE			TRUE	TRUE	FALSE
P39199	3.46179e+07	60	43	FALSE	FALSE			TRUE	TRUE	FALSE
P0A898	2.39792e+07	50	34	FALSE	TRUE	FALSE	FALSE	TRUE	FALSE	FALSE
P0DPN3	2.10401e+08	80	14	FALSE	FALSE			TRUE	FALSE	FALSE
P08390	3.50819e+07	60	49	FALSE	FALSE			TRUE	TRUE	FALSE
P0A6S7	2.81351e+07	50	42	TRUE	FALSE			TRUE	TRUE	FALSE
P46853	3.17586e+07	60	41	FALSE	TRUE	TRUE	FALSE	TRUE	TRUE	FALSE
P0A6F1	4.71739e+07	60	32	FALSE	TRUE	TRUE	FALSE	TRUE	TRUE	FALSE
P67080	8.8182e+07	70	46	FALSE	TRUE	TRUE	FALSE	TRUE	TRUE	FALSE
P33599	2.80925e+07	50	19	FALSE	FALSE			TRUE	TRUE	FALSE
P0AFI2	2.93734e+07	50	20	FALSE	TRUE	TRUE	FALSE	TRUE	TRUE	FALSE
P0ACX3	1.15243e+08	70	56	FALSE	TRUE	TRUE	FALSE	TRUE	FALSE	FALSE
P05042	1.7447e+08	80	29	FALSE	TRUE	TRUE	FALSE	TRUE	TRUE	FALSE
P0AF03	5.53603e+07	60	85	FALSE	TRUE	FALSE	FALSE	TRUE	FALSE	FALSE
P0ADU2	7.36184e+07	70	48	FALSE	TRUE	FALSE	FALSE	TRUE	TRUE	FALSE
P0A746	2.65689e+07	50	70	FALSE	TRUE	TRUE	FALSE	TRUE	TRUE	FALSE
P0A9L5	1.93278e+07	50	55	FALSE	FALSE			TRUE	TRUE	FALSE
P0ABQ4	1.76311e+08	80	47	TRUE	TRUE	TRUE	FALSE	TRUE	TRUE	FALSE
P04951	4.49071e+07	60	62	TRUE	TRUE	TRUE	FALSE	TRUE	TRUE	FALSE
P0A8M6	2.02202e+07	50	52	FALSE	FALSE			TRUE	FALSE	FALSE
P0A734	1.56144e+07	50	75	TRUE	TRUE	FALSE	FALSE	TRUE	FALSE	FALSE
P0A6Q6	7.03006e+07	70	63	TRUE	TRUE	FALSE	FALSE	TRUE	FALSE	FALSE
P64554	1.59404e+07	50	58	FALSE	FALSE			TRUE	TRUE	FALSE
P27830	2.56228e+07	50	45	FALSE	TRUE	FALSE	FALSE	TRUE	TRUE	FALSE
P0ABF1	1.39635e+08	70	36	FALSE	FALSE			TRUE	TRUE	FALSE
P0A8G6	3.31799e+08	80	55	FALSE	TRUE	FALSE	FALSE	TRUE	FALSE	FALSE
P0AEZ3	1.93372e+07	50	58	TRUE	TRUE	TRUE	FALSE	TRUE	TRUE	FALSE
P0A6L9	3.11275e+07	60	56	FALSE	TRUE	TRUE	FALSE	TRUE	TRUE	FALSE
P0ACJ0	5.85933e+07	60	60	FALSE	FALSE			TRUE	TRUE	FALSE
P16700	2.62153e+07	50	45	FALSE	FALSE			TRUE	TRUE	FALSE
P0ADI7	4.42388e+07	60	62	FALSE	TRUE	TRUE	FALSE	TRUE	TRUE	FALSE
P25536	3.00207e+07	60	75	FALSE	TRUE	FALSE	FALSE	TRUE	FALSE	FALSE
P12008	2.20233e+07	50	31	FALSE	FALSE			TRUE	TRUE	FALSE
P0ADY7	2.8843e+07	50	51	TRUE	TRUE	TRUE	FALSE	TRUE	TRUE	FALSE
P0A6T9	1.69353e+08	80	71	FALSE	TRUE	TRUE	FALSE	TRUE	TRUE	FALSE
P77214	1.08152e+07	40	66	FALSE	TRUE	FALSE	FALSE	TRUE	FALSE	FALSE
P0A7N1	7.13683e+07	70	72	FALSE	FALSE			TRUE	TRUE	FALSE
P0ACR9	2.92038e+08	80	51	FALSE	FALSE			TRUE	FALSE	FALSE
P60757	2.39898e+07	50	42	FALSE	TRUE	TRUE	FALSE	TRUE	TRUE	FALSE
P0C0L9	2.52375e+07	50	61	FALSE	TRUE	FALSE	FALSE	TRUE	FALSE	FALSE
P0A917	5.68902e+07	60	54	FALSE	TRUE	FALSE	FALSE	TRUE	FALSE	FALSE
P16095	1.7132e+07	50	32	FALSE	FALSE			TRUE	FALSE	FALSE
P75874	2.49058e+07	50	76	FALSE	FALSE			TRUE	TRUE	FALSE
P0A7E9	3.97545e+07	60	66	TRUE	TRUE	TRUE	FALSE	TRUE	TRUE	FALSE
P62617	4.64548e+07	60	75	TRUE	TRUE	FALSE	FALSE	TRUE	TRUE	FALSE
P0A738	3.91022e+07	60	61	FALSE	TRUE	TRUE	FALSE	TRUE	TRUE	FALSE
P0AET8	6.1004e+07	60	37	FALSE	TRUE	TRUE	FALSE	TRUE	TRUE	FALSE
P07913	3.26387e+07	60	42	FALSE	FALSE			TRUE	TRUE	FALSE
P0ADV1	2.4433e+08	80	43	TRUE	TRUE	FALSE	FALSE	TRUE	FALSE	FALSE
P31142	1.45728e+07	50	53	FALSE	TRUE	TRUE	FALSE	TRUE	TRUE	FALSE
P30958	3.33943e+07	60	18	FALSE	TRUE	TRUE	FALSE	TRUE	TRUE	FALSE
P0AB52	4.53943e+07	60	84	FALSE	TRUE	FALSE	FALSE	TRUE	FALSE	FALSE
P64534	2.2855e+07	50	68	FALSE	FALSE			TRUE	TRUE	FALSE
P77754	4.77004e+07	60	58	FALSE	TRUE	FALSE	FALSE	TRUE	FALSE	FALSE
P0A988	6.92848e+07	70	42	TRUE	TRUE	TRUE	FALSE	TRUE	TRUE	FALSE
P41407	2.83926e+07	50	48	FALSE	TRUE	FALSE	FALSE	TRUE	FALSE	FALSE
P0A7F9	3.45478e+07	60	35	FALSE	FALSE			TRUE	TRUE	FALSE
P63228	4.3194e+07	60	44	FALSE	TRUE	FALSE	FALSE	TRUE	TRUE	FALSE
P0ADP9	2.4202e+07	50	75	FALSE	FALSE			TRUE	FALSE	FALSE
P24178	4.81651e+07	60	78	FALSE	FALSE			TRUE	FALSE	FALSE
P02930	1.30444e+08	70	28	FALSE	TRUE	TRUE	FALSE	TRUE	TRUE	FALSE
P0A6G3	5.14316e+07	60	68	FALSE	FALSE			TRUE	TRUE	FALSE
P0AEW6	1.82012e+08	80	38	FALSE	TRUE	TRUE	FALSE	TRUE	TRUE	FALSE
P64455	8.29927e+07	70	60	FALSE	FALSE			TRUE	FALSE	FALSE
P0A9H7	2.91436e+07	50	33	FALSE	FALSE			TRUE	TRUE	FALSE
P0AD24	6.35745e+07	60	73	FALSE	FALSE			TRUE	FALSE	FALSE
P0AC92	5.73605e+07	60	82	FALSE	TRUE	FALSE	FALSE	TRUE	FALSE	FALSE
P0AFJ1	2.35879e+07	50	32	FALSE	FALSE			TRUE	TRUE	FALSE
P06986	5.51321e+07	60	36	FALSE	TRUE	TRUE	FALSE	TRUE	TRUE	FALSE
P08244	5.20666e+07	60	48	FALSE	TRUE	TRUE	FALSE	TRUE	TRUE	FALSE
P30178	4.21133e+07	60	50	FALSE	TRUE	TRUE	FALSE	TRUE	TRUE	FALSE
P0A8H8	2.80332e+07	50	98	FALSE	FALSE			TRUE	FALSE	FALSE
P0ADK8	6.73165e+07	60	45	FALSE	FALSE			TRUE	FALSE	FALSE
P37745	4.66111e+07	60	55	FALSE	FALSE			TRUE	TRUE	FALSE
P11880	3.16982e+07	60	15	TRUE	TRUE	TRUE	FALSE	TRUE	TRUE	FALSE
P0A7A2	2.96028e+07	50	52	FALSE	FALSE			TRUE	TRUE	FALSE
P09147	3.6093e+07	60	55	FALSE	TRUE	TRUE	FALSE	TRUE	TRUE	FALSE
P0AC81	8.82317e+07	70	39	FALSE	TRUE	TRUE	FALSE	TRUE	TRUE	FALSE
P0AA57	8.33863e+07	70	42	FALSE	FALSE			TRUE	FALSE	FALSE
P52647	2.21557e+07	50	21	FALSE	FALSE			TRUE	TRUE	FALSE
P0AAS7	6.23118e+07	60	93	FALSE	FALSE			TRUE	FALSE	FALSE
P77247	3.2164e+07	60	56	FALSE	TRUE	FALSE	FALSE	TRUE	TRUE	FALSE
P25665	1.68926e+07	50	23	FALSE	FALSE			TRUE	TRUE	FALSE
P05852	3.50066e+07	60	39	TRUE	TRUE	TRUE	FALSE	TRUE	TRUE	FALSE
P0AGD7	1.28956e+07	40	32	TRUE	TRUE	TRUE	FALSE	TRUE	TRUE	FALSE
P21499	5.61176e+07	60	18	FALSE	FALSE			TRUE	TRUE	FALSE
Q46893	4.11565e+07	60	74	TRUE	TRUE	TRUE	FALSE	TRUE	TRUE	FALSE
P75914	5.80226e+07	60	30	FALSE	TRUE	FALSE	FALSE	TRUE	TRUE	FALSE
P0A972	1.2724e+08	70	75	FALSE	FALSE			TRUE	FALSE	FALSE
P09053	6.87902e+07	70	24	FALSE	FALSE			TRUE	TRUE	FALSE
P0A8W5	1.67479e+07	50	57	FALSE	FALSE			TRUE	TRUE	FALSE
P0AC19	4.83491e+07	60	44	FALSE	TRUE	TRUE	FALSE	TRUE	TRUE	FALSE
P69829	3.8826e+07	60	67	FALSE	TRUE	FALSE	FALSE	TRUE	FALSE	FALSE
P0A7I7	2.87527e+07	50	39	TRUE	TRUE	TRUE	FALSE	TRUE	TRUE	FALSE
P76316	3.86713e+07	60	42	FALSE	FALSE			TRUE	TRUE	FALSE
P60390	3.67964e+07	60	46	FALSE	FALSE			TRUE	TRUE	FALSE
P0A9J6	4.79871e+07	60	30	FALSE	TRUE	TRUE	FALSE	TRUE	TRUE	FALSE
P0AFZ1	1.61334e+07	50	54	FALSE	FALSE			TRUE	TRUE	FALSE
P0A9D4	2.92613e+07	50	34	FALSE	TRUE	FALSE	FALSE	TRUE	FALSE	FALSE
P69913	1.21364e+08	70	64	TRUE	TRUE	FALSE	FALSE	TRUE	FALSE	FALSE
P0ACB0	1.46049e+07	50	23	TRUE	TRUE	TRUE	FALSE	TRUE	TRUE	FALSE
P0ABF6	2.08386e+07	50	44	FALSE	TRUE	FALSE	FALSE	TRUE	FALSE	FALSE
P0AC16	6.7546e+07	60	44	FALSE	TRUE	FALSE	FALSE	TRUE	FALSE	FALSE
P15640	1.0644e+08	70	28	FALSE	TRUE	TRUE	FALSE	TRUE	FALSE	FALSE
P0A8J8	2.31759e+07	50	29	FALSE	FALSE			TRUE	TRUE	FALSE
P30177	3.74877e+07	60	42	FALSE	TRUE	TRUE	FALSE	TRUE	TRUE	FALSE
P12994	1.68393e+07	50	39	FALSE	TRUE	TRUE	FALSE	TRUE	TRUE	FALSE
P0ADY3	8.79245e+07	70	64	TRUE	TRUE	TRUE	FALSE	TRUE	TRUE	FALSE
P62623	4.15827e+07	60	30	TRUE	TRUE	TRUE	FALSE	TRUE	TRUE	FALSE
P32680	4.15249e+07	60	39	FALSE	FALSE			TRUE	FALSE	FALSE
P63417	2.6722e+07	50	76	FALSE	FALSE			TRUE	FALSE	FALSE
P76116	1.25425e+08	70	39	FALSE	TRUE	TRUE	FALSE	TRUE	TRUE	FALSE
P0A8Z0	3.55715e+07	60	43	FALSE	FALSE			TRUE	FALSE	FALSE
P77258	1.65995e+07	50	42	FALSE	FALSE			TRUE	TRUE	FALSE
P07639	3.10383e+07	60	43	FALSE	FALSE			TRUE	TRUE	FALSE
P08373	3.30257e+07	60	33	TRUE	TRUE	TRUE	FALSE	TRUE	TRUE	FALSE
P67095	5.58251e+07	60	58	FALSE	TRUE	TRUE	FALSE	TRUE	TRUE	FALSE
P0CG19	4.19283e+07	60	43	FALSE	FALSE			TRUE	TRUE	FALSE
P39406	2.00718e+07	50	40	FALSE	TRUE	TRUE	FALSE	TRUE	TRUE	FALSE
P27833	2.68085e+07	50	43	FALSE	TRUE	TRUE	FALSE	TRUE	TRUE	FALSE
P69874	2.69768e+07	50	26	FALSE	FALSE			TRUE	TRUE	FALSE
P0ACI0	1.77765e+07	50	34	FALSE	TRUE	TRUE	FALSE	TRUE	TRUE	FALSE
P0AFM6	2.39567e+08	80	38	FALSE	TRUE	FALSE	FALSE	TRUE	FALSE	FALSE
P39180	5.09385e+07	60	16	FALSE	FALSE			TRUE	TRUE	FALSE
P22939	1.36714e+07	50	52	TRUE	TRUE	TRUE	FALSE	TRUE	FALSE	FALSE
P0AGE6	1.52664e+07	50	75	FALSE	TRUE	FALSE	FALSE	TRUE	TRUE	FALSE
P21369	5.91922e+08	90	35	FALSE	FALSE			TRUE	TRUE	FALSE
P04335	2.21127e+07	50	27	FALSE	FALSE			TRUE	TRUE	FALSE
P0A8T1	1.57739e+07	50	45	FALSE	FALSE			TRUE	TRUE	FALSE
P39286	2.47496e+07	50	43	FALSE	FALSE			TRUE	TRUE	FALSE
P0AC38	1.94821e+07	50	32	FALSE	TRUE	TRUE	FALSE	TRUE	TRUE	FALSE
P36649	1.14091e+07	40	24	FALSE	TRUE	TRUE	FALSE	TRUE	TRUE	FALSE
P04982	4.01082e+07	60	51	FALSE	FALSE			TRUE	TRUE	FALSE
P36979	5.83937e+07	60	28	FALSE	TRUE	TRUE	FALSE	TRUE	TRUE	FALSE
P37666	1.00776e+08	70	47	FALSE	FALSE			TRUE	TRUE	FALSE
P09155	1.90288e+07	50	40	FALSE	TRUE	TRUE	FALSE	TRUE	TRUE	FALSE
P0AGG4	3.76575e+07	60	89	FALSE	FALSE			TRUE	TRUE	FALSE
P0AAB4	4.84294e+07	60	25	TRUE	TRUE	TRUE	FALSE	TRUE	TRUE	FALSE
P29217	3.09308e+07	60	50	FALSE	FALSE			TRUE	TRUE	FALSE
P61887	1.09751e+08	70	15	FALSE	TRUE	TRUE	FALSE	TRUE	TRUE	FALSE
P0AAP3	3.0725e+07	60	59	FALSE	TRUE	FALSE	FALSE	TRUE	FALSE	FALSE
P0AAZ4	1.70521e+07	50	21	FALSE	TRUE	TRUE	FALSE	TRUE	TRUE	FALSE
P64614	3.80033e+07	60	55	FALSE	FALSE			TRUE	FALSE	FALSE
P0AED0	8.16081e+06	40	77	FALSE	FALSE			TRUE	FALSE	FALSE
P22524	8.52136e+06	40	41	TRUE	TRUE	FALSE	FALSE	TRUE	FALSE	FALSE
P0A7M2	3.30813e+07	60	36	TRUE	TRUE	FALSE	FALSE	TRUE	FALSE	FALSE
P04693	2.3247e+07	50	30	FALSE	TRUE	TRUE	FALSE	TRUE	TRUE	FALSE
P40120	1.56853e+07	50	20	FALSE	FALSE			TRUE	TRUE	FALSE
P07024	3.22197e+07	60	25	FALSE	TRUE	TRUE	FALSE	TRUE	TRUE	FALSE
P76176	1.20351e+08	70	27	FALSE	FALSE			TRUE	TRUE	FALSE
P0AF18	3.46036e+08	80	36	FALSE	TRUE	TRUE	FALSE	TRUE	TRUE	FALSE
P00887	5.71381e+07	60	48	FALSE	FALSE			TRUE	TRUE	FALSE
P0ACY9	2.921e+07	50	69	FALSE	FALSE			TRUE	FALSE	FALSE
P40191	1.53449e+07	50	36	FALSE	TRUE	TRUE	FALSE	TRUE	TRUE	FALSE
P0ABQ0	9.28333e+06	40	14	TRUE	TRUE	TRUE	FALSE	TRUE	TRUE	FALSE
P0AA39	3.49113e+07	60	31	FALSE	TRUE	TRUE	FALSE	TRUE	TRUE	FALSE
P08189	2.28461e+07	50	43	FALSE	TRUE	TRUE	FALSE	TRUE	TRUE	FALSE
P32662	1.98578e+07	50	63	FALSE	FALSE			TRUE	TRUE	FALSE
P00861	1.55891e+07	50	36	FALSE	TRUE	TRUE	FALSE	TRUE	TRUE	FALSE
P65367	9.3182e+06	40	55	FALSE	FALSE			TRUE	FALSE	FALSE
P25397	1.44071e+07	50	21	FALSE	TRUE	TRUE	FALSE	TRUE	TRUE	FALSE
P0AFI7	1.16761e+07	40	28	FALSE	TRUE	TRUE	FALSE	TRUE	TRUE	FALSE
P0A8L7	1.36419e+07	50	49	FALSE	FALSE			TRUE	FALSE	FALSE
P0AEN1	2.50606e+07	50	28	FALSE	TRUE	TRUE	FALSE	TRUE	TRUE	FALSE
P11557	9.85878e+06	40	28	FALSE	FALSE			FALSE
P23857	5.88854e+07	60	59	FALSE	FALSE			TRUE	TRUE	FALSE
P0A7N9	8.25299e+07	70	56	FALSE	TRUE	FALSE	FALSE	TRUE	FALSE	FALSE
P0A7E3	1.50391e+07	50	52	FALSE	TRUE	TRUE	FALSE	TRUE	TRUE	FALSE
P0A7Y8	1.64343e+07	50	47	TRUE	FALSE			TRUE	FALSE	FALSE
P0A6V8	3.42149e+07	60	36	FALSE	FALSE			TRUE	TRUE	FALSE
P36659	4.85622e+07	60	24	FALSE	TRUE	FALSE	FALSE	TRUE	TRUE	FALSE
P30871	1.39405e+07	50	21	FALSE	TRUE	TRUE	FALSE	TRUE	TRUE	FALSE
P27434	9.14645e+06	40	25	FALSE	FALSE			TRUE	FALSE	FALSE
P0AA16	1.05149e+08	70	33	FALSE	TRUE	FALSE	FALSE	TRUE	TRUE	FALSE
P0AB46	4.34623e+07	60	52	FALSE	FALSE			FALSE
P15770	2.29125e+07	50	57	FALSE	TRUE	TRUE	FALSE	TRUE	FALSE	FALSE
P28635	1.0412e+07	40	26	FALSE	TRUE	TRUE	FALSE	TRUE	TRUE	FALSE
P60340	3.39332e+07	60	44	FALSE	TRUE	TRUE	FALSE	TRUE	TRUE	FALSE
P30863	1.58292e+07	50	51	FALSE	FALSE			TRUE	TRUE	FALSE
P05194	5.39094e+07	60	53	FALSE	FALSE			TRUE	TRUE	FALSE
P0A9N4	1.36621e+07	50	30	FALSE	TRUE	TRUE	FALSE	TRUE	TRUE	FALSE
P0AFP6	1.35424e+07	50	40	FALSE	TRUE	TRUE	FALSE	TRUE	TRUE	FALSE
P39831	2.26956e+07	50	33	FALSE	FALSE			TRUE	TRUE	FALSE
P23909	1.06169e+07	40	15	FALSE	TRUE	TRUE	FALSE	TRUE	TRUE	FALSE
P0ADA3	2.04523e+07	50	20	FALSE	FALSE			FALSE
P69776	2.73407e+07	50	44	FALSE	TRUE	FALSE	FALSE	TRUE	FALSE	FALSE
P0ABC7	1.2712e+07	40	5	FALSE	FALSE			TRUE	TRUE	FALSE
P30748	4.97794e+06	30	85	FALSE	TRUE	FALSE	FALSE	TRUE	FALSE	FALSE
P16703	1.53485e+07	50	40	FALSE	TRUE	TRUE	FALSE	TRUE	TRUE	FALSE
P42616	3.16188e+07	60	20	FALSE	FALSE			TRUE	FALSE	FALSE
P06988	1.57028e+07	50	25	FALSE	TRUE	TRUE	FALSE	TRUE	TRUE	FALSE
P26646	1.92082e+07	50	22	FALSE	TRUE	TRUE	FALSE	TRUE	TRUE	FALSE
P0A722	1.96334e+07	50	29	TRUE	TRUE	FALSE	FALSE	TRUE	FALSE	FALSE
P0AA99	1.88773e+07	50	34	FALSE	FALSE			TRUE	TRUE	FALSE
P24251	1.13818e+08	70	37	FALSE	FALSE			TRUE	FALSE	FALSE
P0DMC7	1.44463e+08	70	38	FALSE	TRUE	FALSE	FALSE	TRUE	FALSE	FALSE
P0ADY1	1.92166e+07	50	15	FALSE	FALSE			TRUE	TRUE	FALSE
P13009	6.13937e+07	60	12	FALSE	TRUE	TRUE	FALSE	TRUE	TRUE	FALSE
P0AGF2	9.7195e+06	40	54	FALSE	TRUE	FALSE	FALSE	TRUE	FALSE	FALSE
P0AE78	6.58302e+06	40	28	FALSE	TRUE	TRUE	FALSE	TRUE	TRUE	FALSE
P25522	1.64989e+07	50	24	FALSE	TRUE	TRUE	FALSE	TRUE	TRUE	FALSE
P0ADS9	3.93695e+07	60	33	FALSE	FALSE			TRUE	FALSE	FALSE
P77611	1.17106e+07	40	20	FALSE	FALSE			TRUE	TRUE	FALSE
P0AG07	2.31947e+07	50	45	FALSE	FALSE			TRUE	TRUE	FALSE
P0A8E5	7.55101e+06	40	47	FALSE	FALSE			TRUE	FALSE	FALSE
P64559	4.47282e+06	30	42	FALSE	TRUE	FALSE	FALSE	TRUE	FALSE	FALSE
P0A887	1.5956e+07	50	31	FALSE	FALSE			TRUE	TRUE	FALSE
P0A6P7	4.709e+06	30	40	TRUE	FALSE			TRUE	TRUE	FALSE
P0A8W2	1.63961e+07	50	45	FALSE	FALSE			TRUE	FALSE	FALSE
P76268	1.22019e+07	40	33	FALSE	TRUE	FALSE	FALSE	TRUE	TRUE	FALSE
P0AD49	1.94486e+07	50	47	FALSE	FALSE			TRUE	FALSE	FALSE
P23830	6.03919e+06	40	23	TRUE	FALSE			TRUE	TRUE	FALSE
P0ABA6	6.89905e+07	70	28	FALSE	TRUE	TRUE	FALSE	TRUE	TRUE	FALSE
P23331	6.0364e+07	60	35	FALSE	FALSE			TRUE	FALSE	FALSE
P0A9W9	1.3836e+07	50	29	FALSE	TRUE	FALSE	FALSE	TRUE	FALSE	FALSE
P0A8K5	1.05751e+07	40	73	FALSE	FALSE			TRUE	FALSE	FALSE
P76015	4.98647e+07	60	29	FALSE	TRUE	TRUE	FALSE	TRUE	TRUE	FALSE
P30860	3.44116e+07	60	23	FALSE	FALSE			TRUE	TRUE	FALSE
P76291	2.23453e+07	50	34	FALSE	TRUE	TRUE	FALSE	TRUE	TRUE	FALSE
P0A7F3	1.89079e+07	50	41	FALSE	TRUE	TRUE	FALSE	TRUE	TRUE	FALSE
P0AG51	1.86054e+07	50	54	TRUE	TRUE	FALSE	FALSE	TRUE	FALSE	FALSE
P0AE88	8.60111e+06	40	24	FALSE	TRUE	FALSE	FALSE	TRUE	FALSE	FALSE
P37313	7.22551e+06	40	30	FALSE	FALSE			TRUE	TRUE	FALSE
P0AEI6	1.52885e+07	50	58	FALSE	FALSE			TRUE	TRUE	FALSE
P0A873	2.37112e+07	50	20	TRUE	TRUE	TRUE	TRUE	TRUE	TRUE	TRUE
P0A840	2.17657e+07	50	36	FALSE	FALSE			TRUE	TRUE	FALSE
P25516	5.50035e+06	30	13	FALSE	FALSE			TRUE	TRUE	FALSE
P03018	6.9464e+06	40	8	FALSE	TRUE	TRUE	FALSE	TRUE	TRUE	FALSE
P0AGG0	9.00397e+06	40	20	TRUE	FALSE			TRUE	TRUE	FALSE
P30749	9.22259e+06	40	39	FALSE	TRUE	FALSE	FALSE	TRUE	TRUE	FALSE
P0A9W6	9.39314e+06	40	79	FALSE	FALSE			TRUE	FALSE	FALSE
P0ABE2	1.23941e+07	40	38	FALSE	FALSE			TRUE	FALSE	FALSE
Q46919	1.05345e+07	40	18	FALSE	FALSE			TRUE	FALSE	FALSE
P0ADX1	3.79888e+07	60	54	FALSE	TRUE	FALSE	FALSE	TRUE	FALSE	FALSE
P64624	1.65223e+07	50	41	FALSE	FALSE			TRUE	TRUE	FALSE
Q46927	2.01028e+07	50	31	FALSE	FALSE			TRUE	TRUE	FALSE
P0A7G2	8.68239e+06	40	38	FALSE	FALSE			TRUE	FALSE	FALSE
P76256	2.31513e+07	50	24	TRUE	TRUE	TRUE	FALSE	TRUE	TRUE	FALSE
P39176	1.06369e+07	40	11	FALSE	FALSE			TRUE	TRUE	FALSE
P08660	9.96665e+06	40	27	FALSE	TRUE	TRUE	FALSE	TRUE	TRUE	FALSE
P37440	2.2406e+07	50	38	FALSE	FALSE			TRUE	TRUE	FALSE
P30744	1.02521e+07	40	15	FALSE	FALSE			TRUE	TRUE	FALSE
P0ABA0	1.98676e+07	50	22	FALSE	TRUE	FALSE	FALSE	TRUE	FALSE	FALSE
P76170	2.26126e+07	50	14	FALSE	FALSE			TRUE	FALSE	FALSE
P0AE48	1.2641e+07	40	29	FALSE	FALSE			TRUE	TRUE	FALSE
P0A9C9	1.00371e+07	40	15	FALSE	TRUE	TRUE	FALSE	TRUE	TRUE	FALSE
P77348	2.58732e+08	80	10	FALSE	TRUE	TRUE	FALSE	TRUE	TRUE	FALSE
P0AFW4	5.88971e+06	40	51	FALSE	TRUE	TRUE	FALSE	TRUE	TRUE	FALSE
P0A6C1	1.72124e+07	50	26	FALSE	TRUE	TRUE	FALSE	TRUE	TRUE	FALSE
P0AF67	5.947e+06	40	20	TRUE	FALSE			TRUE	TRUE	FALSE
P05458	4.7249e+06	30	11	FALSE	TRUE	TRUE	FALSE	TRUE	TRUE	FALSE
P30011	8.44663e+06	40	28	FALSE	FALSE			TRUE	TRUE	FALSE
P0AG16	6.81018e+06	40	12	FALSE	TRUE	TRUE	FALSE	TRUE	TRUE	FALSE
P30125	4.74262e+07	60	25	FALSE	TRUE	TRUE	FALSE	TRUE	TRUE	FALSE
P0AEB2	1.31834e+08	70	4	FALSE	TRUE	TRUE	FALSE	TRUE	TRUE	FALSE
P0ADP2	1.35104e+07	50	38	FALSE	FALSE			TRUE	FALSE	FALSE
P77202	8.84083e+06	40	27	FALSE	TRUE	TRUE	FALSE	TRUE	TRUE	FALSE
P27848	2.01987e+07	50	44	FALSE	FALSE			TRUE	TRUE	FALSE
P12995	7.13288e+06	40	26	FALSE	TRUE	TRUE	FALSE	TRUE	TRUE	FALSE
P37127	8.48706e+06	40	9	FALSE	FALSE			TRUE	TRUE	FALSE
Q46868	2.90739e+07	50	39	FALSE	FALSE			TRUE	FALSE	FALSE
P0A8I3	6.15315e+06	40	29	FALSE	TRUE	TRUE	FALSE	TRUE	TRUE	FALSE
P18390	2.45348e+08	80	41	FALSE	FALSE			TRUE	TRUE	FALSE
P0AB24	1.34054e+07	50	25	FALSE	FALSE			TRUE	TRUE	FALSE
P0A6X3	8.56551e+07	70	83	FALSE	TRUE	FALSE	FALSE	TRUE	FALSE	FALSE
P0AD70	5.84596e+06	40	16	FALSE	FALSE			TRUE	TRUE	FALSE
P0AFW8	2.19774e+07	50	42	FALSE	FALSE			FALSE
P0ABR1	2.07133e+07	50	42	FALSE	FALSE			TRUE	FALSE	FALSE
P0AA31	1.13332e+07	40	61	FALSE	FALSE			TRUE	FALSE	FALSE
P30014	7.68953e+06	40	25	FALSE	TRUE	TRUE	FALSE	TRUE	TRUE	FALSE
P0ABH9	1.04337e+08	70	12	FALSE	TRUE	TRUE	FALSE	TRUE	TRUE	FALSE
P0AF28	1.56231e+07	50	32	FALSE	TRUE	FALSE	FALSE	TRUE	TRUE	FALSE
P24215	9.28922e+06	40	17	FALSE	TRUE	TRUE	FALSE	TRUE	TRUE	FALSE
P0A6V5	7.46239e+06	40	37	FALSE	TRUE	TRUE	FALSE	TRUE	TRUE	FALSE
P33643	8.50719e+06	40	21	FALSE	TRUE	TRUE	FALSE	TRUE	TRUE	FALSE
P0AFX9	1.53242e+07	50	12	FALSE	TRUE	TRUE	FALSE	TRUE	TRUE	FALSE
P0AAC0	3.03088e+06	30	34	FALSE	FALSE			TRUE	TRUE	FALSE
P06992	1.30619e+07	40	26	FALSE	TRUE	TRUE	FALSE	TRUE	TRUE	FALSE
P0ACP1	4.4769e+06	30	11	FALSE	TRUE	TRUE	FALSE	TRUE	TRUE	FALSE
P0ACJ8	5.10715e+06	30	21	FALSE	TRUE	TRUE	FALSE	TRUE	TRUE	FALSE
P29680	7.02832e+06	40	18	FALSE	FALSE			TRUE	TRUE	FALSE
Q46863	1.95916e+07	50	25	FALSE	FALSE			TRUE	TRUE	FALSE
P68206	3.38479e+08	80	38	FALSE	FALSE			TRUE	FALSE	FALSE
P12295	7.95474e+06	40	37	FALSE	TRUE	TRUE	FALSE	TRUE	TRUE	FALSE
P0A7H6	4.45972e+06	30	38	FALSE	FALSE			TRUE	TRUE	FALSE
Q46948	5.22036e+06	30	36	FALSE	TRUE	FALSE	FALSE	TRUE	FALSE	FALSE
Q93K97	8.56174e+06	40	33	FALSE	TRUE	FALSE	FALSE	TRUE	TRUE	FALSE
P0A7D1	1.01364e+07	40	32	TRUE	TRUE	FALSE	FALSE	TRUE	TRUE	FALSE
P0AFL6	3.75696e+06	30	16	FALSE	TRUE	TRUE	FALSE	TRUE	TRUE	FALSE
P0ACN4	7.8528e+07	70	17	FALSE	TRUE	TRUE	FALSE	TRUE	TRUE	FALSE
P18196	1.80485e+07	50	26	FALSE	FALSE			TRUE	FALSE	FALSE
P25539	5.34086e+06	30	26	TRUE	TRUE	TRUE	FALSE	TRUE	TRUE	FALSE
P07014	4.22151e+06	30	15	FALSE	TRUE	FALSE	FALSE	TRUE	FALSE	FALSE
P63389	8.88999e+06	40	13	FALSE	FALSE			TRUE	TRUE	FALSE
P0ADG4	9.94835e+06	40	19	TRUE	TRUE	TRUE	FALSE	TRUE	TRUE	FALSE
P0A8V0	1.54053e+07	50	29	FALSE	TRUE	TRUE	FALSE	TRUE	TRUE	FALSE
P0ABY4	5.17024e+06	30	30	FALSE	FALSE			TRUE	TRUE	FALSE
P0AAR3	4.61347e+06	30	26	FALSE	TRUE	TRUE	FALSE	TRUE	TRUE	FALSE
P77756	3.84331e+06	30	42	FALSE	FALSE			TRUE	FALSE	FALSE
P08997	1.25655e+07	40	22	FALSE	TRUE	TRUE	FALSE	TRUE	TRUE	FALSE
P77552	8.13784e+06	40	17	FALSE	FALSE			TRUE	FALSE	FALSE
P0AF96	8.98483e+06	40	68	FALSE	FALSE			TRUE	TRUE	FALSE
P14081	1.16008e+08	70	13	FALSE	TRUE	FALSE	FALSE	TRUE	TRUE	FALSE
P16926	4.26422e+06	30	8	TRUE	FALSE			TRUE	TRUE	FALSE
P24232	7.91492e+06	40	11	FALSE	TRUE	TRUE	FALSE	TRUE	TRUE	FALSE
P45531	5.82981e+06	40	58	FALSE	TRUE	FALSE	FALSE	TRUE	FALSE	FALSE
P76008	4.47729e+07	60	31	FALSE	TRUE	TRUE	FALSE	TRUE	TRUE	FALSE
P09551	5.2492e+07	60	31	FALSE	FALSE			TRUE	TRUE	FALSE
P33667	6.7818e+06	40	13	FALSE	FALSE			TRUE	TRUE	FALSE
P21169	1.06974e+07	40	25	FALSE	FALSE			TRUE	TRUE	FALSE
P0A7D7	3.45806e+07	60	26	FALSE	TRUE	FALSE	FALSE	TRUE	FALSE	FALSE
P69828	5.65959e+06	30	43	FALSE	FALSE			TRUE	FALSE	FALSE
P0A8N7	8.12827e+07	70	28	FALSE	TRUE	TRUE	FALSE	TRUE	TRUE	FALSE
P0A6E4	5.92153e+06	40	22	FALSE	TRUE	TRUE	FALSE	TRUE	TRUE	FALSE
P0ACA7	4.04611e+06	30	29	FALSE	FALSE			TRUE	FALSE	FALSE
P0A7C2	3.31875e+07	60	27	TRUE	TRUE	TRUE	FALSE	TRUE	TRUE	FALSE
P0A9V1	4.50872e+06	30	13	FALSE	TRUE	TRUE	FALSE	TRUE	TRUE	FALSE
P0A9T4	1.13957e+07	40	32	FALSE	TRUE	TRUE	FALSE	TRUE	TRUE	FALSE
P0AGL7	1.09874e+07	40	31	FALSE	TRUE	TRUE	TRUE	TRUE	TRUE	TRUE
P0A7N4	2.51949e+06	20	53	FALSE	TRUE	FALSE	FALSE	TRUE	FALSE	FALSE
P77808	4.12501e+06	30	12	FALSE	FALSE			TRUE	TRUE	FALSE
P08956	1.81016e+07	50	9	FALSE	FALSE			TRUE	TRUE	FALSE
P37005	5.07676e+06	30	24	FALSE	FALSE			TRUE	TRUE	TRUE
P0ACV8	3.49735e+06	30	43	FALSE	FALSE			TRUE	FALSE	FALSE
P0A986	1.21304e+08	70	53	FALSE	FALSE			TRUE	FALSE	FALSE
P69428	7.12526e+06	40	46	FALSE	FALSE			TRUE	FALSE	FALSE
P0AB18	4.07222e+06	30	28	FALSE	FALSE			TRUE	FALSE	FALSE
P0AAN9	2.97841e+07	50	20	FALSE	FALSE			TRUE	FALSE	FALSE
P39337	5.62173e+06	30	19	FALSE	FALSE			TRUE	FALSE	FALSE
P75959	3.29837e+06	30	10	FALSE	FALSE			TRUE	TRUE	FALSE
P65870	9.13612e+06	40	59	FALSE	TRUE	FALSE	FALSE	TRUE	FALSE	FALSE
P62615	6.31697e+06	40	29	TRUE	TRUE	TRUE	FALSE	TRUE	TRUE	FALSE
P0A809	1.20635e+07	40	16	FALSE	TRUE	FALSE	FALSE	TRUE	FALSE	FALSE
P0AB55	2.59989e+07	50	66	FALSE	FALSE			TRUE	TRUE	FALSE
P42641	6.26557e+06	40	32	TRUE	TRUE	TRUE	FALSE	TRUE	TRUE	FALSE
P76502	1.10641e+07	40	27	FALSE	TRUE	TRUE	FALSE	TRUE	TRUE	FALSE
P0ADA5	2.69163e+06	30	19	FALSE	FALSE			TRUE	TRUE	FALSE
P0A9E5	3.34177e+06	30	10	FALSE	FALSE			TRUE	TRUE	FALSE
P0A759	1.22495e+07	40	29	FALSE	TRUE	TRUE	FALSE	TRUE	TRUE	FALSE
P27550	1.06341e+07	40	4	FALSE	FALSE			TRUE	TRUE	FALSE
P0A7P5	7.75237e+06	40	20	TRUE	TRUE	FALSE	FALSE	TRUE	FALSE	FALSE
P08331	3.38802e+06	30	13	FALSE	FALSE			TRUE	TRUE	FALSE
P0AE91	5.29532e+06	30	21	FALSE	FALSE			TRUE	FALSE	FALSE
P68191	4.43388e+06	30	40	FALSE	FALSE			TRUE	FALSE	FALSE
P0C8J6	5.11169e+06	30	19	FALSE	FALSE			TRUE	TRUE	FALSE
P0A6I3	5.78279e+08	90	23	FALSE	TRUE	TRUE	FALSE	TRUE	TRUE	FALSE
P37648	6.63477e+06	40	21	FALSE	FALSE			TRUE	TRUE	FALSE
P0AD05	5.00359e+06	30	13	FALSE	FALSE			TRUE	TRUE	FALSE
P76034	1.73319e+07	50	20	FALSE	FALSE			TRUE	TRUE	FALSE
P0AAU7	4.99272e+06	30	16	FALSE	FALSE			TRUE	FALSE	FALSE
P0A8J2	2.10058e+06	20	18	FALSE	TRUE	FALSE	FALSE	TRUE	FALSE	FALSE
P0A968	9.62494e+06	40	62	FALSE	FALSE			TRUE	FALSE	FALSE
Q46925	3.31203e+06	30	11	FALSE	TRUE	TRUE	FALSE	TRUE	TRUE	FALSE
P0A7A5	7.8482e+06	40	33	FALSE	TRUE	TRUE	FALSE	TRUE	TRUE	FALSE
P0A9L8	1.23004e+07	40	35	FALSE	FALSE			TRUE	FALSE	FALSE
P0C037	1.17074e+07	40	34	FALSE	FALSE			TRUE	TRUE	FALSE
P0A9I3	5.43318e+06	30	14	FALSE	FALSE			TRUE	TRUE	FALSE
P76575	7.0788e+06	40	58	FALSE	FALSE			TRUE	FALSE	FALSE
P76162	7.94891e+06	40	5	FALSE	FALSE			TRUE	TRUE	FALSE
P0AF50	5.3625e+06	30	18	FALSE	FALSE			TRUE	TRUE	FALSE
P00562	4.45337e+06	30	8	FALSE	FALSE			TRUE	TRUE	FALSE
P0AEA8	3.54876e+06	30	22	FALSE	FALSE			TRUE	TRUE	FALSE
P37188	5.55484e+06	30	53	FALSE	FALSE			TRUE	FALSE	FALSE
P0AD12	7.54521e+06	40	29	FALSE	FALSE			TRUE	TRUE	FALSE
P32695	5.6952e+06	30	28	FALSE	FALSE			TRUE	TRUE	FALSE
P46889	2.02286e+08	80	6	TRUE	TRUE	TRUE	FALSE	FALSE
P0AC13	5.6862e+06	30	24	FALSE	TRUE	TRUE	FALSE	TRUE	TRUE	FALSE
P00547	8.03599e+06	40	12	FALSE	FALSE			TRUE	TRUE	FALSE
P0AE12	1.63974e+07	50	21	FALSE	TRUE	TRUE	FALSE	TRUE	TRUE	FALSE
P0A853	7.49822e+06	40	16	FALSE	TRUE	TRUE	FALSE	TRUE	TRUE	FALSE
P17993	3.71628e+07	60	23	FALSE	TRUE	TRUE	FALSE	TRUE	TRUE	FALSE
P0A944	2.05302e+06	20	35	FALSE	FALSE			TRUE	TRUE	FALSE
P0A786	4.11492e+06	30	29	FALSE	TRUE	TRUE	FALSE	TRUE	TRUE	FALSE
P64588	3.11401e+06	30	11	FALSE	FALSE			TRUE	TRUE	FALSE
P08178	4.14088e+06	30	7	FALSE	TRUE	TRUE	FALSE	TRUE	TRUE	FALSE
P0A6I6	6.55646e+06	40	38	TRUE	TRUE	FALSE	FALSE	TRUE	FALSE	FALSE
P30843	2.52631e+06	20	18	FALSE	FALSE			TRUE	FALSE	FALSE
P0ACL0	3.82156e+06	30	12	FALSE	FALSE			TRUE	TRUE	FALSE
P24188	3.52592e+07	60	21	FALSE	FALSE			TRUE	TRUE	FALSE
P0AG40	6.29097e+06	40	26	TRUE	FALSE			TRUE	TRUE	FALSE
P0A9B6	1.11874e+07	40	17	FALSE	TRUE	FALSE	FALSE	TRUE	FALSE	FALSE
P29745	9.56284e+06	40	15	FALSE	TRUE	TRUE	FALSE	TRUE	TRUE	FALSE
P0AGG2	5.27115e+06	30	16	FALSE	TRUE	TRUE	FALSE	TRUE	TRUE	FALSE
P52102	6.57187e+06	40	50	FALSE	TRUE	FALSE	FALSE	TRUE	FALSE	FALSE
P00363	3.53648e+06	30	4	FALSE	TRUE	TRUE	FALSE	TRUE	TRUE	FALSE
P25738	1.09604e+07	40	11	FALSE	FALSE			TRUE	TRUE	FALSE
P05791	4.0101e+06	30	11	FALSE	FALSE			TRUE	TRUE	FALSE
P45530	5.03749e+06	30	48	FALSE	TRUE	FALSE	FALSE	TRUE	FALSE	FALSE
P0AFC7	8.6191e+06	40	6	FALSE	FALSE			TRUE	TRUE	FALSE
P62768	1.90218e+07	50	24	FALSE	FALSE			TRUE	FALSE	FALSE
P0A6T3	7.58631e+06	40	15	FALSE	FALSE			TRUE	TRUE	FALSE
P32177	3.14906e+06	30	26	FALSE	FALSE			TRUE	TRUE	FALSE
P0AAH4	1.25288e+07	40	3	FALSE	FALSE			TRUE	TRUE	FALSE
P0A991	4.64065e+06	30	15	FALSE	FALSE			TRUE	TRUE	FALSE
P39160	2.70458e+06	30	12	FALSE	FALSE			TRUE	TRUE	FALSE
P08192	5.5895e+06	30	20	TRUE	TRUE	TRUE	FALSE	TRUE	TRUE	FALSE
P45532	1.04231e+07	40	47	FALSE	TRUE	TRUE	FALSE	TRUE	FALSE	FALSE
P31554	8.11974e+06	40	4	TRUE	FALSE			TRUE	FALSE	FALSE
P33355	5.66413e+06	30	35	FALSE	FALSE			TRUE	FALSE	FALSE
P33014	2.27972e+06	20	23	FALSE	FALSE			TRUE	FALSE	FALSE
P75960	8.7768e+06	40	31	FALSE	TRUE	TRUE	FALSE	TRUE	TRUE	FALSE
P0A9D2	3.97743e+06	30	42	FALSE	TRUE	FALSE	FALSE	TRUE	FALSE	FALSE
P0ACL2	1.79794e+07	50	5	FALSE	FALSE			TRUE	FALSE	FALSE
P21420	4.681e+06	30	9	FALSE	FALSE			TRUE	FALSE	FALSE
P33030	2.02702e+07	50	12	FALSE	FALSE			TRUE	TRUE	FALSE
P0A8Z3	1.75062e+07	50	32	FALSE	TRUE	FALSE	FALSE	TRUE	FALSE	FALSE
P37613	2.40777e+07	50	21	FALSE	TRUE	FALSE	FALSE	TRUE	FALSE	FALSE
P76001	4.85839e+06	30	50	FALSE	FALSE			TRUE	FALSE	FALSE
P0AEW4	4.17961e+06	30	9	FALSE	FALSE			TRUE	TRUE	FALSE
P0AG18	0	10	44	FALSE	TRUE	FALSE	FALSE	TRUE	TRUE	FALSE
P0AB40	7.10567e+06	40	49	FALSE	FALSE			TRUE	FALSE	FALSE
P25553	3.18321e+06	30	6	FALSE	TRUE	TRUE	FALSE	TRUE	TRUE	FALSE
P18335	5.85932e+06	40	33	FALSE	FALSE			TRUE	TRUE	FALSE
P75691	2.2762e+08	80	23	FALSE	TRUE	TRUE	FALSE	TRUE	TRUE	FALSE
P0AEE5	4.21225e+06	30	16	FALSE	TRUE	TRUE	FALSE	TRUE	TRUE	FALSE
P26602	1.31466e+06	20	10	FALSE	TRUE	TRUE	FALSE	TRUE	TRUE	FALSE
P0AGJ2	8.33569e+06	40	10	FALSE	FALSE			TRUE	TRUE	TRUE
P0AAV6	4.30132e+06	30	17	FALSE	FALSE			FALSE
P0A8I8	3.67185e+06	30	48	FALSE	TRUE	TRUE	FALSE	TRUE	TRUE	TRUE
P0A9G6	4.38733e+06	30	16	FALSE	TRUE	TRUE	FALSE	TRUE	TRUE	FALSE
P52108	6.14685e+06	40	20	FALSE	FALSE			TRUE	FALSE	FALSE
P0ABU5	8.40076e+06	40	16	FALSE	TRUE	FALSE	FALSE	TRUE	FALSE	FALSE
P77488	9.62248e+07	70	18	TRUE	FALSE			TRUE	TRUE	FALSE
P75792	6.8081e+06	40	29	FALSE	TRUE	TRUE	FALSE	TRUE	TRUE	FALSE
P0ACQ4	4.02277e+06	30	21	FALSE	TRUE	TRUE	FALSE	TRUE	TRUE	FALSE
P52060	5.89944e+06	40	26	FALSE	FALSE			TRUE	TRUE	FALSE
P0AAB8	1.26439e+06	20	9	FALSE	FALSE			TRUE	FALSE	FALSE
P19934	5.90419e+06	40	12	FALSE	TRUE	FALSE	FALSE	TRUE	FALSE	FALSE
P63177	1.53527e+07	50	23	FALSE	TRUE	TRUE	FALSE	TRUE	TRUE	TRUE
P37610	8.84014e+06	40	2	FALSE	TRUE	TRUE	FALSE	TRUE	TRUE	FALSE
P0A9C0	1.1975e+07	40	11	FALSE	FALSE			TRUE	TRUE	FALSE
P06987	3.97017e+07	60	6	FALSE	FALSE			TRUE	TRUE	FALSE
P64467	4.35553e+06	30	38	FALSE	FALSE			FALSE
Q46845	4.56062e+06	30	9	FALSE	TRUE	TRUE	FALSE	TRUE	TRUE	FALSE
P06721	1.89231e+06	20	25	FALSE	TRUE	TRUE	FALSE	TRUE	TRUE	FALSE
P69228	690452	10	4	FALSE	FALSE			TRUE	TRUE	FALSE
P0AFD6	5.93268e+06	40	8	FALSE	FALSE			TRUE	TRUE	FALSE
P0AC59	2.20327e+06	20	26	FALSE	TRUE	FALSE	FALSE	TRUE	FALSE	FALSE
P21338	5.58197e+06	30	21	FALSE	TRUE	TRUE	FALSE	TRUE	TRUE	FALSE
P0A894	2.01044e+06	20	20	FALSE	TRUE	TRUE	FALSE	TRUE	TRUE	FALSE
P77554	3.86572e+06	30	7	FALSE	FALSE			TRUE	TRUE	FALSE
P0A9G8	1.25761e+06	20	27	FALSE	TRUE	TRUE	FALSE	TRUE	TRUE	FALSE
P32162	639972	10	45	FALSE	FALSE			TRUE	FALSE	FALSE
P0A877	1.73059e+06	20	31	FALSE	TRUE	FALSE	FALSE	TRUE	TRUE	FALSE
P0AB14	1.26229e+08	70	61	FALSE	FALSE			TRUE	FALSE	FALSE
P11447	6.23295e+06	40	11	FALSE	TRUE	TRUE	FALSE	TRUE	TRUE	FALSE
P19624	5.7955e+06	30	23	FALSE	TRUE	TRUE	FALSE	TRUE	TRUE	FALSE
P0ADR6	1.66959e+08	70	12	FALSE	TRUE	TRUE	FALSE	TRUE	TRUE	FALSE
P10371	9.27308e+06	40	19	FALSE	FALSE			TRUE	TRUE	FALSE
P26365	1.2564e+07	40	6	FALSE	FALSE			TRUE	TRUE	FALSE
P32131	2.13194e+06	20	7	FALSE	TRUE	TRUE	FALSE	TRUE	TRUE	FALSE
P32157	5.12042e+06	30	33	FALSE	FALSE			TRUE	TRUE	FALSE
P0A8H6	3.82362e+06	30	19	FALSE	FALSE			TRUE	FALSE	FALSE
P0C079	4.85924e+06	30	20	FALSE	TRUE	FALSE	FALSE	TRUE	FALSE	FALSE
P75913	8.72184e+06	40	21	FALSE	TRUE	TRUE	FALSE	TRUE	TRUE	FALSE
P28861	1.0274e+07	40	28	FALSE	TRUE	TRUE	FALSE	TRUE	TRUE	FALSE
P07102	6.8165e+06	40	15	FALSE	TRUE	TRUE	FALSE	TRUE	TRUE	FALSE
P22255	2.48883e+06	20	16	FALSE	FALSE			TRUE	TRUE	FALSE
P67826	1.19006e+07	40	17	FALSE	FALSE			TRUE	TRUE	FALSE
P31802	1.2288e+06	20	6	FALSE	FALSE			TRUE	TRUE	FALSE
P08191	2.67458e+06	30	17	FALSE	TRUE	TRUE	FALSE	TRUE	TRUE	FALSE
P19926	0	10	9	FALSE	TRUE	TRUE	FALSE	TRUE	TRUE	FALSE
P09148	4.67073e+06	30	11	FALSE	TRUE	TRUE	FALSE	TRUE	TRUE	FALSE
P24255	3.35482e+06	30	11	FALSE	FALSE			TRUE	FALSE	FALSE
P75694	5.84947e+06	40	53	FALSE	FALSE			TRUE	FALSE	FALSE
P0A6Z6	762297	10	14	FALSE	TRUE	TRUE	FALSE	TRUE	FALSE	FALSE
P21514	1.55892e+06	20	13	FALSE	TRUE	TRUE	FALSE	TRUE	TRUE	FALSE
P0AC88	1.79009e+06	20	15	FALSE	FALSE			TRUE	TRUE	FALSE
P45568	2.97726e+06	30	13	TRUE	TRUE	TRUE	FALSE	TRUE	TRUE	FALSE
P75736	2.29205e+06	20	30	FALSE	TRUE	TRUE	FALSE	TRUE	TRUE	FALSE
P0ADW8	6.74624e+06	40	35	FALSE	FALSE			TRUE	FALSE	FALSE
P06616	1.69904e+06	20	12	TRUE	TRUE	TRUE	FALSE	TRUE	TRUE	FALSE
P0ACK2	5.23228e+06	30	13	FALSE	FALSE			TRUE	TRUE	FALSE
P0A8W8	6.62947e+06	40	32	FALSE	FALSE			TRUE	TRUE	FALSE
P08179	3.98511e+07	60	18	FALSE	TRUE	FALSE	FALSE	TRUE	TRUE	FALSE
P0AEX9	1.09729e+06	20	3	FALSE	TRUE	TRUE	FALSE	TRUE	TRUE	FALSE
P37128	1.48311e+06	20	29	FALSE	TRUE	TRUE	FALSE	TRUE	TRUE	FALSE
P52096	0	10	30	FALSE	FALSE			TRUE	TRUE	FALSE
P77454	624059	10	10	FALSE	TRUE	TRUE	FALSE	TRUE	TRUE	FALSE
P76187	5.19963e+06	30	24	FALSE	TRUE	TRUE	FALSE	TRUE	TRUE	FALSE
P0AGJ7	3.61172e+06	30	19	FALSE	TRUE	TRUE	TRUE	TRUE	TRUE	TRUE
P30015	2.81117e+07	50	3	FALSE	FALSE			TRUE	TRUE	FALSE
P15373	2.3775e+06	20	11	FALSE	FALSE			TRUE	FALSE	FALSE
P0AED9	3.99105e+06	30	10	FALSE	FALSE			TRUE	TRUE	FALSE
P37692	879932	10	10	FALSE	FALSE			TRUE	TRUE	FALSE
P0AD53	4.78044e+06	30	19	FALSE	FALSE			TRUE	TRUE	FALSE
P30750	2.16816e+06	20	8	FALSE	TRUE	TRUE	FALSE	TRUE	TRUE	FALSE
P0A8X2	2.30623e+06	20	39	FALSE	TRUE	FALSE	FALSE	TRUE	FALSE	FALSE
P0A8F4	2.76178e+07	50	23	FALSE	FALSE			TRUE	TRUE	FALSE
P64483	2.03518e+06	20	35	FALSE	FALSE			TRUE	TRUE	FALSE
P0A6M4	3.61047e+07	60	12	FALSE	TRUE	FALSE	FALSE	TRUE	FALSE	FALSE
P37634	5.04857e+06	30	25	FALSE	TRUE	TRUE	FALSE	TRUE	TRUE	FALSE
P36680	5.18082e+06	30	23	FALSE	TRUE	FALSE	FALSE	TRUE	FALSE	FALSE
P0AEC3	6.41801e+06	40	3	FALSE	TRUE	FALSE	FALSE	TRUE	TRUE	FALSE
P0ABD3	2.00216e+06	20	27	FALSE	TRUE	TRUE	FALSE	TRUE	TRUE	FALSE
P69811	4.08e+06	30	12	FALSE	FALSE			TRUE	TRUE	FALSE
P00811	4.75533e+06	30	13	FALSE	TRUE	TRUE	FALSE	TRUE	TRUE	FALSE
P52119	222310	10	42	FALSE	FALSE			TRUE	FALSE	FALSE
P30128	3.09472e+06	30	13	FALSE	TRUE	TRUE	FALSE	TRUE	TRUE	FALSE
P07013	4.23498e+07	60	49	FALSE	TRUE	FALSE	FALSE	TRUE	TRUE	FALSE
P0A903	5.25136e+06	30	8	FALSE	TRUE	FALSE	FALSE	TRUE	TRUE	FALSE
P0AEY3	2.21729e+06	20	5	FALSE	FALSE			TRUE	FALSE	FALSE
P36553	1.90849e+06	20	9	FALSE	FALSE			TRUE	TRUE	FALSE
P76561	1.48523e+06	20	14	FALSE	FALSE			TRUE	TRUE	FALSE
P68767	1.80963e+06	20	7	FALSE	TRUE	TRUE	FALSE	TRUE	TRUE	FALSE
P08190	2.45385e+06	20	11	FALSE	TRUE	FALSE	FALSE	TRUE	FALSE	FALSE
P77285	971219	10	11	FALSE	FALSE			TRUE	TRUE	FALSE
P76002	1.36017e+07	50	31	FALSE	TRUE	TRUE	FALSE	TRUE	TRUE	FALSE
Q2M7R5	6.64709e+06	40	12	FALSE	FALSE			TRUE	FALSE	FALSE
P0AEG8	4.9454e+06	30	24	FALSE	FALSE			TRUE	FALSE	FALSE
P12998	6.44916e+06	40	11	FALSE	TRUE	TRUE	FALSE	TRUE	TRUE	FALSE
P0ADP0	3.21965e+06	30	9	FALSE	FALSE			TRUE	TRUE	FALSE
P0C0L2	1.81652e+06	20	29	FALSE	TRUE	FALSE	FALSE	TRUE	FALSE	FALSE
P55135	2.69122e+06	30	10	FALSE	TRUE	TRUE	FALSE	TRUE	TRUE	FALSE
P67338	2.28559e+06	20	64	FALSE	FALSE			TRUE	FALSE	FALSE
P07023	1.00514e+06	10	11	FALSE	FALSE			TRUE	TRUE	FALSE
P0ABS5	1.63398e+06	20	6	FALSE	TRUE	TRUE	FALSE	TRUE	TRUE	FALSE
P07623	1.71562e+06	20	13	FALSE	TRUE	TRUE	FALSE	TRUE	TRUE	FALSE
P0A6I9	7.64738e+06	40	32	FALSE	TRUE	TRUE	FALSE	TRUE	TRUE	FALSE
P60293	2.62453e+08	80	13	TRUE	TRUE	FALSE	FALSE	TRUE	FALSE	FALSE
P07604	1.50658e+07	50	8	FALSE	TRUE	FALSE	FALSE	TRUE	TRUE	FALSE
P08337	0	10	25	FALSE	TRUE	TRUE	FALSE	TRUE	TRUE	FALSE
P75829	1.25875e+07	40	16	FALSE	FALSE			TRUE	FALSE	FALSE
P17115	5.31245e+07	60	19	FALSE	FALSE			TRUE	TRUE	FALSE
P0ADC1	0	10	10	TRUE	TRUE	FALSE	FALSE	TRUE	TRUE	FALSE
P64476	491814	10	24	FALSE	FALSE			TRUE	FALSE	FALSE
P00634	845481	10	3	FALSE	TRUE	TRUE	FALSE	TRUE	TRUE	FALSE
P0A752	2.73378e+06	30	17	TRUE	TRUE	TRUE	FALSE	TRUE	TRUE	FALSE
P45470	4.60069e+06	30	17	FALSE	TRUE	TRUE	FALSE	TRUE	TRUE	FALSE
P0A9I8	1.29441e+06	20	12	FALSE	FALSE			TRUE	FALSE	FALSE
P33644	1.60832e+07	50	10	FALSE	TRUE	TRUE	FALSE	TRUE	TRUE	FALSE
P17445	724974	10	12	FALSE	FALSE			TRUE	TRUE	FALSE
P76938	1.59914e+06	20	12	FALSE	FALSE			TRUE	TRUE	FALSE
P0AFY8	1.44056e+06	20	24	FALSE	TRUE	TRUE	FALSE	TRUE	TRUE	FALSE
P52645	5.82255e+06	40	3	FALSE	FALSE			TRUE	FALSE	FALSE
P45956	5.16994e+06	30	10	FALSE	TRUE	FALSE	FALSE	TRUE	FALSE	FALSE
P0A884	1.92732e+06	20	9	FALSE	TRUE	FALSE	FALSE	TRUE	TRUE	FALSE
P77434	583146	10	8	FALSE	FALSE			TRUE	TRUE	FALSE
P0ACL9	8.31661e+06	40	18	FALSE	TRUE	FALSE	FALSE	TRUE	FALSE	FALSE
P0AF56	5.36521e+06	30	16	FALSE	FALSE			TRUE	FALSE	FALSE
P08622	949917	10	6	FALSE	FALSE			TRUE	TRUE	FALSE
P13518	1.54303e+06	20	5	FALSE	FALSE			TRUE	TRUE	FALSE
P24173	1.87382e+07	50	3	FALSE	TRUE	TRUE	FALSE	TRUE	TRUE	FALSE
P77625	974207	10	5	FALSE	FALSE			TRUE	FALSE	FALSE
P0AAI3	1.17546e+06	20	5	TRUE	TRUE	TRUE	FALSE	TRUE	TRUE	FALSE
P0A9H3	1.89372e+07	50	10	FALSE	TRUE	TRUE	FALSE	TRUE	TRUE	FALSE
P29131	588110	10	8	TRUE	TRUE	FALSE	FALSE	FALSE
P76014	1.34609e+06	20	15	FALSE	TRUE	FALSE	FALSE	TRUE	FALSE	FALSE
P26648	1.52509e+07	50	9	FALSE	TRUE	TRUE	FALSE	TRUE	TRUE	FALSE
P06966	1.44881e+06	20	5	TRUE	FALSE			TRUE	FALSE	FALSE
P0AA63	1.2634e+06	20	7	FALSE	FALSE			TRUE	TRUE	FALSE
P0A6U5	0	10	18	FALSE	FALSE			TRUE	TRUE	FALSE
P51025	3.5848e+06	30	6	FALSE	FALSE			TRUE	TRUE	FALSE
P36673	4.15769e+06	30	8	FALSE	TRUE	TRUE	FALSE	TRUE	TRUE	FALSE
P60472	0	10	8	TRUE	TRUE	TRUE	FALSE	TRUE	TRUE	FALSE
P43329	1.52042e+07	50	4	FALSE	FALSE			TRUE	TRUE	FALSE
P75867	8.31363e+06	40	3	FALSE	FALSE			TRUE	TRUE	FALSE
P68567	8.77947e+07	70	8	FALSE	FALSE			TRUE	TRUE	FALSE
P0AFU4	1.32556e+07	50	5	FALSE	FALSE			TRUE	TRUE	FALSE
P21829	2.03672e+08	80	7	FALSE	FALSE			TRUE	TRUE	FALSE
P21893	2.09599e+06	20	2	FALSE	FALSE			TRUE	TRUE	FALSE
P06710	1.00971e+06	20	4	TRUE	TRUE	TRUE	FALSE	TRUE	TRUE	FALSE
P76491	1.01235e+06	20	14	FALSE	TRUE	FALSE	FALSE	TRUE	FALSE	FALSE
P04994	762947	10	2	FALSE	FALSE			TRUE	TRUE	FALSE
P60664	805702	10	16	FALSE	FALSE			TRUE	TRUE	FALSE
P76149	1.21677e+06	20	6	FALSE	FALSE			TRUE	TRUE	FALSE
P0A8S1	2.28963e+06	20	15	FALSE	FALSE			TRUE	TRUE	FALSE
P06846	1.09143e+06	20	9	FALSE	FALSE			TRUE	TRUE	FALSE
P34209	4.1845e+06	30	13	FALSE	TRUE	TRUE	FALSE	TRUE	TRUE	FALSE
P31992	2.13007e+06	20	17	FALSE	TRUE	FALSE	FALSE	TRUE	FALSE	FALSE
P0AG99	1.32567e+06	20	23	FALSE	FALSE			FALSE
P64602	0	10	27	TRUE	TRUE	FALSE	FALSE	TRUE	FALSE	FALSE
P09996	0	10	44	FALSE	FALSE			TRUE	FALSE	FALSE
P30126	0	10	20	FALSE	FALSE			TRUE	TRUE	FALSE
P52007	1.95626e+06	20	23	FALSE	TRUE	TRUE	FALSE	TRUE	TRUE	FALSE
P0ADV5	8.34837e+06	40	5	FALSE	FALSE			TRUE	TRUE	FALSE
P0A6K1	1.66057e+06	20	14	FALSE	TRUE	FALSE	FALSE	TRUE	FALSE	FALSE
P06149	9.99092e+06	40	4	FALSE	TRUE	TRUE	FALSE	TRUE	TRUE	FALSE
P0A9F1	1.31076e+06	20	16	FALSE	TRUE	FALSE	FALSE	TRUE	FALSE	FALSE
P0A905	1.31929e+07	50	26	FALSE	FALSE			FALSE
P39356	447062	10	11	FALSE	FALSE			TRUE	TRUE	FALSE
P76150	964053	10	2	FALSE	FALSE			FALSE
P0AEH3	4.9539e+06	30	15	FALSE	TRUE	FALSE	FALSE	TRUE	TRUE	FALSE
P08204	2.85447e+06	30	3	FALSE	FALSE			TRUE	TRUE	FALSE
P77588	1.05634e+07	40	6	FALSE	TRUE	FALSE	FALSE	TRUE	TRUE	FALSE
P37665	720169	10	13	FALSE	FALSE			TRUE	TRUE	FALSE
P0C8J8	0	10	5	FALSE	FALSE			TRUE	TRUE	FALSE
P0AFP9	2.75592e+08	80	2	FALSE	FALSE			TRUE	TRUE	FALSE
P46852	2.50794e+06	20	4	FALSE	TRUE	TRUE	FALSE	TRUE	TRUE	FALSE
P0ACP5	599084	10	10	FALSE	FALSE			TRUE	TRUE	FALSE
P0AB06	4.81301e+06	30	5	FALSE	FALSE			TRUE	FALSE	FALSE
P69506	1.30463e+06	20	12	FALSE	TRUE	FALSE	FALSE	TRUE	TRUE	FALSE
P04995	1.02934e+06	20	6	FALSE	TRUE	TRUE	FALSE	TRUE	TRUE	FALSE
P0ABR9	715868	10	5	FALSE	FALSE			TRUE	TRUE	FALSE
P37623	1.02222e+08	70	6	FALSE	FALSE			TRUE	FALSE	FALSE
P39411	1.27848e+06	20	15	FALSE	TRUE	FALSE	FALSE	TRUE	FALSE	FALSE
P27836	1.96799e+06	20	5	FALSE	FALSE			TRUE	TRUE	FALSE
P0AGB6	0	10	16	TRUE	TRUE	FALSE	FALSE	TRUE	FALSE	FALSE
P39325	1.49485e+07	50	9	FALSE	TRUE	TRUE	FALSE	TRUE	TRUE	FALSE
P45395	2.23187e+06	20	17	FALSE	TRUE	TRUE	FALSE	TRUE	TRUE	FALSE
P0AE06	1.15395e+06	20	8	FALSE	FALSE			TRUE	TRUE	FALSE
P0AEE1	555457	10	14	FALSE	FALSE			TRUE	FALSE	FALSE
P76104	7.42234e+06	40	6	FALSE	FALSE			TRUE	TRUE	FALSE
P0A7Y4	2.61655e+08	80	15	FALSE	TRUE	TRUE	FALSE	TRUE	TRUE	FALSE
P69451	3.75522e+06	30	6	FALSE	FALSE			TRUE	TRUE	FALSE
P0A821	4.43191e+06	30	10	FALSE	FALSE			TRUE	TRUE	FALSE
P39265	666895	10	12	FALSE	TRUE	TRUE	FALSE	TRUE	TRUE	FALSE
P76004	4.36356e+06	30	9	FALSE	FALSE			TRUE	TRUE	FALSE
P08201	1.20316e+07	40	7	FALSE	FALSE			TRUE	TRUE	FALSE
P0AFH6	0	10	8	FALSE	FALSE			TRUE	FALSE	FALSE
P0ADZ7	346437	10	8	FALSE	FALSE			TRUE	TRUE	FALSE
Q47146	2.38581e+06	20	3	FALSE	FALSE			TRUE	TRUE	FALSE
P39453	3.30409e+06	30	6	FALSE	TRUE	FALSE	FALSE	TRUE	TRUE	FALSE
P0AAY6	1.61807e+06	20	8	FALSE	FALSE			TRUE	TRUE	FALSE
P77781	4.10776e+06	30	22	FALSE	TRUE	FALSE	FALSE	TRUE	FALSE	FALSE
P39408	883649	10	5	FALSE	TRUE	TRUE	FALSE	TRUE	TRUE	FALSE
P69425	0	10	7	FALSE	FALSE			FALSE
P31658	0	10	5	FALSE	TRUE	TRUE	FALSE	TRUE	TRUE	FALSE
P0AFI5	1.52623e+06	20	5	FALSE	FALSE			TRUE	TRUE	FALSE
P32144	0	10	4	FALSE	FALSE			TRUE	TRUE	FALSE
P32685	0	10	13	FALSE	FALSE			TRUE	FALSE	FALSE
P0AB20	1.35286e+06	20	8	FALSE	FALSE			TRUE	TRUE	FALSE
P0A7A7	1.16752e+07	40	6	TRUE	FALSE			TRUE	TRUE	FALSE
P76535	224534	10	11	FALSE	FALSE			TRUE	TRUE	FALSE
P06983	2.18632e+06	20	4	TRUE	TRUE	TRUE	FALSE	TRUE	TRUE	FALSE
P0A823	3.91359e+06	30	9	FALSE	TRUE	FALSE	FALSE	TRUE	FALSE	FALSE
P22634	1.13144e+06	20	12	TRUE	TRUE	FALSE	FALSE	TRUE	FALSE	FALSE
P0A8D0	703187	10	17	FALSE	FALSE			TRUE	TRUE	FALSE
P64479	788413	10	19	FALSE	FALSE			TRUE	TRUE	FALSE
P76594	4.5261e+06	30	1	FALSE	FALSE			TRUE	TRUE	FALSE
P31455	975533	10	5	FALSE	FALSE			TRUE	FALSE	FALSE
P27128	1.15296e+06	20	2	FALSE	FALSE			TRUE	TRUE	FALSE
P08245	0	10	28	FALSE	FALSE			TRUE	FALSE	FALSE
P0AC51	0	10	5	FALSE	TRUE	FALSE	FALSE	TRUE	FALSE	FALSE
P33940	739595	10	4	FALSE	FALSE			TRUE	TRUE	FALSE
P0A8F8	1.93848e+06	20	4	FALSE	TRUE	FALSE	FALSE	TRUE	TRUE	FALSE
P07003	5.20886e+06	30	7	FALSE	TRUE	TRUE	FALSE	TRUE	TRUE	FALSE
P00935	0	10	9	FALSE	TRUE	TRUE	FALSE	TRUE	TRUE	FALSE
P0AA41	2.17959e+06	20	4	FALSE	FALSE			TRUE	TRUE	FALSE
P75937	1.483e+06	20	8	FALSE	FALSE			TRUE	TRUE	FALSE
P23874	2.90805e+06	30	2	FALSE	TRUE	TRUE	FALSE	TRUE	TRUE	FALSE
P19319	1.55413e+06	20	2	FALSE	FALSE			TRUE	TRUE	FALSE
P00894	8.52267e+06	40	22	FALSE	TRUE	TRUE	FALSE	TRUE	TRUE	FALSE
P0AGI8	9069.67	10	8	FALSE	FALSE			TRUE	TRUE	FALSE
P0ACM2	6.04318e+06	40	4	FALSE	FALSE			TRUE	FALSE	FALSE
P0AAX3	614955	10	34	FALSE	FALSE			TRUE	FALSE	FALSE
P16679	2.10228e+07	50	10	FALSE	FALSE			TRUE	TRUE	FALSE
P06989	2.98498e+07	60	8	FALSE	FALSE			TRUE	TRUE	FALSE
P0AFX0	2.12914e+06	20	29	FALSE	FALSE			TRUE	FALSE	FALSE
P37052	1.63969e+06	20	15	FALSE	FALSE			TRUE	TRUE	FALSE
P00926	1.65974e+06	20	5	FALSE	TRUE	TRUE	FALSE	TRUE	TRUE	FALSE
Q46909	8.74699e+06	40	2	FALSE	FALSE			TRUE	TRUE	FALSE
P32684	592924	10	12	FALSE	TRUE	TRUE	FALSE	TRUE	TRUE	FALSE
P14294	2.58016e+06	20	3	FALSE	TRUE	TRUE	FALSE	TRUE	TRUE	FALSE
P77689	9.05227e+06	40	9	FALSE	TRUE	FALSE	FALSE	TRUE	FALSE	FALSE
P76398	1.09868e+06	20	4	FALSE	FALSE			TRUE	TRUE	FALSE
P33225	2.14652e+07	50	1	FALSE	FALSE			TRUE	TRUE	FALSE
P37673	1.44131e+07	50	5	FALSE	FALSE			TRUE	TRUE	FALSE
P71244	0	10	5	FALSE	FALSE			TRUE	FALSE	FALSE
P07650	0	10	5	FALSE	TRUE	TRUE	FALSE	TRUE	TRUE	FALSE
P76578	2.32078e+07	50	0	FALSE	TRUE	TRUE	FALSE	TRUE	TRUE	FALSE
P24218	1.0882e+06	20	3	FALSE	FALSE			TRUE	TRUE	FALSE
P60595	5.35652e+06	30	20	FALSE	FALSE			TRUE	TRUE	FALSE
P76112	618000	10	13	FALSE	FALSE			TRUE	TRUE	FALSE
P31471	2.44622e+06	20	9	FALSE	FALSE			TRUE	FALSE	FALSE
P52612	1.97532e+06	20	2	FALSE	FALSE			TRUE	TRUE	FALSE
P0AFH2	2.69109e+08	80	13	FALSE	FALSE			TRUE	TRUE	FALSE
P77378	7.28358e+07	70	7	FALSE	FALSE			TRUE	TRUE	FALSE
P0A9J0	5.55349e+06	30	8	FALSE	FALSE			TRUE	TRUE	FALSE
P37685	873812	10	3	FALSE	FALSE			TRUE	TRUE	FALSE
P77569	1.59303e+07	50	6	FALSE	FALSE			TRUE	TRUE	FALSE
P32053	5.15516e+06	30	4	FALSE	FALSE			TRUE	TRUE	FALSE
P31447	2.13835e+08	80	4	FALSE	FALSE			TRUE	FALSE	FALSE
Q47706	6.04756e+07	60	6	FALSE	FALSE			TRUE	FALSE	FALSE
P77171	5.34269e+07	60	7	FALSE	FALSE			TRUE	TRUE	FALSE
P03004	306115	10	3	TRUE	TRUE	FALSE	FALSE	TRUE	TRUE	FALSE
P37650	9873.97	10	1	FALSE	TRUE	FALSE	FALSE	TRUE	FALSE	FALSE
P27296	926509	10	1	FALSE	TRUE	TRUE	FALSE	TRUE	TRUE	FALSE
P06961	0	10	2	TRUE	FALSE			TRUE	FALSE	FALSE
P0AC26	2.98533e+06	30	12	FALSE	FALSE			TRUE	TRUE	FALSE
P20099	4.22897e+06	30	6	FALSE	FALSE			TRUE	TRUE	FALSE
P02942	6.95804e+07	70	4	FALSE	TRUE	FALSE	FALSE	TRUE	FALSE	FALSE
P76387	2.0041e+06	20	4	FALSE	FALSE			TRUE	TRUE	FALSE
P39280	0	10	4	FALSE	FALSE			TRUE	TRUE	FALSE
P37749	218134	10	3	FALSE	FALSE			TRUE	TRUE	FALSE
P41409	0	10	19	FALSE	TRUE	TRUE	FALSE	TRUE	TRUE	FALSE
P45771	6.00263e+06	40	9	FALSE	FALSE			TRUE	FALSE	FALSE
P75809	850697	10	3	FALSE	FALSE			TRUE	TRUE	FALSE
P13000	1.20351e+06	20	11	FALSE	TRUE	TRUE	FALSE	TRUE	TRUE	FALSE
P0AB96	1.90592e+07	50	26	FALSE	FALSE			TRUE	FALSE	FALSE
P10100	0	10	3	FALSE	FALSE			TRUE	TRUE	FALSE
P27127	0	10	5	FALSE	FALSE			TRUE	TRUE	FALSE
P09323	495806	10	2	FALSE	FALSE			TRUE	TRUE	FALSE
P0AC84	0	10	10	FALSE	TRUE	TRUE	FALSE	TRUE	TRUE	FALSE
P12282	0	10	9	FALSE	TRUE	TRUE	FALSE	TRUE	TRUE	FALSE
P37903	0	10	7	FALSE	FALSE			TRUE	FALSE	FALSE
P00893	1.1806e+06	20	2	FALSE	FALSE			TRUE	TRUE	FALSE
Q46808	947922	10	3	FALSE	FALSE			TRUE	TRUE	FALSE
P05041	0	10	4	FALSE	TRUE	TRUE	FALSE	TRUE	TRUE	FALSE
P24169	0	10	3	FALSE	FALSE			TRUE	TRUE	FALSE
P11454	1.47761e+07	50	2	FALSE	TRUE	TRUE	FALSE	TRUE	TRUE	FALSE
P75750	2.15454e+07	50	2	FALSE	FALSE			TRUE	TRUE	FALSE
P37195	0	10	4	FALSE	FALSE			TRUE	FALSE	FALSE
P77692	9.10183e+06	40	14	FALSE	FALSE			TRUE	FALSE	FALSE
P0ABH0	0	10	12	TRUE	FALSE			TRUE	TRUE	FALSE
P37342	1.26327e+07	40	2	FALSE	FALSE			TRUE	TRUE	FALSE
P08506	1.15158e+06	20	3	FALSE	TRUE	TRUE	FALSE	TRUE	TRUE	FALSE
P00936	1.75131e+06	20	1	FALSE	FALSE			TRUE	TRUE	FALSE
P67087	0	10	10	TRUE	TRUE	TRUE	FALSE	TRUE	TRUE	FALSE
P00903	887977	10	11	FALSE	FALSE			TRUE	TRUE	FALSE
P09126	2.04367e+07	50	6	TRUE	FALSE			TRUE	TRUE	FALSE
P76419	0	10	10	FALSE	FALSE			TRUE	TRUE	FALSE
P64426	0	10	8	FALSE	FALSE			TRUE	TRUE	FALSE
P0AF20	1.19903e+06	20	2	FALSE	FALSE			TRUE	TRUE	FALSE
P0AB58	2.74944e+06	30	5	FALSE	FALSE			TRUE	FALSE	FALSE
P77173	1.18424e+06	20	6	TRUE	TRUE	TRUE	FALSE	TRUE	TRUE	FALSE
P23256	9.63971e+07	70	5	FALSE	TRUE	TRUE	FALSE	TRUE	FALSE	FALSE
P77671	3.9547e+06	30	7	FALSE	FALSE			TRUE	TRUE	FALSE
P0AAA9	9.49787e+06	40	6	FALSE	FALSE			TRUE	FALSE	FALSE
P0A8Y1	2.41014e+06	20	12	FALSE	FALSE			TRUE	FALSE	FALSE
P22256	858521	10	4	FALSE	TRUE	TRUE	FALSE	TRUE	TRUE	FALSE
P67430	5.02255e+07	60	5	FALSE	TRUE	FALSE	FALSE	TRUE	FALSE	FALSE
P37330	0	10	2	FALSE	TRUE	TRUE	FALSE	TRUE	TRUE	FALSE
P76372	1.14273e+06	20	5	FALSE	FALSE			TRUE	TRUE	FALSE
P22525	2.49307e+07	50	3	FALSE	FALSE			TRUE	FALSE	FALSE
P69797	0	10	6	FALSE	TRUE	FALSE	FALSE	TRUE	TRUE	FALSE
P0AES2	8.92108e+07	70	5	FALSE	TRUE	TRUE	FALSE	TRUE	TRUE	FALSE
P75746	6.43162e+07	60	12	FALSE	FALSE			TRUE	TRUE	FALSE
P77555	1.90358e+06	20	4	FALSE	TRUE	TRUE	FALSE	TRUE	TRUE	FALSE
P45508	2.62463e+06	30	2	FALSE	FALSE			TRUE	TRUE	FALSE
P75763	2.21301e+07	50	3	FALSE	FALSE			TRUE	TRUE	FALSE
P15038	2.69343e+07	50	5	FALSE	FALSE			TRUE	TRUE	FALSE
P60720	10546	10	10	FALSE	FALSE			TRUE	TRUE	FALSE
Q47319	266146	10	5	FALSE	FALSE			TRUE	TRUE	TRUE
P29013	8.72465e+07	70	6	FALSE	FALSE			TRUE	TRUE	FALSE
P36548	733779	10	12	FALSE	FALSE			TRUE	TRUE	FALSE
P33218	3.44762e+06	30	10	FALSE	FALSE			TRUE	FALSE	FALSE
P0A8R4	8.20055e+06	40	15	FALSE	FALSE			TRUE	FALSE	FALSE
P76539	679109	10	9	FALSE	TRUE	FALSE	FALSE	TRUE	FALSE	FALSE
P0AB01	0	10	8	FALSE	FALSE			TRUE	TRUE	FALSE
P16918	3.27546e+06	30	2	FALSE	FALSE			TRUE	TRUE	FALSE
P0ABV6	0	10	15	FALSE	TRUE	FALSE	FALSE	TRUE	FALSE	FALSE
P25535	0	10	5	FALSE	TRUE	TRUE	FALSE	TRUE	TRUE	FALSE
P0A729	3.36171e+06	30	6	FALSE	TRUE	FALSE	FALSE	TRUE	FALSE	FALSE
P32051	1.77523e+07	50	4	FALSE	FALSE			TRUE	TRUE	FALSE
P37760	5.9704e+06	40	4	FALSE	FALSE			TRUE	TRUE	FALSE
P23917	446794	10	7	FALSE	FALSE			TRUE	TRUE	FALSE
P76397	1.10125e+06	20	7	FALSE	FALSE			TRUE	TRUE	FALSE
P77324	8.22403e+06	40	10	FALSE	TRUE	TRUE	FALSE	TRUE	TRUE	FALSE
P0A9I1	2.00508e+06	20	13	FALSE	FALSE			TRUE	TRUE	FALSE
P0A8G3	724097	10	8	FALSE	FALSE			TRUE	TRUE	FALSE
P24174	7.66277e+06	40	3	FALSE	FALSE			TRUE	TRUE	FALSE
P09546	1.00066e+07	40	2	FALSE	TRUE	TRUE	FALSE	TRUE	TRUE	FALSE
P76542	2.69709e+08	80	2	FALSE	FALSE			TRUE	TRUE	FALSE
P15286	2.11193e+06	20	4	FALSE	FALSE			TRUE	FALSE	FALSE
P0AG24	0	10	4	TRUE	FALSE			TRUE	TRUE	FALSE
P17109	1.38934e+06	20	5	FALSE	TRUE	TRUE	FALSE	TRUE	TRUE	FALSE
P37177	2.5013e+06	20	3	FALSE	TRUE	FALSE	FALSE	TRUE	TRUE	FALSE
P10908	8.73704e+06	40	12	FALSE	FALSE			TRUE	TRUE	FALSE
P76156	0	10	7	FALSE	FALSE			TRUE	TRUE	FALSE
P52125	832714	10	3	FALSE	FALSE			TRUE	TRUE	FALSE
P39451	2.23507e+07	50	3	FALSE	TRUE	TRUE	FALSE	TRUE	TRUE	FALSE
P76402	1.01668e+06	20	14	FALSE	FALSE			TRUE	FALSE	FALSE
P38054	9.09194e+06	40	1	FALSE	TRUE	TRUE	FALSE	TRUE	TRUE	FALSE
P0A8G0	1.06523e+06	20	4	FALSE	FALSE			TRUE	TRUE	FALSE
P75826	0	10	7	FALSE	FALSE			TRUE	TRUE	FALSE
P0ABI8	1.09182e+06	20	4	FALSE	FALSE			TRUE	TRUE	FALSE
P0AD40	3.2382e+06	30	18	FALSE	FALSE			TRUE	FALSE	FALSE
P0ACL5	360297	10	4	FALSE	FALSE			TRUE	FALSE	FALSE
P0A8R9	1.21917e+08	70	5	FALSE	FALSE			TRUE	TRUE	FALSE
P0ADB1	0	10	12	FALSE	FALSE			TRUE	FALSE	FALSE
P38035	4.63861e+06	30	8	FALSE	FALSE			TRUE	TRUE	FALSE
P30845	1.30863e+06	20	4	FALSE	FALSE			TRUE	TRUE	FALSE
P38135	8.45495e+06	40	4	FALSE	FALSE			TRUE	TRUE	FALSE
P25737	4.4387e+06	30	4	FALSE	FALSE			TRUE	TRUE	FALSE
P31129	354911	10	3	FALSE	TRUE	TRUE	FALSE	TRUE	TRUE	FALSE
P10346	822279	10	5	FALSE	FALSE			TRUE	TRUE	FALSE
P25907	2.76092e+06	30	3	FALSE	FALSE			TRUE	FALSE	FALSE
P06993	0	10	4	FALSE	TRUE	FALSE	FALSE	TRUE	TRUE	FALSE
P03960	938792	10	2	FALSE	TRUE	TRUE	FALSE	TRUE	TRUE	FALSE
P31460	7.08707e+06	40	6	FALSE	FALSE			TRUE	FALSE	FALSE
P0AC86	5.54929e+06	30	2	FALSE	FALSE			TRUE	TRUE	FALSE
P32689	9.21826e+06	40	2	FALSE	FALSE			TRUE	TRUE	FALSE
P77510	619311	10	5	FALSE	FALSE			TRUE	TRUE	FALSE
P42588	794857	10	3	FALSE	TRUE	TRUE	FALSE	TRUE	TRUE	FALSE
P36930	597803	10	6	FALSE	FALSE			TRUE	FALSE	FALSE
P76161	324769	10	15	FALSE	FALSE			TRUE	FALSE	FALSE
P76484	94765.4	10	5	FALSE	FALSE			TRUE	FALSE	FALSE
P45758	545526	10	1	FALSE	FALSE			TRUE	TRUE	FALSE
P76501	796100	10	4	FALSE	FALSE			TRUE	TRUE	FALSE
P0AEJ6	0	10	3	FALSE	TRUE	TRUE	FALSE	TRUE	TRUE	FALSE
P16916	3.27546e+06	30	2	FALSE	FALSE			TRUE	TRUE	FALSE
P32167	1.4615e+07	50	3	FALSE	FALSE			TRUE	TRUE	FALSE
P0ABV2	1.79914e+07	50	6	FALSE	FALSE			TRUE	FALSE	FALSE
P76461	3.71671e+06	30	3	FALSE	TRUE	TRUE	FALSE	TRUE	TRUE	FALSE
P32670	725090	10	1	FALSE	FALSE			TRUE	TRUE	FALSE
Q46798	6.40851e+06	40	7	FALSE	FALSE			TRUE	TRUE	FALSE
P24183	639051	10	2	FALSE	TRUE	TRUE	FALSE	FALSE
P22787	4.55515e+06	30	9	FALSE	FALSE			TRUE	FALSE	FALSE
P75780	1.89136e+06	20	2	FALSE	TRUE	TRUE	FALSE	TRUE	TRUE	FALSE
P18775	1.05971e+08	70	4	FALSE	FALSE			TRUE	TRUE	FALSE
P36661	4.76837e+06	30	8	FALSE	FALSE			FALSE
P07648	0	10	1	FALSE	FALSE			TRUE	TRUE	FALSE
P0AG20	6.71383e+06	40	5	FALSE	FALSE			TRUE	TRUE	FALSE
P15977	3.7725e+06	30	3	FALSE	TRUE	TRUE	FALSE	TRUE	FALSE	FALSE
P05804	1.66416e+06	20	4	FALSE	TRUE	TRUE	FALSE	TRUE	TRUE	FALSE
P39343	2.03686e+07	50	2	FALSE	FALSE			TRUE	TRUE	FALSE
P42619	1.0859e+06	20	14	FALSE	FALSE			TRUE	FALSE	FALSE
P0AE22	0	10	5	FALSE	TRUE	TRUE	FALSE	TRUE	TRUE	FALSE
P0A8X0	0	10	5	FALSE	FALSE			TRUE	FALSE	FALSE
P37631	0	10	3	FALSE	FALSE			TRUE	TRUE	FALSE
P38038	308580	10	4	FALSE	TRUE	TRUE	FALSE	TRUE	TRUE	FALSE
P75797	0	10	2	FALSE	TRUE	TRUE	FALSE	TRUE	TRUE	FALSE
P31808	0	10	5	FALSE	TRUE	TRUE	FALSE	TRUE	TRUE	FALSE
P75966	0	10	9	FALSE	TRUE	TRUE	FALSE	TRUE	TRUE	FALSE
P03813	348998	10	6	FALSE	FALSE			TRUE	TRUE	FALSE
P0A6E1	0	10	12	FALSE	FALSE			TRUE	TRUE	FALSE
P0AG03	0	10	8	FALSE	FALSE			TRUE	FALSE	FALSE
P0A9R7	0	10	8	TRUE	FALSE			TRUE	TRUE	FALSE
P77730	1.36784e+07	50	5	FALSE	FALSE			TRUE	TRUE	FALSE
P0ACW4	0	10	23	FALSE	FALSE			TRUE	FALSE	FALSE
P76243	655154	10	10	FALSE	FALSE			TRUE	TRUE	FALSE
P0A776	2.19354e+06	20	6	FALSE	TRUE	TRUE	FALSE	TRUE	TRUE	FALSE
P30130	0	10	2	FALSE	TRUE	TRUE	FALSE	TRUE	TRUE	FALSE
P0A8V6	0	10	4	FALSE	TRUE	FALSE	FALSE	TRUE	FALSE	FALSE
Q47537	0	10	3	FALSE	TRUE	TRUE	FALSE	TRUE	TRUE	FALSE
P0A7C6	389323	10	5	FALSE	FALSE			TRUE	TRUE	FALSE
P42596	0	10	3	FALSE	TRUE	TRUE	FALSE	TRUE	TRUE	FALSE
P0AE60	1.02282e+06	20	15	FALSE	FALSE			TRUE	FALSE	FALSE
P77649	0	10	2	FALSE	TRUE	TRUE	FALSE	TRUE	TRUE	FALSE
P39353	0	10	3	FALSE	TRUE	TRUE	FALSE	TRUE	TRUE	FALSE
P13857	0	10	6	FALSE	FALSE			TRUE	TRUE	FALSE
P0AED5	0	10	6	FALSE	FALSE			TRUE	FALSE	FALSE
Q47156	509503	10	8	FALSE	FALSE			TRUE	FALSE	FALSE
P64490	0	10	14	FALSE	FALSE			TRUE	FALSE	FALSE
P0AA95	0	10	10	FALSE	FALSE			TRUE	TRUE	FALSE
P64581	0	10	16	FALSE	FALSE			TRUE	FALSE	FALSE
P0AB83	933777	10	7	FALSE	TRUE	TRUE	FALSE	TRUE	TRUE	FALSE
P33590	0	10	2	FALSE	TRUE	TRUE	FALSE	TRUE	TRUE	FALSE
P36999	9.77015e+07	70	3	FALSE	TRUE	TRUE	FALSE	TRUE	TRUE	FALSE
P0CE53	0	10	3	FALSE	FALSE			TRUE	TRUE	FALSE
P0A9H1	0	10	7	FALSE	TRUE	TRUE	FALSE	TRUE	TRUE	FALSE
P0A6L4	0	10	3	FALSE	TRUE	TRUE	FALSE	TRUE	TRUE	FALSE
P42604	2.34398e+06	20	2	FALSE	FALSE			TRUE	TRUE	FALSE
P32134	0	10	4	FALSE	FALSE			TRUE	TRUE	FALSE
P39187	370168	10	10	FALSE	FALSE			TRUE	TRUE	FALSE
P46133	0	10	3	FALSE	FALSE			TRUE	TRUE	FALSE
P77509	866770	10	2	FALSE	FALSE			TRUE	TRUE	FALSE
P77536	0	10	4	FALSE	FALSE			TRUE	TRUE	FALSE
P26608	0	10	11	FALSE	FALSE			TRUE	FALSE	FALSE
P46883	0	10	2	FALSE	TRUE	TRUE	FALSE	TRUE	TRUE	FALSE
P0AD21	1.93693e+06	20	8	FALSE	FALSE			TRUE	TRUE	FALSE
P0A9J4	0	10	4	FALSE	TRUE	TRUE	FALSE	TRUE	TRUE	FALSE
P0AGF6	0	10	5	FALSE	FALSE			TRUE	TRUE	FALSE
P0ADC3	126895	10	5	TRUE	TRUE	TRUE	FALSE	TRUE	TRUE	FALSE
P14377	0	10	3	FALSE	FALSE			TRUE	TRUE	FALSE
P69739	0	10	5	FALSE	TRUE	TRUE	FALSE	TRUE	TRUE	FALSE
P76518	0	10	2	FALSE	TRUE	TRUE	FALSE	TRUE	TRUE	FALSE
P11349	336677	10	2	FALSE	TRUE	TRUE	FALSE	TRUE	TRUE	FALSE
P32716	0	10	3	FALSE	FALSE			TRUE	FALSE	FALSE
P37443	0	10	1	FALSE	FALSE			TRUE	TRUE	FALSE
P76251	0	10	4	FALSE	FALSE			TRUE	TRUE	FALSE
P27250	0	10	2	FALSE	TRUE	TRUE	FALSE	TRUE	TRUE	FALSE
P77182	0	10	2	FALSE	TRUE	TRUE	FALSE	TRUE	TRUE	FALSE
P33018	0	10	3	FALSE	FALSE			TRUE	TRUE	FALSE
P0A8C1	0	10	11	FALSE	FALSE			TRUE	FALSE	FALSE
P02919	7.2656e+06	40	1	FALSE	TRUE	TRUE	FALSE	TRUE	TRUE	FALSE
P77427	0	10	6	FALSE	FALSE			TRUE	FALSE	FALSE
P76273	4.91922e+06	30	1	FALSE	TRUE	TRUE	FALSE	TRUE	TRUE	FALSE
P71297	0	10	11	FALSE	FALSE			FALSE
P77529	225413	10	2	FALSE	FALSE			TRUE	TRUE	FALSE
P39359	0	10	3	FALSE	FALSE			TRUE	TRUE	FALSE
P0AE14	3.29254e+06	30	5	FALSE	FALSE			TRUE	FALSE	FALSE
P0A843	1.21279e+06	20	18	FALSE	FALSE			TRUE	FALSE	FALSE
P77495	0	10	3	FALSE	FALSE			TRUE	TRUE	FALSE
P0AGH1	0	10	5	FALSE	FALSE			TRUE	TRUE	FALSE
P10384	1.92126e+06	20	2	FALSE	TRUE	FALSE	FALSE	TRUE	TRUE	FALSE
P76215	163536	10	4	FALSE	FALSE			TRUE	TRUE	FALSE
P08142	0	10	4	FALSE	FALSE			TRUE	TRUE	FALSE
P0DM85	851381	10	2	FALSE	FALSE			TRUE	TRUE	FALSE
P77791	1.46567e+06	20	4	FALSE	TRUE	FALSE	FALSE	TRUE	TRUE	FALSE
P64612	1.53468e+06	20	2	FALSE	FALSE			TRUE	TRUE	FALSE
P37678	0	10	7	FALSE	FALSE			TRUE	TRUE	FALSE
P42904	0	10	8	FALSE	FALSE			TRUE	TRUE	FALSE
P76486	4.72569e+06	30	4	FALSE	FALSE			TRUE	FALSE	FALSE
P64451	1.41824e+07	50	5	FALSE	FALSE			TRUE	TRUE	FALSE
P0ADI4	142838215	70	3	FALSE	TRUE	TRUE	FALSE	TRUE	TRUE	FALSE
P38105	9694.96	10	2	FALSE	FALSE			TRUE	TRUE	FALSE
P76440	6.39309e+06	40	5	FALSE	FALSE			TRUE	TRUE	FALSE
P0AG90	143876	10	4	TRUE	FALSE			TRUE	TRUE	FALSE
P37596	1.04534e+06	20	3	FALSE	FALSE			TRUE	TRUE	FALSE
P24203	6.959e+06	40	4	FALSE	TRUE	TRUE	FALSE	TRUE	TRUE	FALSE
P0A6E9	0	10	4	FALSE	FALSE			TRUE	TRUE	FALSE
P45522	1.47274e+07	50	2	FALSE	FALSE			TRUE	TRUE	FALSE
P11667	861907	10	3	FALSE	FALSE			TRUE	TRUE	FALSE
P0A8K1	303766	10	6	TRUE	FALSE			TRUE	TRUE	FALSE
P0AA73	0	10	9	FALSE	FALSE			TRUE	TRUE	FALSE
P0A6U8	893871	10	3	FALSE	TRUE	TRUE	FALSE	TRUE	TRUE	FALSE
P31678	3.06626e+06	30	5	FALSE	FALSE			TRUE	TRUE	FALSE
Q46916	1.28601e+07	40	4	FALSE	FALSE			TRUE	TRUE	FALSE
P05719	0	10	3	FALSE	FALSE			TRUE	TRUE	FALSE
P0A9F9	9.94115e+06	40	3	FALSE	TRUE	FALSE	FALSE	TRUE	TRUE	FALSE
P45769	0	10	5	FALSE	FALSE			TRUE	TRUE	FALSE
P0C0T5	722643	10	3	FALSE	FALSE			TRUE	FALSE	FALSE
P30138	339476	10	7	FALSE	TRUE	TRUE	FALSE	TRUE	TRUE	FALSE
Q46904	1.77049e+06	20	4	FALSE	FALSE			TRUE	TRUE	FALSE
P19769	4.01632e+06	30	3	FALSE	FALSE			TRUE	TRUE	FALSE
P03819	5.3929e+06	30	1	FALSE	TRUE	FALSE	FALSE	TRUE	TRUE	FALSE
P38036	0	10	1	FALSE	FALSE			TRUE	TRUE	FALSE
P0ABS8	0	10	16	FALSE	FALSE			TRUE	FALSE	FALSE
P30140	958813	10	5	FALSE	FALSE			TRUE	TRUE	FALSE
P0AC30	4.35795e+06	30	4	TRUE	TRUE	FALSE	FALSE	TRUE	FALSE	FALSE
P03007	429900	10	4	FALSE	TRUE	FALSE	FALSE	TRUE	TRUE	FALSE
P55734	240301	10	11	FALSE	TRUE	TRUE	FALSE	TRUE	TRUE	FALSE
P04983	1.95888e+07	50	2	FALSE	FALSE			TRUE	TRUE	FALSE
P0AEB5	5.47398e+06	30	6	FALSE	FALSE			TRUE	TRUE	FALSE
P69791	0	10	7	FALSE	FALSE			TRUE	FALSE	FALSE
P33634	0	10	8	FALSE	FALSE			TRUE	TRUE	FALSE
P0AE63	0	10	16	FALSE	FALSE			TRUE	FALSE	FALSE
P0AB26	350351	10	4	FALSE	TRUE	FALSE	FALSE	TRUE	FALSE	FALSE
P17410	0	10	5	FALSE	FALSE			TRUE	TRUE	FALSE
P69820	6.04209e+08	90	6	FALSE	FALSE			TRUE	FALSE	FALSE
P00909	1.06544e+06	20	2	FALSE	TRUE	TRUE	FALSE	TRUE	TRUE	FALSE
P0A725	0	10	5	TRUE	TRUE	TRUE	FALSE	TRUE	TRUE	FALSE
P64631	2.69822e+06	30	7	FALSE	FALSE			TRUE	FALSE	FALSE
P76585	1.03926e+08	70	1	FALSE	FALSE			TRUE	TRUE	FALSE
Q46871	2.0085e+06	20	7	FALSE	FALSE			TRUE	TRUE	FALSE
P11072	0	10	4	FALSE	FALSE			TRUE	TRUE	FALSE
P27253	8.04153e+06	40	2	FALSE	FALSE			TRUE	TRUE	FALSE
P76012	0	10	5	FALSE	FALSE			FALSE
P75938	1.55608e+06	20	3	FALSE	FALSE			TRUE	TRUE	FALSE
Q46799	1.0927e+06	20	2	FALSE	FALSE			TRUE	TRUE	FALSE
P25798	5.86881e+06	40	2	FALSE	FALSE			TRUE	TRUE	FALSE
P0CF88	1.06423e+07	40	3	FALSE	FALSE			TRUE	TRUE	FALSE
P77269	0	10	3	FALSE	FALSE			TRUE	TRUE	FALSE
P77672	1.18602e+07	40	2	FALSE	FALSE			TRUE	TRUE	FALSE
P28306	4.3712e+06	30	5	FALSE	TRUE	TRUE	FALSE	TRUE	TRUE	FALSE
P60584	674760	10	3	FALSE	FALSE			TRUE	TRUE	FALSE
P31677	1.39189e+06	20	2	FALSE	TRUE	TRUE	FALSE	TRUE	TRUE	FALSE
P76562	1.81192e+06	20	2	FALSE	TRUE	TRUE	FALSE	TRUE	TRUE	FALSE
Q47005	1.99026e+06	20	10	FALSE	FALSE			TRUE	TRUE	FALSE
P37595	0	10	3	FALSE	TRUE	FALSE	FALSE	TRUE	TRUE	FALSE
P13001	2.06477e+06	20	5	FALSE	TRUE	TRUE	FALSE	TRUE	TRUE	FALSE
P06136	4.34293e+06	30	9	TRUE	TRUE	FALSE	FALSE	TRUE	TRUE	FALSE
P77286	0	10	5	FALSE	FALSE			TRUE	TRUE	FALSE
P0A8W0	0	10	5	FALSE	TRUE	FALSE	FALSE	TRUE	FALSE	FALSE
P0AF63	0	10	9	FALSE	FALSE			TRUE	FALSE	FALSE
P21437	531435	10	5	FALSE	FALSE			TRUE	TRUE	FALSE
P69330	4.15962e+07	60	7	FALSE	FALSE			TRUE	FALSE	FALSE
P39357	9384.58	10	4	FALSE	FALSE			TRUE	TRUE	FALSE
P43340	4.56964e+06	30	8	FALSE	FALSE			TRUE	TRUE	FALSE
P32674	4.81413e+06	30	2	FALSE	FALSE			TRUE	TRUE	FALSE
P0A7E1	4.88825e+06	30	8	FALSE	TRUE	TRUE	FALSE	TRUE	TRUE	FALSE
P76035	1.76616e+06	20	3	FALSE	FALSE			TRUE	TRUE	FALSE
P39163	4.02012e+06	30	6	FALSE	FALSE			TRUE	TRUE	FALSE
P77439	594961	10	3	FALSE	FALSE			TRUE	TRUE	FALSE
P76339	413632	10	2	FALSE	FALSE			TRUE	TRUE	FALSE
P43319	0	10	5	FALSE	FALSE			TRUE	TRUE	FALSE
P0ADK6	462467	10	5	FALSE	TRUE	FALSE	FALSE	TRUE	FALSE	FALSE
P52043	4.59361e+06	30	2	FALSE	FALSE			TRUE	TRUE	FALSE
P17443	0	10	3	TRUE	TRUE	TRUE	FALSE	TRUE	TRUE	FALSE
P06611	253362	10	5	FALSE	TRUE	TRUE	FALSE	TRUE	TRUE	FALSE
P71229	0	10	3	FALSE	FALSE			TRUE	TRUE	FALSE
P08202	452585	10	1	FALSE	TRUE	TRUE	FALSE	TRUE	TRUE	FALSE
P42598	6.04622e+06	40	5	FALSE	FALSE			TRUE	TRUE	FALSE
P0C0U4	534303	10	4	FALSE	TRUE	TRUE	FALSE	TRUE	TRUE	FALSE
P29018	0	10	2	FALSE	FALSE			TRUE	TRUE	FALSE
P75767	0	10	2	FALSE	FALSE			TRUE	TRUE	FALSE
P37637	0	10	2	FALSE	FALSE			TRUE	TRUE	FALSE
P77746	1.69515e+06	20	5	FALSE	FALSE			TRUE	TRUE	FALSE
P05824	0	10	6	FALSE	FALSE			TRUE	TRUE	FALSE
P0AFA9	3.25187e+06	30	3	FALSE	FALSE			TRUE	FALSE	FALSE
P06709	1.38855e+06	20	6	TRUE	TRUE	TRUE	FALSE	TRUE	TRUE	FALSE
P77503	6.77067e+06	40	8	FALSE	FALSE			TRUE	TRUE	FALSE
P36677	0	10	8	FALSE	FALSE			TRUE	FALSE	FALSE
P0CF69	0	10	10	FALSE	FALSE			TRUE	FALSE	FALSE
P36879	0	10	7	FALSE	FALSE			TRUE	TRUE	FALSE
P0AFS9	0	10	2	FALSE	FALSE			TRUE	TRUE	FALSE
P33234	313448	10	4	FALSE	FALSE			TRUE	TRUE	FALSE
P15877	3.20087e+06	30	2	FALSE	FALSE			TRUE	FALSE	FALSE
P33022	0	10	3	FALSE	TRUE	TRUE	FALSE	TRUE	TRUE	FALSE
P0A6S5	0	10	12	TRUE	TRUE	FALSE	FALSE	TRUE	FALSE	FALSE
P30866	0	10	8	FALSE	FALSE			TRUE	TRUE	FALSE
P77561	2.01935e+06	20	1	FALSE	FALSE			TRUE	TRUE	FALSE
P75793	4.27262e+06	30	1	FALSE	FALSE			TRUE	TRUE	FALSE
P27242	403545	10	4	TRUE	FALSE			TRUE	TRUE	FALSE
P17315	10193.3	10	1	FALSE	FALSE			TRUE	TRUE	FALSE
P33924	4.42691e+06	30	1	FALSE	FALSE			TRUE	TRUE	FALSE
P76134	1.05971e+08	70	4	FALSE	FALSE			TRUE	TRUE	FALSE
P06134	0	10	3	FALSE	TRUE	TRUE	FALSE	TRUE	TRUE	FALSE
P28696	1.7125e+07	50	7	FALSE	FALSE			TRUE	TRUE	FALSE
P0A6G5	2.93949e+06	30	7	FALSE	FALSE			TRUE	TRUE	FALSE
P75831	4.47348e+06	30	4	FALSE	TRUE	TRUE	FALSE	TRUE	TRUE	FALSE
P27247	2.04118e+06	20	5	FALSE	FALSE			TRUE	TRUE	FALSE
P76135	4.34585e+06	30	6	FALSE	FALSE			TRUE	TRUE	FALSE
Q06067	10126.6	10	3	FALSE	FALSE			TRUE	TRUE	FALSE
P32688	1.22796e+06	20	4	FALSE	FALSE			TRUE	TRUE	FALSE
P50466	783168	10	4	FALSE	FALSE			TRUE	TRUE	FALSE
P76046	1.32731e+06	20	3	FALSE	FALSE			TRUE	TRUE	FALSE
P56258	1.60415e+06	20	3	FALSE	FALSE			TRUE	TRUE	FALSE
P06282	1.49457e+06	20	5	FALSE	FALSE			TRUE	TRUE	FALSE
P0A744	0	10	4	FALSE	TRUE	TRUE	FALSE	TRUE	TRUE	FALSE
P76463	0	10	2	FALSE	FALSE			TRUE	TRUE	FALSE
P77562	1.1374e+06	20	3	FALSE	FALSE			TRUE	TRUE	FALSE
P37683	0	10	5	FALSE	FALSE			TRUE	TRUE	FALSE
P77293	0	10	6	FALSE	FALSE			TRUE	TRUE	FALSE
P77212	1.45445e+08	70	2	FALSE	TRUE	TRUE	FALSE	TRUE	TRUE	FALSE
P0AAN3	349318	10	4	FALSE	FALSE			TRUE	TRUE	FALSE
P76319	2.33976e+07	50	4	FALSE	FALSE			TRUE	TRUE	FALSE
Q47622	1.39845e+07	50	1	FALSE	FALSE			TRUE	TRUE	FALSE
P32171	482372	10	2	FALSE	TRUE	TRUE	FALSE	TRUE	TRUE	FALSE
P05847	0	10	12	FALSE	FALSE			TRUE	TRUE	FALSE
P75777	528381	10	3	FALSE	FALSE			TRUE	TRUE	FALSE
P33593	867471	10	3	FALSE	FALSE			TRUE	TRUE	FALSE
P0AFP2	3.64265e+07	60	5	FALSE	FALSE			TRUE	TRUE	FALSE
P0ABR5	0	10	4	FALSE	FALSE			TRUE	TRUE	FALSE
P75898	2.08021e+06	20	5	FALSE	TRUE	TRUE	FALSE	TRUE	TRUE	FALSE
P36662	0	10	10	FALSE	FALSE			TRUE	FALSE	FALSE
P0AGC5	1.51733e+06	20	3	FALSE	FALSE			TRUE	TRUE	FALSE
P76147	0	10	4	FALSE	FALSE			TRUE	TRUE	FALSE
P00914	1.07908e+07	40	2	FALSE	TRUE	TRUE	FALSE	TRUE	TRUE	FALSE
P32176	930754	10	1	FALSE	FALSE			FALSE
P77481	0	10	6	FALSE	FALSE			TRUE	TRUE	FALSE
P09029	2.50646e+07	50	2	FALSE	TRUE	TRUE	FALSE	TRUE	TRUE	FALSE
P77468	1.3288e+06	20	1	FALSE	FALSE			TRUE	TRUE	FALSE
P33226	226920	10	4	FALSE	FALSE			TRUE	TRUE	FALSE
P32160	2.73071e+07	50	5	FALSE	FALSE			TRUE	TRUE	FALSE
P75748	931306	10	2	FALSE	FALSE			TRUE	TRUE	FALSE
P0AB03	3.35029e+06	30	6	FALSE	FALSE			TRUE	TRUE	FALSE
P77589	198067	10	3	FALSE	FALSE			TRUE	TRUE	FALSE
P37617	0	10	1	FALSE	FALSE			TRUE	TRUE	FALSE
P0A8R7	666437	10	5	FALSE	FALSE			TRUE	FALSE	FALSE
P14175	0	10	4	FALSE	FALSE			TRUE	TRUE	FALSE
P0C7L2	0	10	8	FALSE	FALSE			TRUE	TRUE	FALSE
P30192	0	10	14	FALSE	FALSE			TRUE	FALSE	FALSE
Q46906	0	10	4	FALSE	FALSE			TRUE	TRUE	FALSE
P25550	3.64265e+07	60	2	FALSE	FALSE			TRUE	TRUE	FALSE
P0A700	504456	10	9	FALSE	FALSE			TRUE	TRUE	FALSE
P24555	3.2863e+06	30	2	FALSE	FALSE			TRUE	TRUE	FALSE
P0AEP7	1.33762e+06	20	4	FALSE	TRUE	TRUE	FALSE	TRUE	TRUE	FALSE
P46850	5.49478e+08	90	2	FALSE	FALSE			TRUE	TRUE	FALSE
P23886	2.47812e+06	20	1	TRUE	FALSE			TRUE	TRUE	FALSE
P76069	0	10	16	FALSE	FALSE			TRUE	FALSE	FALSE
P39358	0	10	2	FALSE	FALSE			TRUE	TRUE	FALSE
P0ADQ2	0	10	5	FALSE	FALSE			TRUE	TRUE	FALSE
P32129	0	10	5	FALSE	FALSE			TRUE	TRUE	FALSE
P0AEV9	512047	10	7	FALSE	TRUE	TRUE	FALSE	TRUE	FALSE	FALSE
P77804	0	10	3	FALSE	FALSE			TRUE	FALSE	FALSE
P37672	0	10	4	FALSE	TRUE	TRUE	FALSE	TRUE	TRUE	FALSE
P77309	0	10	3	FALSE	FALSE			TRUE	TRUE	FALSE
P23842	4.88514e+07	60	1	FALSE	FALSE			TRUE	TRUE	FALSE
P0AFK4	167036	10	8	FALSE	FALSE			TRUE	TRUE	FALSE
P77596	3.23391e+06	30	2	FALSE	FALSE			TRUE	TRUE	FALSE
P0AEN4	10252.2	10	8	TRUE	FALSE			TRUE	FALSE	FALSE
Q46811	0	10	1	FALSE	FALSE			TRUE	TRUE	FALSE
P32703	1.48457e+06	20	2	FALSE	FALSE			TRUE	TRUE	FALSE
P0A7B1	9.46173e+06	40	2	FALSE	TRUE	TRUE	FALSE	TRUE	TRUE	FALSE
P40876	2.01563e+06	20	5	FALSE	FALSE			TRUE	FALSE	FALSE
P0AD27	0	10	7	TRUE	TRUE	TRUE	FALSE	TRUE	TRUE	FALSE
P39333	0	10	5	FALSE	TRUE	TRUE	FALSE	TRUE	TRUE	FALSE
P33650	1.75834e+07	50	1	FALSE	TRUE	FALSE	FALSE	TRUE	TRUE	FALSE
P30855	0	10	2	FALSE	FALSE			TRUE	TRUE	FALSE
P77376	0	10	3	FALSE	FALSE			TRUE	TRUE	FALSE
P75839	964171	10	4	FALSE	FALSE			TRUE	TRUE	FALSE
P76045	1.87116e+06	20	5	FALSE	TRUE	FALSE	FALSE	TRUE	FALSE	FALSE
P76296	6.2508e+06	40	4	FALSE	FALSE			TRUE	FALSE	FALSE
A5A613	0	10	12	FALSE	FALSE			TRUE	FALSE	FALSE
P77359	2.27322e+06	20	2	FALSE	FALSE			TRUE	FALSE	FALSE
P33937	3.2599e+06	30	2	FALSE	TRUE	TRUE	FALSE	TRUE	TRUE	FALSE
P0A8B2	1.03325e+06	20	4	FALSE	FALSE			TRUE	TRUE	FALSE
P28249	0	10	2	FALSE	FALSE			TRUE	FALSE	FALSE
P19323	1.55465e+06	20	1	FALSE	FALSE			TRUE	TRUE	FALSE
P69488	7.09436e+06	40	13	FALSE	TRUE	TRUE	FALSE	TRUE	TRUE	FALSE
P39300	0	10	8	FALSE	FALSE			TRUE	TRUE	FALSE
P0AFT8	1.74676e+06	20	15	FALSE	FALSE			TRUE	TRUE	FALSE
P25894	573728	10	5	FALSE	FALSE			TRUE	FALSE	FALSE
Q46939	0	10	3	FALSE	FALSE			TRUE	TRUE	FALSE
P25740	4.21889e+06	30	4	FALSE	TRUE	TRUE	FALSE	TRUE	TRUE	FALSE
P50456	960446	10	3	FALSE	TRUE	TRUE	FALSE	TRUE	TRUE	FALSE
P23325	518274	10	2	FALSE	FALSE			TRUE	FALSE	FALSE
Q46841	1.01885e+06	20	3	FALSE	FALSE			TRUE	TRUE	FALSE
P76359	1.25489e+07	40	7	FALSE	FALSE			FALSE
P21151	0	10	7	FALSE	FALSE			TRUE	TRUE	FALSE
P0ACS9	1.83559e+06	20	8	FALSE	TRUE	FALSE	FALSE	TRUE	FALSE	FALSE
P63883	0	10	4	FALSE	FALSE			TRUE	TRUE	FALSE
P0AEY8	1.41776e+06	20	7	FALSE	TRUE	TRUE	FALSE	TRUE	TRUE	FALSE
P37769	1.39737e+06	20	5	FALSE	FALSE			TRUE	TRUE	FALSE
P24175	3.38452e+06	30	3	FALSE	FALSE			TRUE	TRUE	FALSE
P31435	1.05007e+06	20	4	FALSE	FALSE			TRUE	FALSE	FALSE
P33012	1.01045e+06	20	6	FALSE	TRUE	TRUE	FALSE	TRUE	TRUE	FALSE
P43337	0	10	4	FALSE	FALSE			TRUE	TRUE	FALSE
P39393	1.58526e+06	20	1	FALSE	FALSE			TRUE	TRUE	FALSE
P0A6D0	683144	10	13	FALSE	TRUE	FALSE	FALSE	TRUE	FALSE	FALSE
P76464	686312	10	1	FALSE	FALSE			TRUE	TRUE	FALSE
P75779	1.08194e+06	20	4	FALSE	FALSE			TRUE	TRUE	FALSE
P64570	0	10	25	FALSE	FALSE			FALSE
P25772	414111	10	3	FALSE	FALSE			TRUE	TRUE	FALSE
P77374	5.39849e+06	30	1	FALSE	FALSE			TRUE	TRUE	FALSE
P39396	0	10	2	FALSE	FALSE			TRUE	TRUE	FALSE
P33369	999288	10	3	FALSE	FALSE			FALSE
P38051	0	10	3	FALSE	TRUE	TRUE	FALSE	TRUE	TRUE	FALSE
P78067	0	10	2	FALSE	TRUE	TRUE	FALSE	TRUE	TRUE	FALSE
P69801	0	10	5	FALSE	FALSE			TRUE	FALSE	FALSE
P39099	1.70217e+07	50	3	FALSE	FALSE			TRUE	TRUE	FALSE
P28369	0	10	4	FALSE	FALSE			TRUE	FALSE	FALSE
P24177	795975	10	2	FALSE	FALSE			TRUE	TRUE	FALSE
P75870	637847	10	3	FALSE	FALSE			TRUE	TRUE	FALSE
P77306	0	10	1	FALSE	FALSE			TRUE	TRUE	FALSE
P76081	766257	10	2	FALSE	FALSE			TRUE	TRUE	FALSE
P02932	0	10	3	FALSE	TRUE	FALSE	FALSE	TRUE	FALSE	FALSE
P76216	0	10	2	FALSE	TRUE	TRUE	FALSE	TRUE	TRUE	FALSE
P17583	9669.51	10	6	FALSE	FALSE			TRUE	TRUE	FALSE
P19767	1.40656e+06	20	23	FALSE	FALSE			TRUE	FALSE	FALSE
P45795	770564	10	20	FALSE	FALSE			TRUE	FALSE	FALSE
P75843	0	10	2	FALSE	FALSE			TRUE	TRUE	FALSE
P02918	1.43185e+06	20	2	FALSE	FALSE			TRUE	TRUE	FALSE
P28903	2.7054e+06	30	1	FALSE	FALSE			TRUE	TRUE	FALSE
P0ABY7	301977	10	4	FALSE	TRUE	TRUE	FALSE	TRUE	TRUE	FALSE
P80644	1.12729e+08	70	5	FALSE	TRUE	FALSE	FALSE	TRUE	FALSE	FALSE
P32055	1.64744e+06	20	3	FALSE	TRUE	TRUE	FALSE	TRUE	TRUE	FALSE
P45804	0	10	2	FALSE	FALSE			TRUE	FALSE	FALSE
P80668	0	10	2	FALSE	FALSE			TRUE	TRUE	FALSE
P0A6A0	5.53825e+06	30	3	TRUE	FALSE			TRUE	TRUE	FALSE
P64574	287473	10	12	FALSE	FALSE			TRUE	FALSE	FALSE
P0CI31	5.99713e+06	40	5	FALSE	FALSE			TRUE	TRUE	FALSE
P36682	9.28484e+06	40	2	FALSE	FALSE			FALSE
P0ABJ9	0	10	3	TRUE	FALSE			TRUE	TRUE	FALSE
P75882	0	10	3	FALSE	FALSE			TRUE	TRUE	FALSE
P42624	0	10	4	FALSE	TRUE	TRUE	FALSE	TRUE	TRUE	FALSE
P0A8D3	0	10	9	FALSE	FALSE			TRUE	FALSE	FALSE
P0AG14	1.42298e+06	20	4	FALSE	FALSE			TRUE	TRUE	FALSE
P37009	522449	10	2	FALSE	FALSE			TRUE	TRUE	FALSE
P0ABE9	0	10	8	FALSE	FALSE			TRUE	TRUE	FALSE
P32153	1.04352e+06	20	4	FALSE	FALSE			TRUE	TRUE	FALSE
P0AD83	213990	10	20	FALSE	FALSE			FALSE
P07117	283869	10	2	FALSE	FALSE			TRUE	TRUE	FALSE
P39838	3.44568e+06	30	1	FALSE	FALSE			TRUE	TRUE	FALSE
Q6BF17	0	10	4	FALSE	FALSE			TRUE	TRUE	FALSE
P75817	5.43077e+06	30	4	FALSE	FALSE			TRUE	TRUE	FALSE
P0DMC5	550680	10	2	FALSE	FALSE			TRUE	TRUE	FALSE
P77397	1.30487e+06	20	2	FALSE	FALSE			TRUE	TRUE	FALSE
P77148	2.82206e+06	30	4	FALSE	FALSE			TRUE	TRUE	FALSE
P24202	0	10	2	FALSE	FALSE			TRUE	FALSE	FALSE
P71298	0	10	5	FALSE	FALSE			TRUE	TRUE	FALSE
P76192	0	10	3	FALSE	FALSE			TRUE	TRUE	FALSE
P31130	6.07648e+06	40	5	FALSE	FALSE			TRUE	FALSE	FALSE
P75925	0	10	12	FALSE	FALSE			TRUE	FALSE	FALSE
P33346	3.66343e+06	30	1	FALSE	FALSE			TRUE	TRUE	FALSE
P46481	0	10	1	FALSE	FALSE			TRUE	TRUE	FALSE
P46125	0	10	7	FALSE	FALSE			TRUE	TRUE	FALSE
P0AGM9	637647	10	4	FALSE	FALSE			TRUE	TRUE	FALSE
P75697	4.03819e+06	30	7	FALSE	FALSE			TRUE	TRUE	FALSE
P03835	4.88091e+06	30	4	FALSE	FALSE			TRUE	TRUE	FALSE
P0AAA7	319662	10	3	FALSE	FALSE			TRUE	TRUE	FALSE
P33011	373239	10	3	FALSE	FALSE			TRUE	FALSE	FALSE
P75822	4.2062e+06	30	5	FALSE	FALSE			TRUE	TRUE	FALSE
P0A6H8	1.78869e+06	20	2	FALSE	FALSE			TRUE	TRUE	FALSE
P0AFP4	0	10	10	FALSE	FALSE			TRUE	TRUE	FALSE
P0ADX9	6.37063e+06	40	5	FALSE	TRUE	TRUE	FALSE	TRUE	TRUE	FALSE
P0AAJ5	0	10	3	FALSE	FALSE			TRUE	TRUE	FALSE
P0AE37	2.21951e+06	20	3	FALSE	FALSE			TRUE	TRUE	FALSE
P77768	2.35222e+06	20	3	FALSE	FALSE			TRUE	FALSE	FALSE
P76446	2.57065e+06	20	3	FALSE	FALSE			TRUE	TRUE	FALSE
P76042	0	10	4	FALSE	FALSE			TRUE	TRUE	FALSE
P0ADT5	3.0084e+06	30	3	FALSE	FALSE			TRUE	TRUE	FALSE
P31450	2.07745e+07	50	5	FALSE	FALSE			TRUE	FALSE	FALSE
P52048	9.66366e+06	40	2	FALSE	FALSE			TRUE	TRUE	FALSE
P21517	518086	10	2	FALSE	FALSE			TRUE	TRUE	FALSE
P10443	0	10	2	TRUE	TRUE	TRUE	FALSE	TRUE	TRUE	FALSE
P0A6A6	4.91004e+06	30	3	FALSE	FALSE			TRUE	TRUE	FALSE
P77294	7.02022e+06	40	11	FALSE	FALSE			TRUE	FALSE	FALSE
P42626	1.61658e+06	20	2	FALSE	FALSE			TRUE	TRUE	FALSE
P77335	0	10	5	FALSE	TRUE	FALSE	FALSE	TRUE	FALSE	FALSE
P37641	1.24634e+06	20	4	FALSE	FALSE			TRUE	TRUE	FALSE
P45420	799424	10	2	FALSE	FALSE			TRUE	TRUE	FALSE
P00803	0	10	3	TRUE	TRUE	TRUE	FALSE	TRUE	TRUE	FALSE
P75952	1.79449e+06	20	11	FALSE	FALSE			TRUE	FALSE	FALSE
P52636	2.68294e+06	30	4	FALSE	FALSE			TRUE	TRUE	FALSE
P24180	9271.78	10	3	FALSE	FALSE			TRUE	TRUE	FALSE
Q46810	9.45327e+06	40	9	FALSE	FALSE			TRUE	TRUE	FALSE
P37645	481869	10	2	FALSE	FALSE			TRUE	FALSE	FALSE
P32143	0	10	7	FALSE	FALSE			TRUE	TRUE	FALSE
P31680	114705	10	5	FALSE	FALSE			TRUE	TRUE	FALSE
P0AD68	2.10554e+06	20	2	TRUE	FALSE			TRUE	TRUE	FALSE
P0A8X4	1.38184e+06	20	4	FALSE	FALSE			TRUE	FALSE	FALSE
P76639	2.12068e+07	50	3	FALSE	FALSE			TRUE	TRUE	FALSE
Q47129	1.39553e+06	20	3	FALSE	FALSE			TRUE	TRUE	FALSE
P17444	2.00761e+07	50	3	FALSE	FALSE			TRUE	TRUE	FALSE
P71243	4.15962e+07	60	2	FALSE	FALSE			TRUE	TRUE	FALSE
P0AFU2	0	10	5	FALSE	FALSE			TRUE	TRUE	FALSE
P32715	2.25906e+07	50	1	FALSE	FALSE			TRUE	TRUE	FALSE
P0A8U2	1.71113e+06	20	6	FALSE	FALSE			TRUE	TRUE	FALSE
P27125	2.16844e+06	20	5	FALSE	FALSE			TRUE	TRUE	FALSE
P76342	1.49316e+06	20	4	FALSE	TRUE	TRUE	FALSE	TRUE	TRUE	FALSE
P0A830	0	10	2	FALSE	FALSE			TRUE	TRUE	FALSE
P77698	644444	10	1	FALSE	FALSE			TRUE	FALSE	FALSE
C1P601	1.1701e+06	20	8	FALSE	FALSE			TRUE	FALSE	FALSE
P76064	2.2407e+06	20	9	FALSE	FALSE			TRUE	FALSE	FALSE
P18392	0	10	9	FALSE	FALSE			TRUE	TRUE	FALSE
P77272	0	10	6	FALSE	FALSE			TRUE	TRUE	FALSE
P77581	0	10	2	FALSE	TRUE	TRUE	FALSE	TRUE	TRUE	FALSE
P45537	543605	10	2	FALSE	FALSE			TRUE	TRUE	FALSE
P0AFT5	0	10	8	FALSE	FALSE			TRUE	TRUE	FALSE
P38097	1.76314e+06	20	1	FALSE	FALSE			TRUE	TRUE	FALSE
P52097	0	10	4	TRUE	TRUE	TRUE	FALSE	TRUE	TRUE	FALSE
P77714	1.79224e+06	20	22	FALSE	FALSE			TRUE	TRUE	FALSE
P21361	6.34059e+06	40	29	FALSE	FALSE			FALSE
P78271	0	10	14	FALSE	FALSE			TRUE	FALSE	FALSE
P76616	2.67036e+06	30	4	FALSE	FALSE			TRUE	TRUE	FALSE
P16677	2.66872e+06	30	4	FALSE	FALSE			TRUE	TRUE	FALSE
P08203	890011	10	5	FALSE	TRUE	TRUE	FALSE	TRUE	TRUE	FALSE
P71237	2.91165e+06	30	3	FALSE	FALSE			TRUE	TRUE	FALSE
P77199	2.25169e+06	20	1	FALSE	FALSE			TRUE	TRUE	FALSE
P30847	3.25187e+06	30	2	FALSE	FALSE			TRUE	TRUE	FALSE
P32690	0	10	3	FALSE	FALSE			TRUE	FALSE	FALSE
P39285	0	10	1	FALSE	FALSE			TRUE	TRUE	FALSE
P75906	427542	10	1	FALSE	TRUE	TRUE	FALSE	TRUE	TRUE	FALSE
P39367	0	10	9	FALSE	TRUE	TRUE	FALSE	TRUE	TRUE	FALSE
P32717	1.83064e+06	20	1	FALSE	TRUE	TRUE	FALSE	TRUE	TRUE	FALSE

## Sheet: C_Rall
UniprotID	SPA	Highest SPA percentile	LiP-MS coverage	Essential	HQ EXP structure	NCLE in HQ EXP structure	Knot in HQ EXP structure	HQ AF structure	NCLE in HQ AF structure	Knot in HQ AF structure
P0A862	1.42669e+09	90	99	FALSE	TRUE	TRUE	FALSE	TRUE	TRUE	FALSE
P0A8R0	7.50395e+07	70	99	FALSE	TRUE	TRUE	FALSE	TRUE	TRUE	FALSE
P0A6X3	8.76592e+07	70	93.6667	FALSE	TRUE	FALSE	FALSE	TRUE	FALSE	FALSE
P64540	1.80044e+08	80	98	FALSE	FALSE			TRUE	FALSE	FALSE
P0A8H8	2.74013e+07	60	98	FALSE	FALSE			TRUE	FALSE	FALSE
P0A7K2	2.66934e+09	90	97	TRUE	TRUE	FALSE	FALSE	TRUE	FALSE	FALSE
P67910	6.20946e+08	90	97.6667	FALSE	TRUE	TRUE	FALSE	TRUE	TRUE	FALSE
P0A8P3	1.44319e+08	80	97	FALSE	FALSE			TRUE	FALSE	FALSE
P0AE08	4.34793e+09	90	96	FALSE	TRUE	TRUE	FALSE	TRUE	TRUE	FALSE
P0AF36	6.63978e+08	90	96	FALSE	TRUE	FALSE	FALSE	TRUE	FALSE	FALSE
P0A800	4.47502e+08	90	96	FALSE	TRUE	FALSE	FALSE	TRUE	FALSE	FALSE
P00350	2.1748e+09	90	95	FALSE	TRUE	TRUE	FALSE	TRUE	TRUE	FALSE
P0A955	1.17241e+09	90	93	FALSE	TRUE	TRUE	FALSE	TRUE	TRUE	FALSE
P61714	1.83956e+08	80	95	TRUE	FALSE			TRUE	TRUE	FALSE
P0AB61	1.04317e+08	70	95	FALSE	FALSE			TRUE	FALSE	FALSE
P0A7Z4	1.9144e+09	90	94	TRUE	TRUE	TRUE	FALSE	TRUE	TRUE	FALSE
P63020	7.03408e+08	90	94	FALSE	FALSE			TRUE	TRUE	FALSE
P61889	6.39036e+08	90	93.6667	FALSE	TRUE	TRUE	FALSE	TRUE	TRUE	FALSE
P0AAS7	5.71176e+07	70	93	FALSE	FALSE			TRUE	FALSE	FALSE
P0CE48	1.04124e+10	90	92.6667	FALSE	TRUE	TRUE	FALSE	TRUE	TRUE	FALSE
P0A6F5	5.99756e+09	90	92	FALSE	TRUE	TRUE	FALSE	TRUE	TRUE	FALSE
P0A7W1	3.21677e+09	90	92	TRUE	FALSE			TRUE	TRUE	FALSE
P0A763	7.65289e+08	90	92	FALSE	TRUE	TRUE	FALSE	TRUE	TRUE	FALSE
P61949	5.93011e+08	90	92	TRUE	TRUE	TRUE	FALSE	TRUE	TRUE	FALSE
P37759	4.93424e+08	90	92	FALSE	FALSE			TRUE	TRUE	FALSE
P67603	9.76645e+07	70	92	FALSE	FALSE			TRUE	TRUE	FALSE
P68688	1.43375e+08	80	92	FALSE	FALSE			TRUE	FALSE	FALSE
P0AD24	6.35515e+07	70	79.3333	FALSE	FALSE			TRUE	FALSE	FALSE
P23847	7.8803e+09	90	91.6667	FALSE	TRUE	TRUE	FALSE	TRUE	TRUE	FALSE
P0A6Y8	9.87994e+09	90	91	FALSE	TRUE	TRUE	FALSE	TRUE	TRUE	FALSE
P23843	4.1218e+09	90	91	FALSE	TRUE	TRUE	FALSE	TRUE	TRUE	FALSE
P0A6P1	2.62276e+09	90	89	TRUE	TRUE	TRUE	FALSE	TRUE	TRUE	FALSE
P0AGD3	1.20461e+09	90	91	FALSE	TRUE	TRUE	FALSE	TRUE	TRUE	FALSE
P0A9P4	3.8337e+08	80	91	FALSE	TRUE	TRUE	FALSE	TRUE	TRUE	FALSE
P38489	6.46524e+08	90	91	FALSE	TRUE	TRUE	FALSE	TRUE	TRUE	FALSE
P0AF12	2.09167e+08	80	82.3333	FALSE	TRUE	TRUE	FALSE	TRUE	TRUE	FALSE
P08200	1.84497e+09	90	91.3333	FALSE	TRUE	TRUE	FALSE	TRUE	TRUE	FALSE
P0AAI5	8.9446e+08	90	88.6667	FALSE	TRUE	TRUE	FALSE	TRUE	TRUE	FALSE
P0A858	8.22364e+08	90	90	FALSE	TRUE	TRUE	FALSE	TRUE	TRUE	FALSE
P0A9Y6	8.1721e+08	90	90	FALSE	FALSE			TRUE	FALSE	FALSE
P0ABD8	6.04286e+08	90	90	TRUE	TRUE	FALSE	FALSE	TRUE	FALSE	FALSE
P0A9B2	6.45111e+09	90	89	TRUE	TRUE	FALSE	FALSE	TRUE	FALSE	FALSE
P0AG67	2.47233e+09	90	87	TRUE	TRUE	TRUE	FALSE	TRUE	FALSE	FALSE
P0AD61	3.20172e+09	90	88.3333	FALSE	TRUE	TRUE	FALSE	TRUE	TRUE	FALSE
P0A799	2.65163e+09	90	89	TRUE	TRUE	TRUE	FALSE	TRUE	TRUE	FALSE
P0A870	2.8489e+09	90	89	FALSE	TRUE	TRUE	FALSE	TRUE	TRUE	FALSE
P02358	2.11308e+09	90	89.3333	FALSE	FALSE			TRUE	TRUE	FALSE
P69783	1.02476e+09	90	89.6667	FALSE	TRUE	TRUE	FALSE	TRUE	TRUE	FALSE
P0ABK5	1.20922e+09	90	89	FALSE	TRUE	TRUE	FALSE	TRUE	TRUE	FALSE
P00448	5.43665e+08	90	89	FALSE	TRUE	TRUE	FALSE	TRUE	TRUE	FALSE
P0A6F9	1.03822e+09	90	89	TRUE	TRUE	FALSE	FALSE	TRUE	FALSE	FALSE
P0AGG4	3.08637e+07	60	89	FALSE	FALSE			TRUE	TRUE	FALSE
P0A6M8	4.38429e+09	90	88.3333	TRUE	FALSE			TRUE	TRUE	FALSE
P0A850	1.68746e+09	90	86.6667	FALSE	TRUE	TRUE	FALSE	TRUE	TRUE	FALSE
P0A817	9.0713e+08	90	88.3333	TRUE	TRUE	TRUE	FALSE	TRUE	TRUE	TRUE
P0AEK4	2.10991e+09	90	88	TRUE	TRUE	TRUE	FALSE	TRUE	TRUE	FALSE
P68066	2.24284e+09	90	88	FALSE	FALSE			TRUE	FALSE	FALSE
P0A6A8	3.66387e+09	90	88	TRUE	TRUE	FALSE	FALSE	TRUE	FALSE	FALSE
P0A6A3	6.51066e+08	90	87.6667	FALSE	FALSE			TRUE	TRUE	FALSE
P0A9M2	3.43927e+08	80	88	FALSE	TRUE	TRUE	FALSE	TRUE	TRUE	FALSE
P0A7R1	1.07835e+09	90	88	FALSE	TRUE	FALSE	FALSE	TRUE	FALSE	FALSE
P31057	6.42968e+08	90	87.3333	FALSE	TRUE	TRUE	FALSE	TRUE	TRUE	FALSE
P45578	2.67922e+08	80	88.6667	FALSE	FALSE			TRUE	TRUE	FALSE
P27838	5.26685e+07	70	92.6667	FALSE	TRUE	FALSE	FALSE	TRUE	FALSE	FALSE
P0A6P9	4.09834e+09	90	87.6667	TRUE	TRUE	TRUE	FALSE	TRUE	TRUE	FALSE
P16659	1.597e+09	90	86.6667	TRUE	FALSE			TRUE	TRUE	FALSE
P35340	1.05828e+09	90	87	FALSE	TRUE	TRUE	FALSE	TRUE	TRUE	FALSE
P0A715	5.81744e+08	90	87.3333	TRUE	TRUE	TRUE	FALSE	TRUE	TRUE	FALSE
P69503	2.67181e+08	80	87	FALSE	TRUE	TRUE	FALSE	TRUE	TRUE	FALSE
P0A7X6	1.85413e+08	80	83.6667	FALSE	FALSE			TRUE	TRUE	FALSE
P0AEM0	3.01493e+07	60	93	FALSE	TRUE	TRUE	FALSE	TRUE	TRUE	FALSE
P04128	9.14557e+08	90	86.3333	FALSE	TRUE	FALSE	FALSE	TRUE	TRUE	FALSE
P0A9X9	1.55059e+09	90	86	FALSE	TRUE	FALSE	FALSE	TRUE	FALSE	FALSE
P0AAI9	1.29538e+09	90	86	TRUE	TRUE	TRUE	FALSE	TRUE	TRUE	FALSE
P0AGJ9	6.93638e+08	90	84.6667	TRUE	TRUE	TRUE	FALSE	TRUE	TRUE	FALSE
P0AA04	2.31931e+08	80	82.3333	FALSE	TRUE	FALSE	FALSE	TRUE	FALSE	FALSE
P09372	4.35199e+08	90	87	TRUE	TRUE	FALSE	FALSE	TRUE	FALSE	FALSE
P0A9R4	1.2638e+09	90	86	FALSE	TRUE	TRUE	FALSE	TRUE	TRUE	FALSE
P63224	2.85055e+08	80	86	FALSE	TRUE	TRUE	FALSE	TRUE	TRUE	FALSE
P0AFD1	1.04949e+08	70	88	FALSE	FALSE			TRUE	TRUE	FALSE
P0AFF6	8.691e+08	90	85.6667	TRUE	TRUE	TRUE	FALSE	TRUE	TRUE	FALSE
P0AG86	4.69934e+08	90	85	FALSE	TRUE	FALSE	FALSE	TRUE	FALSE	FALSE
P0AF03	5.64069e+07	70	85	FALSE	TRUE	FALSE	FALSE	TRUE	FALSE	FALSE
P0A890	5.71575e+07	70	85	FALSE	FALSE			TRUE	FALSE	FALSE
P0A734	1.8327e+07	50	81.3333	TRUE	TRUE	FALSE	FALSE	TRUE	FALSE	FALSE
P0A7A9	1.39834e+09	90	84	TRUE	TRUE	TRUE	FALSE	TRUE	TRUE	FALSE
P21889	1.21328e+09	90	82.6667	TRUE	TRUE	TRUE	FALSE	TRUE	TRUE	FALSE
P0A8N3	7.33856e+08	90	84.6667	FALSE	TRUE	TRUE	FALSE	TRUE	TRUE	FALSE
P07395	5.91577e+08	90	83.6667	TRUE	FALSE			TRUE	TRUE	FALSE
P04079	6.61152e+08	90	83.3333	FALSE	TRUE	TRUE	FALSE	TRUE	TRUE	FALSE
P0A953	8.29504e+08	90	85	TRUE	TRUE	TRUE	FALSE	TRUE	TRUE	FALSE
P68919	8.897e+08	90	84	FALSE	TRUE	FALSE	FALSE	TRUE	FALSE	FALSE
P77608	6.33265e+08	90	81.3333	FALSE	TRUE	TRUE	FALSE	TRUE	TRUE	FALSE
P00509	6.38453e+08	90	82.3333	FALSE	TRUE	TRUE	FALSE	TRUE	TRUE	FALSE
P0A9D8	4.9171e+08	90	82.3333	TRUE	FALSE			TRUE	TRUE	FALSE
P0ACD4	4.16704e+08	90	83.6667	FALSE	FALSE			TRUE	FALSE	FALSE
P0AF93	5.79399e+08	90	84	FALSE	TRUE	TRUE	FALSE	TRUE	TRUE	FALSE
P0A9M5	4.251e+08	90	84	FALSE	TRUE	TRUE	FALSE	TRUE	TRUE	FALSE
P0A8F0	2.03314e+08	80	84.3333	FALSE	TRUE	TRUE	FALSE	TRUE	TRUE	FALSE
P0AB52	4.36407e+07	60	84	FALSE	TRUE	FALSE	FALSE	TRUE	FALSE	FALSE
P0A8V2	2.52111e+09	90	83.3333	TRUE	TRUE	TRUE	FALSE	TRUE	TRUE	FALSE
P36683	1.11731e+09	90	81.6667	FALSE	TRUE	TRUE	FALSE	TRUE	TRUE	FALSE
P0AFG8	1.72676e+09	90	82.6667	FALSE	TRUE	TRUE	FALSE	TRUE	TRUE	FALSE
P17169	6.78916e+08	90	81	TRUE	TRUE	TRUE	FALSE	TRUE	TRUE	FALSE
P0ABB4	4.21709e+08	90	85	FALSE	FALSE			TRUE	TRUE	FALSE
P0AA25	6.29122e+08	90	83	FALSE	TRUE	TRUE	FALSE	TRUE	TRUE	FALSE
P02925	3.7894e+08	80	83	FALSE	TRUE	TRUE	FALSE	TRUE	TRUE	FALSE
P45955	3.64148e+08	80	83	FALSE	TRUE	FALSE	FALSE	TRUE	FALSE	FALSE
P0ACB2	1.62468e+08	80	83	TRUE	TRUE	TRUE	FALSE	TRUE	TRUE	FALSE
P0A998	2.18266e+08	80	83	FALSE	TRUE	TRUE	FALSE	TRUE	TRUE	FALSE
P39377	2.26524e+08	80	74.3333	FALSE	TRUE	TRUE	FALSE	TRUE	TRUE	FALSE
P0AAC8	3.99658e+08	90	83	FALSE	TRUE	TRUE	FALSE	TRUE	TRUE	FALSE
P18843	1.46498e+08	80	83	TRUE	TRUE	TRUE	FALSE	TRUE	TRUE	FALSE
P0A7M9	2.21868e+08	80	85.3333	FALSE	FALSE			TRUE	FALSE	FALSE
P77150	7.31694e+07	70	83	FALSE	TRUE	FALSE	FALSE	TRUE	FALSE	FALSE
P09373	2.16836e+09	90	82	FALSE	TRUE	TRUE	FALSE	TRUE	TRUE	FALSE
P04805	1.02332e+09	90	79	TRUE	FALSE			TRUE	TRUE	FALSE
P63284	7.73936e+08	90	82	FALSE	TRUE	TRUE	FALSE	TRUE	TRUE	FALSE
P0AG30	9.21712e+08	90	82	FALSE	TRUE	TRUE	FALSE	TRUE	TRUE	FALSE
P0A8M0	7.84509e+08	90	77.6667	TRUE	FALSE			TRUE	TRUE	FALSE
P0A9P0	4.82317e+08	90	80.6667	FALSE	TRUE	TRUE	FALSE	TRUE	TRUE	FALSE
P0A825	6.77308e+08	90	82	FALSE	TRUE	TRUE	FALSE	TRUE	TRUE	FALSE
P0ABU2	2.31113e+08	80	84	FALSE	FALSE			TRUE	TRUE	FALSE
P39172	5.03566e+08	90	82	FALSE	FALSE			TRUE	TRUE	FALSE
P0AGE9	4.1151e+08	90	82	FALSE	TRUE	TRUE	FALSE	TRUE	TRUE	FALSE
P0A6W5	2.66234e+08	80	83	FALSE	TRUE	FALSE	FALSE	TRUE	TRUE	FALSE
P0A8J4	6.69167e+08	90	89.3333	FALSE	FALSE			TRUE	TRUE	FALSE
P65556	5.18564e+07	70	81.6667	FALSE	TRUE	TRUE	FALSE	TRUE	TRUE	FALSE
P0AC92	5.89463e+07	70	82	FALSE	TRUE	FALSE	FALSE	TRUE	FALSE	FALSE
P0AB71	1.31694e+09	90	81	TRUE	TRUE	TRUE	FALSE	TRUE	TRUE	FALSE
P00961	8.74025e+08	90	81.3333	FALSE	FALSE			TRUE	TRUE	FALSE
P0A8L1	7.81629e+08	90	81	TRUE	TRUE	TRUE	FALSE	TRUE	TRUE	FALSE
P0A847	5.98973e+08	90	79.6667	FALSE	FALSE			TRUE	TRUE	FALSE
P0A7R9	9.34525e+08	90	81	TRUE	FALSE			TRUE	FALSE	FALSE
P0ADN2	4.7458e+08	90	81	FALSE	FALSE			TRUE	FALSE	FALSE
P0ACE7	2.09472e+08	80	81	FALSE	TRUE	FALSE	FALSE	TRUE	FALSE	FALSE
P0ABT2	7.39151e+07	70	81	FALSE	TRUE	TRUE	FALSE	TRUE	TRUE	FALSE
P15288	1.30741e+09	90	79.3333	FALSE	FALSE			TRUE	FALSE	FALSE
P0A7V0	8.47389e+08	90	80	TRUE	TRUE	FALSE	FALSE	TRUE	TRUE	FALSE
P00956	8.36249e+08	90	78	FALSE	FALSE			TRUE	TRUE	FALSE
P0AA10	8.8639e+08	90	80	TRUE	TRUE	TRUE	FALSE	TRUE	TRUE	FALSE
P0AG55	6.12274e+08	90	80	TRUE	TRUE	TRUE	FALSE	TRUE	FALSE	FALSE
P0AE18	2.29449e+08	80	82	TRUE	TRUE	TRUE	FALSE	TRUE	TRUE	FALSE
P0ABP8	3.43797e+08	80	80	FALSE	TRUE	TRUE	FALSE	TRUE	TRUE	FALSE
P0AE52	1.24652e+08	70	82.6667	FALSE	FALSE			TRUE	TRUE	FALSE
P77395	4.49931e+07	60	80.3333	FALSE	TRUE	TRUE	FALSE	TRUE	TRUE	FALSE
P0A8T7	2.43607e+09	90	79.3333	TRUE	TRUE	TRUE	FALSE	TRUE	TRUE	FALSE
P05055	1.3654e+09	90	79	FALSE	TRUE	TRUE	FALSE	TRUE	TRUE	FALSE
P27302	1.40269e+09	90	79.6667	FALSE	TRUE	TRUE	FALSE	TRUE	TRUE	FALSE
P0A6B7	6.41583e+08	90	79.6667	FALSE	TRUE	TRUE	FALSE	TRUE	TRUE	FALSE
P23869	9.19849e+08	90	79	FALSE	TRUE	TRUE	FALSE	TRUE	TRUE	FALSE
P26616	3.06778e+08	80	80.3333	FALSE	TRUE	TRUE	FALSE	TRUE	TRUE	FALSE
P0AFK9	5.99602e+08	90	79	FALSE	TRUE	TRUE	FALSE	TRUE	TRUE	FALSE
P0A9A6	4.53746e+08	90	82.3333	TRUE	TRUE	TRUE	FALSE	TRUE	TRUE	FALSE
P0AAX8	2.17814e+08	80	79.6667	FALSE	FALSE			TRUE	TRUE	FALSE
P0ACF4	4.27592e+08	90	79	FALSE	FALSE			TRUE	FALSE	FALSE
P0AD59	1.63159e+08	80	78	FALSE	TRUE	FALSE	FALSE	TRUE	FALSE	FALSE
P09030	1.21977e+08	70	79	FALSE	TRUE	TRUE	FALSE	TRUE	TRUE	FALSE
P0AG82	2.24856e+08	80	77.3333	FALSE	TRUE	TRUE	FALSE	TRUE	TRUE	FALSE
P0AGE0	1.84362e+08	80	79.3333	TRUE	TRUE	TRUE	FALSE	TRUE	FALSE	FALSE
P06968	5.51036e+07	70	78.3333	TRUE	TRUE	TRUE	FALSE	TRUE	TRUE	FALSE
P62617	4.51713e+07	60	76.3333	TRUE	TRUE	FALSE	FALSE	TRUE	TRUE	FALSE
P0A9W6	1.09706e+07	50	79	FALSE	FALSE			TRUE	FALSE	FALSE
P0A9M8	2.82679e+09	90	77.6667	FALSE	FALSE			TRUE	TRUE	FALSE
P0A7D4	7.69644e+08	90	79	FALSE	TRUE	TRUE	FALSE	TRUE	TRUE	FALSE
P00962	1.02263e+09	90	77.3333	TRUE	TRUE	TRUE	FALSE	TRUE	TRUE	FALSE
P60906	4.05973e+08	90	76	TRUE	TRUE	TRUE	FALSE	TRUE	TRUE	FALSE
P00954	4.93807e+08	90	78	TRUE	TRUE	FALSE	FALSE	TRUE	TRUE	FALSE
P69222	1.7794e+08	80	78	TRUE	FALSE			TRUE	FALSE	FALSE
P31663	2.21238e+08	80	79	FALSE	TRUE	TRUE	FALSE	TRUE	TRUE	FALSE
P0A6N4	2.00814e+08	80	78	FALSE	TRUE	FALSE	FALSE	TRUE	FALSE	FALSE
P24178	3.71149e+07	60	78	FALSE	FALSE			TRUE	FALSE	FALSE
P0ADG7	9.91593e+08	90	77.6667	FALSE	FALSE			TRUE	TRUE	FALSE
P0A7L0	1.17161e+09	90	78.3333	FALSE	FALSE			TRUE	TRUE	FALSE
P0A9Q9	2.32601e+08	80	77	TRUE	TRUE	TRUE	FALSE	TRUE	TRUE	FALSE
P0A836	8.54805e+08	90	77	FALSE	TRUE	TRUE	FALSE	TRUE	TRUE	FALSE
P0A9K9	4.87775e+08	90	77.3333	FALSE	FALSE			TRUE	TRUE	FALSE
P0AEK2	5.26311e+08	90	77	TRUE	TRUE	TRUE	FALSE	TRUE	TRUE	FALSE
P37747	2.81896e+08	80	77	FALSE	TRUE	TRUE	FALSE	TRUE	TRUE	FALSE
P0AEP3	1.4756e+08	80	75.6667	FALSE	TRUE	TRUE	FALSE	TRUE	TRUE	FALSE
P77690	1.64518e+08	80	64.3333	FALSE	FALSE			TRUE	TRUE	FALSE
P61316	1.55066e+08	80	77	TRUE	TRUE	TRUE	FALSE	TRUE	TRUE	FALSE
P77695	1.08515e+08	70	77	FALSE	FALSE			TRUE	FALSE	FALSE
P0AED0	8.48018e+06	40	77	FALSE	FALSE			TRUE	FALSE	FALSE
P00957	1.3697e+09	90	74.6667	FALSE	TRUE	TRUE	FALSE	TRUE	TRUE	FALSE
P0A8M3	1.00769e+09	90	75	TRUE	TRUE	TRUE	FALSE	TRUE	TRUE	FALSE
P62399	8.15659e+08	90	76	TRUE	TRUE	TRUE	FALSE	TRUE	TRUE	FALSE
P0A717	7.45041e+08	90	75.3333	TRUE	TRUE	TRUE	FALSE	TRUE	TRUE	FALSE
P62707	7.41096e+08	90	76	FALSE	TRUE	TRUE	FALSE	TRUE	TRUE	FALSE
P0A6K6	4.79379e+08	90	74.3333	FALSE	FALSE			TRUE	TRUE	FALSE
P0ADZ4	1.24776e+09	90	76	FALSE	FALSE			TRUE	FALSE	FALSE
P37744	6.04257e+08	90	76	FALSE	TRUE	TRUE	FALSE	TRUE	TRUE	FALSE
P0A6H1	2.37836e+08	80	76.6667	FALSE	TRUE	FALSE	FALSE	TRUE	TRUE	FALSE
P00960	1.52567e+08	80	72.3333	TRUE	FALSE			TRUE	TRUE	FALSE
P00934	2.02753e+08	80	76	FALSE	TRUE	TRUE	FALSE	TRUE	TRUE	FALSE
P0ACC3	3.10907e+08	80	76	TRUE	FALSE			TRUE	TRUE	FALSE
P0A796	1.57134e+08	80	76.6667	FALSE	TRUE	TRUE	FALSE	TRUE	TRUE	FALSE
P0AD96	1.87541e+08	80	76	FALSE	TRUE	TRUE	FALSE	TRUE	TRUE	FALSE
P0A790	3.13007e+08	80	76	FALSE	TRUE	TRUE	FALSE	TRUE	TRUE	FALSE
P11458	1.49645e+08	80	74	FALSE	FALSE			TRUE	TRUE	FALSE
P0A8A2	2.60572e+08	80	77.3333	FALSE	FALSE			TRUE	TRUE	FALSE
P12758	5.28527e+07	70	73.3333	FALSE	TRUE	TRUE	FALSE	TRUE	TRUE	FALSE
P0AEB7	5.64556e+07	70	76	FALSE	FALSE			TRUE	FALSE	FALSE
P75874	2.58957e+07	60	76	FALSE	FALSE			TRUE	TRUE	FALSE
P63417	2.74897e+07	60	76	FALSE	FALSE			TRUE	FALSE	FALSE
P75694	4.52441e+06	40	60.6667	FALSE	FALSE			TRUE	FALSE	FALSE
P06959	8.78251e+08	90	73.3333	FALSE	FALSE			TRUE	TRUE	FALSE
P00959	8.28738e+08	90	75	TRUE	TRUE	TRUE	FALSE	TRUE	TRUE	FALSE
P37689	6.53664e+08	90	76	FALSE	FALSE			TRUE	TRUE	FALSE
P33136	2.89999e+08	80	74.3333	FALSE	TRUE	TRUE	FALSE	TRUE	TRUE	FALSE
P0AG48	6.09972e+08	90	75	TRUE	TRUE	FALSE	FALSE	TRUE	FALSE	FALSE
P0A6F3	4.66446e+08	90	72.3333	FALSE	TRUE	TRUE	FALSE	TRUE	TRUE	FALSE
P0AFG0	1.74945e+08	80	75	TRUE	FALSE			TRUE	TRUE	FALSE
P0AF90	1.49522e+08	80	75	FALSE	FALSE			TRUE	FALSE	FALSE
P0AA43	1.98098e+08	80	75	FALSE	TRUE	TRUE	FALSE	TRUE	TRUE	FALSE
P0ADU5	2.82365e+08	80	75	FALSE	TRUE	FALSE	FALSE	TRUE	FALSE	FALSE
P0A7F6	1.39945e+08	80	73.3333	FALSE	FALSE			TRUE	TRUE	FALSE
P0AD10	2.90582e+07	60	75	FALSE	FALSE			TRUE	FALSE	FALSE
P25536	3.00048e+07	60	75	FALSE	TRUE	FALSE	FALSE	TRUE	FALSE	FALSE
Q46893	3.44229e+07	60	73.3333	TRUE	TRUE	TRUE	FALSE	TRUE	TRUE	FALSE
P0AGE6	1.5655e+07	50	75	FALSE	TRUE	FALSE	FALSE	TRUE	TRUE	FALSE
P0A6T1	1.03146e+09	90	74	FALSE	TRUE	TRUE	FALSE	TRUE	TRUE	FALSE
P07012	6.52668e+08	90	74	FALSE	TRUE	TRUE	FALSE	TRUE	TRUE	FALSE
P0A6Z3	4.52805e+08	90	71.6667	FALSE	TRUE	TRUE	FALSE	TRUE	TRUE	FALSE
P0A6H5	4.09033e+08	90	73.6667	FALSE	TRUE	FALSE	FALSE	TRUE	TRUE	FALSE
P0AES9	2.57086e+08	80	74	FALSE	TRUE	FALSE	FALSE	TRUE	FALSE	FALSE
P0A8E7	4.52289e+08	90	74	FALSE	FALSE			TRUE	FALSE	FALSE
P00946	3.69218e+08	80	77.3333	FALSE	FALSE			TRUE	TRUE	FALSE
P62620	2.5001e+08	80	74	TRUE	FALSE			TRUE	TRUE	FALSE
P0AEM9	3.36023e+08	80	70	FALSE	FALSE			TRUE	TRUE	FALSE
P30859	1.53574e+08	80	74	FALSE	FALSE			TRUE	TRUE	FALSE
P0AEG4	1.36356e+08	80	74	FALSE	TRUE	TRUE	FALSE	TRUE	TRUE	FALSE
P23882	1.22627e+08	70	71.6667	TRUE	TRUE	TRUE	FALSE	TRUE	TRUE	FALSE
P05459	1.21674e+08	70	71.3333	FALSE	FALSE			TRUE	TRUE	FALSE
P0A9A9	1.64649e+08	80	74	FALSE	TRUE	FALSE	FALSE	TRUE	FALSE	FALSE
P0AEG6	2.00281e+08	80	69.3333	FALSE	TRUE	TRUE	FALSE	TRUE	TRUE	FALSE
P52061	6.93218e+07	70	74	FALSE	TRUE	FALSE	FALSE	TRUE	FALSE	FALSE
P23836	4.677e+07	60	68.6667	FALSE	TRUE	FALSE	FALSE	TRUE	FALSE	FALSE
P45799	2.29897e+07	60	74	FALSE	TRUE	TRUE	FALSE	TRUE	TRUE	FALSE
P64534	2.96419e+07	60	64.6667	FALSE	FALSE			TRUE	TRUE	FALSE
P0ACF8	1.12273e+09	90	77.3333	FALSE	FALSE			TRUE	TRUE	FALSE
P0A7V3	1.11549e+09	90	73	TRUE	FALSE			TRUE	TRUE	FALSE
P69441	9.07379e+08	90	73.3333	TRUE	TRUE	TRUE	FALSE	TRUE	FALSE	FALSE
P0ABB0	5.0725e+08	90	70.3333	FALSE	FALSE			TRUE	TRUE	FALSE
P23721	3.58745e+08	80	73	FALSE	TRUE	TRUE	FALSE	TRUE	TRUE	FALSE
P0ADF6	4.00105e+08	90	70.3333	FALSE	FALSE			TRUE	TRUE	FALSE
P60624	5.56563e+08	90	73	TRUE	TRUE	TRUE	FALSE	TRUE	TRUE	FALSE
P07004	3.9942e+08	90	67.6667	FALSE	FALSE			TRUE	TRUE	FALSE
P0ABS1	2.62379e+08	80	74	FALSE	TRUE	FALSE	FALSE	TRUE	FALSE	FALSE
P00963	1.62755e+08	80	73	FALSE	TRUE	TRUE	FALSE	TRUE	TRUE	FALSE
P0ACA3	1.96597e+08	80	72.3333	FALSE	FALSE			TRUE	TRUE	FALSE
P0ADE8	2.07544e+08	80	70.3333	FALSE	TRUE	TRUE	FALSE	TRUE	TRUE	FALSE
P0AED7	2.12834e+08	80	73.3333	TRUE	FALSE			TRUE	TRUE	FALSE
P0ACY1	1.04316e+08	70	73	FALSE	TRUE	TRUE	FALSE	TRUE	TRUE	FALSE
P76569	2.39928e+08	80	73	FALSE	FALSE			TRUE	TRUE	FALSE
P0A9Z1	5.78079e+07	70	73	FALSE	TRUE	TRUE	FALSE	TRUE	TRUE	FALSE
P0A8K5	1.04239e+07	50	73	FALSE	FALSE			TRUE	FALSE	FALSE
P22259	1.1183e+08	70	70.3333	FALSE	TRUE	TRUE	FALSE	TRUE	TRUE	FALSE
P0A6D7	3.72447e+08	80	72.3333	FALSE	FALSE			TRUE	TRUE	FALSE
P03817	6.79885e+07	70	72	FALSE	FALSE			TRUE	FALSE	FALSE
P0A6E6	5.70398e+07	70	73	FALSE	TRUE	FALSE	FALSE	TRUE	FALSE	FALSE
P0AB43	5.37346e+07	70	71.6667	FALSE	FALSE			TRUE	TRUE	FALSE
P0ADP9	2.16096e+07	60	72.6667	FALSE	FALSE			TRUE	FALSE	FALSE
P0A7N1	1.00908e+08	70	72	FALSE	FALSE			TRUE	TRUE	FALSE
P0A9P6	8.57391e+08	90	70.3333	FALSE	TRUE	TRUE	FALSE	TRUE	TRUE	FALSE
P76344	4.21061e+08	90	71	FALSE	TRUE	TRUE	FALSE	TRUE	TRUE	FALSE
P0A855	4.05949e+08	90	70.3333	FALSE	TRUE	TRUE	FALSE	TRUE	TRUE	FALSE
P0ABD5	1.99052e+08	80	71	TRUE	FALSE			TRUE	FALSE	FALSE
P31697	3.20461e+08	80	71	FALSE	TRUE	TRUE	FALSE	TRUE	TRUE	FALSE
P0AB77	2.0174e+08	80	72.6667	FALSE	TRUE	TRUE	FALSE	TRUE	TRUE	FALSE
P0A9L3	2.93351e+08	80	71	FALSE	FALSE			TRUE	TRUE	FALSE
P0A7Y0	2.15912e+08	80	64	TRUE	FALSE			TRUE	TRUE	FALSE
P0A912	8.43629e+07	70	71	FALSE	TRUE	TRUE	FALSE	TRUE	TRUE	FALSE
P0A6T9	1.66189e+08	80	71	FALSE	TRUE	TRUE	FALSE	TRUE	TRUE	FALSE
P08839	1.18629e+09	90	71.6667	FALSE	TRUE	TRUE	FALSE	TRUE	TRUE	FALSE
P36938	2.61472e+08	80	69.6667	FALSE	FALSE			TRUE	TRUE	FALSE
P0A6N8	3.22989e+08	80	72.6667	FALSE	FALSE			TRUE	FALSE	FALSE
P37095	2.53569e+08	80	70	FALSE	TRUE	TRUE	FALSE	TRUE	TRUE	FALSE
P61517	1.53939e+08	80	67.3333	TRUE	TRUE	TRUE	FALSE	TRUE	TRUE	FALSE
P0A9C5	2.85275e+08	80	69.3333	FALSE	FALSE			TRUE	TRUE	FALSE
P0A794	1.28028e+08	70	70	FALSE	TRUE	TRUE	FALSE	TRUE	TRUE	FALSE
P0A6T5	1.20682e+08	70	70	TRUE	TRUE	FALSE	FALSE	TRUE	FALSE	FALSE
P76270	5.49913e+07	70	73.3333	FALSE	TRUE	FALSE	FALSE	TRUE	FALSE	FALSE
P0AAP3	3.29954e+07	60	62.6667	FALSE	TRUE	FALSE	FALSE	TRUE	FALSE	FALSE
P30748	4.44473e+06	40	75	FALSE	TRUE	FALSE	FALSE	TRUE	FALSE	FALSE
P0A7V8	2.58621e+09	90	68.3333	TRUE	FALSE			TRUE	FALSE	FALSE
P0ACF0	1.66843e+09	90	69	FALSE	TRUE	FALSE	FALSE	TRUE	FALSE	FALSE
P0A978	3.96764e+08	80	69	FALSE	FALSE			TRUE	FALSE	FALSE
P24182	2.86517e+08	80	70	TRUE	TRUE	TRUE	FALSE	TRUE	TRUE	FALSE
P0A7S9	9.99224e+08	90	69	TRUE	FALSE			TRUE	FALSE	FALSE
P13035	1.87721e+08	80	69	FALSE	TRUE	TRUE	FALSE	TRUE	TRUE	FALSE
P0AB91	3.50427e+08	80	71.6667	FALSE	TRUE	TRUE	FALSE	TRUE	TRUE	FALSE
P0A9W3	3.83517e+08	80	68.6667	FALSE	TRUE	TRUE	FALSE	TRUE	TRUE	FALSE
P0ABZ6	2.5694e+08	80	70.3333	FALSE	TRUE	TRUE	FALSE	TRUE	TRUE	FALSE
P0A7R5	7.11734e+08	90	73.6667	TRUE	FALSE			TRUE	FALSE	FALSE
P51020	1.71844e+08	80	69	FALSE	FALSE			TRUE	TRUE	FALSE
P37902	2.28552e+08	80	70.3333	FALSE	FALSE			TRUE	TRUE	FALSE
P0AFL3	1.28618e+08	70	72.3333	FALSE	TRUE	TRUE	FALSE	TRUE	TRUE	FALSE
P0A6R0	2.76527e+08	80	68.6667	FALSE	TRUE	TRUE	FALSE	TRUE	TRUE	FALSE
P45748	1.19782e+08	70	68	TRUE	TRUE	TRUE	FALSE	TRUE	TRUE	FALSE
P0AC62	1.70589e+08	80	69	FALSE	FALSE			TRUE	FALSE	FALSE
P0A784	7.7932e+07	70	69	TRUE	TRUE	TRUE	FALSE	TRUE	TRUE	FALSE
P0ACY9	2.76253e+07	60	69	FALSE	FALSE			TRUE	FALSE	FALSE
P0A7W7	1.56163e+09	90	68	TRUE	TRUE	FALSE	FALSE	TRUE	FALSE	FALSE
P11875	3.59329e+08	80	68.3333	TRUE	TRUE	TRUE	FALSE	TRUE	TRUE	FALSE
P0A7J3	5.78918e+08	90	68	TRUE	TRUE	TRUE	FALSE	FALSE
P60651	1.06993e+08	70	68	FALSE	FALSE			TRUE	TRUE	FALSE
P0ACC7	2.89829e+08	80	66.3333	TRUE	TRUE	TRUE	FALSE	TRUE	TRUE	FALSE
Q57261	3.18217e+08	80	68.3333	FALSE	TRUE	TRUE	FALSE	TRUE	TRUE	FALSE
P0AAB6	1.64553e+08	80	65.6667	FALSE	FALSE			TRUE	TRUE	FALSE
P04816	2.13943e+08	80	68	FALSE	TRUE	TRUE	FALSE	TRUE	TRUE	FALSE
P0A6Y1	2.01302e+08	80	68	FALSE	TRUE	FALSE	FALSE	TRUE	FALSE	FALSE
P0AAZ7	4.6596e+07	60	68	FALSE	FALSE			TRUE	FALSE	FALSE
P0A6G3	4.08404e+07	60	68	FALSE	FALSE			TRUE	TRUE	FALSE
P0AF96	8.26315e+06	40	64.3333	FALSE	FALSE			TRUE	TRUE	FALSE
P07118	1.18392e+09	90	66.6667	TRUE	FALSE			TRUE	TRUE	FALSE
P0A705	5.54012e+08	90	67	TRUE	FALSE			TRUE	TRUE	FALSE
P04825	3.75284e+08	80	66.6667	FALSE	TRUE	TRUE	FALSE	TRUE	TRUE	FALSE
P0A7I4	2.73958e+08	80	69	FALSE	FALSE			TRUE	TRUE	FALSE
P0AAG0	1.37557e+08	80	61	FALSE	FALSE			TRUE	TRUE	FALSE
P0A7T3	6.68243e+08	90	66.6667	TRUE	FALSE			TRUE	FALSE	FALSE
P0ABH7	3.08271e+08	80	62.3333	FALSE	TRUE	TRUE	FALSE	TRUE	TRUE	FALSE
P0A6Y5	1.79092e+08	80	62	FALSE	TRUE	FALSE	FALSE	TRUE	TRUE	FALSE
P60546	9.90403e+07	70	66.3333	TRUE	TRUE	TRUE	FALSE	TRUE	TRUE	FALSE
P0A8U6	6.68006e+07	70	67	FALSE	TRUE	FALSE	FALSE	TRUE	FALSE	FALSE
P37329	8.19943e+07	70	71	FALSE	TRUE	TRUE	FALSE	TRUE	TRUE	FALSE
P07813	9.81848e+08	90	66.6667	TRUE	TRUE	TRUE	FALSE	TRUE	TRUE	FALSE
P32132	6.65323e+08	90	66	FALSE	FALSE			FALSE
P0A8N5	2.96871e+08	80	67.3333	FALSE	TRUE	TRUE	FALSE	TRUE	TRUE	FALSE
P08312	4.00455e+08	90	64.3333	TRUE	FALSE			TRUE	TRUE	FALSE
P13029	2.40118e+08	80	66	FALSE	TRUE	TRUE	FALSE	TRUE	TRUE	FALSE
P37051	2.07626e+08	80	65.3333	FALSE	FALSE			TRUE	TRUE	FALSE
P0A6X7	4.20769e+08	90	66	FALSE	TRUE	FALSE	FALSE	TRUE	FALSE	FALSE
P09832	1.60924e+08	80	66	FALSE	FALSE			TRUE	TRUE	FALSE
P04425	9.05344e+07	70	66	FALSE	TRUE	TRUE	FALSE	TRUE	TRUE	FALSE
P0AFQ7	7.61689e+07	70	66	FALSE	TRUE	TRUE	FALSE	TRUE	TRUE	FALSE
P36929	4.5681e+07	60	65	FALSE	TRUE	TRUE	FALSE	TRUE	TRUE	FALSE
P06715	6.42167e+07	70	64	FALSE	TRUE	TRUE	FALSE	TRUE	TRUE	FALSE
P0ADI7	4.28503e+07	60	61.6667	FALSE	TRUE	TRUE	FALSE	TRUE	TRUE	FALSE
P0A7E9	4.46569e+07	60	66	TRUE	TRUE	TRUE	FALSE	TRUE	TRUE	FALSE
P0ADS2	4.74039e+07	60	66	FALSE	TRUE	FALSE	FALSE	TRUE	FALSE	FALSE
P32662	1.3588e+07	50	63.6667	FALSE	FALSE			TRUE	TRUE	FALSE
P77214	1.11255e+07	50	66	FALSE	TRUE	FALSE	FALSE	TRUE	FALSE	FALSE
P0A7E5	5.19779e+08	90	64	TRUE	TRUE	TRUE	FALSE	TRUE	TRUE	FALSE
P0AFG3	2.83143e+08	80	64.6667	FALSE	TRUE	TRUE	FALSE	TRUE	TRUE	FALSE
P30850	5.96632e+08	90	65	FALSE	TRUE	TRUE	FALSE	TRUE	TRUE	FALSE
P0AC53	2.69671e+08	80	65	FALSE	FALSE			TRUE	TRUE	FALSE
P0AES0	1.05895e+08	70	63.6667	FALSE	TRUE	TRUE	FALSE	TRUE	TRUE	FALSE
P0A959	1.4705e+08	80	63.6667	FALSE	TRUE	TRUE	FALSE	TRUE	TRUE	FALSE
P05020	1.68514e+08	80	66	FALSE	TRUE	TRUE	FALSE	TRUE	TRUE	FALSE
P00370	7.36249e+07	70	63	FALSE	TRUE	TRUE	FALSE	TRUE	TRUE	FALSE
P76290	7.14593e+07	70	66.6667	FALSE	TRUE	TRUE	FALSE	TRUE	TRUE	FALSE
P45565	1.05087e+08	70	65	FALSE	FALSE			TRUE	TRUE	FALSE
P0A972	1.25205e+08	70	69.3333	FALSE	FALSE			TRUE	FALSE	FALSE
P09831	2.83619e+08	80	62.6667	FALSE	FALSE			TRUE	TRUE	FALSE
P00864	2.85655e+08	80	63	FALSE	TRUE	TRUE	FALSE	TRUE	TRUE	FALSE
P21599	2.58785e+08	80	66.6667	FALSE	TRUE	TRUE	FALSE	TRUE	TRUE	FALSE
P0A7J7	7.40134e+08	90	64	FALSE	TRUE	FALSE	FALSE	TRUE	FALSE	FALSE
P61175	4.51991e+08	90	64	TRUE	TRUE	TRUE	FALSE	TRUE	FALSE	FALSE
P25437	1.68357e+08	80	64	FALSE	FALSE			TRUE	TRUE	FALSE
P76536	9.60926e+07	70	64	FALSE	FALSE			TRUE	TRUE	FALSE
P0A6L0	8.23231e+07	70	60.6667	FALSE	TRUE	TRUE	FALSE	TRUE	TRUE	FALSE
P27248	7.19534e+07	70	64	FALSE	TRUE	TRUE	FALSE	TRUE	TRUE	FALSE
P23003	1.85799e+08	80	64.6667	FALSE	TRUE	TRUE	FALSE	TRUE	FALSE	FALSE
P08244	5.92974e+07	70	57.3333	FALSE	TRUE	TRUE	FALSE	TRUE	TRUE	FALSE
P0ADU2	7.25074e+07	70	53.3333	FALSE	TRUE	FALSE	FALSE	TRUE	TRUE	FALSE
P0A746	3.30588e+07	60	66	FALSE	TRUE	TRUE	FALSE	TRUE	TRUE	FALSE
P69913	1.14461e+08	70	64	TRUE	TRUE	FALSE	FALSE	TRUE	FALSE	FALSE
P0ADY3	8.704e+07	70	64	TRUE	TRUE	TRUE	FALSE	TRUE	TRUE	FALSE
P67338	1.52237e+06	20	64	FALSE	FALSE			TRUE	FALSE	FALSE
P02359	1.75035e+09	90	63	TRUE	FALSE			TRUE	TRUE	FALSE
P31120	3.38299e+08	80	63	FALSE	FALSE			TRUE	TRUE	FALSE
P0AFG6	2.26893e+08	80	57	FALSE	TRUE	TRUE	FALSE	TRUE	TRUE	FALSE
P0A707	4.81508e+08	90	63	TRUE	FALSE			TRUE	TRUE	FALSE
P23839	1.67738e+08	80	63	FALSE	FALSE			TRUE	FALSE	FALSE
P0ADV7	1.396e+08	80	63	FALSE	TRUE	TRUE	FALSE	TRUE	TRUE	FALSE
P27829	1.08168e+08	70	63	FALSE	FALSE			TRUE	TRUE	FALSE
P0A7B8	1.21831e+08	70	59.3333	FALSE	TRUE	TRUE	FALSE	TRUE	FALSE	FALSE
P0ABZ4	7.43314e+07	70	63	FALSE	FALSE			TRUE	TRUE	FALSE
P0A6K3	4.4821e+07	60	57.3333	TRUE	TRUE	TRUE	FALSE	TRUE	TRUE	FALSE
P0AD33	8.60808e+07	70	53.6667	FALSE	FALSE			TRUE	FALSE	FALSE
P06999	6.54838e+07	70	62.6667	FALSE	TRUE	TRUE	FALSE	TRUE	TRUE	FALSE
P0A6Q6	7.36853e+07	70	63	TRUE	TRUE	FALSE	FALSE	TRUE	FALSE	FALSE
P0A8C4	2.77626e+07	60	59.6667	FALSE	FALSE			TRUE	TRUE	FALSE
P0AB55	2.8106e+07	60	64	FALSE	FALSE			TRUE	TRUE	FALSE
P21513	5.07882e+08	90	59.6667	TRUE	TRUE	TRUE	FALSE	FALSE
P0A9T0	3.65879e+08	80	61.3333	FALSE	TRUE	TRUE	FALSE	TRUE	TRUE	FALSE
P0A7U3	6.62141e+08	90	62	TRUE	FALSE			TRUE	FALSE	FALSE
P77718	1.48087e+08	80	62.6667	FALSE	FALSE			TRUE	TRUE	FALSE
P77580	3.51297e+08	80	60.6667	FALSE	FALSE			TRUE	TRUE	FALSE
P18133	3.11552e+08	80	59.6667	FALSE	FALSE			TRUE	TRUE	FALSE
P02413	4.18037e+08	90	65.3333	TRUE	TRUE	FALSE	FALSE	TRUE	FALSE	FALSE
P0AEI1	1.29477e+08	70	60.3333	FALSE	FALSE			TRUE	TRUE	FALSE
P0A6Q3	6.90922e+08	90	60	TRUE	TRUE	FALSE	FALSE	TRUE	FALSE	FALSE
P60723	1.34625e+08	80	62.3333	TRUE	TRUE	TRUE	FALSE	TRUE	TRUE	FALSE
P0AEU0	8.15668e+07	70	62	FALSE	TRUE	TRUE	FALSE	TRUE	TRUE	FALSE
P07862	6.3038e+07	70	62	FALSE	TRUE	TRUE	FALSE	TRUE	TRUE	FALSE
P23827	5.22085e+08	90	62	FALSE	TRUE	TRUE	FALSE	TRUE	TRUE	FALSE
P04951	4.1688e+07	60	60	TRUE	TRUE	TRUE	FALSE	TRUE	TRUE	FALSE
P0A968	9.60232e+06	50	62	FALSE	FALSE			TRUE	FALSE	FALSE
P45523	1.04082e+09	90	61	FALSE	TRUE	TRUE	FALSE	TRUE	TRUE	FALSE
P45577	5.31722e+08	90	61	FALSE	FALSE			TRUE	TRUE	FALSE
P27298	2.13261e+08	80	61	FALSE	FALSE			TRUE	TRUE	FALSE
P77398	1.021e+08	70	57	FALSE	TRUE	TRUE	FALSE	TRUE	TRUE	FALSE
P25745	1.526e+08	80	59.3333	FALSE	FALSE			TRUE	TRUE	FALSE
P37647	4.47103e+07	60	61	FALSE	FALSE			TRUE	TRUE	FALSE
P0A8B5	3.61333e+07	60	56.3333	FALSE	TRUE	FALSE	FALSE	TRUE	FALSE	FALSE
P0A738	3.73414e+07	60	61	FALSE	TRUE	TRUE	FALSE	TRUE	TRUE	FALSE
P0C0L9	2.33119e+07	60	61	FALSE	TRUE	FALSE	FALSE	TRUE	FALSE	FALSE
P69829	3.87653e+07	60	63	FALSE	TRUE	FALSE	FALSE	TRUE	FALSE	FALSE
P0AA31	1.07013e+07	50	61	FALSE	FALSE			TRUE	FALSE	FALSE
P0AB14	1.23314e+08	70	61	FALSE	FALSE			TRUE	FALSE	FALSE
P0A910	2.80955e+09	90	63	FALSE	TRUE	FALSE	FALSE	TRUE	TRUE	FALSE
P60422	9.80815e+08	90	60.3333	TRUE	TRUE	TRUE	FALSE	TRUE	TRUE	FALSE
P0A6Z1	1.06248e+08	70	57.6667	FALSE	TRUE	TRUE	FALSE	TRUE	TRUE	FALSE
P21165	1.49737e+08	80	57	FALSE	TRUE	TRUE	FALSE	TRUE	TRUE	FALSE
P0A7K6	2.63809e+08	80	60	TRUE	TRUE	TRUE	FALSE	TRUE	TRUE	FALSE
P0A6L2	2.28279e+08	80	61.3333	TRUE	TRUE	TRUE	FALSE	TRUE	TRUE	FALSE
P0A7B5	3.35946e+08	80	60.3333	FALSE	TRUE	TRUE	FALSE	TRUE	TRUE	FALSE
P0AFK0	1.40257e+08	80	60	FALSE	TRUE	TRUE	TRUE	TRUE	TRUE	FALSE
P0A749	1.38126e+08	80	58	TRUE	TRUE	TRUE	FALSE	TRUE	TRUE	FALSE
P69924	6.90774e+07	70	58.6667	TRUE	TRUE	TRUE	FALSE	TRUE	TRUE	FALSE
P0AEQ3	9.05411e+07	70	61.6667	FALSE	TRUE	TRUE	FALSE	TRUE	TRUE	FALSE
P0A7Z0	1.45752e+08	80	57.3333	FALSE	TRUE	TRUE	FALSE	TRUE	TRUE	FALSE
P0AFU8	7.99243e+07	70	60.3333	TRUE	TRUE	TRUE	FALSE	TRUE	TRUE	FALSE
P0A720	2.60489e+07	60	60	TRUE	TRUE	TRUE	FALSE	TRUE	TRUE	FALSE
P0A8Y5	4.92066e+07	60	58	FALSE	TRUE	TRUE	FALSE	TRUE	TRUE	FALSE
P0ACJ0	6.20902e+07	70	60	FALSE	FALSE			TRUE	TRUE	FALSE
P64455	7.71647e+07	70	60	FALSE	FALSE			TRUE	FALSE	FALSE
P0A6J8	2.55135e+08	80	59	FALSE	FALSE			TRUE	TRUE	FALSE
P00579	1.20402e+09	90	55	FALSE	TRUE	FALSE	FALSE	TRUE	TRUE	FALSE
P0AC33	1.69213e+08	80	59	FALSE	FALSE			TRUE	TRUE	FALSE
P0A8A0	2.58422e+08	80	60.3333	FALSE	TRUE	TRUE	FALSE	TRUE	TRUE	FALSE
P0AFH8	3.98446e+08	90	61	FALSE	FALSE			TRUE	FALSE	FALSE
P10121	7.54139e+07	70	57	TRUE	TRUE	TRUE	FALSE	TRUE	TRUE	FALSE
P0A6I0	4.44963e+07	60	61.3333	FALSE	TRUE	TRUE	FALSE	TRUE	TRUE	FALSE
P0A7L8	1.25537e+08	70	61.6667	TRUE	TRUE	FALSE	FALSE	TRUE	FALSE	FALSE
P0AF24	6.15465e+07	70	59	FALSE	TRUE	TRUE	FALSE	TRUE	TRUE	FALSE
P23857	5.58768e+07	70	59	FALSE	FALSE			TRUE	TRUE	FALSE
P65870	8.31196e+06	40	59	FALSE	TRUE	FALSE	FALSE	TRUE	FALSE	FALSE
P10408	2.14937e+08	80	57.3333	TRUE	TRUE	TRUE	FALSE	TRUE	TRUE	FALSE
P0ADS6	4.03454e+08	90	60.6667	FALSE	FALSE			TRUE	TRUE	FALSE
P0A7G6	1.36636e+08	80	58	FALSE	TRUE	TRUE	FALSE	TRUE	TRUE	FALSE
P0A9Q5	2.059e+08	80	58	TRUE	FALSE			TRUE	FALSE	FALSE
P21888	2.43021e+08	80	58	TRUE	TRUE	TRUE	FALSE	TRUE	TRUE	FALSE
P52697	1.67711e+08	80	59	FALSE	TRUE	TRUE	FALSE	TRUE	TRUE	FALSE
P0ACG1	4.94773e+07	60	58	FALSE	FALSE			TRUE	TRUE	FALSE
P0AEY5	1.49191e+08	80	58.6667	FALSE	FALSE			TRUE	FALSE	FALSE
P36995	2.81551e+08	80	70.6667	FALSE	FALSE			TRUE	FALSE	FALSE
Q46856	6.28709e+07	70	57	FALSE	TRUE	TRUE	FALSE	TRUE	TRUE	FALSE
P29217	2.90283e+07	60	51.6667	FALSE	FALSE			TRUE	TRUE	FALSE
P0AEI6	1.64787e+07	50	58	FALSE	FALSE			TRUE	TRUE	FALSE
P45531	6.03543e+06	40	58	FALSE	TRUE	FALSE	FALSE	TRUE	FALSE	FALSE
P76575	6.79275e+06	40	58	FALSE	FALSE			TRUE	FALSE	FALSE
P0A9M0	7.00852e+08	90	56	FALSE	TRUE	TRUE	FALSE	TRUE	TRUE	FALSE
P0A7T7	7.04778e+08	90	57	TRUE	FALSE			TRUE	FALSE	FALSE
P0A6G7	2.32886e+08	80	57.6667	FALSE	TRUE	FALSE	FALSE	TRUE	FALSE	FALSE
P0ACP7	1.07923e+08	70	59	FALSE	TRUE	TRUE	FALSE	TRUE	TRUE	FALSE
P0A6R3	1.34289e+08	80	57	FALSE	TRUE	FALSE	FALSE	TRUE	FALSE	FALSE
P12281	8.00117e+07	70	55	FALSE	TRUE	TRUE	FALSE	TRUE	TRUE	FALSE
P36767	8.97583e+07	70	57	FALSE	TRUE	TRUE	FALSE	TRUE	TRUE	FALSE
P37765	3.39834e+08	80	56	FALSE	TRUE	TRUE	FALSE	TRUE	TRUE	FALSE
P39173	5.0682e+07	60	58.3333	FALSE	FALSE			TRUE	TRUE	FALSE
P37773	7.69377e+07	70	49.3333	FALSE	FALSE			TRUE	TRUE	FALSE
P76373	4.05884e+07	60	55	FALSE	FALSE			TRUE	TRUE	FALSE
P0ABU0	6.83314e+07	70	57	FALSE	TRUE	FALSE	FALSE	TRUE	FALSE	FALSE
P63228	4.1742e+07	60	48.3333	FALSE	TRUE	FALSE	FALSE	TRUE	TRUE	FALSE
P15770	4.25461e+07	60	57	FALSE	TRUE	TRUE	FALSE	TRUE	FALSE	FALSE
P60438	6.70896e+08	90	56	TRUE	TRUE	TRUE	FALSE	TRUE	TRUE	FALSE
P0A805	5.30131e+08	90	58	TRUE	TRUE	FALSE	FALSE	TRUE	FALSE	FALSE
P06612	2.60475e+08	80	55.6667	TRUE	TRUE	TRUE	FALSE	TRUE	TRUE	FALSE
P15042	1.32121e+08	70	54.6667	TRUE	TRUE	TRUE	FALSE	TRUE	TRUE	FALSE
P76658	9.39012e+07	70	52.6667	FALSE	FALSE			TRUE	TRUE	FALSE
P0AC69	2.65387e+08	80	56	FALSE	TRUE	TRUE	FALSE	TRUE	TRUE	FALSE
P0A6B4	1.97906e+08	80	56	FALSE	TRUE	TRUE	FALSE	TRUE	TRUE	FALSE
P0A8G9	1.83337e+07	50	65.6667	FALSE	FALSE			TRUE	FALSE	FALSE
P09424	4.85379e+07	60	52.6667	FALSE	FALSE			TRUE	TRUE	FALSE
P75849	3.88715e+07	60	53.6667	FALSE	FALSE			TRUE	TRUE	FALSE
P04036	4.54095e+07	60	57	TRUE	TRUE	TRUE	FALSE	TRUE	TRUE	FALSE
P0A6L9	2.82633e+07	60	55	FALSE	TRUE	TRUE	FALSE	TRUE	TRUE	FALSE
P0ACX3	1.16244e+08	70	56	FALSE	TRUE	TRUE	FALSE	TRUE	FALSE	FALSE
P77247	3.22935e+07	60	56	FALSE	TRUE	FALSE	FALSE	TRUE	TRUE	FALSE
P0A917	6.2104e+07	70	52	FALSE	TRUE	FALSE	FALSE	TRUE	FALSE	FALSE
P0A7N9	5.35403e+07	70	56	FALSE	TRUE	FALSE	FALSE	TRUE	FALSE	FALSE
P22188	1.33029e+08	70	56	TRUE	TRUE	TRUE	FALSE	TRUE	TRUE	FALSE
P0A9Q7	9.43049e+07	70	52	FALSE	TRUE	TRUE	FALSE	TRUE	TRUE	FALSE
P64463	2.02325e+08	80	55	FALSE	FALSE			TRUE	TRUE	FALSE
P76177	6.50913e+07	70	60	FALSE	FALSE			TRUE	TRUE	FALSE
P0A7J0	7.5658e+07	70	55	TRUE	TRUE	TRUE	FALSE	TRUE	TRUE	FALSE
P0A9K3	8.85353e+07	70	56.6667	FALSE	FALSE			TRUE	TRUE	FALSE
P07649	4.00713e+07	60	55	FALSE	TRUE	TRUE	FALSE	TRUE	TRUE	FALSE
P09147	4.49288e+07	60	55	FALSE	TRUE	TRUE	FALSE	TRUE	TRUE	FALSE
P0A8G6	3.29125e+08	80	55	FALSE	TRUE	FALSE	FALSE	TRUE	FALSE	FALSE
P37745	4.79041e+07	60	55	FALSE	FALSE			TRUE	TRUE	FALSE
P0A780	1.29879e+08	70	56.6667	FALSE	TRUE	FALSE	FALSE	TRUE	FALSE	FALSE
P22939	1.67999e+07	50	51.6667	TRUE	TRUE	TRUE	FALSE	TRUE	FALSE	FALSE
P64614	3.42289e+07	60	55	FALSE	FALSE			TRUE	FALSE	FALSE
P65367	9.0261e+06	50	55	FALSE	FALSE			TRUE	FALSE	FALSE
P0A7S3	7.1382e+08	90	56	TRUE	FALSE			TRUE	TRUE	FALSE
P0AES6	4.31952e+08	90	50.6667	TRUE	TRUE	TRUE	FALSE	TRUE	TRUE	FALSE
P0C0V0	8.86718e+07	70	53.3333	FALSE	FALSE			TRUE	TRUE	FALSE
P23893	1.33787e+08	80	51.3333	TRUE	FALSE			TRUE	TRUE	FALSE
P16456	2.10703e+08	80	54	FALSE	TRUE	TRUE	FALSE	TRUE	TRUE	FALSE
P0AGJ5	1.04017e+08	70	54	FALSE	FALSE			TRUE	TRUE	TRUE
P60716	1.65552e+08	80	51	FALSE	FALSE			TRUE	TRUE	FALSE
P27828	5.5846e+07	70	53	FALSE	TRUE	TRUE	FALSE	TRUE	TRUE	FALSE
P0A9L5	1.81106e+07	50	58	FALSE	FALSE			TRUE	TRUE	FALSE
P0AGF2	9.57594e+06	50	54	FALSE	TRUE	FALSE	FALSE	TRUE	FALSE	FALSE
P0AG51	1.81609e+07	50	54	TRUE	TRUE	FALSE	FALSE	TRUE	FALSE	FALSE
P46837	1.57578e+08	80	53.6667	FALSE	FALSE			TRUE	TRUE	FALSE
P0AG59	5.46864e+08	90	55	TRUE	FALSE			TRUE	FALSE	FALSE
P0AB89	1.71016e+08	80	53	TRUE	TRUE	TRUE	FALSE	TRUE	TRUE	FALSE
P0AE01	1.26321e+08	70	52	FALSE	TRUE	TRUE	TRUE	TRUE	TRUE	TRUE
P24186	1.11319e+08	70	54	TRUE	TRUE	TRUE	FALSE	TRUE	TRUE	FALSE
P76055	1.12334e+08	70	54	FALSE	FALSE			TRUE	TRUE	FALSE
P75915	7.28021e+08	90	53	FALSE	FALSE			TRUE	FALSE	FALSE
P0AF08	1.20243e+08	70	51.6667	FALSE	FALSE			TRUE	TRUE	FALSE
P64506	8.92511e+07	70	53	FALSE	FALSE			TRUE	FALSE	FALSE
P67080	6.97159e+07	70	48.3333	FALSE	TRUE	TRUE	FALSE	TRUE	TRUE	FALSE
P30178	3.4328e+07	60	50.3333	FALSE	TRUE	TRUE	FALSE	TRUE	TRUE	FALSE
P31142	1.52816e+07	50	53	FALSE	TRUE	TRUE	FALSE	TRUE	TRUE	FALSE
P0AEZ3	2.2334e+07	60	54.6667	TRUE	TRUE	TRUE	FALSE	TRUE	TRUE	FALSE
P77754	4.13592e+07	60	52.6667	FALSE	TRUE	FALSE	FALSE	TRUE	FALSE	FALSE
P67095	5.98771e+07	70	54.6667	FALSE	TRUE	TRUE	FALSE	TRUE	TRUE	FALSE
P05194	5.62553e+07	70	53	FALSE	FALSE			TRUE	TRUE	FALSE
P0A986	1.21031e+08	70	53	FALSE	FALSE			TRUE	FALSE	FALSE
P37188	5.51307e+06	40	53	FALSE	FALSE			TRUE	FALSE	FALSE
P0A7N4	3.86833e+06	30	47.6667	FALSE	TRUE	FALSE	FALSE	TRUE	FALSE	FALSE
P07013	4.26875e+07	60	50.3333	FALSE	TRUE	FALSE	FALSE	TRUE	TRUE	FALSE
P0A7X3	1.87012e+09	90	53.3333	TRUE	FALSE			TRUE	FALSE	FALSE
P00561	1.20568e+08	70	51.6667	FALSE	TRUE	TRUE	FALSE	TRUE	TRUE	FALSE
P68679	3.12028e+08	80	52	FALSE	FALSE			TRUE	FALSE	FALSE
P0AG63	5.12298e+08	90	52	TRUE	FALSE			TRUE	FALSE	FALSE
P0AD57	7.23499e+07	70	52	TRUE	TRUE	FALSE	FALSE	TRUE	FALSE	FALSE
P0AB28	5.85488e+08	90	52	FALSE	FALSE			TRUE	FALSE	FALSE
P09158	7.32291e+08	90	50	FALSE	TRUE	TRUE	FALSE	TRUE	TRUE	FALSE
P0AGK8	4.8695e+07	60	39	FALSE	FALSE			TRUE	FALSE	FALSE
P64554	1.79582e+07	50	54	FALSE	FALSE			TRUE	TRUE	FALSE
P0A8M6	2.09988e+07	60	52	FALSE	FALSE			TRUE	FALSE	FALSE
P0A7A2	2.90374e+07	60	52	FALSE	FALSE			TRUE	TRUE	FALSE
P08189	2.0856e+07	60	46	FALSE	TRUE	TRUE	FALSE	TRUE	TRUE	FALSE
P0AES4	8.87028e+08	90	50.3333	TRUE	TRUE	TRUE	FALSE	TRUE	TRUE	FALSE
P33602	4.08305e+08	90	50.6667	FALSE	FALSE			TRUE	TRUE	FALSE
P21170	1.70301e+08	80	51.3333	FALSE	FALSE			TRUE	TRUE	FALSE
P0C018	3.66088e+08	80	56.6667	TRUE	TRUE	FALSE	FALSE	TRUE	FALSE	FALSE
P03023	6.90901e+07	70	50.3333	FALSE	TRUE	TRUE	FALSE	TRUE	TRUE	FALSE
P0ADZ0	3.27811e+08	80	51.3333	TRUE	TRUE	FALSE	FALSE	TRUE	FALSE	FALSE
P75823	4.35063e+07	60	51.6667	FALSE	TRUE	TRUE	FALSE	TRUE	TRUE	FALSE
P0AEZ9	6.18782e+07	70	51	FALSE	TRUE	TRUE	FALSE	TRUE	TRUE	FALSE
P0A962	2.73825e+07	60	49.3333	FALSE	TRUE	TRUE	FALSE	TRUE	TRUE	FALSE
P0ACR9	2.13682e+08	80	51.3333	FALSE	FALSE			TRUE	FALSE	FALSE
P0A8E1	2.88291e+07	60	51	FALSE	FALSE			TRUE	TRUE	FALSE
P0ADY7	2.7625e+07	60	51	TRUE	TRUE	TRUE	FALSE	TRUE	TRUE	FALSE
P39286	2.31072e+07	60	45.6667	FALSE	FALSE			TRUE	TRUE	FALSE
P04982	3.63028e+07	60	51	FALSE	FALSE			TRUE	TRUE	FALSE
P30863	1.57222e+07	50	52	FALSE	FALSE			TRUE	TRUE	FALSE
P77756	3.88349e+06	30	48.3333	FALSE	FALSE			TRUE	FALSE	FALSE
P33363	1.78678e+08	80	50	FALSE	FALSE			TRUE	TRUE	FALSE
P0A9X4	8.07222e+07	70	50.6667	TRUE	FALSE			TRUE	TRUE	FALSE
P27306	6.27001e+07	70	50	FALSE	FALSE			TRUE	TRUE	FALSE
P0A8I5	9.4877e+07	70	50	FALSE	TRUE	TRUE	FALSE	TRUE	TRUE	FALSE
P0A9Q1	4.62728e+07	60	47.6667	FALSE	TRUE	FALSE	FALSE	TRUE	FALSE	FALSE
P0A7I0	7.14647e+07	70	49.6667	TRUE	FALSE			TRUE	TRUE	FALSE
P0A731	3.83249e+07	60	50	FALSE	TRUE	TRUE	FALSE	TRUE	TRUE	FALSE
P07913	1.10897e+08	70	47.3333	FALSE	FALSE			TRUE	TRUE	FALSE
P0AA57	7.83796e+07	70	44.6667	FALSE	FALSE			TRUE	FALSE	FALSE
P0AG07	4.11928e+07	60	46.6667	FALSE	FALSE			TRUE	TRUE	FALSE
P76001	4.81957e+06	40	50	FALSE	FALSE			TRUE	FALSE	FALSE
P0A6W9	4.66635e+08	90	47.6667	FALSE	TRUE	TRUE	FALSE	TRUE	TRUE	FALSE
P0A7M6	1.3101e+08	70	53.3333	TRUE	TRUE	FALSE	FALSE	TRUE	FALSE	FALSE
P06996	7.91913e+07	70	47.6667	FALSE	TRUE	FALSE	FALSE	TRUE	TRUE	FALSE
P33920	5.36e+07	70	50.6667	FALSE	FALSE			TRUE	TRUE	FALSE
P0AET2	9.15711e+07	70	50.3333	FALSE	FALSE			TRUE	FALSE	FALSE
P0A8L7	1.27008e+07	50	51	FALSE	FALSE			TRUE	FALSE	FALSE
P52102	5.45504e+06	40	49.6667	FALSE	TRUE	FALSE	FALSE	TRUE	FALSE	FALSE
P0AEU7	2.45762e+08	80	49.6667	FALSE	TRUE	FALSE	FALSE	TRUE	TRUE	FALSE
P22106	5.90698e+07	70	44.6667	FALSE	TRUE	TRUE	FALSE	TRUE	TRUE	FALSE
P12996	4.85112e+07	60	51.3333	FALSE	FALSE			TRUE	TRUE	FALSE
P41407	3.89239e+07	60	48	FALSE	TRUE	FALSE	FALSE	TRUE	FALSE	FALSE
P37666	8.34195e+07	70	47.3333	FALSE	FALSE			TRUE	TRUE	FALSE
P0A7G2	8.95082e+06	50	44.6667	FALSE	FALSE			TRUE	FALSE	FALSE
P0A7A5	7.91779e+06	40	39.6667	FALSE	TRUE	TRUE	FALSE	TRUE	TRUE	FALSE
P0A8I8	3.9926e+06	30	48	FALSE	TRUE	TRUE	FALSE	TRUE	TRUE	TRUE
P0A9D2	5.96924e+06	40	44	FALSE	TRUE	FALSE	FALSE	TRUE	FALSE	FALSE
P45530	3.99651e+06	30	48	FALSE	TRUE	FALSE	FALSE	TRUE	FALSE	FALSE
P0A7U7	6.29074e+08	90	48.3333	FALSE	FALSE			TRUE	FALSE	FALSE
P0AG44	4.34156e+08	90	47	TRUE	TRUE	TRUE	FALSE	TRUE	TRUE	FALSE
P00452	8.67245e+07	70	46.3333	TRUE	TRUE	TRUE	FALSE	TRUE	TRUE	FALSE
P33195	9.38452e+07	70	44.6667	FALSE	FALSE			TRUE	TRUE	FALSE
P75864	6.51382e+07	70	45.6667	FALSE	TRUE	TRUE	FALSE	TRUE	TRUE	FALSE
P69910	6.82127e+07	70	42.3333	FALSE	TRUE	TRUE	FALSE	TRUE	TRUE	FALSE
P69908	6.74868e+07	70	42.3333	FALSE	TRUE	TRUE	FALSE	TRUE	TRUE	FALSE
P0ABQ4	1.70815e+08	80	47	TRUE	TRUE	TRUE	FALSE	TRUE	TRUE	FALSE
P22524	7.20249e+06	40	43	TRUE	TRUE	FALSE	FALSE	TRUE	FALSE	FALSE
P24251	8.88956e+07	70	40.3333	FALSE	FALSE			TRUE	FALSE	FALSE
P0A7Y8	1.59829e+07	50	47	TRUE	FALSE			TRUE	FALSE	FALSE
P0AD49	8.01494e+07	70	47	FALSE	FALSE			TRUE	FALSE	FALSE
P0A8E5	7.57949e+06	40	47	FALSE	FALSE			TRUE	FALSE	FALSE
P45532	1.01112e+07	50	47	FALSE	TRUE	TRUE	FALSE	TRUE	FALSE	FALSE
E2JKY7	1.35094e+07	50	47	FALSE	FALSE			TRUE	FALSE	FALSE
P0ABA4	6.81006e+07	70	47.3333	FALSE	FALSE			TRUE	TRUE	FALSE
P15034	2.23656e+08	80	42.6667	FALSE	TRUE	TRUE	FALSE	TRUE	TRUE	FALSE
P37349	3.11181e+07	60	48.3333	FALSE	FALSE			TRUE	TRUE	FALSE
P77044	6.27843e+07	70	39.6667	FALSE	TRUE	TRUE	FALSE	TRUE	TRUE	FALSE
P0A6P5	6.2353e+07	70	36.6667	TRUE	FALSE			TRUE	TRUE	FALSE
P0AGK4	1.46262e+08	80	43.6667	FALSE	TRUE	TRUE	FALSE	TRUE	TRUE	FALSE
P0A6S7	2.78581e+07	60	43.3333	TRUE	FALSE			TRUE	TRUE	FALSE
P07639	3.13532e+07	60	44	FALSE	FALSE			TRUE	TRUE	FALSE
P09155	1.8793e+07	50	42	FALSE	TRUE	TRUE	FALSE	TRUE	TRUE	FALSE
P30177	3.87589e+07	60	43.3333	FALSE	TRUE	TRUE	FALSE	TRUE	TRUE	FALSE
P27833	2.86598e+07	60	44	FALSE	TRUE	TRUE	FALSE	TRUE	TRUE	FALSE
P0A8W5	1.1893e+07	50	54.3333	FALSE	FALSE			TRUE	TRUE	FALSE
P69428	6.53535e+06	40	45.6667	FALSE	FALSE			TRUE	FALSE	FALSE
P00582	1.39853e+08	80	45.6667	FALSE	TRUE	TRUE	FALSE	TRUE	TRUE	FALSE
P05793	7.8735e+07	70	43.6667	FALSE	TRUE	TRUE	TRUE	TRUE	TRUE	TRUE
P17117	4.8689e+07	60	42.3333	FALSE	TRUE	TRUE	FALSE	TRUE	TRUE	FALSE
P31133	5.46871e+07	70	45	FALSE	TRUE	TRUE	FALSE	TRUE	TRUE	FALSE
P25524	3.98615e+07	60	46	FALSE	TRUE	TRUE	FALSE	TRUE	TRUE	FALSE
P08390	3.49681e+07	60	46.6667	FALSE	FALSE			TRUE	TRUE	FALSE
P27830	2.59839e+07	60	45	FALSE	TRUE	FALSE	FALSE	TRUE	TRUE	FALSE
P77258	1.55681e+07	50	43	FALSE	FALSE			TRUE	TRUE	FALSE
P06986	4.84446e+07	60	39	FALSE	TRUE	TRUE	FALSE	TRUE	TRUE	FALSE
P0A7I7	5.80818e+07	70	43	TRUE	TRUE	TRUE	FALSE	TRUE	TRUE	FALSE
P60390	3.61589e+07	60	42	FALSE	FALSE			TRUE	TRUE	FALSE
P16700	2.45693e+07	60	45	FALSE	FALSE			TRUE	TRUE	FALSE
P60340	3.94565e+07	60	40.3333	FALSE	TRUE	TRUE	FALSE	TRUE	TRUE	FALSE
P0A8W2	1.38258e+07	50	45	FALSE	FALSE			TRUE	FALSE	FALSE
P0A7D1	1.32076e+07	50	39	TRUE	TRUE	FALSE	FALSE	TRUE	TRUE	FALSE
P17952	6.41301e+07	70	41	TRUE	TRUE	TRUE	FALSE	TRUE	TRUE	FALSE
P14900	4.11106e+08	90	45	TRUE	TRUE	TRUE	FALSE	TRUE	TRUE	FALSE
P0A993	2.02127e+07	50	45.6667	FALSE	TRUE	TRUE	FALSE	TRUE	TRUE	FALSE
P0AEI4	3.29953e+07	60	47	FALSE	FALSE			TRUE	TRUE	FALSE
P75876	7.1436e+07	70	46	FALSE	TRUE	TRUE	FALSE	TRUE	TRUE	FALSE
P52643	7.54096e+07	70	44	FALSE	TRUE	TRUE	FALSE	TRUE	TRUE	FALSE
P46853	3.29926e+07	60	42	FALSE	TRUE	TRUE	FALSE	TRUE	TRUE	FALSE
P0AFZ3	2.09569e+07	60	44	FALSE	TRUE	TRUE	FALSE	TRUE	TRUE	FALSE
P0ABF6	1.88679e+07	50	44	FALSE	TRUE	FALSE	FALSE	TRUE	FALSE	FALSE
P0AC19	5.05631e+07	60	44	FALSE	TRUE	TRUE	FALSE	TRUE	TRUE	FALSE
P00887	6.60289e+07	70	44.3333	FALSE	FALSE			TRUE	TRUE	FALSE
P0AC16	6.27336e+07	70	44	FALSE	TRUE	FALSE	FALSE	TRUE	FALSE	FALSE
P16703	1.49164e+07	50	42.6667	FALSE	TRUE	TRUE	FALSE	TRUE	TRUE	FALSE
P69776	2.63878e+07	60	44	FALSE	TRUE	FALSE	FALSE	TRUE	FALSE	FALSE
P0A7E3	1.48199e+07	50	45.6667	FALSE	TRUE	TRUE	FALSE	TRUE	TRUE	FALSE
P0AB40	5.29225e+06	40	36	FALSE	FALSE			TRUE	FALSE	FALSE
P25888	4.86739e+07	60	44.3333	FALSE	FALSE			TRUE	TRUE	FALSE
P60560	1.63074e+08	80	47.3333	FALSE	FALSE			TRUE	TRUE	FALSE
P0ADR8	3.93602e+07	60	43	FALSE	TRUE	TRUE	FALSE	TRUE	TRUE	FALSE
P15639	4.56801e+07	60	43.3333	FALSE	FALSE			TRUE	FALSE	FALSE
P0ADV1	1.72806e+08	80	43	TRUE	TRUE	FALSE	FALSE	TRUE	FALSE	FALSE
P0ADK8	6.73051e+07	70	43.6667	FALSE	FALSE			TRUE	FALSE	FALSE
P0A8Z0	3.70904e+07	60	43	FALSE	FALSE			TRUE	FALSE	FALSE
P0CG19	4.03882e+07	60	43	FALSE	FALSE			TRUE	TRUE	FALSE
P0AFP6	1.52308e+07	50	41	FALSE	TRUE	TRUE	FALSE	TRUE	TRUE	FALSE
P76291	2.01115e+07	50	37	FALSE	TRUE	TRUE	FALSE	TRUE	TRUE	FALSE
P69828	5.958e+06	40	43	FALSE	FALSE			TRUE	FALSE	FALSE
P0ACV8	3.57631e+06	30	43	FALSE	FALSE			TRUE	FALSE	FALSE
P75838	1.0094e+08	70	41.3333	FALSE	TRUE	TRUE	FALSE	TRUE	TRUE	FALSE
P0A8A8	5.45099e+07	70	42	FALSE	FALSE			TRUE	TRUE	FALSE
P40874	2.16178e+08	80	42.3333	FALSE	FALSE			TRUE	TRUE	FALSE
P0A988	6.95706e+07	70	43	TRUE	TRUE	TRUE	FALSE	TRUE	TRUE	FALSE
P60757	2.81706e+07	60	42	FALSE	TRUE	TRUE	FALSE	TRUE	TRUE	FALSE
P76316	4.39831e+07	60	42	FALSE	FALSE			TRUE	TRUE	FALSE
P27848	2.3285e+07	60	42.6667	FALSE	FALSE			TRUE	TRUE	FALSE
P0ADX1	3.94261e+07	60	46	FALSE	TRUE	FALSE	FALSE	TRUE	FALSE	FALSE
P12295	7.60732e+06	40	38.6667	FALSE	TRUE	TRUE	FALSE	TRUE	TRUE	FALSE
P64559	3.94942e+06	30	36.6667	FALSE	TRUE	FALSE	FALSE	TRUE	FALSE	FALSE
P0ABR1	1.3147e+07	50	42	FALSE	FALSE			TRUE	FALSE	FALSE
P32162	590769	10	46	FALSE	FALSE			TRUE	FALSE	FALSE
P36560	1.11279e+09	90	41	FALSE	FALSE			FALSE
P0AGG8	4.44255e+07	60	41.6667	FALSE	TRUE	TRUE	TRUE	TRUE	TRUE	FALSE
P64503	2.43424e+08	80	41	FALSE	FALSE			TRUE	FALSE	FALSE
P05852	4.08406e+07	60	40.3333	TRUE	TRUE	TRUE	FALSE	TRUE	TRUE	FALSE
P09394	2.94991e+07	60	44.3333	FALSE	TRUE	TRUE	FALSE	TRUE	TRUE	FALSE
P0A8T1	1.26267e+07	50	41.6667	FALSE	FALSE			TRUE	TRUE	FALSE
P0DMC7	1.47909e+08	80	38.6667	FALSE	TRUE	FALSE	FALSE	TRUE	FALSE	FALSE
P42641	5.15264e+06	40	34.6667	TRUE	TRUE	TRUE	FALSE	TRUE	TRUE	FALSE
P0A7F3	1.77564e+07	50	46	FALSE	TRUE	TRUE	FALSE	TRUE	TRUE	FALSE
P18390	2.42852e+08	80	41	FALSE	FALSE			TRUE	TRUE	FALSE
P64624	1.40967e+07	50	41	FALSE	FALSE			TRUE	TRUE	FALSE
P0AG40	4.59804e+07	60	30.6667	TRUE	FALSE			TRUE	TRUE	FALSE
P21645	9.1197e+07	70	45	TRUE	TRUE	TRUE	FALSE	TRUE	TRUE	FALSE
P76403	1.09803e+08	70	36.3333	FALSE	FALSE			TRUE	TRUE	FALSE
P0A6U3	4.65376e+08	90	43.3333	FALSE	TRUE	TRUE	FALSE	TRUE	TRUE	FALSE
P60785	2.92418e+07	60	32.6667	FALSE	TRUE	TRUE	FALSE	TRUE	TRUE	FALSE
P51024	1.47195e+07	50	41.3333	FALSE	FALSE			TRUE	TRUE	FALSE
P0A6V8	3.30859e+07	60	39.3333	FALSE	FALSE			TRUE	TRUE	FALSE
P39406	2.00972e+07	50	40	FALSE	TRUE	TRUE	FALSE	TRUE	TRUE	FALSE
P40191	1.50062e+07	50	37.3333	FALSE	TRUE	TRUE	FALSE	TRUE	TRUE	FALSE
P37313	2.6942e+07	60	33.6667	FALSE	FALSE			TRUE	TRUE	FALSE
P0AAR3	4.73893e+06	40	33.6667	FALSE	TRUE	TRUE	FALSE	TRUE	TRUE	FALSE
P68191	5.20199e+06	40	40	FALSE	FALSE			TRUE	FALSE	FALSE
P30126	325781	10	24.3333	FALSE	FALSE			TRUE	TRUE	FALSE
P28629	4.32699e+07	60	39	FALSE	TRUE	TRUE	FALSE	TRUE	TRUE	FALSE
P13024	1.64477e+07	50	40.3333	FALSE	FALSE			TRUE	TRUE	FALSE
P0ABF1	1.46222e+08	80	38	FALSE	FALSE			TRUE	TRUE	FALSE
P0AC81	8.50779e+07	70	39	FALSE	TRUE	TRUE	FALSE	TRUE	TRUE	FALSE
P0AEW6	1.40949e+08	80	38.3333	FALSE	TRUE	TRUE	FALSE	TRUE	TRUE	FALSE
P32680	3.59575e+07	60	39	FALSE	FALSE			TRUE	FALSE	FALSE
P76116	8.96662e+07	70	37.6667	FALSE	TRUE	TRUE	FALSE	TRUE	TRUE	FALSE
P12994	1.55072e+07	50	39	FALSE	TRUE	TRUE	FALSE	TRUE	TRUE	FALSE
Q46868	2.77193e+07	60	39	FALSE	FALSE			TRUE	FALSE	FALSE
P30749	7.82423e+06	40	39	FALSE	TRUE	FALSE	FALSE	TRUE	TRUE	FALSE
P64467	6.82993e+06	40	38.6667	FALSE	FALSE			FALSE
P0A6I9	7.79672e+06	40	34.3333	FALSE	TRUE	TRUE	FALSE	TRUE	TRUE	FALSE
P60240	5.59584e+08	90	38.6667	FALSE	FALSE			TRUE	TRUE	FALSE
P0A6D3	8.01941e+07	70	38	FALSE	TRUE	TRUE	FALSE	TRUE	TRUE	FALSE
P0AB80	6.57023e+07	70	38.3333	FALSE	TRUE	TRUE	FALSE	TRUE	TRUE	FALSE
P0ABA6	7.38415e+07	70	35.6667	FALSE	TRUE	TRUE	FALSE	TRUE	TRUE	FALSE
P0AFZ1	1.77984e+07	50	44.3333	FALSE	FALSE			TRUE	TRUE	FALSE
P0ABE2	8.66252e+06	40	38	FALSE	FALSE			TRUE	FALSE	FALSE
P37440	2.20069e+07	60	38	FALSE	FALSE			TRUE	TRUE	FALSE
P77202	8.93648e+06	50	30.6667	FALSE	TRUE	TRUE	FALSE	TRUE	TRUE	FALSE
P0ADP2	1.52415e+07	50	38	FALSE	FALSE			TRUE	FALSE	FALSE
P0AFW4	6.5981e+06	40	42.3333	FALSE	TRUE	TRUE	FALSE	TRUE	TRUE	FALSE
P0AFW8	2.09839e+07	60	39.3333	FALSE	FALSE			FALSE
P0A6I6	6.80238e+06	40	38	TRUE	TRUE	FALSE	FALSE	TRUE	FALSE	FALSE
P68206	1.14845e+08	70	38	FALSE	FALSE			TRUE	FALSE	FALSE
P22523	2.59351e+08	80	35.3333	TRUE	TRUE	TRUE	FALSE	TRUE	FALSE	FALSE
P23538	1.09376e+08	70	37.3333	FALSE	FALSE			TRUE	TRUE	FALSE
P24171	1.17293e+08	70	36.3333	FALSE	TRUE	TRUE	FALSE	TRUE	TRUE	FALSE
P75949	6.28174e+07	70	39	FALSE	FALSE			TRUE	TRUE	FALSE
P0AET8	5.58878e+07	70	37	FALSE	TRUE	TRUE	FALSE	TRUE	TRUE	FALSE
P39199	3.59178e+07	60	37	FALSE	FALSE			TRUE	TRUE	FALSE
P76268	1.38823e+07	50	35.6667	FALSE	TRUE	FALSE	FALSE	TRUE	TRUE	FALSE
P0A6V5	7.4846e+06	40	37.6667	FALSE	TRUE	TRUE	FALSE	TRUE	TRUE	FALSE
P76502	1.14244e+07	50	30.3333	FALSE	TRUE	TRUE	FALSE	TRUE	TRUE	FALSE
P0AG18	681925	20	41.6667	FALSE	TRUE	FALSE	FALSE	TRUE	TRUE	FALSE
P15254	8.8347e+07	70	36	FALSE	FALSE			TRUE	FALSE	FALSE
P10902	4.54008e+07	60	36.3333	FALSE	TRUE	TRUE	FALSE	TRUE	TRUE	FALSE
P0AFR4	3.6483e+08	80	32.6667	FALSE	TRUE	TRUE	FALSE	TRUE	TRUE	FALSE
P27431	2.57768e+07	60	36	FALSE	TRUE	TRUE	FALSE	TRUE	TRUE	FALSE
P0A7F9	5.3489e+07	70	36	FALSE	FALSE			TRUE	TRUE	FALSE
P00861	1.70663e+07	50	36	FALSE	TRUE	TRUE	FALSE	TRUE	TRUE	FALSE
P0ADS9	1.99905e+07	50	33.6667	FALSE	FALSE			TRUE	FALSE	FALSE
P0AF18	3.46565e+08	80	36	FALSE	TRUE	TRUE	FALSE	TRUE	TRUE	FALSE
P0A9W9	1.38148e+07	50	31.3333	FALSE	TRUE	FALSE	FALSE	TRUE	FALSE	FALSE
P0AB46	3.80009e+07	60	41.3333	FALSE	FALSE			FALSE
P0A840	2.28907e+07	60	36	FALSE	FALSE			TRUE	TRUE	FALSE
Q46948	7.39621e+06	40	36	FALSE	TRUE	FALSE	FALSE	TRUE	FALSE	FALSE
P0A7H6	3.90324e+06	30	35.3333	FALSE	FALSE			TRUE	TRUE	FALSE
P0A9U3	4.73878e+07	60	35	FALSE	FALSE			TRUE	TRUE	FALSE
Q46829	5.40473e+07	70	35.3333	FALSE	TRUE	TRUE	FALSE	TRUE	TRUE	FALSE
Q46920	4.23971e+07	60	35.6667	FALSE	FALSE			TRUE	TRUE	FALSE
P21369	5.23805e+08	90	33	FALSE	FALSE			TRUE	TRUE	FALSE
P76008	4.55177e+07	60	32.3333	FALSE	TRUE	TRUE	FALSE	TRUE	TRUE	FALSE
P0A6P7	7.08586e+06	40	38.3333	TRUE	FALSE			TRUE	TRUE	FALSE
P0A944	2.62958e+06	30	35	FALSE	FALSE			TRUE	TRUE	FALSE
P0A9L8	3.42438e+07	60	35	FALSE	FALSE			TRUE	FALSE	FALSE
P28861	1.0652e+07	50	30.3333	FALSE	TRUE	TRUE	FALSE	TRUE	TRUE	FALSE
P18335	4.92534e+06	40	34.3333	FALSE	FALSE			TRUE	TRUE	FALSE
P33355	6.74811e+06	40	35	FALSE	FALSE			TRUE	FALSE	FALSE
P0ADW8	5.15953e+06	40	35	FALSE	FALSE			TRUE	FALSE	FALSE
P23865	7.78829e+07	70	36	FALSE	TRUE	TRUE	FALSE	TRUE	TRUE	FALSE
P0AC41	1.50846e+08	80	35	FALSE	TRUE	TRUE	FALSE	TRUE	TRUE	FALSE
P00968	3.63636e+07	60	32	FALSE	TRUE	TRUE	FALSE	TRUE	TRUE	FALSE
P76558	5.56952e+07	70	32.3333	FALSE	FALSE			TRUE	TRUE	FALSE
P43672	4.10432e+07	60	32	FALSE	FALSE			TRUE	TRUE	FALSE
P09053	6.36208e+07	70	27.3333	FALSE	FALSE			TRUE	TRUE	FALSE
P0AA39	3.80246e+07	60	33	FALSE	TRUE	TRUE	FALSE	TRUE	TRUE	FALSE
P0ACI0	1.59304e+07	50	35.6667	FALSE	TRUE	TRUE	FALSE	TRUE	TRUE	FALSE
P0A9D4	2.53974e+07	60	34	FALSE	TRUE	FALSE	FALSE	TRUE	FALSE	FALSE
P28635	9.65922e+06	50	28.6667	FALSE	TRUE	TRUE	FALSE	TRUE	TRUE	FALSE
P0C037	5.95405e+06	40	34	FALSE	FALSE			TRUE	TRUE	FALSE
P37128	2.17722e+06	30	30.6667	FALSE	TRUE	TRUE	FALSE	TRUE	TRUE	FALSE
P0AAX3	204985	10	34	FALSE	FALSE			TRUE	FALSE	FALSE
P0A698	1.39731e+08	80	31.3333	FALSE	TRUE	TRUE	FALSE	TRUE	TRUE	FALSE
P08373	3.63097e+07	60	33	TRUE	TRUE	TRUE	FALSE	TRUE	TRUE	FALSE
P0AFI7	1.25995e+07	50	29.6667	FALSE	TRUE	TRUE	FALSE	TRUE	TRUE	FALSE
P0AFM6	1.42007e+08	80	37	FALSE	TRUE	FALSE	FALSE	TRUE	FALSE	FALSE
P39831	2.20862e+07	60	33	FALSE	FALSE			TRUE	TRUE	FALSE
P0A7C2	3.31292e+07	60	31	TRUE	TRUE	TRUE	FALSE	TRUE	TRUE	FALSE
P32157	6.30123e+06	40	33	FALSE	FALSE			TRUE	TRUE	FALSE
P20083	4.76118e+07	60	28	TRUE	TRUE	TRUE	FALSE	TRUE	TRUE	FALSE
P0A6F1	4.73044e+07	60	33	FALSE	TRUE	TRUE	FALSE	TRUE	TRUE	FALSE
P0A8J8	2.18868e+07	60	29.6667	FALSE	FALSE			TRUE	TRUE	FALSE
P04335	2.68399e+07	60	30	FALSE	FALSE			TRUE	TRUE	FALSE
P0AC38	2.17156e+07	60	31.3333	FALSE	TRUE	TRUE	FALSE	TRUE	TRUE	FALSE
P0AFJ1	3.10759e+07	60	32	FALSE	FALSE			TRUE	TRUE	FALSE
P75914	5.8846e+07	70	33.6667	FALSE	TRUE	FALSE	FALSE	TRUE	TRUE	FALSE
P0AB24	1.58272e+07	50	29.3333	FALSE	FALSE			TRUE	TRUE	FALSE
P0A9T4	1.51059e+07	50	32	FALSE	TRUE	TRUE	FALSE	TRUE	TRUE	FALSE
P21169	1.38014e+07	50	27.3333	FALSE	FALSE			TRUE	TRUE	FALSE
P30011	1.92423e+07	50	31.3333	FALSE	FALSE			TRUE	TRUE	FALSE
Q46919	1.12507e+07	50	22.6667	FALSE	FALSE			TRUE	FALSE	FALSE
P0A8W8	9.24687e+06	50	32	FALSE	FALSE			TRUE	TRUE	FALSE
P21507	5.30894e+07	70	30	FALSE	TRUE	TRUE	FALSE	TRUE	TRUE	FALSE
P12008	2.25561e+07	60	32.3333	FALSE	FALSE			TRUE	TRUE	FALSE
P0AA99	1.73675e+07	50	34	FALSE	FALSE			TRUE	TRUE	FALSE
P0A887	1.55918e+07	50	28.6667	FALSE	FALSE			TRUE	TRUE	FALSE
Q46927	2.06696e+07	50	31.6667	FALSE	FALSE			TRUE	TRUE	FALSE
P0AE78	7.65221e+07	70	29	FALSE	TRUE	TRUE	FALSE	TRUE	TRUE	FALSE
P0A722	2.23e+07	60	29.6667	TRUE	TRUE	FALSE	FALSE	TRUE	FALSE	FALSE
P25539	8.23626e+06	40	27.6667	TRUE	TRUE	TRUE	FALSE	TRUE	TRUE	FALSE
P0AGL7	1.09287e+07	50	33	FALSE	TRUE	TRUE	TRUE	TRUE	TRUE	TRUE
P75913	6.28338e+06	40	24.3333	FALSE	TRUE	TRUE	FALSE	TRUE	TRUE	FALSE
P0AAC0	4.67868e+06	40	30.3333	FALSE	FALSE			TRUE	TRUE	FALSE
P0A877	1.77106e+06	20	27	FALSE	TRUE	FALSE	FALSE	TRUE	TRUE	FALSE
P76002	1.02751e+07	50	34.3333	FALSE	TRUE	TRUE	FALSE	TRUE	TRUE	FALSE
P0A7L3	2.98961e+08	80	30	TRUE	TRUE	FALSE	FALSE	TRUE	FALSE	FALSE
P16095	1.78337e+07	50	32	FALSE	FALSE			TRUE	FALSE	FALSE
P0A9J6	5.2183e+07	70	30	FALSE	TRUE	TRUE	FALSE	TRUE	TRUE	FALSE
P04693	2.23634e+07	60	30	FALSE	TRUE	TRUE	FALSE	TRUE	TRUE	FALSE
P0A9N4	1.30963e+07	50	30	FALSE	TRUE	TRUE	FALSE	TRUE	TRUE	FALSE
P25522	1.49773e+07	50	27	FALSE	TRUE	TRUE	FALSE	TRUE	TRUE	FALSE
P0A6C1	1.78785e+07	50	28.6667	FALSE	TRUE	TRUE	FALSE	TRUE	TRUE	FALSE
P0ABY4	4.30448e+06	40	30	FALSE	FALSE			TRUE	TRUE	FALSE
P52108	1.13075e+07	50	26	FALSE	FALSE			TRUE	FALSE	FALSE
P0ACA7	5.35467e+06	40	29.3333	FALSE	FALSE			TRUE	FALSE	FALSE
P30014	8.08418e+06	40	28.3333	FALSE	TRUE	TRUE	FALSE	TRUE	TRUE	FALSE
P0A7D7	3.31736e+07	60	30.3333	FALSE	TRUE	FALSE	FALSE	TRUE	FALSE	FALSE
P32177	2.74672e+06	30	25.6667	FALSE	FALSE			TRUE	TRUE	FALSE
P37634	5.06366e+06	40	26.6667	FALSE	TRUE	TRUE	FALSE	TRUE	TRUE	FALSE
P75736	2.62533e+06	30	30	FALSE	TRUE	TRUE	FALSE	TRUE	TRUE	FALSE
P52096	0	10	30	FALSE	FALSE			TRUE	TRUE	FALSE
P36649	1.25868e+07	50	25.6667	FALSE	TRUE	TRUE	FALSE	TRUE	TRUE	FALSE
P0AAB4	5.16417e+07	70	27.3333	TRUE	TRUE	TRUE	FALSE	TRUE	TRUE	FALSE
P62623	2.63186e+07	60	30.3333	TRUE	TRUE	TRUE	FALSE	TRUE	TRUE	FALSE
P30125	4.17582e+07	60	27.6667	FALSE	TRUE	TRUE	FALSE	TRUE	TRUE	FALSE
P0AE48	1.28363e+07	50	29	FALSE	FALSE			TRUE	TRUE	FALSE
Q93K97	6.25074e+06	40	30.3333	FALSE	TRUE	FALSE	FALSE	TRUE	TRUE	FALSE
P0A759	1.32258e+07	50	29	FALSE	TRUE	TRUE	FALSE	TRUE	TRUE	FALSE
P23331	5.93261e+07	70	31	FALSE	FALSE			TRUE	FALSE	FALSE
P09551	4.14655e+07	60	28.3333	FALSE	FALSE			TRUE	TRUE	FALSE
P0A786	3.45699e+06	30	30.6667	FALSE	TRUE	TRUE	FALSE	TRUE	TRUE	FALSE
P0AD12	3.09511e+07	60	30	FALSE	FALSE			TRUE	TRUE	FALSE
P75792	6.22631e+06	40	29	FALSE	TRUE	TRUE	FALSE	TRUE	TRUE	FALSE
P0AGJ7	2.56435e+06	30	22.3333	FALSE	TRUE	TRUE	TRUE	TRUE	TRUE	TRUE
P0C0L2	1.52059e+06	20	29	FALSE	TRUE	FALSE	FALSE	TRUE	FALSE	FALSE
P0A898	2.36601e+07	60	32	FALSE	TRUE	FALSE	FALSE	TRUE	FALSE	FALSE
P0A9H7	2.94598e+07	60	30.6667	FALSE	FALSE			TRUE	TRUE	FALSE
P15640	1.03396e+08	70	28	FALSE	TRUE	TRUE	FALSE	TRUE	FALSE	FALSE
P0AGD7	1.21125e+07	50	27.3333	TRUE	TRUE	TRUE	FALSE	TRUE	TRUE	FALSE
P02930	1.24783e+08	70	27.6667	FALSE	TRUE	TRUE	FALSE	TRUE	TRUE	FALSE
P11557	9.44027e+06	50	28	FALSE	FALSE			FALSE
P69874	2.14174e+07	60	27	FALSE	FALSE			TRUE	TRUE	FALSE
P0AEN1	2.45116e+07	60	28	FALSE	TRUE	TRUE	FALSE	TRUE	TRUE	FALSE
P0AA16	4.88964e+07	60	30.3333	FALSE	TRUE	FALSE	FALSE	TRUE	TRUE	FALSE
P12995	8.06863e+06	40	26.6667	FALSE	TRUE	TRUE	FALSE	TRUE	TRUE	FALSE
P30843	3.07871e+06	30	19	FALSE	FALSE			TRUE	FALSE	FALSE
P0A6I3	5.77134e+08	90	26.3333	FALSE	TRUE	TRUE	FALSE	TRUE	TRUE	FALSE
P39337	5.11395e+06	40	24.6667	FALSE	FALSE			TRUE	FALSE	FALSE
P32695	5.68143e+06	40	28	FALSE	FALSE			TRUE	TRUE	FALSE
P0AB18	4.5445e+06	40	28	FALSE	FALSE			TRUE	FALSE	FALSE
P75960	6.62417e+06	40	29	FALSE	TRUE	TRUE	FALSE	TRUE	TRUE	FALSE
P64483	1.26199e+06	20	30.3333	FALSE	FALSE			TRUE	TRUE	FALSE
P25397	1.52937e+07	50	27	FALSE	TRUE	TRUE	FALSE	TRUE	TRUE	FALSE
P0A7M2	4.17221e+07	60	33	TRUE	TRUE	FALSE	FALSE	TRUE	FALSE	FALSE
P76176	1.32585e+08	70	27	FALSE	FALSE			TRUE	TRUE	FALSE
P08660	9.27858e+06	50	27	FALSE	TRUE	TRUE	FALSE	TRUE	TRUE	FALSE
Q46863	1.67332e+07	50	25.3333	FALSE	FALSE			TRUE	TRUE	FALSE
P0A8H6	6.28682e+06	40	24.3333	FALSE	FALSE			TRUE	FALSE	FALSE
P0A9G8	1.48743e+06	20	27	FALSE	TRUE	TRUE	FALSE	TRUE	TRUE	FALSE
P76491	908576	20	20.6667	FALSE	TRUE	FALSE	FALSE	TRUE	FALSE	FALSE
P52119	74103.2	10	25.6667	FALSE	FALSE			TRUE	FALSE	FALSE
P0A832	1.36788e+08	80	26	FALSE	FALSE			TRUE	TRUE	FALSE
P33599	2.77027e+07	60	24	FALSE	FALSE			TRUE	TRUE	FALSE
P23909	1.04258e+07	50	21	FALSE	TRUE	TRUE	FALSE	TRUE	TRUE	FALSE
P06992	1.61525e+07	50	27	FALSE	TRUE	TRUE	FALSE	TRUE	TRUE	FALSE
P0ACQ4	6.16224e+06	40	22.6667	FALSE	TRUE	TRUE	FALSE	TRUE	TRUE	FALSE
P0A8J2	1.89296e+06	30	23.3333	FALSE	TRUE	FALSE	FALSE	TRUE	FALSE	FALSE
P0AC59	3.62643e+06	30	26	FALSE	TRUE	FALSE	FALSE	TRUE	FALSE	FALSE
P06616	6.69787e+06	40	19	TRUE	TRUE	TRUE	FALSE	TRUE	TRUE	FALSE
P0A752	3.05615e+06	30	20	TRUE	TRUE	TRUE	FALSE	TRUE	TRUE	FALSE
P0A8X2	2.9622e+06	30	30.3333	FALSE	TRUE	FALSE	FALSE	TRUE	FALSE	FALSE
P0AB96	9.52962e+06	50	26	FALSE	FALSE			TRUE	FALSE	FALSE
P05042	1.70617e+08	80	26.3333	FALSE	TRUE	TRUE	FALSE	TRUE	TRUE	FALSE
P25665	1.82167e+07	50	24.3333	FALSE	FALSE			TRUE	TRUE	FALSE
P0ACB0	1.36945e+07	50	23	TRUE	TRUE	TRUE	FALSE	TRUE	TRUE	FALSE
P06988	1.57242e+07	50	25	FALSE	TRUE	TRUE	FALSE	TRUE	TRUE	FALSE
P33643	9.42124e+06	50	22.3333	FALSE	TRUE	TRUE	FALSE	TRUE	TRUE	FALSE
P07024	2.78077e+07	60	24	FALSE	TRUE	TRUE	FALSE	TRUE	TRUE	FALSE
P76015	4.28271e+07	60	26.3333	FALSE	TRUE	TRUE	FALSE	TRUE	TRUE	FALSE
P0A8N7	8.26043e+07	70	26	FALSE	TRUE	TRUE	FALSE	TRUE	TRUE	FALSE
P0A8V0	1.32479e+07	50	26.3333	FALSE	TRUE	TRUE	FALSE	TRUE	TRUE	FALSE
P06721	2.37821e+06	30	25	FALSE	TRUE	TRUE	FALSE	TRUE	TRUE	FALSE
P22634	5.94203e+06	40	17.3333	TRUE	TRUE	FALSE	FALSE	TRUE	FALSE	FALSE
P76172	0	10	25	FALSE	FALSE			TRUE	TRUE	FALSE
P0A867	1.7976e+08	80	24	FALSE	FALSE			TRUE	TRUE	FALSE
P0AAZ4	1.53976e+07	50	23	FALSE	TRUE	TRUE	FALSE	TRUE	TRUE	FALSE
P0AE88	9.86569e+06	50	25.6667	FALSE	TRUE	FALSE	FALSE	TRUE	FALSE	FALSE
P37005	9.13573e+06	50	24	FALSE	FALSE			TRUE	TRUE	TRUE
P08192	5.9389e+06	40	22.3333	TRUE	TRUE	TRUE	FALSE	TRUE	TRUE	FALSE
P0AC13	7.31403e+06	40	25	FALSE	TRUE	TRUE	FALSE	TRUE	TRUE	FALSE
P0AEG8	3.83111e+06	30	24	FALSE	FALSE			TRUE	FALSE	FALSE
P52060	6.02123e+06	40	25.3333	FALSE	FALSE			TRUE	TRUE	FALSE
P62768	7.87627e+06	40	24	FALSE	FALSE			TRUE	FALSE	FALSE
P76187	5.18441e+06	40	24	FALSE	TRUE	TRUE	FALSE	TRUE	TRUE	FALSE
P64476	327462	10	24	FALSE	FALSE			TRUE	FALSE	FALSE
P36979	5.62425e+07	70	25	FALSE	TRUE	TRUE	FALSE	TRUE	TRUE	FALSE
P0ADG4	2.9832e+07	60	21.6667	TRUE	TRUE	TRUE	FALSE	TRUE	TRUE	FALSE
P23830	8.39366e+06	40	24	TRUE	FALSE			TRUE	TRUE	FALSE
P30860	3.29394e+07	60	26.3333	FALSE	FALSE			TRUE	TRUE	FALSE
P0A8I3	5.81162e+06	40	25	FALSE	TRUE	TRUE	FALSE	TRUE	TRUE	FALSE
P18196	1.21835e+07	50	26.3333	FALSE	FALSE			TRUE	FALSE	FALSE
P24188	9.60763e+07	70	21.3333	FALSE	FALSE			TRUE	TRUE	FALSE
P62615	6.64653e+06	40	25	TRUE	TRUE	TRUE	FALSE	TRUE	TRUE	FALSE
P19624	6.35533e+06	40	23	FALSE	TRUE	TRUE	FALSE	TRUE	TRUE	FALSE
P75691	2.24896e+08	80	23	FALSE	TRUE	TRUE	FALSE	TRUE	TRUE	FALSE
P0A8Z3	1.07439e+07	50	26	FALSE	TRUE	FALSE	FALSE	TRUE	FALSE	FALSE
P21338	7.05583e+06	40	21.6667	FALSE	TRUE	TRUE	FALSE	TRUE	TRUE	FALSE
P33014	1.98924e+06	30	23	FALSE	FALSE			TRUE	FALSE	FALSE
P0AAY6	1.16947e+06	20	15.3333	FALSE	FALSE			TRUE	TRUE	FALSE
P36680	3.06999e+06	30	23	FALSE	TRUE	FALSE	FALSE	TRUE	FALSE	FALSE
P52007	1.93995e+06	30	23	FALSE	TRUE	TRUE	FALSE	TRUE	TRUE	FALSE
P0AG99	1.32175e+06	20	23	FALSE	FALSE			FALSE
P0ACW4	242903	10	23	FALSE	FALSE			TRUE	FALSE	FALSE
P19767	1.40294e+06	20	23	FALSE	FALSE			TRUE	FALSE	FALSE
P0A940	2.38186e+08	80	22.3333	TRUE	TRUE	TRUE	FALSE	TRUE	TRUE	FALSE
P52647	2.18112e+07	60	22	FALSE	FALSE			TRUE	TRUE	FALSE
P11880	4.14811e+07	60	19.3333	TRUE	TRUE	TRUE	FALSE	TRUE	TRUE	FALSE
P0ABQ0	1.11066e+07	50	17.6667	TRUE	TRUE	TRUE	FALSE	TRUE	TRUE	FALSE
P26646	1.88367e+07	50	22	FALSE	TRUE	TRUE	FALSE	TRUE	TRUE	FALSE
P0AEA8	3.69514e+06	30	22	FALSE	FALSE			TRUE	TRUE	FALSE
P0AB20	901132	20	12.6667	FALSE	FALSE			TRUE	TRUE	FALSE
P0ACL9	8.0369e+06	40	19.3333	FALSE	TRUE	FALSE	FALSE	TRUE	FALSE	FALSE
P77781	3.77103e+06	30	22	FALSE	TRUE	FALSE	FALSE	TRUE	FALSE	FALSE
P00894	8.50532e+06	40	22	FALSE	TRUE	TRUE	FALSE	TRUE	TRUE	FALSE
P77714	1.7895e+06	20	22	FALSE	FALSE			TRUE	TRUE	FALSE
P0AFI2	2.88619e+07	60	21	FALSE	TRUE	TRUE	FALSE	TRUE	TRUE	FALSE
P0A9C9	1.26689e+07	50	19	FALSE	TRUE	TRUE	FALSE	TRUE	TRUE	FALSE
P0ACJ8	4.37428e+06	40	22.6667	FALSE	TRUE	TRUE	FALSE	TRUE	TRUE	FALSE
P29680	7.61817e+06	40	20.3333	FALSE	FALSE			TRUE	TRUE	FALSE
P37613	2.3012e+07	60	24	FALSE	TRUE	FALSE	FALSE	TRUE	FALSE	FALSE
P21499	5.80725e+07	70	18.6667	FALSE	FALSE			TRUE	TRUE	FALSE
P0AGG0	8.34974e+06	40	20	TRUE	FALSE			TRUE	TRUE	FALSE
P0A873	5.06306e+07	60	20	TRUE	TRUE	TRUE	TRUE	TRUE	TRUE	TRUE
P36659	4.47653e+07	60	22	FALSE	TRUE	FALSE	FALSE	TRUE	TRUE	FALSE
P42616	2.84227e+07	60	20	FALSE	FALSE			TRUE	FALSE	FALSE
P76256	2.08472e+07	60	21.3333	TRUE	TRUE	TRUE	FALSE	TRUE	TRUE	FALSE
P24215	7.69448e+06	40	19.6667	FALSE	TRUE	TRUE	FALSE	TRUE	TRUE	FALSE
P0A7P5	8.94413e+06	50	20	TRUE	TRUE	FALSE	FALSE	TRUE	FALSE	FALSE
P0AAN9	2.70792e+07	60	20	FALSE	FALSE			TRUE	FALSE	FALSE
P37648	3.54311e+07	60	20.3333	FALSE	FALSE			TRUE	TRUE	FALSE
P0A894	1.77841e+06	20	20	FALSE	TRUE	TRUE	FALSE	TRUE	TRUE	FALSE
P0AF28	1.04714e+07	50	28	FALSE	TRUE	FALSE	FALSE	TRUE	TRUE	FALSE
P0C079	5.07311e+06	40	20	FALSE	TRUE	FALSE	FALSE	TRUE	FALSE	FALSE
P30128	8.79978e+06	40	17.6667	FALSE	TRUE	TRUE	FALSE	TRUE	TRUE	FALSE
P0AED5	0	10	12.6667	FALSE	FALSE			TRUE	FALSE	FALSE
P60595	4.6138e+06	40	20	FALSE	FALSE			TRUE	TRUE	FALSE
P0AGB6	999123	20	15.3333	TRUE	TRUE	FALSE	FALSE	TRUE	FALSE	FALSE
P0AD83	213865	10	20	FALSE	FALSE			FALSE
P0ABW9	0	10	20	FALSE	FALSE			TRUE	FALSE	FALSE
P30744	6.82063e+06	40	17	FALSE	FALSE			TRUE	TRUE	FALSE
P0AD05	4.61055e+06	40	18.6667	FALSE	FALSE			TRUE	TRUE	FALSE
P0ADA5	2.68529e+06	30	19	FALSE	FALSE			TRUE	TRUE	FALSE
P10371	8.83729e+06	40	19	FALSE	FALSE			TRUE	TRUE	FALSE
Q2M7R5	1.1842e+07	50	16.6667	FALSE	FALSE			TRUE	FALSE	FALSE
P07623	7.54155e+08	90	15	FALSE	TRUE	TRUE	FALSE	TRUE	TRUE	FALSE
P45395	1.67143e+06	20	17.6667	FALSE	TRUE	TRUE	FALSE	TRUE	TRUE	FALSE
P41409	382769	10	19	FALSE	TRUE	TRUE	FALSE	TRUE	TRUE	FALSE
P39177	1.53833e+08	80	21.6667	FALSE	FALSE			TRUE	FALSE	FALSE
P0AF67	5.216e+06	40	19.3333	TRUE	FALSE			TRUE	TRUE	FALSE
P45568	4.96878e+06	40	16.6667	TRUE	TRUE	TRUE	FALSE	TRUE	TRUE	FALSE
P63177	1.24003e+07	50	19.6667	FALSE	TRUE	TRUE	FALSE	TRUE	TRUE	TRUE
P0A8X0	913599	20	9.33333	FALSE	FALSE			TRUE	FALSE	FALSE
P0A843	1.20994e+06	20	18	FALSE	FALSE			TRUE	FALSE	FALSE
P64602	0	10	21	TRUE	TRUE	FALSE	FALSE	TRUE	FALSE	FALSE
P30958	2.43125e+07	60	18	FALSE	TRUE	TRUE	FALSE	TRUE	TRUE	FALSE
P40120	1.50028e+07	50	18	FALSE	FALSE			TRUE	TRUE	FALSE
P0ADA3	2.33922e+07	60	18	FALSE	FALSE			FALSE
P0ABA0	1.86724e+07	50	18.6667	FALSE	TRUE	FALSE	FALSE	TRUE	FALSE	FALSE
P77808	5.49722e+06	40	13.6667	FALSE	FALSE			TRUE	TRUE	FALSE
P0ACN4	6.93817e+07	70	17	FALSE	TRUE	TRUE	FALSE	TRUE	TRUE	FALSE
P0A9E5	3.57631e+06	30	14.6667	FALSE	FALSE			TRUE	TRUE	FALSE
P17993	4.46108e+07	60	21	FALSE	TRUE	TRUE	FALSE	TRUE	TRUE	FALSE
P77552	8.41231e+06	40	17	FALSE	FALSE			TRUE	FALSE	FALSE
P0A9B6	8.89557e+06	50	17	FALSE	TRUE	FALSE	FALSE	TRUE	FALSE	FALSE
P0AAV6	4.2882e+06	40	17	FALSE	FALSE			FALSE
P0ACL0	4.5202e+06	40	16.3333	FALSE	FALSE			TRUE	TRUE	FALSE
P08191	2.6679e+06	30	17	FALSE	TRUE	TRUE	FALSE	TRUE	TRUE	FALSE
P67826	1.08075e+07	50	17	FALSE	FALSE			TRUE	TRUE	FALSE
P0ABD3	1.79712e+06	20	20.3333	FALSE	TRUE	TRUE	FALSE	TRUE	TRUE	FALSE
P08190	2.7876e+06	30	13	FALSE	TRUE	FALSE	FALSE	TRUE	FALSE	FALSE
P31992	1.96652e+06	30	17	FALSE	TRUE	FALSE	FALSE	TRUE	FALSE	FALSE
P0AFY8	1.09396e+06	20	21.6667	FALSE	TRUE	TRUE	FALSE	TRUE	TRUE	FALSE
P0AFN2	667686	10	17	FALSE	FALSE			FALSE
P39180	4.7571e+07	60	15.3333	FALSE	FALSE			TRUE	TRUE	FALSE
P0AFL6	4.37108e+06	40	16	FALSE	TRUE	TRUE	FALSE	TRUE	TRUE	FALSE
P0ACP1	5.11818e+06	40	12.6667	FALSE	TRUE	TRUE	FALSE	TRUE	TRUE	FALSE
P77611	1.26779e+07	50	18.6667	FALSE	FALSE			TRUE	TRUE	FALSE
P0AD70	5.42369e+06	40	15.3333	FALSE	FALSE			TRUE	TRUE	FALSE
P0A853	7.4801e+06	40	16	FALSE	TRUE	TRUE	FALSE	TRUE	TRUE	FALSE
P08997	2.44316e+07	60	20	FALSE	TRUE	TRUE	FALSE	TRUE	TRUE	FALSE
P76034	1.00553e+07	50	18.6667	FALSE	FALSE			TRUE	TRUE	FALSE
P0AGG2	6.02263e+06	40	15	FALSE	TRUE	TRUE	FALSE	TRUE	TRUE	FALSE
P0AAU7	4.5417e+06	40	16	FALSE	FALSE			TRUE	FALSE	FALSE
P07604	7.76146e+06	40	10.6667	FALSE	TRUE	FALSE	FALSE	TRUE	TRUE	FALSE
P0ABU5	8.37858e+06	40	16	FALSE	TRUE	FALSE	FALSE	TRUE	FALSE	FALSE
P0C8J8	1.25425e+06	20	12.3333	FALSE	FALSE			TRUE	TRUE	FALSE
P24255	3.50819e+06	30	14	FALSE	FALSE			TRUE	FALSE	FALSE
P0AEE5	4.0549e+06	30	16	FALSE	TRUE	TRUE	FALSE	TRUE	TRUE	FALSE
P45470	4.62618e+06	40	16.6667	FALSE	TRUE	TRUE	FALSE	TRUE	TRUE	FALSE
P0AF56	4.75559e+06	40	16	FALSE	FALSE			TRUE	FALSE	FALSE
P60664	1.34076e+06	20	18.3333	FALSE	FALSE			TRUE	TRUE	FALSE
P69797	284585	10	9.66667	FALSE	TRUE	FALSE	FALSE	TRUE	TRUE	FALSE
P0ABS8	1.07919e+07	50	16	FALSE	FALSE			TRUE	FALSE	FALSE
P76537	3.82107e+06	30	16	FALSE	TRUE	FALSE	FALSE	TRUE	FALSE	FALSE
P08245	0	10	20	FALSE	FALSE			TRUE	FALSE	FALSE
P0AE63	277444	10	16	FALSE	FALSE			TRUE	FALSE	FALSE
P61887	8.81164e+07	70	15	FALSE	TRUE	TRUE	FALSE	TRUE	TRUE	FALSE
P30871	1.30455e+07	50	19.3333	FALSE	TRUE	TRUE	FALSE	TRUE	TRUE	FALSE
P25516	6.27213e+06	40	13.6667	FALSE	FALSE			TRUE	TRUE	FALSE
P0AG16	7.1481e+06	40	13	FALSE	TRUE	TRUE	FALSE	TRUE	TRUE	FALSE
P0ADY1	2.16209e+07	60	14	FALSE	FALSE			TRUE	TRUE	FALSE
P27434	8.14352e+06	40	19.6667	FALSE	FALSE			TRUE	FALSE	FALSE
P07014	4.37602e+06	40	15	FALSE	TRUE	FALSE	FALSE	TRUE	FALSE	FALSE
P0A6T3	9.38333e+06	50	15	FALSE	FALSE			TRUE	TRUE	FALSE
P0AGJ2	1.47413e+07	50	11.6667	FALSE	FALSE			TRUE	TRUE	TRUE
P0A6E4	6.42914e+06	40	19.6667	FALSE	TRUE	TRUE	FALSE	TRUE	TRUE	FALSE
P0A991	4.03863e+06	30	15	FALSE	FALSE			TRUE	TRUE	FALSE
P0AE12	1.85938e+07	50	17.6667	FALSE	TRUE	TRUE	FALSE	TRUE	TRUE	FALSE
P07102	6.41468e+06	40	15	FALSE	TRUE	TRUE	FALSE	TRUE	TRUE	FALSE
P77488	3.57022e+07	60	18	TRUE	FALSE			TRUE	TRUE	FALSE
P0A7Y4	2.61136e+08	80	15	FALSE	TRUE	TRUE	FALSE	TRUE	TRUE	FALSE
P37052	4.6636e+06	40	15	FALSE	FALSE			TRUE	TRUE	FALSE
P08337	543900	10	18.3333	FALSE	TRUE	TRUE	FALSE	TRUE	TRUE	FALSE
P76014	808619	20	15	FALSE	TRUE	FALSE	FALSE	TRUE	FALSE	FALSE
P0A6U5	1.76672e+06	20	17	FALSE	FALSE			TRUE	TRUE	FALSE
P0AEH3	7.47804e+06	40	15	FALSE	TRUE	FALSE	FALSE	TRUE	TRUE	FALSE
P0A8S1	2.28405e+06	30	15	FALSE	FALSE			TRUE	TRUE	FALSE
P0A8D0	1.31248e+06	20	13.3333	FALSE	FALSE			TRUE	TRUE	FALSE
P06989	3.01626e+07	60	10.3333	FALSE	FALSE			TRUE	TRUE	FALSE
P0A8R4	7.73945e+06	40	14.3333	FALSE	FALSE			TRUE	FALSE	FALSE
P76161	216185	10	15	FALSE	FALSE			TRUE	FALSE	FALSE
P0AFT8	1.74449e+06	20	15	FALSE	FALSE			TRUE	TRUE	FALSE
P45505	3.26333e+07	60	15	FALSE	FALSE			TRUE	TRUE	FALSE
Q59385	1.12807e+08	70	14.6667	FALSE	FALSE			TRUE	TRUE	FALSE
P0DPN3	2.05881e+08	80	14	FALSE	FALSE			TRUE	FALSE	FALSE
P03018	6.90571e+06	40	11.3333	FALSE	TRUE	TRUE	FALSE	TRUE	TRUE	FALSE
P0ABH9	3.95406e+07	60	13	FALSE	TRUE	TRUE	FALSE	TRUE	TRUE	FALSE
P76170	1.55796e+07	50	18.3333	FALSE	FALSE			TRUE	FALSE	FALSE
P0A9I3	5.0807e+06	40	14	FALSE	FALSE			TRUE	TRUE	FALSE
P32131	2.65074e+06	30	8.66667	FALSE	TRUE	TRUE	FALSE	TRUE	TRUE	FALSE
P0ADR6	1.67328e+08	80	13.6667	FALSE	TRUE	TRUE	FALSE	TRUE	TRUE	FALSE
P26648	1.54608e+07	50	11.6667	FALSE	TRUE	TRUE	FALSE	TRUE	TRUE	FALSE
P76561	1.34739e+06	20	14	FALSE	FALSE			TRUE	TRUE	FALSE
P77625	1.52197e+06	20	8	FALSE	FALSE			TRUE	FALSE	FALSE
P0A884	2.51481e+06	30	12.3333	FALSE	TRUE	FALSE	FALSE	TRUE	TRUE	FALSE
P0A6Z6	630018	10	14	FALSE	TRUE	TRUE	FALSE	TRUE	FALSE	FALSE
P0A6K1	1.74457e+06	20	14	FALSE	TRUE	FALSE	FALSE	TRUE	FALSE	FALSE
P17115	5.40805e+07	70	16	FALSE	FALSE			TRUE	TRUE	FALSE
P21829	2.02818e+08	80	9.66667	FALSE	FALSE			TRUE	TRUE	FALSE
P0ABH0	915261	20	10.3333	TRUE	FALSE			TRUE	TRUE	FALSE
P0AEE1	365165	10	14	FALSE	FALSE			TRUE	FALSE	FALSE
P09996	149167	10	31	FALSE	FALSE			TRUE	FALSE	FALSE
P77692	3.03394e+06	30	14	FALSE	FALSE			TRUE	FALSE	FALSE
P30192	0	10	14	FALSE	FALSE			TRUE	FALSE	FALSE
P42619	1.08331e+06	20	14	FALSE	FALSE			TRUE	FALSE	FALSE
P78271	0	10	14	FALSE	FALSE			TRUE	FALSE	FALSE
P00562	1.09384e+07	50	13.3333	FALSE	FALSE			TRUE	TRUE	FALSE
P13009	6.53708e+07	70	12.3333	FALSE	TRUE	TRUE	FALSE	TRUE	TRUE	FALSE
P33667	7.36426e+06	40	13	FALSE	FALSE			TRUE	TRUE	FALSE
P0A9V1	4.74343e+06	40	13.3333	FALSE	TRUE	TRUE	FALSE	TRUE	TRUE	FALSE
P33030	1.99262e+07	50	11.3333	FALSE	FALSE			TRUE	TRUE	FALSE
P08331	3.80702e+06	30	13	FALSE	FALSE			TRUE	TRUE	FALSE
P21514	1.70659e+06	20	11.3333	FALSE	TRUE	TRUE	FALSE	TRUE	TRUE	FALSE
P0AE91	5.1769e+06	40	15.6667	FALSE	FALSE			TRUE	FALSE	FALSE
P29745	8.76081e+06	40	13.6667	FALSE	TRUE	TRUE	FALSE	TRUE	TRUE	FALSE
P33940	1.50114e+06	20	8.66667	FALSE	FALSE			TRUE	TRUE	FALSE
P00811	4.29713e+06	40	13	FALSE	TRUE	TRUE	FALSE	TRUE	TRUE	FALSE
P34209	4.25874e+06	30	13	FALSE	TRUE	TRUE	FALSE	TRUE	TRUE	FALSE
P0ACK2	4.47882e+06	40	14	FALSE	FALSE			TRUE	TRUE	FALSE
P32685	0	10	13	FALSE	FALSE			TRUE	FALSE	FALSE
P45771	7.46547e+06	40	10.3333	FALSE	FALSE			TRUE	FALSE	FALSE
P75937	988236	20	9.66667	FALSE	FALSE			TRUE	TRUE	FALSE
P76112	1.01299e+06	20	13	FALSE	FALSE			TRUE	TRUE	FALSE
P0A7C6	321166	10	7.66667	FALSE	FALSE			TRUE	TRUE	FALSE
P0A8D3	3449.07	10	10	FALSE	FALSE			TRUE	FALSE	FALSE
P0A9I1	2.00065e+06	30	13	FALSE	FALSE			TRUE	TRUE	FALSE
P39220	1.75033e+06	20	13	FALSE	FALSE			FALSE
P0ADW3	0	10	13	FALSE	FALSE			TRUE	FALSE	FALSE
P69488	7.08256e+06	40	13	FALSE	TRUE	TRUE	FALSE	TRUE	TRUE	FALSE
P63389	1.00855e+07	50	11.6667	FALSE	FALSE			TRUE	TRUE	FALSE
P77348	1.05992e+08	70	11.6667	FALSE	TRUE	TRUE	FALSE	TRUE	TRUE	FALSE
P05458	4.24624e+06	30	12	FALSE	TRUE	TRUE	FALSE	TRUE	TRUE	FALSE
P0AFX9	1.52308e+07	50	12	FALSE	TRUE	TRUE	FALSE	TRUE	TRUE	FALSE
P75959	3.77249e+06	30	10.6667	FALSE	FALSE			TRUE	TRUE	FALSE
P05791	6.27816e+06	40	12.3333	FALSE	FALSE			TRUE	TRUE	FALSE
P0A9G6	2.14319e+07	60	13.3333	FALSE	TRUE	TRUE	FALSE	TRUE	TRUE	FALSE
P0A6M4	3.5398e+07	60	12	FALSE	TRUE	FALSE	FALSE	TRUE	FALSE	FALSE
P39160	2.3631e+06	30	12	FALSE	FALSE			TRUE	TRUE	FALSE
P19934	1.26748e+07	50	10.3333	FALSE	TRUE	FALSE	FALSE	TRUE	FALSE	FALSE
P0C8J6	7.07817e+06	40	18	FALSE	FALSE			TRUE	TRUE	FALSE
P75829	1.33175e+07	50	13.3333	FALSE	FALSE			TRUE	FALSE	FALSE
P0A8V6	418745	10	9.33333	FALSE	TRUE	FALSE	FALSE	TRUE	FALSE	FALSE
P69811	3.89954e+06	30	12	FALSE	FALSE			TRUE	TRUE	FALSE
P08179	3.32252e+07	60	14	FALSE	TRUE	FALSE	FALSE	TRUE	TRUE	FALSE
P76938	1.06376e+06	20	12	FALSE	FALSE			TRUE	TRUE	FALSE
P17445	1.02404e+06	20	12	FALSE	FALSE			TRUE	TRUE	FALSE
P0A8Y1	1.11341e+06	20	12	FALSE	FALSE			TRUE	FALSE	FALSE
P0AFP2	2.74838e+07	60	8.5	FALSE	FALSE			TRUE	TRUE	FALSE
P0A9I8	1.29168e+06	20	12	FALSE	FALSE			TRUE	FALSE	FALSE
P0AC26	3.2703e+06	30	12	FALSE	FALSE			TRUE	TRUE	FALSE
P0A951	856525	20	12	FALSE	TRUE	TRUE	FALSE	TRUE	TRUE	FALSE
P0ADB1	0	10	12	FALSE	FALSE			TRUE	FALSE	FALSE
P05847	0	10	12	FALSE	FALSE			TRUE	TRUE	FALSE
A5A613	763449	20	12	FALSE	FALSE			TRUE	FALSE	FALSE
P75925	82002.4	10	12	FALSE	FALSE			TRUE	FALSE	FALSE
P64490	0	10	13	FALSE	FALSE			TRUE	FALSE	FALSE
Q46925	3.22714e+06	30	11	FALSE	TRUE	TRUE	FALSE	TRUE	TRUE	FALSE
P24232	7.31914e+06	40	11	FALSE	TRUE	TRUE	FALSE	TRUE	TRUE	FALSE
P08956	1.02037e+07	50	11	FALSE	FALSE			TRUE	TRUE	FALSE
P25738	1.11106e+07	50	11	FALSE	FALSE			TRUE	TRUE	FALSE
P60472	953821	20	9	TRUE	TRUE	TRUE	FALSE	TRUE	TRUE	FALSE
P12998	7.12901e+06	40	11	FALSE	TRUE	TRUE	FALSE	TRUE	TRUE	FALSE
P22255	2.48295e+06	30	12.6667	FALSE	FALSE			TRUE	TRUE	FALSE
P15373	2.40573e+06	30	11	FALSE	FALSE			TRUE	FALSE	FALSE
P11447	4.80249e+06	40	11	FALSE	TRUE	TRUE	FALSE	TRUE	TRUE	FALSE
P06983	1.95084e+06	30	7.66667	TRUE	TRUE	TRUE	FALSE	TRUE	TRUE	FALSE
P0AD53	3.94346e+06	30	16.3333	FALSE	FALSE			TRUE	TRUE	FALSE
P0A8F4	9.62198e+06	50	15	FALSE	FALSE			TRUE	TRUE	FALSE
P0AC88	2.71562e+06	30	12.3333	FALSE	FALSE			TRUE	TRUE	FALSE
P77285	570680	10	11	FALSE	FALSE			TRUE	TRUE	FALSE
P08622	1.57905e+06	20	8.66667	FALSE	FALSE			TRUE	TRUE	FALSE
P39356	881487	20	11	FALSE	FALSE			TRUE	TRUE	FALSE
P29131	924097	20	9	TRUE	TRUE	FALSE	FALSE	FALSE
P13000	1.27616e+07	50	14	FALSE	TRUE	TRUE	FALSE	TRUE	TRUE	FALSE
P00903	885828	20	11	FALSE	FALSE			TRUE	TRUE	FALSE
P77503	6.76181e+06	40	9	FALSE	FALSE			TRUE	TRUE	FALSE
P07330	4.40903e+06	40	11	FALSE	FALSE			TRUE	TRUE	FALSE
P26608	0	10	11	FALSE	FALSE			TRUE	FALSE	FALSE
P71297	0	10	11	FALSE	FALSE			FALSE
P55734	239649	10	11	FALSE	TRUE	TRUE	FALSE	TRUE	TRUE	FALSE
P0AD40	2.0086e+06	30	13.3333	FALSE	FALSE			TRUE	FALSE	FALSE
P0AFC7	9.13898e+06	50	8.66667	FALSE	FALSE			TRUE	TRUE	FALSE
P26602	1.6647e+06	20	10	FALSE	TRUE	TRUE	FALSE	TRUE	TRUE	FALSE
P37692	1.87448e+06	30	10	FALSE	FALSE			TRUE	TRUE	FALSE
P77454	905350	20	10	FALSE	TRUE	TRUE	FALSE	TRUE	TRUE	FALSE
P00547	5.80797e+06	40	10.6667	FALSE	FALSE			TRUE	TRUE	FALSE
P0ADC1	421706	10	11.3333	TRUE	TRUE	FALSE	FALSE	TRUE	TRUE	FALSE
P0AED9	4.63445e+06	40	10	FALSE	FALSE			TRUE	TRUE	FALSE
P0ACP5	704517	20	11.6667	FALSE	FALSE			TRUE	TRUE	FALSE
P60293	1.03937e+08	70	13	TRUE	TRUE	FALSE	FALSE	TRUE	FALSE	FALSE
P33644	1.60323e+07	50	10	FALSE	TRUE	TRUE	FALSE	TRUE	TRUE	FALSE
P55135	2.68494e+06	30	10	FALSE	TRUE	TRUE	FALSE	TRUE	TRUE	FALSE
P0A9H3	1.84857e+07	50	10	FALSE	TRUE	TRUE	FALSE	TRUE	TRUE	FALSE
P45956	4.86168e+06	40	10	FALSE	TRUE	FALSE	FALSE	TRUE	FALSE	FALSE
P39280	6783.74	10	6	FALSE	FALSE			TRUE	TRUE	FALSE
P0A9F1	436920	10	12	FALSE	TRUE	FALSE	FALSE	TRUE	FALSE	FALSE
P0ACM2	2.65171e+06	30	9	FALSE	FALSE			TRUE	FALSE	FALSE
P67087	0	10	10	TRUE	TRUE	TRUE	FALSE	TRUE	TRUE	FALSE
P33218	3.44424e+06	30	12	FALSE	FALSE			TRUE	FALSE	FALSE
P75858	237079	10	8	FALSE	FALSE			TRUE	TRUE	FALSE
P76243	653724	10	10	FALSE	FALSE			TRUE	TRUE	FALSE
P0AA95	377115	10	10	FALSE	FALSE			TRUE	TRUE	FALSE
P13669	0	10	10	FALSE	FALSE			TRUE	FALSE	FALSE
P0AG27	0	10	10	FALSE	FALSE			TRUE	TRUE	FALSE
Q47005	1.32305e+06	20	10	FALSE	FALSE			TRUE	TRUE	FALSE
P37127	9.84803e+06	50	9	FALSE	FALSE			TRUE	TRUE	FALSE
P14081	8.61426e+07	70	10.6667	FALSE	TRUE	FALSE	FALSE	TRUE	TRUE	FALSE
P0AAB8	1.35236e+08	80	12	FALSE	FALSE			TRUE	FALSE	FALSE
Q46845	3.92413e+06	30	9	FALSE	TRUE	TRUE	FALSE	TRUE	TRUE	FALSE
P36553	1.90428e+06	30	9	FALSE	FALSE			TRUE	TRUE	FALSE
P19926	1.79224e+06	20	11.3333	FALSE	TRUE	TRUE	FALSE	TRUE	TRUE	FALSE
P0AEW4	3.97278e+06	30	9	FALSE	FALSE			TRUE	TRUE	FALSE
P69228	688530	20	7.33333	FALSE	FALSE			TRUE	TRUE	FALSE
P21420	4.87331e+06	40	9	FALSE	FALSE			TRUE	FALSE	FALSE
P0ADP0	2.4894e+06	30	10.6667	FALSE	FALSE			TRUE	TRUE	FALSE
P07003	5.63045e+06	40	7.66667	FALSE	TRUE	TRUE	FALSE	TRUE	TRUE	FALSE
P0AGF6	0	10	6	FALSE	FALSE			TRUE	TRUE	FALSE
P0A823	2.59406e+06	30	9	FALSE	TRUE	FALSE	FALSE	TRUE	FALSE	FALSE
P76004	5.33807e+06	40	9	FALSE	FALSE			TRUE	TRUE	FALSE
P39325	1.19691e+07	50	8	FALSE	TRUE	TRUE	FALSE	TRUE	TRUE	FALSE
P31471	2.58541e+06	30	9	FALSE	FALSE			TRUE	FALSE	FALSE
P52644	1.39266e+06	20	9	FALSE	FALSE			TRUE	FALSE	FALSE
P00935	772399	20	9	FALSE	TRUE	TRUE	FALSE	TRUE	TRUE	FALSE
P45544	9.25799e+06	50	9	FALSE	FALSE			TRUE	FALSE	FALSE
P37631	870476	20	5	FALSE	FALSE			TRUE	TRUE	FALSE
P76539	451629	10	9	FALSE	TRUE	FALSE	FALSE	TRUE	FALSE	FALSE
P37665	7.52548e+06	40	11.6667	FALSE	FALSE			TRUE	TRUE	FALSE
P75966	138238	10	9	FALSE	TRUE	TRUE	FALSE	TRUE	TRUE	FALSE
P12282	0	10	9	FALSE	TRUE	TRUE	FALSE	TRUE	TRUE	FALSE
P0AA73	0	10	9	FALSE	FALSE			TRUE	TRUE	FALSE
P06610	0	10	9	FALSE	FALSE			TRUE	TRUE	FALSE
P0AF63	0	10	9	FALSE	FALSE			TRUE	FALSE	FALSE
P06136	4.33206e+06	40	9	TRUE	TRUE	FALSE	FALSE	TRUE	TRUE	FALSE
Q7DFU6	332034	10	9	FALSE	FALSE			TRUE	TRUE	FALSE
Q46810	9.42815e+06	50	9	FALSE	FALSE			TRUE	TRUE	FALSE
P18392	0	10	9	FALSE	FALSE			TRUE	TRUE	FALSE
P16926	4.93974e+06	40	7.66667	TRUE	FALSE			TRUE	TRUE	FALSE
P0AF50	3.62186e+06	30	11.3333	FALSE	FALSE			TRUE	TRUE	FALSE
P0AFD6	5.9188e+06	40	8	FALSE	FALSE			TRUE	TRUE	FALSE
P77434	1.9548e+06	30	8.66667	FALSE	FALSE			TRUE	TRUE	FALSE
P07023	1.91839e+06	30	10	FALSE	FALSE			TRUE	TRUE	FALSE
P0ADV5	9.00862e+06	50	6	FALSE	FALSE			TRUE	TRUE	FALSE
P09148	3.54236e+06	30	9	FALSE	TRUE	TRUE	FALSE	TRUE	TRUE	FALSE
P0AG20	2.93186e+06	30	7	FALSE	FALSE			TRUE	TRUE	FALSE
P14294	2.39827e+06	30	5.33333	FALSE	TRUE	TRUE	FALSE	TRUE	TRUE	FALSE
P0AG24	3.43514e+06	30	6	TRUE	FALSE			TRUE	TRUE	FALSE
P68567	7.52281e+07	70	8	FALSE	FALSE			TRUE	TRUE	FALSE
P06149	1.2848e+07	50	5.33333	FALSE	TRUE	TRUE	FALSE	TRUE	TRUE	FALSE
P0A9J0	7.55105e+06	40	9	FALSE	FALSE			TRUE	TRUE	FALSE
P32684	477726	10	9.33333	FALSE	TRUE	TRUE	FALSE	TRUE	TRUE	FALSE
P31808	49285.5	10	6	FALSE	TRUE	TRUE	FALSE	TRUE	TRUE	FALSE
P0A903	3.96733e+06	30	7	FALSE	TRUE	FALSE	FALSE	TRUE	TRUE	FALSE
P0A9J4	3.0432e+07	60	5.33333	FALSE	TRUE	TRUE	FALSE	TRUE	TRUE	FALSE
P0AFH6	0	10	8	FALSE	FALSE			TRUE	FALSE	FALSE
P0A9H5	9982.52	10	8	FALSE	FALSE			TRUE	TRUE	FALSE
P0A821	4.16148e+06	30	9.33333	FALSE	FALSE			TRUE	TRUE	FALSE
P39265	222298	10	9.33333	FALSE	TRUE	TRUE	FALSE	TRUE	TRUE	FALSE
P0ADZ7	347478	10	8	FALSE	FALSE			TRUE	TRUE	FALSE
P0AG03	0	10	8	FALSE	FALSE			TRUE	FALSE	FALSE
P0A6D0	341572	10	10.5	FALSE	TRUE	FALSE	FALSE	TRUE	FALSE	FALSE
P0AB01	108612	10	8	FALSE	FALSE			TRUE	TRUE	FALSE
P0A8G3	722395	20	8	FALSE	FALSE			TRUE	TRUE	FALSE
P0AFH2	2.68606e+08	80	11.3333	FALSE	FALSE			TRUE	TRUE	FALSE
P0A8Q6	0	10	8	FALSE	TRUE	TRUE	FALSE	TRUE	TRUE	FALSE
P38035	3.54388e+06	30	6.33333	FALSE	FALSE			TRUE	TRUE	FALSE
P50456	1.91149e+06	30	4.66667	FALSE	TRUE	TRUE	FALSE	TRUE	TRUE	FALSE
P36566	1.41856e+07	50	8	FALSE	FALSE			TRUE	TRUE	FALSE
P0A9R7	0	10	8	TRUE	FALSE			TRUE	TRUE	FALSE
P39411	426160	10	10.3333	FALSE	TRUE	FALSE	FALSE	TRUE	FALSE	FALSE
P0AD21	1.93207e+06	30	8	FALSE	FALSE			TRUE	TRUE	FALSE
P43340	3.03733e+06	30	8	FALSE	FALSE			TRUE	TRUE	FALSE
P75974	189481	10	8	TRUE	FALSE			TRUE	TRUE	FALSE
P0ABL3	525858	10	8	FALSE	FALSE			TRUE	FALSE	FALSE
P76010	0	10	8	FALSE	TRUE	TRUE	FALSE	TRUE	TRUE	FALSE
P0ACS9	1.83044e+06	20	8	FALSE	TRUE	FALSE	FALSE	TRUE	FALSE	FALSE
P45543	9427.26	10	8	FALSE	FALSE			TRUE	TRUE	FALSE
P77252	320847	10	8	FALSE	FALSE			TRUE	TRUE	FALSE
P0ABE9	0	10	8	FALSE	FALSE			TRUE	TRUE	FALSE
A0A385XJN2	0	10	8	FALSE	FALSE			FALSE
P42904	831117	20	8	FALSE	FALSE			TRUE	TRUE	FALSE
P0AAJ3	1.73017e+08	80	7	FALSE	TRUE	TRUE	FALSE	TRUE	TRUE	FALSE
P77554	4.51685e+06	40	7	FALSE	FALSE			TRUE	TRUE	FALSE
P08178	4.28975e+06	40	7	FALSE	TRUE	TRUE	FALSE	TRUE	TRUE	FALSE
P68767	2.26356e+06	30	7	FALSE	TRUE	TRUE	FALSE	TRUE	TRUE	FALSE
P0A8F8	1.93376e+06	30	5	FALSE	TRUE	FALSE	FALSE	TRUE	TRUE	FALSE
P77171	5.49356e+07	70	7	FALSE	FALSE			TRUE	TRUE	FALSE
P0AA41	2.72187e+06	30	5	FALSE	FALSE			TRUE	TRUE	FALSE
P39451	2.32043e+07	60	4.33333	FALSE	TRUE	TRUE	FALSE	TRUE	TRUE	FALSE
P69425	0	10	7	FALSE	FALSE			FALSE
P76535	475720	10	9.66667	FALSE	FALSE			TRUE	TRUE	FALSE
P37903	596318	10	7	FALSE	FALSE			TRUE	FALSE	FALSE
P0A9F3	667825	20	6	FALSE	FALSE			TRUE	TRUE	FALSE
P0AA63	1.22235e+06	20	7	FALSE	FALSE			TRUE	TRUE	FALSE
P76402	1.014e+06	20	9.33333	FALSE	FALSE			TRUE	FALSE	FALSE
P77671	2.63445e+06	30	7	FALSE	FALSE			TRUE	TRUE	FALSE
P24202	213418	10	4.5	FALSE	FALSE			TRUE	FALSE	FALSE
P23917	445841	10	7	FALSE	FALSE			TRUE	TRUE	FALSE
P0CF88	1.06271e+07	50	4.33333	FALSE	FALSE			TRUE	TRUE	FALSE
P76397	2.21552e+06	30	7	FALSE	FALSE			TRUE	TRUE	FALSE
P13001	2.06098e+06	30	5.66667	FALSE	TRUE	TRUE	FALSE	TRUE	TRUE	FALSE
P39346	2.78925e+07	60	5.5	FALSE	TRUE	TRUE	FALSE	TRUE	TRUE	FALSE
P71298	2.45536e+08	80	5.66667	FALSE	FALSE			TRUE	TRUE	FALSE
P0AB83	931225	20	7	FALSE	TRUE	TRUE	FALSE	TRUE	TRUE	FALSE
P0A9H1	112586	10	7	FALSE	TRUE	TRUE	FALSE	TRUE	TRUE	FALSE
P0AFF0	0	10	7	FALSE	FALSE			TRUE	TRUE	FALSE
Q46800	950886	20	7	FALSE	FALSE			TRUE	TRUE	FALSE
P30138	795110	20	7	FALSE	TRUE	TRUE	FALSE	TRUE	TRUE	FALSE
Q46871	2.00401e+06	30	7	FALSE	FALSE			TRUE	TRUE	FALSE
P75746	2.14387e+07	60	8.66667	FALSE	FALSE			TRUE	TRUE	FALSE
P0A6S0	9743.99	10	7	FALSE	FALSE			TRUE	FALSE	FALSE
P28696	1.70948e+07	50	7	FALSE	FALSE			TRUE	TRUE	FALSE
P0AF54	4.07612e+06	30	7	FALSE	FALSE			TRUE	FALSE	FALSE
P0AFX0	1.67569e+06	20	14.3333	FALSE	FALSE			TRUE	FALSE	FALSE
P0AEV9	510837	10	7	FALSE	TRUE	TRUE	FALSE	TRUE	FALSE	FALSE
Q7DFV3	8.59133e+07	70	7	FALSE	FALSE			TRUE	FALSE	FALSE
P0AEY8	943473	20	7	FALSE	TRUE	TRUE	FALSE	TRUE	TRUE	FALSE
Q46798	2.98258e+06	30	7	FALSE	FALSE			TRUE	TRUE	FALSE
P75697	4.03064e+06	30	7	FALSE	FALSE			TRUE	TRUE	FALSE
P46125	0	10	7	FALSE	FALSE			TRUE	TRUE	FALSE
P32143	154680	10	7	FALSE	FALSE			TRUE	TRUE	FALSE
P33570	1.14524e+08	70	6	FALSE	FALSE			TRUE	TRUE	FALSE
P06987	1.84811e+07	50	6	FALSE	FALSE			TRUE	TRUE	FALSE
P0A809	1.01449e+07	50	10.6667	FALSE	TRUE	FALSE	FALSE	TRUE	FALSE	FALSE
P25553	3.17488e+06	30	6	FALSE	TRUE	TRUE	FALSE	TRUE	TRUE	FALSE
P43329	8.59917e+06	40	4.66667	FALSE	FALSE			TRUE	TRUE	FALSE
P0A9C0	1.48836e+07	50	9.33333	FALSE	FALSE			TRUE	TRUE	FALSE
P51025	3.30675e+06	30	6	FALSE	FALSE			TRUE	TRUE	FALSE
P31802	1.22522e+06	20	6	FALSE	FALSE			TRUE	TRUE	FALSE
P30750	1.42599e+06	20	5.66667	FALSE	TRUE	TRUE	FALSE	TRUE	TRUE	FALSE
P24169	1.97529e+06	30	4	FALSE	FALSE			TRUE	TRUE	FALSE
P03004	481321	10	4	TRUE	TRUE	FALSE	FALSE	TRUE	TRUE	FALSE
P04995	1.55287e+06	20	7	FALSE	TRUE	TRUE	FALSE	TRUE	TRUE	FALSE
P77588	1.03667e+07	50	6	FALSE	TRUE	FALSE	FALSE	TRUE	TRUE	FALSE
P69506	803947	20	8	FALSE	TRUE	FALSE	FALSE	TRUE	TRUE	FALSE
P76149	1.71307e+06	20	6	FALSE	FALSE			TRUE	TRUE	FALSE
P0AF20	1.95413e+06	30	6.66667	FALSE	FALSE			TRUE	TRUE	FALSE
P0C8K0	3.67847e+06	30	6	FALSE	FALSE			TRUE	TRUE	FALSE
P10908	3.67423e+06	30	8	FALSE	FALSE			TRUE	TRUE	FALSE
P05041	9.00572e+06	50	6.66667	FALSE	TRUE	TRUE	FALSE	TRUE	TRUE	FALSE
P39321	4.93616e+06	40	6	FALSE	FALSE			TRUE	FALSE	FALSE
P0A905	5.32418e+06	40	12.6667	FALSE	FALSE			FALSE
P00803	127371	10	4	TRUE	TRUE	TRUE	FALSE	TRUE	TRUE	FALSE
P77569	1.38368e+07	50	6	FALSE	FALSE			TRUE	TRUE	FALSE
P36930	560140	10	6	FALSE	FALSE			TRUE	FALSE	FALSE
P16679	2.09737e+07	60	7.33333	FALSE	FALSE			TRUE	TRUE	FALSE
P09126	2.13797e+07	60	8.33333	TRUE	FALSE			TRUE	TRUE	FALSE
P37623	1.0202e+08	70	6	FALSE	FALSE			TRUE	FALSE	FALSE
P0A729	2.46576e+06	30	6	FALSE	TRUE	FALSE	FALSE	TRUE	FALSE	FALSE
P76461	2.68343e+06	30	5.66667	FALSE	TRUE	TRUE	FALSE	TRUE	TRUE	FALSE
P14175	222432	10	4.66667	FALSE	FALSE			TRUE	TRUE	FALSE
P39453	3.29497e+06	30	6	FALSE	TRUE	FALSE	FALSE	TRUE	TRUE	FALSE
P03813	348128	10	6	FALSE	FALSE			TRUE	TRUE	FALSE
P0A776	2.18418e+06	30	6	FALSE	TRUE	TRUE	FALSE	TRUE	TRUE	FALSE
P36548	731783	20	8	FALSE	FALSE			TRUE	TRUE	FALSE
P13857	329277	10	6	FALSE	FALSE			TRUE	TRUE	FALSE
P62672	262393	10	6	FALSE	FALSE			TRUE	TRUE	FALSE
P16678	0	10	6	FALSE	FALSE			TRUE	TRUE	FALSE
P09169	0	10	6	FALSE	TRUE	TRUE	FALSE	TRUE	TRUE	FALSE
P0A8N0	0	10	6	FALSE	FALSE			TRUE	FALSE	FALSE
P0A8K1	202336	10	6	TRUE	FALSE			TRUE	TRUE	FALSE
P39163	4.00961e+06	30	6	FALSE	FALSE			TRUE	TRUE	FALSE
P77136	0	10	6	FALSE	FALSE			FALSE
P0AAA9	9.48056e+06	50	6	FALSE	FALSE			TRUE	FALSE	FALSE
P0A915	1.19715e+07	50	6	FALSE	TRUE	FALSE	FALSE	TRUE	FALSE	FALSE
P06709	1.38619e+06	20	6	TRUE	TRUE	TRUE	FALSE	TRUE	TRUE	FALSE
P0ACB4	1.18832e+06	20	6	TRUE	FALSE			TRUE	FALSE	FALSE
P05824	3.85734e+06	30	6	FALSE	FALSE			TRUE	TRUE	FALSE
P45552	0	10	6	FALSE	FALSE			TRUE	TRUE	FALSE
P33012	958469	20	6	FALSE	TRUE	TRUE	FALSE	TRUE	TRUE	FALSE
P0A8U2	1.7063e+06	20	6	FALSE	FALSE			TRUE	TRUE	FALSE
P0ABC7	1.35307e+07	50	7	FALSE	FALSE			TRUE	TRUE	FALSE
P0ABS5	1.62129e+07	50	5.33333	FALSE	TRUE	TRUE	FALSE	TRUE	TRUE	FALSE
P46889	2.01668e+08	80	6	TRUE	TRUE	TRUE	FALSE	FALSE
P76162	8.34306e+06	40	5	FALSE	FALSE			TRUE	TRUE	FALSE
P0ACL2	7.21264e+06	40	5	FALSE	FALSE			TRUE	FALSE	FALSE
P76104	1.02223e+07	50	5	FALSE	FALSE			TRUE	TRUE	FALSE
P0AEY3	2.21125e+06	30	5	FALSE	FALSE			TRUE	FALSE	FALSE
P0AFI5	1.94636e+06	30	5	FALSE	FALSE			TRUE	TRUE	FALSE
P31455	325178	10	5	FALSE	FALSE			TRUE	FALSE	FALSE
P13518	1.97887e+06	30	5.66667	FALSE	FALSE			TRUE	TRUE	FALSE
P0AAI3	1.73675e+06	20	5.33333	TRUE	TRUE	TRUE	FALSE	TRUE	TRUE	FALSE
P27836	3.22484e+06	30	5	FALSE	FALSE			TRUE	TRUE	FALSE
P0AC51	0	10	5	FALSE	TRUE	FALSE	FALSE	TRUE	FALSE	FALSE
P06966	1.44494e+06	20	5	TRUE	FALSE			TRUE	FALSE	FALSE
P39408	1.38657e+06	20	5	FALSE	TRUE	TRUE	FALSE	TRUE	TRUE	FALSE
P08204	3.17767e+06	30	3.66667	FALSE	FALSE			TRUE	TRUE	FALSE
P37650	1.62744e+07	50	3	FALSE	TRUE	FALSE	FALSE	TRUE	FALSE	FALSE
P31658	0	10	5	FALSE	TRUE	TRUE	FALSE	TRUE	TRUE	FALSE
P00926	1.10488e+06	20	4.66667	FALSE	TRUE	TRUE	FALSE	TRUE	TRUE	FALSE
P07650	0	10	5	FALSE	TRUE	TRUE	FALSE	TRUE	TRUE	FALSE
P06961	269716	10	3	TRUE	FALSE			TRUE	FALSE	FALSE
P46850	5.49231e+08	90	3	FALSE	FALSE			TRUE	TRUE	FALSE
P37673	2.00103e+07	50	5	FALSE	FALSE			TRUE	TRUE	FALSE
P0ABR9	684013	20	5	FALSE	FALSE			TRUE	TRUE	FALSE
P69739	0	10	5	FALSE	TRUE	TRUE	FALSE	TRUE	TRUE	FALSE
P0AB06	2.66231e+06	30	5	FALSE	FALSE			TRUE	FALSE	FALSE
P38038	1.05389e+07	50	4.66667	FALSE	TRUE	TRUE	FALSE	TRUE	TRUE	FALSE
P0AES2	8.9067e+07	70	5	FALSE	TRUE	TRUE	FALSE	TRUE	TRUE	FALSE
P0AB58	1.50517e+06	20	6	FALSE	FALSE			TRUE	FALSE	FALSE
P37769	852171	20	5	FALSE	FALSE			TRUE	TRUE	FALSE
P25535	0	10	5	FALSE	TRUE	TRUE	FALSE	TRUE	TRUE	FALSE
P71244	656228	10	4	FALSE	FALSE			TRUE	FALSE	FALSE
P27247	2.03651e+06	30	5	FALSE	FALSE			TRUE	TRUE	FALSE
P67430	4.75816e+07	60	5	FALSE	TRUE	FALSE	FALSE	TRUE	FALSE	FALSE
P17109	925795	20	5	FALSE	TRUE	TRUE	FALSE	TRUE	TRUE	FALSE
Q47319	265115	10	5	FALSE	FALSE			TRUE	TRUE	TRUE
P0AE22	0	10	5	FALSE	TRUE	TRUE	FALSE	TRUE	TRUE	FALSE
P27127	2.1868e+07	60	6	FALSE	FALSE			TRUE	TRUE	FALSE
P16384	0	10	5	FALSE	TRUE	TRUE	FALSE	TRUE	FALSE	FALSE
P0AFJ5	0	10	5	FALSE	TRUE	FALSE	FALSE	TRUE	FALSE	FALSE
P0ADC3	1.50564e+06	20	5.66667	TRUE	TRUE	TRUE	FALSE	TRUE	TRUE	FALSE
P0AFL9	2.40058e+06	30	5	FALSE	FALSE			TRUE	TRUE	FALSE
P64451	1.41507e+07	50	5	FALSE	FALSE			TRUE	TRUE	FALSE
P75791	5271.61	10	5	FALSE	TRUE	TRUE	FALSE	TRUE	TRUE	FALSE
P76210	0	10	5	FALSE	FALSE			FALSE
P76440	6.38156e+06	40	5	FALSE	FALSE			TRUE	TRUE	FALSE
P46068	1.59569e+06	20	5	FALSE	FALSE			TRUE	TRUE	FALSE
P30140	956379	20	5	FALSE	FALSE			TRUE	TRUE	FALSE
P10346	274093	10	5	FALSE	FALSE			TRUE	TRUE	FALSE
P77286	0	10	5	FALSE	FALSE			TRUE	TRUE	FALSE
P76119	10026.3	10	5	FALSE	FALSE			TRUE	FALSE	FALSE
P43319	3.63822e+06	30	7.33333	FALSE	FALSE			TRUE	TRUE	FALSE
P06611	252683	10	5	FALSE	TRUE	TRUE	FALSE	TRUE	TRUE	FALSE
P42598	6.03013e+06	40	5	FALSE	FALSE			TRUE	TRUE	FALSE
P76389	465909	10	5	FALSE	FALSE			TRUE	TRUE	FALSE
P77746	1.68988e+06	20	5	FALSE	FALSE			TRUE	TRUE	FALSE
P37683	0	10	5	FALSE	FALSE			TRUE	TRUE	FALSE
P0DMC9	0	10	5	FALSE	FALSE			TRUE	TRUE	FALSE
P31446	0	10	5	FALSE	FALSE			TRUE	FALSE	FALSE
P09153	0	10	5	FALSE	FALSE			TRUE	TRUE	FALSE
P32694	8.26485e+06	40	5	FALSE	FALSE			FALSE
P33135	0	10	5	FALSE	FALSE			TRUE	FALSE	FALSE
P0ADQ2	0	10	5	FALSE	FALSE			TRUE	TRUE	FALSE
P77585	3.57216e+06	30	5	FALSE	FALSE			TRUE	TRUE	FALSE
P0A8R9	1.21567e+08	70	5	FALSE	FALSE			TRUE	TRUE	FALSE
P40876	2.01193e+06	30	5	FALSE	FALSE			TRUE	FALSE	FALSE
P32129	115828	10	5	FALSE	FALSE			TRUE	TRUE	FALSE
P75898	2.07889e+06	30	5	FALSE	TRUE	TRUE	FALSE	TRUE	TRUE	FALSE
P28306	2.1856e+06	30	5	FALSE	TRUE	TRUE	FALSE	TRUE	TRUE	FALSE
P0A8W0	0	10	5	FALSE	TRUE	FALSE	FALSE	TRUE	FALSE	FALSE
P0AC28	599959	10	5	FALSE	FALSE			TRUE	TRUE	FALSE
P75938	606829	10	5.66667	FALSE	FALSE			TRUE	TRUE	FALSE
P76484	94525.8	10	5	FALSE	FALSE			TRUE	FALSE	FALSE
P76419	0	10	6.66667	FALSE	FALSE			TRUE	TRUE	FALSE
P0CI31	5.99262e+06	40	5	FALSE	FALSE			TRUE	TRUE	FALSE
P31130	6.06329e+06	40	5	FALSE	FALSE			TRUE	FALSE	FALSE
P22564	2.95118e+08	80	5	FALSE	FALSE			TRUE	FALSE	FALSE
P75822	4.19634e+06	30	5	FALSE	FALSE			TRUE	TRUE	FALSE
P77335	0	10	5	FALSE	TRUE	FALSE	FALSE	TRUE	FALSE	FALSE
P32718	0	10	5	TRUE	FALSE			TRUE	TRUE	FALSE
P08203	886932	20	5	FALSE	TRUE	TRUE	FALSE	TRUE	TRUE	FALSE
P31450	2.0733e+07	60	5	FALSE	FALSE			TRUE	FALSE	FALSE
P31680	114621	10	5	FALSE	FALSE			TRUE	TRUE	FALSE
P0AEL6	4.15263e+06	30	5	FALSE	TRUE	TRUE	FALSE	TRUE	TRUE	FALSE
P0AEB2	1.31529e+08	70	4	FALSE	TRUE	TRUE	FALSE	TRUE	TRUE	FALSE
P27550	1.10281e+07	50	4	FALSE	FALSE			TRUE	TRUE	FALSE
P64588	2.3228e+06	30	6.33333	FALSE	FALSE			TRUE	TRUE	FALSE
P26365	8.96254e+06	50	5.33333	FALSE	FALSE			TRUE	TRUE	FALSE
P00363	3.65371e+06	30	4	FALSE	TRUE	TRUE	FALSE	TRUE	TRUE	FALSE
P31554	5.75913e+06	40	4	TRUE	FALSE			TRUE	FALSE	FALSE
P46852	3.86621e+06	30	4	FALSE	TRUE	TRUE	FALSE	TRUE	TRUE	FALSE
P76501	1.04552e+06	20	4	FALSE	FALSE			TRUE	TRUE	FALSE
P16918	1.31654e+07	50	2.66667	FALSE	FALSE			TRUE	TRUE	FALSE
P63883	0	10	4	FALSE	FALSE			TRUE	TRUE	FALSE
P03007	428451	10	4	FALSE	TRUE	FALSE	FALSE	TRUE	TRUE	FALSE
P37177	1.38427e+07	50	4	FALSE	TRUE	FALSE	FALSE	TRUE	TRUE	FALSE
P76398	1.09585e+06	20	4	FALSE	FALSE			TRUE	TRUE	FALSE
P0ABR5	2.68022e+06	30	4	FALSE	FALSE			TRUE	TRUE	FALSE
P10443	474088	10	3.33333	TRUE	TRUE	TRUE	FALSE	TRUE	TRUE	FALSE
P76387	1.33324e+06	20	4	FALSE	FALSE			TRUE	TRUE	FALSE
P0A996	307222	10	4	FALSE	FALSE			TRUE	TRUE	FALSE
P22256	1.04895e+06	20	4	FALSE	TRUE	TRUE	FALSE	TRUE	TRUE	FALSE
P45549	1.49531e+06	20	3	FALSE	FALSE			TRUE	TRUE	FALSE
P77182	106274	10	2.66667	FALSE	TRUE	TRUE	FALSE	TRUE	TRUE	FALSE
P30845	1.17453e+06	20	5.66667	FALSE	FALSE			TRUE	TRUE	FALSE
P32051	1.77131e+07	50	4.66667	FALSE	FALSE			TRUE	TRUE	FALSE
P31447	2.13337e+08	80	4	FALSE	FALSE			TRUE	FALSE	FALSE
P37760	5.02024e+06	40	4	FALSE	FALSE			TRUE	TRUE	FALSE
P38135	8430247	40	3.33333	FALSE	FALSE			TRUE	TRUE	FALSE
P15286	1.40746e+06	20	4	FALSE	FALSE			TRUE	FALSE	FALSE
Q47622	1.39525e+07	50	2	FALSE	FALSE			TRUE	TRUE	FALSE
P0ABI8	1.08934e+06	20	4	FALSE	FALSE			TRUE	TRUE	FALSE
P25737	3.9433e+06	30	4	FALSE	FALSE			TRUE	TRUE	FALSE
P76192	0	10	3.33333	FALSE	FALSE			TRUE	TRUE	FALSE
P0AFS9	218794	10	2.66667	FALSE	FALSE			TRUE	TRUE	FALSE
P37645	481298	10	2.66667	FALSE	FALSE			TRUE	FALSE	FALSE
P75728	0	10	3.5	FALSE	FALSE			TRUE	TRUE	FALSE
P28304	0	10	4	FALSE	TRUE	TRUE	FALSE	TRUE	TRUE	FALSE
P77555	1.8993e+06	30	4	FALSE	TRUE	TRUE	FALSE	TRUE	TRUE	FALSE
P32134	0	10	4	FALSE	FALSE			TRUE	TRUE	FALSE
P26458	2.92501e+06	30	4	FALSE	FALSE			TRUE	TRUE	FALSE
P32144	0	10	4.33333	FALSE	FALSE			TRUE	TRUE	FALSE
P08142	630193	10	4	FALSE	FALSE			TRUE	TRUE	FALSE
P77309	0	10	3.33333	FALSE	FALSE			TRUE	TRUE	FALSE
P76486	4.71278e+06	40	4	FALSE	FALSE			TRUE	FALSE	FALSE
P75892	0	10	4	FALSE	FALSE			TRUE	TRUE	FALSE
P37671	6088.94	10	4.5	FALSE	TRUE	TRUE	FALSE	TRUE	TRUE	FALSE
P0AB26	349530	10	4	FALSE	TRUE	FALSE	FALSE	TRUE	FALSE	FALSE
P11072	0	10	4	FALSE	FALSE			TRUE	TRUE	FALSE
P34749	1.03888e+06	20	4	FALSE	FALSE			TRUE	TRUE	FALSE
P60932	1.64672e+07	50	4	FALSE	TRUE	TRUE	FALSE	TRUE	TRUE	FALSE
P29013	8.70445e+07	70	4.66667	FALSE	FALSE			TRUE	TRUE	FALSE
P50466	782467	20	4	FALSE	FALSE			TRUE	TRUE	FALSE
P32688	1.2249e+06	20	4	FALSE	FALSE			TRUE	TRUE	FALSE
P0ACL5	4.35058e+06	40	5	FALSE	FALSE			TRUE	FALSE	FALSE
P76319	2.33282e+07	60	4	FALSE	FALSE			TRUE	TRUE	FALSE
P76185	304231	10	4	FALSE	FALSE			TRUE	FALSE	FALSE
P76147	137206	10	4	FALSE	FALSE			TRUE	TRUE	FALSE
Q46906	4.35489e+06	40	4	FALSE	FALSE			TRUE	TRUE	FALSE
P33226	226674	10	4	FALSE	FALSE			TRUE	TRUE	FALSE
P0ACS7	2.711e+06	30	4	FALSE	FALSE			TRUE	TRUE	FALSE
P75779	1.08118e+06	20	4	FALSE	FALSE			TRUE	TRUE	FALSE
P31825	3.40474e+07	60	4	FALSE	FALSE			TRUE	TRUE	FALSE
P37672	0	10	4	FALSE	TRUE	TRUE	FALSE	TRUE	TRUE	FALSE
P0ACD8	0	10	4	FALSE	TRUE	TRUE	FALSE	TRUE	TRUE	FALSE
P24175	1.69226e+06	20	3.5	FALSE	FALSE			TRUE	TRUE	FALSE
P76296	6.24387e+06	40	4	FALSE	FALSE			TRUE	FALSE	FALSE
P75839	962054	20	4	FALSE	FALSE			TRUE	TRUE	FALSE
P76159	433089	10	4	FALSE	FALSE			TRUE	FALSE	FALSE
P0A8B2	1.02883e+06	20	4	FALSE	FALSE			TRUE	TRUE	FALSE
P31550	9267.15	10	4	FALSE	TRUE	TRUE	FALSE	TRUE	FALSE	FALSE
P25740	4.70958e+06	40	5.33333	FALSE	TRUE	TRUE	FALSE	TRUE	TRUE	FALSE
P43337	0	10	4	FALSE	FALSE			TRUE	TRUE	FALSE
P77622	0	10	4	FALSE	FALSE			TRUE	TRUE	FALSE
P75682	664173	10	4	FALSE	TRUE	TRUE	FALSE	TRUE	TRUE	FALSE
P69902	9.56798e+06	50	4	FALSE	TRUE	TRUE	FALSE	TRUE	TRUE	FALSE
P0AAA7	997679	20	3.5	FALSE	FALSE			TRUE	TRUE	FALSE
P42624	0	10	4	FALSE	TRUE	TRUE	FALSE	TRUE	TRUE	FALSE
P0AG14	944380	20	4	FALSE	FALSE			TRUE	TRUE	FALSE
P77689	3.29119e+06	30	5.66667	FALSE	TRUE	FALSE	FALSE	TRUE	FALSE	FALSE
P33221	2.0815e+06	30	3.5	FALSE	TRUE	TRUE	FALSE	TRUE	TRUE	FALSE
P37641	415446	10	4	FALSE	FALSE			TRUE	TRUE	FALSE
P0A7E1	4.07904e+06	30	5.33333	FALSE	TRUE	TRUE	FALSE	TRUE	TRUE	FALSE
P52636	2.67451e+06	30	4	FALSE	FALSE			TRUE	TRUE	FALSE
P0A8X4	1.37785e+06	20	4	FALSE	FALSE			TRUE	FALSE	FALSE
P36661	4.75738e+06	40	5.33333	FALSE	FALSE			FALSE
P03835	4.87608e+06	40	4	FALSE	FALSE			TRUE	TRUE	FALSE
P32719	3.70461e+06	30	4	FALSE	TRUE	TRUE	FALSE	TRUE	TRUE	FALSE
P0AAF3	0	10	4	FALSE	FALSE			TRUE	TRUE	FALSE
P0A9U8	648250	10	4	FALSE	FALSE			TRUE	TRUE	FALSE
P77148	3.04548e+06	30	4	FALSE	FALSE			TRUE	TRUE	FALSE
P0AAH4	1.24931e+07	50	3	FALSE	FALSE			TRUE	TRUE	FALSE
P30015	2.78511e+07	60	2.33333	FALSE	FALSE			TRUE	TRUE	FALSE
P0AEX9	1.09481e+06	20	3	FALSE	TRUE	TRUE	FALSE	TRUE	TRUE	FALSE
P75867	9.72524e+06	50	3	FALSE	FALSE			TRUE	TRUE	FALSE
P00634	1.10772e+06	20	3	FALSE	TRUE	TRUE	FALSE	TRUE	TRUE	FALSE
P24173	1.8684e+07	50	3	FALSE	TRUE	TRUE	FALSE	TRUE	TRUE	FALSE
P0AEC3	1.55456e+07	50	3	FALSE	TRUE	FALSE	FALSE	TRUE	TRUE	FALSE
P06710	339854	10	3	TRUE	TRUE	TRUE	FALSE	TRUE	TRUE	FALSE
P06846	3.40259e+06	30	7	FALSE	FALSE			TRUE	TRUE	FALSE
P00936	3.80136e+06	30	1.66667	FALSE	FALSE			TRUE	TRUE	FALSE
P52645	5.86318e+06	40	2.66667	FALSE	FALSE			TRUE	FALSE	FALSE
P10100	0	10	3	FALSE	FALSE			TRUE	TRUE	FALSE
P11667	858856	20	3	FALSE	FALSE			TRUE	TRUE	FALSE
P0A6J5	0	10	3	FALSE	FALSE			TRUE	TRUE	FALSE
P27305	4.51979e+07	60	3	FALSE	TRUE	TRUE	FALSE	TRUE	TRUE	FALSE
P37749	217465	10	4.33333	FALSE	FALSE			TRUE	TRUE	FALSE
P32689	1.01778e+07	50	2.66667	FALSE	FALSE			TRUE	TRUE	FALSE
P75809	1.24106e+06	20	3	FALSE	FALSE			TRUE	TRUE	FALSE
P36999	9.75083e+07	70	3	FALSE	TRUE	TRUE	FALSE	TRUE	TRUE	FALSE
P36673	4.14438e+06	30	4.66667	FALSE	TRUE	TRUE	FALSE	TRUE	TRUE	FALSE
P77196	0	10	3	FALSE	FALSE			TRUE	TRUE	FALSE
P24218	1.31638e+06	20	3	FALSE	FALSE			TRUE	TRUE	FALSE
P46883	0	10	2.5	FALSE	TRUE	TRUE	FALSE	TRUE	TRUE	FALSE
P24180	4635.89	10	3	FALSE	FALSE			TRUE	TRUE	FALSE
P0AAE5	6.63743e+06	40	3	FALSE	FALSE			TRUE	TRUE	FALSE
P27249	1.41099e+07	50	3	FALSE	FALSE			TRUE	TRUE	FALSE
P15877	3.52071e+06	30	2.66667	FALSE	FALSE			TRUE	FALSE	FALSE
P24174	7.6446e+06	40	3	FALSE	FALSE			TRUE	TRUE	FALSE
Q47146	1.89616e+06	30	3	FALSE	FALSE			TRUE	TRUE	FALSE
P37596	1.04337e+06	20	3	FALSE	FALSE			TRUE	TRUE	FALSE
P31129	353826	10	3	FALSE	TRUE	TRUE	FALSE	TRUE	TRUE	FALSE
Q47013	8.76632e+06	40	3	FALSE	FALSE			TRUE	FALSE	FALSE
P0AEJ6	0	10	3	FALSE	TRUE	TRUE	FALSE	TRUE	TRUE	FALSE
P02942	4.37897e+07	60	3.33333	FALSE	TRUE	FALSE	FALSE	TRUE	FALSE	FALSE
P31600	3.9488e+06	30	3	FALSE	FALSE			TRUE	FALSE	FALSE
P0ADT5	2.99969e+06	30	3	FALSE	FALSE			TRUE	TRUE	FALSE
P39099	2.3299e+07	60	3	FALSE	FALSE			TRUE	TRUE	FALSE
P76639	2.11643e+07	60	3	FALSE	FALSE			TRUE	TRUE	FALSE
P15977	3.65352e+06	30	3	FALSE	TRUE	TRUE	FALSE	TRUE	FALSE	FALSE
P42596	374011	10	3	FALSE	TRUE	TRUE	FALSE	TRUE	TRUE	FALSE
P39353	0	10	3	FALSE	TRUE	TRUE	FALSE	TRUE	TRUE	FALSE
P66948	5698.86	10	4.5	FALSE	TRUE	TRUE	FALSE	TRUE	FALSE	FALSE
P0CE53	256812	10	3	FALSE	FALSE			TRUE	TRUE	FALSE
Q46808	315974	10	3	FALSE	FALSE			TRUE	TRUE	FALSE
P0A6L4	334303	10	3	FALSE	TRUE	TRUE	FALSE	TRUE	TRUE	FALSE
P39410	0	10	3	FALSE	FALSE			TRUE	TRUE	FALSE
P0A8P8	1.52309e+06	20	3	FALSE	FALSE			TRUE	TRUE	FALSE
P31979	0	10	3	FALSE	FALSE			TRUE	TRUE	FALSE
P23256	3.23317e+07	60	3.66667	FALSE	TRUE	TRUE	FALSE	TRUE	FALSE	FALSE
P75843	1.56512e+06	20	2.5	FALSE	FALSE			TRUE	TRUE	FALSE
P33018	0	10	3	FALSE	FALSE			TRUE	TRUE	FALSE
P0A9F6	0	10	3	FALSE	FALSE			TRUE	TRUE	FALSE
P76616	5.87562e+06	40	3.66667	FALSE	FALSE			TRUE	TRUE	FALSE
P39359	169060	10	3.66667	FALSE	FALSE			TRUE	TRUE	FALSE
P75777	264190	10	3	FALSE	FALSE			TRUE	TRUE	FALSE
P23878	1.90953e+08	80	3	FALSE	FALSE			TRUE	TRUE	FALSE
P0ADI4	1.42524e+08	80	3	FALSE	TRUE	TRUE	FALSE	TRUE	TRUE	FALSE
P33231	10076.5	10	3	FALSE	FALSE			TRUE	TRUE	FALSE
P16429	2.44663e+06	30	3	FALSE	FALSE			TRUE	FALSE	FALSE
P69741	930550	20	3	FALSE	TRUE	TRUE	FALSE	TRUE	TRUE	FALSE
P08506	1.14861e+06	20	3	FALSE	TRUE	TRUE	FALSE	TRUE	TRUE	FALSE
P23872	2.01113e+06	30	3	FALSE	TRUE	TRUE	FALSE	TRUE	TRUE	FALSE
P0A6U8	891859	20	3	FALSE	TRUE	TRUE	FALSE	TRUE	TRUE	FALSE
P69451	3.08384e+06	30	4	FALSE	FALSE			TRUE	TRUE	FALSE
P76552	4.48367e+06	40	3	FALSE	FALSE			TRUE	TRUE	FALSE
P19769	4.00651e+06	30	3	FALSE	FALSE			TRUE	TRUE	FALSE
P0C0T5	1.84936e+06	20	3.66667	FALSE	FALSE			TRUE	FALSE	FALSE
P0AB03	2.27905e+06	30	4.5	FALSE	FALSE			TRUE	TRUE	FALSE
P32170	0	10	3	FALSE	TRUE	TRUE	FALSE	TRUE	TRUE	FALSE
P22333	0	10	3	FALSE	FALSE			TRUE	TRUE	FALSE
P76092	761870	20	3	FALSE	FALSE			TRUE	TRUE	FALSE
P17443	0	10	3	TRUE	TRUE	TRUE	FALSE	TRUE	TRUE	FALSE
P76035	1.76203e+06	20	3	FALSE	FALSE			TRUE	TRUE	FALSE
P77439	395329	10	3	FALSE	FALSE			TRUE	TRUE	FALSE
P03959	790882	20	3	FALSE	TRUE	TRUE	FALSE	TRUE	TRUE	FALSE
P33022	0	10	3	FALSE	TRUE	TRUE	FALSE	TRUE	TRUE	FALSE
P76056	0	10	3	FALSE	FALSE			TRUE	TRUE	FALSE
P76046	1.32407e+06	20	3	FALSE	FALSE			TRUE	TRUE	FALSE
P75749	4.90597e+06	40	3	FALSE	FALSE			TRUE	FALSE	FALSE
P77399	2.6182e+06	30	3	FALSE	FALSE			TRUE	TRUE	FALSE
P77562	757711	20	4	FALSE	FALSE			TRUE	TRUE	FALSE
P56258	1.60007e+06	20	3	FALSE	FALSE			TRUE	TRUE	FALSE
P77316	652071	10	3	FALSE	FALSE			TRUE	TRUE	FALSE
P33593	865467	20	3	FALSE	FALSE			TRUE	TRUE	FALSE
Q47537	8.07057e+06	40	3	FALSE	TRUE	TRUE	FALSE	TRUE	TRUE	FALSE
P76417	4812.4	10	4.5	FALSE	FALSE			TRUE	TRUE	FALSE
P31827	2.47351e+06	30	3	FALSE	TRUE	TRUE	FALSE	TRUE	TRUE	FALSE
P0A8H3	6.20832e+06	40	3	FALSE	FALSE			TRUE	TRUE	FALSE
P52125	553438	10	3	FALSE	FALSE			TRUE	TRUE	FALSE
P62601	217202	10	3	FALSE	FALSE			TRUE	TRUE	FALSE
P42912	3.4502e+06	30	3	FALSE	FALSE			TRUE	TRUE	FALSE
P26459	0	10	3	FALSE	FALSE			TRUE	TRUE	FALSE
P77187	1.42349e+06	20	3	FALSE	FALSE			TRUE	TRUE	FALSE
P04949	520599	10	3	FALSE	FALSE			TRUE	TRUE	FALSE
P76042	1.56729e+06	20	3	FALSE	FALSE			TRUE	TRUE	FALSE
P77768	1.17611e+06	20	3	FALSE	FALSE			TRUE	FALSE	FALSE
P32674	2.40706e+06	30	2.5	FALSE	FALSE			TRUE	TRUE	FALSE
P77504	0	10	3	FALSE	FALSE			TRUE	TRUE	FALSE
P77522	1.16485e+07	50	3	FALSE	TRUE	FALSE	FALSE	TRUE	FALSE	FALSE
P33369	996786	20	3	FALSE	FALSE			FALSE
Q46841	1.01877e+06	20	3	FALSE	FALSE			TRUE	TRUE	FALSE
P32167	1.45757e+07	50	3	FALSE	FALSE			TRUE	TRUE	FALSE
P25772	413523	10	3	FALSE	FALSE			TRUE	TRUE	FALSE
P38051	0	10	3	FALSE	TRUE	TRUE	FALSE	TRUE	TRUE	FALSE
P0ABJ9	0	10	3	TRUE	FALSE			TRUE	TRUE	FALSE
P42588	793676	20	3	FALSE	TRUE	TRUE	FALSE	TRUE	TRUE	FALSE
P33025	6.96215e+06	40	3	FALSE	TRUE	TRUE	FALSE	TRUE	TRUE	FALSE
P22787	4.54624e+06	40	5	FALSE	FALSE			TRUE	FALSE	FALSE
P71237	2.90487e+06	30	3	FALSE	FALSE			TRUE	TRUE	FALSE
P39267	0	10	3	FALSE	FALSE			TRUE	FALSE	FALSE
P11989	8.103e+06	40	3	FALSE	FALSE			TRUE	TRUE	FALSE
P32690	381743	10	3	FALSE	FALSE			TRUE	FALSE	FALSE
P37610	7.87702e+06	40	2	FALSE	TRUE	TRUE	FALSE	TRUE	TRUE	FALSE
P21893	2.09085e+06	30	2	FALSE	FALSE			TRUE	TRUE	FALSE
P04994	1.05468e+06	20	2	FALSE	FALSE			TRUE	TRUE	FALSE
P27128	1.15015e+06	20	2	FALSE	FALSE			TRUE	TRUE	FALSE
P0AFU4	1.07906e+07	50	3	FALSE	FALSE			TRUE	TRUE	FALSE
P19319	1.53683e+06	20	2	FALSE	FALSE			TRUE	TRUE	FALSE
P76542	2.69182e+08	80	2	FALSE	FALSE			TRUE	TRUE	FALSE
P32053	2.2379e+06	30	2.66667	FALSE	FALSE			TRUE	TRUE	FALSE
Q46909	1.11329e+07	50	2	FALSE	FALSE			TRUE	TRUE	FALSE
P76150	961368	20	2	FALSE	FALSE			FALSE
P0AE74	7.97696e+06	40	2	FALSE	FALSE			TRUE	TRUE	FALSE
P76562	2.36404e+06	30	2	FALSE	TRUE	TRUE	FALSE	TRUE	TRUE	FALSE
P75750	1.91996e+07	50	2	FALSE	FALSE			TRUE	TRUE	FALSE
P00893	1.9703e+06	30	2	FALSE	FALSE			TRUE	TRUE	FALSE
P23874	2.90086e+06	30	2	FALSE	TRUE	TRUE	FALSE	TRUE	TRUE	FALSE
P76224	1.49398e+06	20	2	FALSE	FALSE			TRUE	TRUE	FALSE
P0AFP9	2.75143e+08	80	2	FALSE	FALSE			TRUE	TRUE	FALSE
P37330	0	10	2	FALSE	TRUE	TRUE	FALSE	TRUE	TRUE	FALSE
P75882	4681.39	10	2.5	FALSE	FALSE			TRUE	TRUE	FALSE
P11454	1.42713e+07	50	2	FALSE	TRUE	TRUE	FALSE	TRUE	TRUE	FALSE
[truncated: 444 more rows]

## Sheet: CD_R1min
UniprotID	SPA	Highest SPA percentile	LiP-MS coverage	Essential	HQ EXP structure	NCLE in HQ EXP structure	Knot in HQ EXP structure	HQ AF structure	NCLE in HQ AF structure	Knot in HQ AF structure
[truncated: 1,468 more rows]

[truncated: 7 more sheets: CD_R5min, CD_R2hr, CD_Rall, CG_R1min, CG_R5min, CG_R2hr, CG_Rall]
